# Supplementary material for: Chromatin organization in the female mouse brain fluctuates across the oestrous cycle
Source: Nat Commun. 2019 Jun 28;10:2851. doi: 10.1038/s41467-019-10704-0 (PMC6598989; doi:10.1038/s41467-019-10704-0)
Supplement: Supplementary file 4 — Supplementary Data 1 [file 41467_2019_10704_MOESM4_ESM.xlsx]

## Sheet: Suppl. Dataset 1a
Suppl. Dataset 1a: Dioestrus-Proestrus comparison_Proestrus-specific ATAC-seq peaks (DP_Pro)
	seqnames	start	end	width	strand	peakNames	peak	feature	start_position	end_position	feature_strand	insideFeature	distancetoFeature	shortestDistance	fromOverlappingOrNearest	symbol
1	chr1	3217077	3217688	612	*	Proestrus__X00003	1	497097	3214482	3671498	-	inside	454421	2595	NearestLocation	Xkr4
2	chr1	3369474	3369849	376	*	Proestrus__X00006	2	497097	3214482	3671498	-	inside	302024	154992	NearestLocation	Xkr4
3	chr1	3379025	3379919	895	*	Proestrus__X00007	3	497097	3214482	3671498	-	inside	292473	164543	NearestLocation	Xkr4
4	chr1	3388171	3388804	634	*	Proestrus__X00008	4	497097	3214482	3671498	-	inside	283327	173689	NearestLocation	Xkr4
5	chr1	3649083	3649508	426	*	Proestrus__X00014	5	497097	3214482	3671498	-	inside	22415	21990	NearestLocation	Xkr4
6	chr1	4068550	4069589	1040	*	Proestrus__X00017	6	19888	4290846	4409241	-	downstream	340691	221257	NearestLocation	Rp1
7	chr1	5015182	5015751	570	*	Proestrus__X00027	7	58175	4909576	5070285	-	inside	55103	54534	NearestLocation	Rgs20
8	chr1	5382015	5382856	842	*	Proestrus__X00040	8	18387	5588493	5606133	+	upstream	-206478	205637	NearestLocation	Oprk1
9	chr1	6223778	6224521	744	*	Proestrus__X00048	9	12421	6214662	6276104	+	inside	9116	9116	NearestLocation	Rb1cc1
10	chr1	6484614	6485456	843	*	Proestrus__X00056	10	240690	6487231	6860940	+	upstream	-2617	1775	NearestLocation	St18
11	chr1	6547103	6547551	449	*	Proestrus__X00057	11	240690	6487231	6860940	+	inside	59872	59872	NearestLocation	St18
12	chr1	6760404	6761613	1210	*	Proestrus__X00060	12	240690	6487231	6860940	+	inside	273173	99327	NearestLocation	St18
13	chr1	6866047	6867488	1442	*	Proestrus__X00064	13	319263	7088920	7173628	+	upstream	-222873	221432	NearestLocation	Pcmtd1
14	chr1	7199986	7200400	415	*	Proestrus__X00071	14	319263	7088920	7173628	+	downstream	111066	26358	NearestLocation	Pcmtd1
15	chr1	8385913	8386917	1005	*	Proestrus__X00079	15	71096	8359739	9299877	-	inside	913964	26174	NearestLocation	Sntg1
16	chr1	9100805	9101202	398	*	Proestrus__X00085	16	71096	8359739	9299877	-	inside	199072	198675	NearestLocation	Sntg1
17	chr1	9171804	9172823	1020	*	Proestrus__X00088	17	71096	8359739	9299877	-	inside	128073	127054	NearestLocation	Sntg1
18	chr1	9458529	9459200	672	*	Proestrus__X00091	18	59014	9545408	9547455	+	upstream	-86879	86208	NearestLocation	Rrs1
19	chr1	9577550	9578444	895	*	Proestrus__X00096	19	76982	9601267	9627142	+	upstream	-23717	22823	NearestLocation	3110035E14Rik
20	chr1	10089505	10089908	404	*	Proestrus__X00115	20	211660	10038218	10136768	+	inside	51287	46860	NearestLocation	Cspp1
21	chr1	10135725	10137085	1361	*	Proestrus__X00116	21	211673	10137507	10232670	-	downstream	96945	422	NearestLocation	Arfgef1
22	chr1	10164746	10165512	767	*	Proestrus__X00119	22	211673	10137507	10232670	-	inside	67924	27239	NearestLocation	Arfgef1
23	chr1	10451971	10452605	635	*	Proestrus__X00124	23	211673	10137507	10232670	-	upstream	-219301	219301	NearestLocation	Arfgef1
24	chr1	11230719	11231623	905	*	Proestrus__X00140	24	320492	11414105	11975902	+	upstream	-183386	182482	NearestLocation	A830018L16Rik
25	chr1	11549731	11550141	411	*	Proestrus__X00146	25	320492	11414105	11975902	+	inside	135626	135626	NearestLocation	A830018L16Rik
26	chr1	11558570	11558916	347	*	Proestrus__X00147	26	320492	11414105	11975902	+	inside	144465	144465	NearestLocation	A830018L16Rik
27	chr1	12669247	12669668	422	*	Proestrus__X00166	27	329096	12667563	12673090	+	inside	1684	1684	NearestLocation	Gm17644
28	chr1	13004808	13005639	832	*	Proestrus__X00174	28	240726	12866550	12991135	-	upstream	-13673	13673	NearestLocation	Slco5a1
29	chr1	13276118	13276814	697	*	Proestrus__X00182	29	17978	13139105	13374083	-	inside	97965	97269	NearestLocation	Ncoa2
30	chr1	13295170	13295929	760	*	Proestrus__X00184	30	17978	13139105	13374083	-	inside	78913	78154	NearestLocation	Ncoa2
31	chr1	13864707	13865500	794	*	Proestrus__X00200	31	433273	13785685	13786929	-	upstream	-77778	77778	NearestLocation	Gm5523
32	chr1	14637884	14638753	870	*	Proestrus__X00212	32	17681	14753346	14755966	-	downstream	118082	114593	NearestLocation	Msc
33	chr1	14889663	14890102	440	*	Proestrus__X00218	33	277328	14872648	14918862	-	inside	29199	17015	NearestLocation	Trpa1
34	chr1	15474408	15474940	533	*	Proestrus__X00226	34	98741	15312452	15714214	+	inside	161956	161956	NearestLocation	Kcnb2
35	chr1	15651278	15652839	1562	*	Proestrus__X00233	35	21749	15805646	15844052	+	upstream	-154368	152807	NearestLocation	Terf1
36	chr1	15778123	15778734	612	*	Proestrus__X00241	36	21749	15805646	15844052	+	upstream	-27523	26912	NearestLocation	Terf1
37	chr1	15791756	15792269	514	*	Proestrus__X00242	37	21749	15805646	15844052	+	upstream	-13890	13377	NearestLocation	Terf1
38	chr1	16566034	16566752	719	*	Proestrus__X00270	38	29819	16228810	16519302	-	upstream	-46732	46732	NearestLocation	Stau2
39	chr1	16930131	16930995	865	*	Proestrus__X00282	39	57339	16994940	17097889	-	downstream	167758	63945	NearestLocation	Jph1
40	chr1	17010113	17011318	1206	*	Proestrus__X00285	40	57339	16994940	17097889	-	inside	87776	15173	NearestLocation	Jph1
41	chr1	17119982	17120468	487	*	Proestrus__X00293	41	57339	16994940	17097889	-	upstream	-22093	22093	NearestLocation	Jph1
42	chr1	17120843	17121364	522	*	Proestrus__X00294	42	57339	16994940	17097889	-	upstream	-22954	22954	NearestLocation	Jph1
43	chr1	17601023	17601954	932	*	Proestrus__X00300	43	94227	17601901	17630939	+	overlapStart	-878	53	NearestLocation	Pi15
44	chr1	17646601	17647310	710	*	Proestrus__X00301	44	94227	17601901	17630939	+	downstream	44700	15662	NearestLocation	Pi15
45	chr1	18012658	18013285	628	*	Proestrus__X00305	45	78081	18115191	18145902	-	downstream	133244	101906	NearestLocation	Crisp4
46	chr1	20133011	20133504	494	*	Proestrus__X00328	46	75028	20356454	20392300	+	upstream	-223443	222950	NearestLocation	4930486I03Rik
47	chr1	20620379	20621348	970	*	Proestrus__X00336	47	241035	20057779	20618057	-	upstream	-2322	2322	NearestLocation	Pkhd1
48	chr1	20867371	20867972	602	*	Proestrus__X00344	48	77741	20888650	20890473	-	downstream	23102	20678	NearestLocation	6720483E21Rik
49	chr1	20880234	20880856	623	*	Proestrus__X00345	49	77741	20888650	20890473	-	downstream	10239	7794	NearestLocation	6720483E21Rik
50	chr1	20981166	20982071	906	*	Proestrus__X00354	50	71877	20951626	20990841	+	inside	29540	8770	NearestLocation	Efhc1
51	chr1	20994956	20995874	919	*	Proestrus__X00355	51	71877	20951626	20990841	+	downstream	43330	4115	NearestLocation	Efhc1
52	chr1	21101157	21101927	771	*	Proestrus__X00358	52	170829	21001397	21079225	-	upstream	-21932	21932	NearestLocation	Tram2
53	chr1	21236313	21237218	906	*	Proestrus__X00364	53	14859	21240585	21265575	+	upstream	-4272	3367	NearestLocation	Gsta3
54	chr1	21506217	21507126	910	*	Proestrus__X00371	54	98582	21383556	21386384	+	downstream	122661	119833	NearestLocation	Khdc1b
55	chr1	21683918	21685146	1229	*	Proestrus__X00374	55	226922	21398399	21962650	-	inside	278732	277504	NearestLocation	Kcnq5
56	chr1	21868380	21869075	696	*	Proestrus__X00380	56	226922	21398399	21962650	-	inside	94270	93575	NearestLocation	Kcnq5
57	chr1	22508534	22509753	1220	*	Proestrus__X00388	57	116837	22288422	22805724	-	inside	297190	220112	NearestLocation	Rims1
58	chr1	22514796	22515549	754	*	Proestrus__X00389	58	116837	22288422	22805724	-	inside	290928	226374	NearestLocation	Rims1
59	chr1	22733076	22733765	690	*	Proestrus__X00396	59	116837	22288422	22805724	-	inside	72648	71959	NearestLocation	Rims1
60	chr1	22802679	22805379	2701	*	Proestrus__X00398	60	116837	22288422	22805724	-	inside	3045	345	NearestLocation	Rims1
61	chr1	22928494	22929022	529	*	Proestrus__X00400	61	116837	22288422	22805724	-	upstream	-122770	122770	NearestLocation	Rims1
62	chr1	23117443	23118153	711	*	Proestrus__X00407	62	66755	23100474	23102253	-	upstream	-15190	15190	NearestLocation	4933415F23Rik
63	chr1	23263564	23264788	1225	*	Proestrus__X00412	63	387225	23272269	23272339	+	upstream	-8705	7481	NearestLocation	Mir30a
64	chr1	23557732	23558324	593	*	Proestrus__X00421	64	70155	23366424	23383175	-	upstream	-174557	174557	NearestLocation	Ogfrl1
65	chr1	23826881	23827520	640	*	Proestrus__X00427	65	280645	23761926	23847858	+	inside	64955	20338	NearestLocation	B3gat2
66	chr1	23845318	23847171	1854	*	Proestrus__X00430	66	98366	23844825	23922381	-	inside	77063	493	NearestLocation	Smap1
67	chr1	23867210	23868210	1001	*	Proestrus__X00431	67	98366	23844825	23922381	-	inside	55171	22385	NearestLocation	Smap1
68	chr1	23969998	23970458	461	*	Proestrus__X00435	68	68002	23995939	24005640	-	downstream	35642	25481	NearestLocation	Sdhaf4
69	chr1	24120166	24120676	511	*	Proestrus__X00442	69	68187	24010758	24100341	-	upstream	-19825	19825	NearestLocation	Fam135a
70	chr1	24452103	24452842	740	*	Proestrus__X00457	70	12823	24257683	24587437	-	inside	135334	134595	NearestLocation	Col19a1
71	chr1	24510016	24510487	472	*	Proestrus__X00459	71	12823	24257683	24587437	-	inside	77421	76950	NearestLocation	Col19a1
72	chr1	24585800	24587831	2032	*	Proestrus__X00461	72	12823	24257683	24587437	-	overlapStart	1637	394	NearestLocation	Col19a1
73	chr1	24612583	24612928	346	*	Proestrus__X00462	73	12823	24257683	24587437	-	upstream	-25146	25146	NearestLocation	Col19a1
74	chr1	24719038	24720445	1408	*	Proestrus__X00469	74	68421	24678544	24766301	+	inside	40494	40494	NearestLocation	Lmbrd1
75	chr1	24999866	25000842	977	*	Proestrus__X00473	75	100504323	25276404	25277954	-	downstream	278088	275562	NearestLocation	Gm20172
76	chr1	25091045	25091764	720	*	Proestrus__X00479	76	100504323	25276404	25277954	-	downstream	186909	184640	NearestLocation	Gm20172
77	chr1	25358491	25359145	655	*	Proestrus__X00488	77	100504323	25276404	25277954	-	upstream	-80537	80537	NearestLocation	Gm20172
78	chr1	25454500	25454969	470	*	Proestrus__X00491	78	100504323	25276404	25277954	-	upstream	-176546	176546	NearestLocation	Gm20172
79	chr1	25576305	25577213	909	*	Proestrus__X00497	79	210933	25067476	25829707	-	inside	253402	252494	NearestLocation	Adgrb3
80	chr1	25713497	25713997	501	*	Proestrus__X00504	80	210933	25067476	25829707	-	inside	116210	115710	NearestLocation	Adgrb3
81	chr1	25791487	25792823	1337	*	Proestrus__X00507	81	210933	25067476	25829707	-	inside	38220	36884	NearestLocation	Adgrb3
82	chr1	27048358	27049022	665	*	Proestrus__X00521	82	210940	26681801	26687460	-	upstream	-360898	360898	NearestLocation	4931408C20Rik
83	chr1	27110462	27111105	644	*	Proestrus__X00523	83	210940	26681801	26687460	-	upstream	-423002	423002	NearestLocation	4931408C20Rik
84	chr1	27459101	27459737	637	*	Proestrus__X00526	84	210940	26681801	26687460	-	upstream	-771641	771641	NearestLocation	4931408C20Rik
85	chr1	28800759	28801364	606	*	Proestrus__X00535	85	210962	28776122	28780252	-	upstream	-20507	20507	NearestLocation	Gm597
86	chr1	28807649	28808272	624	*	Proestrus__X00537	86	210962	28776122	28780252	-	upstream	-27397	27397	NearestLocation	Gm597
87	chr1	29182114	29183332	1219	*	Proestrus__X00541	87	102465174	29421488	29421612	+	upstream	-239374	238156	NearestLocation	Mir6342
88	chr1	29594872	29595562	691	*	Proestrus__X00546	88	102465174	29421488	29421612	+	downstream	173384	173260	NearestLocation	Mir6342
89	chr1	30416206	30417552	1347	*	Proestrus__X00549	89	213109	30802342	30873872	-	downstream	457666	384790	NearestLocation	Phf3
90	chr1	30685271	30685826	556	*	Proestrus__X00556	90	213109	30802342	30873872	-	downstream	188601	116516	NearestLocation	Phf3
91	chr1	30718823	30720304	1482	*	Proestrus__X00559	91	213109	30802342	30873872	-	downstream	155049	82038	NearestLocation	Phf3
92	chr1	31336969	31337556	588	*	Proestrus__X00574	92	226957	31264847	31268061	+	downstream	72122	68908	NearestLocation	Gm4850
93	chr1	31378850	31379697	848	*	Proestrus__X00575	93	226957	31264847	31268061	+	downstream	114003	110789	NearestLocation	Gm4850
94	chr1	32487720	32488514	795	*	Proestrus__X00590	94	408192	32519563	32520999	-	downstream	33279	31049	NearestLocation	Gm9839
95	chr1	32625839	32626550	712	*	Proestrus__X00593	95	408191	32543546	32547293	-	upstream	-78546	78546	NearestLocation	Gm5415
96	chr1	32649725	32650319	595	*	Proestrus__X00596	96	408191	32543546	32547293	-	upstream	-102432	102432	NearestLocation	Gm5415
97	chr1	32877609	32878074	466	*	Proestrus__X00600	97	408191	32543546	32547293	-	upstream	-330316	330316	NearestLocation	Gm5415
98	chr1	33527104	33527978	875	*	Proestrus__X00612	98	19076	33453808	33669794	-	inside	142690	73296	NearestLocation	Prim2
99	chr1	33744155	33744552	398	*	Proestrus__X00624	99	213539	33745484	33757750	-	downstream	13595	932	NearestLocation	Bag2
100	chr1	33967147	33967630	484	*	Proestrus__X00640	100	13518	33908225	34308662	+	inside	58922	58922	NearestLocation	Dst
101	chr1	33993970	33994791	822	*	Proestrus__X00641	101	13518	33908225	34308662	+	inside	85745	85745	NearestLocation	Dst
102	chr1	34139235	34139692	458	*	Proestrus__X00649	102	102466987	34117359	34117431	+	downstream	21876	21804	NearestLocation	Mir6896
103	chr1	34142818	34143753	936	*	Proestrus__X00650	103	102466987	34117359	34117431	+	downstream	25459	25387	NearestLocation	Mir6896
104	chr1	34167372	34167871	500	*	Proestrus__X00651	104	102466987	34117359	34117431	+	downstream	50013	49941	NearestLocation	Mir6896
105	chr1	34344653	34345137	485	*	Proestrus__X00655	105	100628580	34433121	34433199	-	downstream	88546	87984	NearestLocation	Mir5103
106	chr1	34738311	34738990	680	*	Proestrus__X00671	106	226970	34721924	34812754	+	inside	16387	16387	NearestLocation	Arhgef4
107	chr1	34768785	34769381	597	*	Proestrus__X00675	107	226970	34721924	34812754	+	inside	46861	43373	NearestLocation	Arhgef4
108	chr1	34927214	34927851	638	*	Proestrus__X00688	108	226971	34849959	34879585	+	downstream	77255	47629	NearestLocation	Plekhb2
109	chr1	35427215	35427583	369	*	Proestrus__X00695	109	226971	34849959	34879585	+	downstream	577256	547630	NearestLocation	Plekhb2
110	chr1	35429362	35429893	532	*	Proestrus__X00697	110	226971	34849959	34879585	+	downstream	579403	549777	NearestLocation	Plekhb2
111	chr1	35535480	35536774	1295	*	Proestrus__X00698	111	50785	36068400	36106446	+	upstream	-532920	531626	NearestLocation	Hs6st1
112	chr1	36145037	36145677	641	*	Proestrus__X00714	112	102465540	36144252	36144313	-	upstream	-724	724	NearestLocation	Mir6897
113	chr1	36252805	36253147	343	*	Proestrus__X00716	113	320011	36140028	36244302	-	upstream	-8503	8503	NearestLocation	Uggt1
114	chr1	36496568	36497125	558	*	Proestrus__X00728	114	94218	36511876	36528237	+	upstream	-15308	14751	NearestLocation	Cnnm3
115	chr1	36696153	36699291	3139	*	Proestrus__X00737	115	12859	36691487	36693388	+	downstream	4666	2765	NearestLocation	Cox5b
116	chr1	36706907	36707958	1052	*	Proestrus__X00738	116	226977	36699202	36709925	-	inside	3018	1967	NearestLocation	Actr1b
117	chr1	36869055	36869696	642	*	Proestrus__X00747	117	56030	36792189	36939527	-	inside	70472	69831	NearestLocation	Tmem131
118	chr1	36896450	36896882	433	*	Proestrus__X00748	118	56030	36792189	36939527	-	inside	43077	42645	NearestLocation	Tmem131
119	chr1	36903300	36903900	601	*	Proestrus__X00749	119	56030	36792189	36939527	-	inside	36227	35627	NearestLocation	Tmem131
120	chr1	37028838	37029497	660	*	Proestrus__X00752	120	56030	36792189	36939527	-	upstream	-89311	89311	NearestLocation	Tmem131
121	chr1	37115621	37116401	781	*	Proestrus__X00757	121	12790	37218278	37263384	+	upstream	-102657	101877	NearestLocation	Cnga3
122	chr1	37149695	37150378	684	*	Proestrus__X00758	122	12790	37218278	37263384	+	upstream	-68583	67900	NearestLocation	Cnga3
123	chr1	37347061	37347844	784	*	Proestrus__X00767	123	269180	37299838	37410740	+	inside	47223	47223	NearestLocation	Inpp4a
124	chr1	37451281	37451730	450	*	Proestrus__X00772	124	67387	37430172	37439124	+	downstream	21109	12157	NearestLocation	Unc50
125	chr1	37525605	37526105	501	*	Proestrus__X00773	125	269181	37439340	37541016	-	inside	15411	14911	NearestLocation	Mgat4a
126	chr1	37560288	37560910	623	*	Proestrus__X00775	126	269181	37439340	37541016	-	upstream	-19272	19272	NearestLocation	Mgat4a
127	chr1	37613676	37614448	773	*	Proestrus__X00777	127	269181	37439340	37541016	-	upstream	-72660	72660	NearestLocation	Mgat4a
128	chr1	37850461	37851207	747	*	Proestrus__X00791	128	211484	37754572	37865298	-	inside	14837	14091	NearestLocation	Tsga10
129	chr1	37891226	37891783	558	*	Proestrus__X00795	129	107734	37890553	37898333	+	inside	673	673	NearestLocation	Mrpl30
130	chr1	38047969	38049186	1218	*	Proestrus__X00797	130	226982	37998010	38055579	+	inside	49959	6393	NearestLocation	Eif5b
131	chr1	38098109	38098996	888	*	Proestrus__X00798	131	56210	38052786	38129662	-	inside	31553	30666	NearestLocation	Rev1
132	chr1	38169571	38170056	486	*	Proestrus__X00800	132	56210	38052786	38129662	-	upstream	-39909	39909	NearestLocation	Rev1
133	chr1	38185507	38185964	458	*	Proestrus__X00801	133	56210	38052786	38129662	-	upstream	-55845	55845	NearestLocation	Rev1
134	chr1	38334123	38334802	680	*	Proestrus__X00808	134	56210	38052786	38129662	-	upstream	-204461	204461	NearestLocation	Rev1
135	chr1	38382566	38383299	734	*	Proestrus__X00811	135	56210	38052786	38129662	-	upstream	-252904	252904	NearestLocation	Rev1
136	chr1	38794615	38795576	962	*	Proestrus__X00826	136	381338	38794509	38821215	-	inside	26600	106	NearestLocation	Lonrf2
137	chr1	38856233	38856971	739	*	Proestrus__X00831	137	381338	38794509	38821215	-	upstream	-35018	35018	NearestLocation	Lonrf2
138	chr1	39089906	39090386	481	*	Proestrus__X00844	138	102466631	39186896	39186992	-	downstream	97086	96510	NearestLocation	Mir6349
139	chr1	39186363	39187162	800	*	Proestrus__X00849	139	102466631	39186896	39186992	-	includeFeature	629	170	NearestLocation	Mir6349
140	chr1	39193946	39194348	403	*	Proestrus__X00850	140	18143	39194272	39363240	+	overlapStart	-326	76	NearestLocation	Npas2
141	chr1	39196706	39197241	536	*	Proestrus__X00851	141	18143	39194272	39363240	+	inside	2434	2434	NearestLocation	Npas2
142	chr1	39260174	39260538	365	*	Proestrus__X00855	142	18143	39194272	39363240	+	inside	65902	65902	NearestLocation	Npas2
143	chr1	39299625	39300806	1182	*	Proestrus__X00857	143	114641	39367851	39371910	+	upstream	-68226	67045	NearestLocation	Rpl31
144	chr1	39512493	39513174	682	*	Proestrus__X00868	144	52846	39535554	39546877	+	upstream	-23061	22380	NearestLocation	Cnot11
145	chr1	39529932	39531036	1105	*	Proestrus__X00869	145	52846	39535554	39546877	+	upstream	-5622	4518	NearestLocation	Cnot11
146	chr1	39636179	39638061	1883	*	Proestrus__X00874	146	263764	39618406	39651182	-	inside	15003	13121	NearestLocation	Creg2
147	chr1	39824220	39824647	428	*	Proestrus__X00883	147	100042065	39804141	39805332	-	upstream	-18888	18888	NearestLocation	Gm3646
148	chr1	39899690	39901138	1449	*	Proestrus__X00885	148	26921	39900913	40026310	+	overlapStart	-1223	225	NearestLocation	Map4k4
149	chr1	39901150	39903608	2459	*	Proestrus__X00886	149	26921	39900913	40026310	+	inside	237	237	NearestLocation	Map4k4
150	chr1	39939101	39939974	874	*	Proestrus__X00889	150	26921	39900913	40026310	+	inside	38188	38188	NearestLocation	Map4k4
151	chr1	39946202	39947300	1099	*	Proestrus__X00891	151	26921	39900913	40026310	+	inside	45289	45289	NearestLocation	Map4k4
152	chr1	39947558	39948153	596	*	Proestrus__X00892	152	26921	39900913	40026310	+	inside	46645	46645	NearestLocation	Map4k4
153	chr1	39979866	39980448	583	*	Proestrus__X00896	153	26921	39900913	40026310	+	inside	78953	45862	NearestLocation	Map4k4
154	chr1	40358758	40359298	541	*	Proestrus__X00911	154	107527	40324627	40365471	+	inside	34131	6173	NearestLocation	Il1rl2
155	chr1	40380093	40380455	363	*	Proestrus__X00912	155	17082	40429570	40465414	+	upstream	-49477	49115	NearestLocation	Il1rl1
156	chr1	40797284	40797782	499	*	Proestrus__X00922	156	211798	40772040	40790657	-	upstream	-6627	6627	NearestLocation	Mfsd9
157	chr1	40802722	40803191	470	*	Proestrus__X00923	157	381339	40805601	40855267	+	upstream	-2879	2410	NearestLocation	Tmem182
158	chr1	40878994	40879744	751	*	Proestrus__X00928	158	381339	40805601	40855267	+	downstream	73393	23727	NearestLocation	Tmem182
159	chr1	40945455	40946112	658	*	Proestrus__X00930	159	381339	40805601	40855267	+	downstream	139854	90188	NearestLocation	Tmem182
160	chr1	40950554	40951113	560	*	Proestrus__X00931	160	381339	40805601	40855267	+	downstream	144953	95287	NearestLocation	Tmem182
161	chr1	40951634	40952329	696	*	Proestrus__X00932	161	381339	40805601	40855267	+	downstream	146033	96367	NearestLocation	Tmem182
162	chr1	41282471	41282900	430	*	Proestrus__X00942	162	74897	41167560	41181252	-	upstream	-101219	101219	NearestLocation	4930448I06Rik
163	chr1	42096899	42098034	1136	*	Proestrus__X00955	163	66297	42648200	42694825	-	downstream	597926	550166	NearestLocation	Pantr1
164	chr1	42259053	42260458	1406	*	Proestrus__X00959	164	66297	42648200	42694825	-	downstream	435772	387742	NearestLocation	Pantr1
165	chr1	42301491	42302007	517	*	Proestrus__X00960	165	66297	42648200	42694825	-	downstream	393334	346193	NearestLocation	Pantr1
166	chr1	42351436	42352502	1067	*	Proestrus__X00961	166	66297	42648200	42694825	-	downstream	343389	295698	NearestLocation	Pantr1
167	chr1	42474133	42474629	497	*	Proestrus__X00962	167	66297	42648200	42694825	-	downstream	220692	173571	NearestLocation	Pantr1
168	chr1	42704094	42704796	703	*	Proestrus__X00969	168	73100	42700336	42703176	+	downstream	3758	918	NearestLocation	2900092D14Rik
169	chr1	42749819	42750360	542	*	Proestrus__X00971	169	104940697	42750712	42752886	+	upstream	-893	352	NearestLocation	Dalir
170	chr1	42814947	42815446	500	*	Proestrus__X00976	170	69527	42851233	42905683	+	upstream	-36286	35787	NearestLocation	Mrps9
171	chr1	42959645	42960364	720	*	Proestrus__X00981	171	93690	42952872	43035449	+	inside	6773	6773	NearestLocation	Gpr45
172	chr1	43130278	43131540	1263	*	Proestrus__X00988	172	98404	43098710	43115946	+	downstream	31568	14332	NearestLocation	AI597479
173	chr1	43134139	43134803	665	*	Proestrus__X00989	173	98404	43098710	43115946	+	downstream	35429	18193	NearestLocation	AI597479
174	chr1	43162333	43162996	664	*	Proestrus__X00993	174	14200	43123071	43196761	-	inside	34428	33765	NearestLocation	Fhl2
175	chr1	43218029	43218693	665	*	Proestrus__X00998	175	14200	43123071	43196761	-	upstream	-21268	21268	NearestLocation	Fhl2
176	chr1	43497827	43498982	1156	*	Proestrus__X01010	176	17974	43445751	43570518	+	inside	52076	52076	NearestLocation	Nck2
177	chr1	43503975	43504869	895	*	Proestrus__X01012	177	17974	43445751	43570518	+	inside	58224	58224	NearestLocation	Nck2
178	chr1	43561952	43562602	651	*	Proestrus__X01016	178	17974	43445751	43570518	+	inside	116201	7916	NearestLocation	Nck2
179	chr1	43574789	43575688	900	*	Proestrus__X01017	179	17974	43445751	43570518	+	downstream	129038	4271	NearestLocation	Nck2
180	chr1	43738134	43738787	654	*	Proestrus__X01021	180	78896	43730602	43742564	+	inside	7532	3777	NearestLocation	1500015O10Rik
181	chr1	44589474	44589970	497	*	Proestrus__X01043	181	70676	44551671	44796836	+	inside	37803	37803	NearestLocation	Gulp1
182	chr1	45837688	45838530	843	*	Proestrus__X01059	182	73674	45795501	45823613	+	downstream	42187	14075	NearestLocation	Wdr75
183	chr1	46841465	46842751	1287	*	Proestrus__X01068	183	227059	46807544	46853509	-	inside	12044	10758	NearestLocation	Slc39a10
184	chr1	46846075	46846477	403	*	Proestrus__X01069	184	227059	46807544	46853509	-	inside	7434	7032	NearestLocation	Slc39a10
185	chr1	47485980	47486588	609	*	Proestrus__X01084	185	102466969	47467021	47467125	-	upstream	-18855	18855	NearestLocation	Mir6350
186	chr1	48732062	48732729	668	*	Proestrus__X01092	186	102466969	47467021	47467125	-	upstream	-1264937	1264937	NearestLocation	Mir6350
187	chr1	48943811	48944271	461	*	Proestrus__X01095	187	102466969	47467021	47467125	-	upstream	-1476686	1476686	NearestLocation	Mir6350
188	chr1	49306838	49307647	810	*	Proestrus__X01097	188	56363	50909962	51187270	+	upstream	-1603124	1602315	NearestLocation	Tmeff2
189	chr1	51044714	51045518	805	*	Proestrus__X01109	189	56363	50909962	51187270	+	inside	134752	134752	NearestLocation	Tmeff2
190	chr1	51193332	51194048	717	*	Proestrus__X01114	190	20324	51289126	51302960	+	upstream	-95794	95078	NearestLocation	Sdpr
191	chr1	51323353	51324259	907	*	Proestrus__X01120	191	442821	51218386	51333779	-	inside	10426	9520	NearestLocation	9330175M20Rik
192	chr1	51425937	51426648	712	*	Proestrus__X01125	192	109019	51466007	51478399	-	downstream	52462	39359	NearestLocation	Nabp1
193	chr1	51457997	51458593	597	*	Proestrus__X01127	193	109019	51466007	51478399	-	downstream	20402	7414	NearestLocation	Nabp1
194	chr1	51509008	51509399	392	*	Proestrus__X01130	194	109019	51466007	51478399	-	upstream	-30609	30609	NearestLocation	Nabp1
195	chr1	51739259	51740119	861	*	Proestrus__X01143	195	17912	51749758	51915978	-	downstream	176719	9639	NearestLocation	Myo1b
196	chr1	51745702	51746142	441	*	Proestrus__X01144	196	17912	51749758	51915978	-	downstream	170276	3616	NearestLocation	Myo1b
197	chr1	51758641	51759308	668	*	Proestrus__X01146	197	17912	51749758	51915978	-	inside	157337	8883	NearestLocation	Myo1b
198	chr1	51800631	51801456	826	*	Proestrus__X01149	198	17912	51749758	51915978	-	inside	115347	50873	NearestLocation	Myo1b
199	chr1	51860807	51861252	446	*	Proestrus__X01152	199	17912	51749758	51915978	-	inside	55171	54726	NearestLocation	Myo1b
200	chr1	52387817	52388650	834	*	Proestrus__X01177	200	17936	52455849	52500448	-	downstream	112631	67199	NearestLocation	Nab1
201	chr1	52601444	52601936	493	*	Proestrus__X01186	201	227094	52630705	52651919	+	upstream	-29261	28769	NearestLocation	Nemp2
202	chr1	52752693	52753156	464	*	Proestrus__X01196	202	98682	52656305	52727318	-	upstream	-25375	25375	NearestLocation	Mfsd6
203	chr1	53201476	53202147	672	*	Proestrus__X01209	203	69397	53158577	53187617	-	upstream	-13859	13859	NearestLocation	1700019A02Rik
204	chr1	54082645	54083403	759	*	Proestrus__X01226	204	329152	53806874	54195034	-	inside	112389	111631	NearestLocation	Hecw2
205	chr1	54133594	54134244	651	*	Proestrus__X01229	205	329152	53806874	54195034	-	inside	61440	60790	NearestLocation	Hecw2
206	chr1	54223497	54224217	721	*	Proestrus__X01231	206	78016	54250683	54368727	+	upstream	-27186	26466	NearestLocation	Ccdc150
207	chr1	54381256	54381667	412	*	Proestrus__X01234	207	98488	54395877	54439026	-	downstream	57770	14210	NearestLocation	Gtf3c3
208	chr1	54702835	54703310	476	*	Proestrus__X01249	208	241062	54473000	54557684	-	upstream	-145151	145151	NearestLocation	Pgap1
209	chr1	54867487	54868685	1199	*	Proestrus__X01255	209	329154	54645340	54926387	-	inside	58900	57702	NearestLocation	Ankrd44
210	chr1	55108176	55108694	519	*	Proestrus__X01266	210	15528	55088148	55091317	+	downstream	20028	16859	NearestLocation	Hspe1
211	chr1	55516939	55517922	984	*	Proestrus__X01282	211	227120	55405946	55754285	+	inside	110993	110993	NearestLocation	Plcl1
212	chr1	55558088	55559251	1164	*	Proestrus__X01283	212	227120	55405946	55754285	+	inside	152142	152142	NearestLocation	Plcl1
213	chr1	55677502	55678031	530	*	Proestrus__X01287	213	329159	55931241	55972098	+	upstream	-253739	253210	NearestLocation	9130227L01Rik
214	chr1	55686225	55686937	713	*	Proestrus__X01288	214	329159	55931241	55972098	+	upstream	-245016	244304	NearestLocation	9130227L01Rik
215	chr1	55828288	55828745	458	*	Proestrus__X01291	215	329159	55931241	55972098	+	upstream	-102953	102496	NearestLocation	9130227L01Rik
216	chr1	56210698	56211407	710	*	Proestrus__X01303	216	69356	56018978	56020203	+	downstream	191720	190495	NearestLocation	1700003I22Rik
217	chr1	56928605	56929348	744	*	Proestrus__X01312	217	212712	56793981	56971334	-	inside	42729	41986	NearestLocation	Satb2
218	chr1	57474900	57475420	521	*	Proestrus__X01325	218	68736	57388244	57406674	-	upstream	-68226	68226	NearestLocation	Tyw5
219	chr1	57606497	57606853	357	*	Proestrus__X01329	219	67198	57774861	57948397	+	upstream	-168364	168008	NearestLocation	Spats2l
220	chr1	57826105	57826892	788	*	Proestrus__X01334	220	67198	57774861	57948397	+	inside	51244	51244	NearestLocation	Spats2l
221	chr1	57878472	57879543	1072	*	Proestrus__X01337	221	51960	57955101	57970084	-	downstream	91612	75558	NearestLocation	Kctd18
222	chr1	58029465	58029933	469	*	Proestrus__X01341	222	11761	58029969	58106410	+	upstream	-504	36	NearestLocation	Aox1
223	chr1	58457746	58458620	875	*	Proestrus__X01355	223	70225	58430993	58445486	-	upstream	-12260	12260	NearestLocation	Ppil3
224	chr1	58534294	58535187	894	*	Proestrus__X01358	224	18393	58462771	58505109	-	upstream	-29185	29185	NearestLocation	Orc2
225	chr1	58616833	58617824	992	*	Proestrus__X01363	225	66495	58586397	58595964	+	downstream	30436	20869	NearestLocation	Ndufb3
226	chr1	58652365	58653796	1432	*	Proestrus__X01365	226	100504501	58652641	58655831	+	overlapStart	-276	276	NearestLocation	Gm20257
227	chr1	59172514	59173055	542	*	Proestrus__X01377	227	227157	59120935	59163389	-	upstream	-9125	9125	NearestLocation	Mpp4
228	chr1	59186947	59188329	1383	*	Proestrus__X01378	228	227157	59120935	59163389	-	upstream	-23558	23558	NearestLocation	Mpp4
229	chr1	59404974	59405760	787	*	Proestrus__X01382	229	14369	59482147	59486955	+	upstream	-77173	76387	NearestLocation	Fzd7
230	chr1	59804424	59805232	809	*	Proestrus__X01396	230	12168	59764279	59878081	+	inside	40145	40145	NearestLocation	Bmpr2
231	chr1	59882784	59884248	1465	*	Proestrus__X01400	231	72750	59913006	59985348	+	upstream	-30222	28758	NearestLocation	Fam117b
232	chr1	61040354	61040948	595	*	Proestrus__X01426	232	54167	60977914	61000321	+	downstream	62440	40033	NearestLocation	Icos
233	chr1	61055075	61055572	498	*	Proestrus__X01427	233	54167	60977914	61000321	+	downstream	77161	54754	NearestLocation	Icos
234	chr1	61103443	61103965	523	*	Proestrus__X01428	234	54167	60977914	61000321	+	downstream	125529	103122	NearestLocation	Icos
235	chr1	61153877	61155070	1194	*	Proestrus__X01431	235	54167	60977914	61000321	+	downstream	175963	153556	NearestLocation	Icos
236	chr1	61794229	61794930	702	*	Proestrus__X01444	236	72823	61638824	62642284	+	inside	155405	155405	NearestLocation	Pard3b
237	chr1	62259374	62259924	551	*	Proestrus__X01449	237	18187	62703317	62818692	+	upstream	-443943	443393	NearestLocation	Nrp2
238	chr1	62398654	62399243	590	*	Proestrus__X01452	238	18187	62703317	62818692	+	upstream	-304663	304074	NearestLocation	Nrp2
239	chr1	62488913	62489531	619	*	Proestrus__X01453	239	18187	62703317	62818692	+	upstream	-214404	213786	NearestLocation	Nrp2
240	chr1	62579985	62580754	770	*	Proestrus__X01454	240	18187	62703317	62818692	+	upstream	-123332	122563	NearestLocation	Nrp2
241	chr1	62946863	62947938	1076	*	Proestrus__X01476	241	74992	62790918	62794732	-	upstream	-152131	152131	NearestLocation	4930487H11Rik
242	chr1	63055262	63056228	967	*	Proestrus__X01478	242	227195	63047801	63114267	-	inside	59005	7461	NearestLocation	Ino80d
243	chr1	63457679	63458620	942	*	Proestrus__X01491	243	23792	63445891	63596101	+	inside	11788	11788	NearestLocation	Adam23
244	chr1	63561662	63562242	581	*	Proestrus__X01494	244	23792	63445891	63596101	+	inside	115771	33859	NearestLocation	Adam23
245	chr1	63898359	63899662	1304	*	Proestrus__X01501	245	433315	63964727	63968999	+	upstream	-66368	65065	NearestLocation	Gm13749
246	chr1	63917998	63918610	613	*	Proestrus__X01502	246	433315	63964727	63968999	+	upstream	-46729	46117	NearestLocation	Gm13749
247	chr1	63967853	63968778	926	*	Proestrus__X01506	247	433315	63964727	63968999	+	inside	3126	221	NearestLocation	Gm13749
248	chr1	64037631	64038109	479	*	Proestrus__X01510	248	102466760	64042438	64042501	-	downstream	4870	4329	NearestLocation	Mir6899
249	chr1	64600918	64601839	922	*	Proestrus__X01525	249	67099	64606480	64617206	-	downstream	16288	4641	NearestLocation	Mettl21a
250	chr1	65538481	65539021	541	*	Proestrus__X01555	250	213527	65311257	65389244	+	downstream	227224	149237	NearestLocation	Pth2r
251	chr1	65548717	65549332	616	*	Proestrus__X01556	251	213527	65311257	65389244	+	downstream	237460	159473	NearestLocation	Pth2r
252	chr1	66177411	66179079	1669	*	Proestrus__X01563	252	17756	66175329	66442583	+	inside	2082	2082	NearestLocation	Map2
253	chr1	66266418	66267024	607	*	Proestrus__X01569	253	17756	66175329	66442583	+	inside	91089	91089	NearestLocation	Map2
254	chr1	66348398	66349217	820	*	Proestrus__X01575	254	329178	66468447	66699148	+	upstream	-120049	119230	NearestLocation	Unc80
255	chr1	66384950	66385660	711	*	Proestrus__X01577	255	329178	66468447	66699148	+	upstream	-83497	82787	NearestLocation	Unc80
256	chr1	66495134	66495814	681	*	Proestrus__X01583	256	329178	66468447	66699148	+	inside	26687	26687	NearestLocation	Unc80
257	chr1	66607229	66607880	652	*	Proestrus__X01585	257	66646	66700831	66719805	+	upstream	-93602	92951	NearestLocation	Rpe
258	chr1	66934097	66935325	1229	*	Proestrus__X01593	258	17901	66924296	66945056	-	inside	10959	9731	NearestLocation	Myl1
259	chr1	67503500	67504951	1452	*	Proestrus__X01601	259	227231	67123027	67231267	+	downstream	380473	272233	NearestLocation	Cps1
260	chr1	68046417	68046987	571	*	Proestrus__X01606	260	227231	67123027	67231267	+	downstream	923390	815150	NearestLocation	Cps1
261	chr1	68296713	68297524	812	*	Proestrus__X01608	261	13869	68032187	69108059	-	inside	811346	264526	NearestLocation	Erbb4
262	chr1	68371428	68371913	486	*	Proestrus__X01609	262	13869	68032187	69108059	-	inside	736631	339241	NearestLocation	Erbb4
263	chr1	68886562	68887372	811	*	Proestrus__X01610	263	13869	68032187	69108059	-	inside	221497	220687	NearestLocation	Erbb4
264	chr1	71357292	71357885	594	*	Proestrus__X01643	264	74591	71243090	71414910	-	inside	57618	57025	NearestLocation	Abca12
265	chr1	71564280	71564791	512	*	Proestrus__X01649	265	108147	71557156	71579403	+	inside	7124	7124	NearestLocation	Atic
266	chr1	71674313	71675047	735	*	Proestrus__X01651	266	14268	71585473	71653234	-	upstream	-21079	21079	NearestLocation	Fn1
267	chr1	71844925	71845743	819	*	Proestrus__X01655	267	667931	71888112	71891204	+	upstream	-43187	42369	NearestLocation	Gm8883
268	chr1	72482286	72482985	700	*	Proestrus__X01682	268	381270	72427112	72536564	-	inside	54278	53579	NearestLocation	2018-03-04
269	chr1	72510975	72511505	531	*	Proestrus__X01687	269	381270	72427112	72536564	-	inside	25589	25059	NearestLocation	2018-03-04
270	chr1	73444262	73444896	635	*	Proestrus__X01713	270	723792	73391385	73407569	-	upstream	-36693	36693	NearestLocation	Pinc
271	chr1	73588302	73588856	555	*	Proestrus__X01714	271	723792	73391385	73407569	-	upstream	-180733	180733	NearestLocation	Pinc
272	chr1	73693550	73694195	646	*	Proestrus__X01716	272	102465179	73855477	73855575	-	downstream	162025	161282	NearestLocation	Mir6351
273	chr1	73789434	73790093	660	*	Proestrus__X01717	273	102465179	73855477	73855575	-	downstream	66141	65384	NearestLocation	Mir6351
274	chr1	73793320	73793821	502	*	Proestrus__X01718	274	102465179	73855477	73855575	-	downstream	62255	61656	NearestLocation	Mir6351
275	chr1	73913759	73914647	889	*	Proestrus__X01723	275	109198	73618381	73864466	-	upstream	-49293	49293	NearestLocation	6030407O03Rik
276	chr1	73924230	73924726	497	*	Proestrus__X01725	276	109198	73618381	73864466	-	upstream	-59764	59764	NearestLocation	6030407O03Rik
277	chr1	73962854	73963809	956	*	Proestrus__X01730	277	109198	73618381	73864466	-	upstream	-98388	98388	NearestLocation	6030407O03Rik
278	chr1	74098422	74098981	560	*	Proestrus__X01734	278	21961	73910231	74124449	-	inside	26027	25468	NearestLocation	Tns1
279	chr1	74121411	74122564	1154	*	Proestrus__X01735	279	21961	73910231	74124449	-	inside	3038	1885	NearestLocation	Tns1
280	chr1	74271444	74272245	802	*	Proestrus__X01740	280	227289	74278600	74279589	+	upstream	-7156	6355	NearestLocation	Gpbar1
281	chr1	74460263	74460727	465	*	Proestrus__X01751	281	58184	74506060	74530842	+	upstream	-45797	45333	NearestLocation	Cnot9
282	chr1	74542270	74542914	645	*	Proestrus__X01754	282	18802	74542889	74565977	+	overlapStart	-619	25	NearestLocation	Plcd4
283	chr1	74763111	74763490	380	*	Proestrus__X01759	283	22420	74771892	74785319	+	upstream	-8781	8402	NearestLocation	Wnt6
284	chr1	74772721	74773497	777	*	Proestrus__X01760	284	22420	74771892	74785319	+	inside	829	829	NearestLocation	Wnt6
285	chr1	74787851	74788433	583	*	Proestrus__X01761	285	22409	74792019	74804175	+	upstream	-4168	3586	NearestLocation	Wnt10a
286	chr1	74792943	74793503	561	*	Proestrus__X01762	286	22409	74792019	74804175	+	inside	924	924	NearestLocation	Wnt10a
287	chr1	74800056	74800851	796	*	Proestrus__X01763	287	22409	74792019	74804175	+	inside	8037	3324	NearestLocation	Wnt10a
288	chr1	74814872	74815695	824	*	Proestrus__X01767	288	22409	74792019	74804175	+	downstream	22853	10697	NearestLocation	Wnt10a
289	chr1	75051999	75052472	474	*	Proestrus__X01776	289	75570	74967346	75046639	-	upstream	-5360	5360	NearestLocation	Nhej1
290	chr1	75254128	75255354	1227	*	Proestrus__X01789	290	19275	75247041	75264208	-	inside	10080	7087	NearestLocation	Ptprn
291	chr1	75460433	75460937	505	*	Proestrus__X01804	291	241118	75450510	75474340	+	inside	9923	9923	NearestLocation	Asic4
292	chr1	75582284	75582911	628	*	Proestrus__X01814	292	20536	75546266	75559431	+	downstream	36018	22853	NearestLocation	Slc4a3
293	chr1	75873889	75874410	522	*	Proestrus__X01820	293	20536	75546266	75559431	+	downstream	327623	314458	NearestLocation	Slc4a3
294	chr1	76508251	76510020	1770	*	Proestrus__X01832	294	102465175	76509560	76509643	+	includeFeature	-1309	377	NearestLocation	Mir6343
295	chr1	76513299	76513944	646	*	Proestrus__X01833	295	102465175	76509560	76509643	+	downstream	3739	3656	NearestLocation	Mir6343
296	chr1	76637982	76638469	488	*	Proestrus__X01835	296	102465175	76509560	76509643	+	downstream	128422	128339	NearestLocation	Mir6343
297	chr1	76835011	76835810	800	*	Proestrus__X01838	297	102465175	76509560	76509643	+	downstream	325451	325368	NearestLocation	Mir6343
298	chr1	76866058	76867262	1205	*	Proestrus__X01839	298	102465175	76509560	76509643	+	downstream	356498	356415	NearestLocation	Mir6343
299	chr1	77007979	77008442	464	*	Proestrus__X01841	299	102465180	77496653	77496768	-	downstream	488789	488211	NearestLocation	Mir6352
300	chr1	77084331	77084931	601	*	Proestrus__X01843	300	102465180	77496653	77496768	-	downstream	412437	411722	NearestLocation	Mir6352
301	chr1	77464829	77465517	689	*	Proestrus__X01849	301	102465180	77496653	77496768	-	downstream	31939	31136	NearestLocation	Mir6352
302	chr1	77484193	77485730	1538	*	Proestrus__X01851	302	102465180	77496653	77496768	-	downstream	12575	10923	NearestLocation	Mir6352
303	chr1	77496771	77497211	441	*	Proestrus__X01852	303	102465180	77496653	77496768	-	upstream	-3	3	NearestLocation	Mir6352
304	chr1	77527176	77528417	1242	*	Proestrus__X01856	304	13838	77367185	77515088	-	upstream	-12088	12088	NearestLocation	Epha4
305	chr1	77531802	77532681	880	*	Proestrus__X01857	305	13838	77367185	77515088	-	upstream	-16714	16714	NearestLocation	Epha4
306	chr1	78017911	78018450	540	*	Proestrus__X01863	306	18505	78101267	78197136	-	downstream	179225	82817	NearestLocation	Pax3
307	chr1	78450994	78451700	707	*	Proestrus__X01868	307	23874	78417958	78488897	-	inside	37903	33036	NearestLocation	Farsb
308	chr1	78686787	78687256	470	*	Proestrus__X01876	308	195434	78657825	78667601	+	downstream	28962	19186	NearestLocation	Utp14b
309	chr1	78706399	78707873	1475	*	Proestrus__X01877	309	74205	78657825	78707743	+	overlapEnd	48574	130	NearestLocation	Acsl3
310	chr1	79290967	79291704	738	*	Proestrus__X01887	310	20254	79434669	79440090	-	downstream	149123	142965	NearestLocation	Scg2
311	chr1	79394312	79394711	400	*	Proestrus__X01890	311	20254	79434669	79440090	-	downstream	45778	39958	NearestLocation	Scg2
312	chr1	79578424	79579207	784	*	Proestrus__X01894	312	252903	79606876	79671972	-	downstream	93548	27669	NearestLocation	Ap1s3
313	chr1	79657207	79658075	869	*	Proestrus__X01898	313	252903	79606876	79671972	-	inside	14765	13897	NearestLocation	Ap1s3
314	chr1	80213051	80213566	516	*	Proestrus__X01911	314	241128	80198699	80213944	-	inside	893	378	NearestLocation	Fam124b
315	chr1	80583213	80583886	674	*	Proestrus__X01918	315	72208	80445932	80475660	+	downstream	137281	107553	NearestLocation	1700016L21Rik
316	chr1	80618796	80619587	792	*	Proestrus__X01922	316	210293	80501068	80758553	-	inside	139757	117728	NearestLocation	Dock10
317	chr1	80621336	80622173	838	*	Proestrus__X01923	317	210293	80501068	80758553	-	inside	137217	120268	NearestLocation	Dock10
318	chr1	80830387	80831051	665	*	Proestrus__X01929	318	210293	80501068	80758553	-	upstream	-71834	71834	NearestLocation	Dock10
319	chr1	81201518	81202223	706	*	Proestrus__X01939	319	241134	81076950	81341764	+	inside	124568	124568	NearestLocation	Nyap2
320	chr1	81967534	81968085	552	*	Proestrus__X01951	320	102466629	82131916	82132019	+	upstream	-164382	163831	NearestLocation	Mir6344
321	chr1	82727014	82727828	815	*	Proestrus__X01969	321	75734	82724890	82752389	+	inside	2124	2124	NearestLocation	Mff
322	chr1	82836294	82837317	1024	*	Proestrus__X01975	322	15463	82839460	82901001	+	upstream	-3166	2143	NearestLocation	Agfg1
323	chr1	82842912	82843692	781	*	Proestrus__X01977	323	15463	82839460	82901001	+	inside	3452	3452	NearestLocation	Agfg1
324	chr1	82879708	82880408	701	*	Proestrus__X01978	324	15463	82839460	82901001	+	inside	40248	20593	NearestLocation	Agfg1
325	chr1	82987661	82988227	567	*	Proestrus__X01981	325	80721	83012523	83038448	-	downstream	50787	24296	NearestLocation	Slc19a3
326	chr1	83077024	83077588	565	*	Proestrus__X01984	326	71386	83060930	83061921	+	downstream	16094	15103	NearestLocation	Krtap28-13
327	chr1	83187117	83187598	482	*	Proestrus__X01987	327	71227	83159762	83210572	+	inside	27355	22974	NearestLocation	Daw1
328	chr1	83223087	83223442	356	*	Proestrus__X01989	328	71227	83159762	83210572	+	downstream	63325	12515	NearestLocation	Daw1
329	chr1	83316709	83317456	748	*	Proestrus__X01992	329	77629	83255781	83408200	-	inside	91491	60928	NearestLocation	Sphkap
330	chr1	83366377	83367156	780	*	Proestrus__X01995	330	77629	83255781	83408200	-	inside	41823	41044	NearestLocation	Sphkap
331	chr1	83388756	83390057	1302	*	Proestrus__X01996	331	77629	83255781	83408200	-	inside	19444	18143	NearestLocation	Sphkap
332	chr1	83589466	83590325	860	*	Proestrus__X02004	332	77629	83255781	83408200	-	upstream	-181266	181266	NearestLocation	Sphkap
333	chr1	83631441	83632267	827	*	Proestrus__X02005	333	77629	83255781	83408200	-	upstream	-223241	223241	NearestLocation	Sphkap
334	chr1	83653335	83654259	925	*	Proestrus__X02007	334	77629	83255781	83408200	-	upstream	-245135	245135	NearestLocation	Sphkap
335	chr1	83685115	83685687	573	*	Proestrus__X02009	335	77629	83255781	83408200	-	upstream	-276915	276915	NearestLocation	Sphkap
336	chr1	83859681	83860494	814	*	Proestrus__X02012	336	102465181	84218849	84218961	-	downstream	359280	358355	NearestLocation	Mir6353
337	chr1	83930330	83930719	390	*	Proestrus__X02013	337	102465181	84218849	84218961	-	downstream	288631	288130	NearestLocation	Mir6353
338	chr1	84021993	84022620	628	*	Proestrus__X02014	338	102465181	84218849	84218961	-	downstream	196968	196229	NearestLocation	Mir6353
339	chr1	84282966	84283709	744	*	Proestrus__X02020	339	98496	84036293	84341110	-	inside	58144	57401	NearestLocation	Pid1
340	chr1	84366342	84366939	598	*	Proestrus__X02024	340	98496	84036293	84341110	-	upstream	-25232	25232	NearestLocation	Pid1
341	chr1	84414476	84414868	393	*	Proestrus__X02026	341	98496	84036293	84341110	-	upstream	-73366	73366	NearestLocation	Pid1
342	chr1	84578943	84579726	784	*	Proestrus__X02030	342	100628595	84695839	84695915	+	upstream	-116896	116113	NearestLocation	Mir5126
343	chr1	84581608	84582274	667	*	Proestrus__X02031	343	100628595	84695839	84695915	+	upstream	-114231	113565	NearestLocation	Mir5126
344	chr1	84628116	84628769	654	*	Proestrus__X02033	344	100628595	84695839	84695915	+	upstream	-67723	67070	NearestLocation	Mir5126
345	chr1	84733961	84734342	382	*	Proestrus__X02037	345	227325	84369839	84696221	-	upstream	-37740	37740	NearestLocation	Dner
346	chr1	84789731	84790180	450	*	Proestrus__X02038	346	66153	84839841	84900486	+	upstream	-50110	49661	NearestLocation	Fbxo36
347	chr1	85838005	85839041	1037	*	Proestrus__X02046	347	12283	85793447	85851577	+	inside	44558	12536	NearestLocation	Cab39
348	chr1	85999438	86000831	1394	*	Proestrus__X02057	348	70060	86021942	86029958	+	upstream	-22504	21111	NearestLocation	Spata3
349	chr1	86021276	86021834	559	*	Proestrus__X02060	349	70060	86021942	86029958	+	upstream	-666	108	NearestLocation	Spata3
350	chr1	86198130	86199004	875	*	Proestrus__X02066	350	78795	86154780	86278284	+	inside	43350	43350	NearestLocation	Armc9
351	chr1	86281749	86282166	418	*	Proestrus__X02070	351	227327	86303221	86307305	+	upstream	-21472	21055	NearestLocation	B3gnt7
352	chr1	86303281	86304281	1001	*	Proestrus__X02071	352	227327	86303221	86307305	+	inside	60	60	NearestLocation	B3gnt7
353	chr1	86339391	86339800	410	*	Proestrus__X02072	353	100303740	86351170	86351285	-	downstream	11894	11370	NearestLocation	Snora75
354	chr1	86347083	86347635	553	*	Proestrus__X02073	354	100303740	86351170	86351285	-	downstream	4202	3535	NearestLocation	Snora75
355	chr1	86408593	86409289	697	*	Proestrus__X02076	355	71863	86426329	86428049	+	upstream	-17736	17040	NearestLocation	Tex44
356	chr1	86521986	86523063	1078	*	Proestrus__X02084	356	19231	86526736	86530698	+	upstream	-4750	3673	NearestLocation	Ptma
357	chr1	86586880	86587327	448	*	Proestrus__X02090	357	26895	86587100	86606500	+	overlapStart	-220	220	NearestLocation	Cops7b
358	chr1	86823144	86823590	447	*	Proestrus__X02096	358	208718	86703804	87050097	+	inside	119340	119340	NearestLocation	Dis3l2
359	chr1	87001325	87001823	499	*	Proestrus__X02099	359	11650	87086691	87089928	-	downstream	88603	84868	NearestLocation	Alppl2
360	chr1	87175797	87176356	560	*	Proestrus__X02100	360	69453	87183314	87188405	+	upstream	-7517	6958	NearestLocation	Prss56
361	chr1	87184771	87185325	555	*	Proestrus__X02101	361	69453	87183314	87188405	+	inside	1457	1457	NearestLocation	Prss56
362	chr1	87605085	87605810	726	*	Proestrus__X02112	362	16331	87620312	87720510	+	upstream	-15227	14502	NearestLocation	Inpp5d
363	chr1	87700056	87700583	528	*	Proestrus__X02116	363	77040	87756011	87792428	+	upstream	-55955	55428	NearestLocation	Atg16l1
364	chr1	87947697	87948342	646	*	Proestrus__X02133	364	227334	87945121	88008551	-	inside	60854	2576	NearestLocation	Usp40
365	chr1	88929221	88929935	715	*	Proestrus__X02153	365	73475	89016113	89022210	+	upstream	-86892	86178	NearestLocation	1700067G17Rik
366	chr1	89244593	89245410	818	*	Proestrus__X02163	366	77331	89360344	89406133	-	downstream	161540	114934	NearestLocation	C030007H22Rik
367	chr1	89255540	89255996	457	*	Proestrus__X02164	367	77331	89360344	89406133	-	downstream	150593	104348	NearestLocation	C030007H22Rik
368	chr1	89510534	89511126	593	*	Proestrus__X02173	368	347722	89454811	89895282	+	inside	55723	55723	NearestLocation	Agap1
369	chr1	89648625	89649522	898	*	Proestrus__X02185	369	74403	89676507	89683892	-	downstream	35267	26985	NearestLocation	4933400F21Rik
370	chr1	89801393	89801945	553	*	Proestrus__X02190	370	74403	89676507	89683892	-	upstream	-117501	117501	NearestLocation	4933400F21Rik
371	chr1	90060646	90061057	412	*	Proestrus__X02197	371	208372	89952678	90014577	-	upstream	-46069	46069	NearestLocation	Asb18
372	chr1	90321393	90321888	496	*	Proestrus__X02203	372	12778	90203980	90215722	+	downstream	117413	105671	NearestLocation	Ackr3
373	chr1	90754096	90754905	810	*	Proestrus__X02217	373	12835	90766860	90843971	-	downstream	89875	11955	NearestLocation	Col6a3
374	chr1	90968455	90969109	655	*	Proestrus__X02223	374	19329	90958133	90969620	-	inside	1165	511	NearestLocation	Rab17
375	chr1	90975817	90976391	575	*	Proestrus__X02225	375	19329	90958133	90969620	-	upstream	-6197	6197	NearestLocation	Rab17
376	chr1	91022111	91023049	939	*	Proestrus__X02229	376	16978	90998727	91128944	+	inside	23384	23384	NearestLocation	Lrrfip1
377	chr1	91037178	91038319	1142	*	Proestrus__X02230	377	16978	90998727	91128944	+	inside	38451	38451	NearestLocation	Lrrfip1
378	chr1	91181382	91182264	883	*	Proestrus__X02236	378	51801	91179822	91225196	+	inside	1560	1560	NearestLocation	Ramp1
379	chr1	91192041	91192764	724	*	Proestrus__X02238	379	51801	91179822	91225196	+	inside	12219	12219	NearestLocation	Ramp1
380	chr1	91346613	91347347	735	*	Proestrus__X02245	380	70788	91351073	91362404	+	upstream	-4460	3726	NearestLocation	Klhl30
381	chr1	91352249	91352675	427	*	Proestrus__X02246	381	70788	91351073	91362404	+	inside	1176	1176	NearestLocation	Klhl30
382	chr1	91378912	91379360	449	*	Proestrus__X02247	382	227358	91366430	91374217	+	downstream	12482	4695	NearestLocation	Erfe
383	chr1	91428632	91429038	407	*	Proestrus__X02251	383	55927	91411483	91413222	-	upstream	-15410	15410	NearestLocation	Hes6
384	chr1	91574169	91574633	465	*	Proestrus__X02255	384	65247	91540565	91559590	+	downstream	33604	14579	NearestLocation	Asb1
385	chr1	91880749	91881491	743	*	Proestrus__X02261	385	13345	91801461	91848034	+	downstream	79288	32715	NearestLocation	Twist2
386	chr1	92223917	92224720	804	*	Proestrus__X02273	386	208727	91928779	92180341	-	upstream	-43576	43576	NearestLocation	Hdac4
387	chr1	92386679	92387231	553	*	Proestrus__X02279	387	102465542	92464483	92464542	-	downstream	77863	77252	NearestLocation	Mir6900
388	chr1	92393074	92393564	491	*	Proestrus__X02280	388	102465542	92464483	92464542	-	downstream	71468	70919	NearestLocation	Mir6900
389	chr1	92517884	92518517	634	*	Proestrus__X02284	389	259041	92511048	92518515	-	overlapStart	631	2	NearestLocation	Olfr1414
390	chr1	92647606	92649101	1496	*	Proestrus__X02291	390	260301	92644218	92648841	-	overlapStart	1235	260	NearestLocation	Otos
391	chr1	92663704	92664336	633	*	Proestrus__X02292	391	260301	92644218	92648841	-	upstream	-14863	14863	NearestLocation	Otos
392	chr1	92675831	92676355	525	*	Proestrus__X02293	392	260301	92644218	92648841	-	upstream	-26990	26990	NearestLocation	Otos
393	chr1	92849038	92850394	1357	*	Proestrus__X02306	393	387167	92850378	92850443	+	overlapStart	-1340	16	NearestLocation	Mir149
394	chr1	92854197	92854732	536	*	Proestrus__X02307	394	387167	92850378	92850443	+	downstream	3819	3754	NearestLocation	Mir149
395	chr1	93020608	93021787	1180	*	Proestrus__X02315	395	208760	93006334	93012269	+	downstream	14274	8339	NearestLocation	Aqp12
396	chr1	93349505	93350183	679	*	Proestrus__X02327	396	102466630	93352158	93352285	+	upstream	-2653	1975	NearestLocation	Mir6345
397	chr1	93506759	93507464	706	*	Proestrus__X02329	397	227377	93512104	93621976	+	upstream	-5345	4640	NearestLocation	Farp2
398	chr1	93686296	93687252	957	*	Proestrus__X02333	398	51800	93685575	93695770	+	inside	721	721	NearestLocation	Bok
399	chr1	93795286	93796563	1278	*	Proestrus__X02338	399	21915	93792576	93801934	-	inside	6648	2710	NearestLocation	Dtymk
400	chr1	93874571	93874835	265	*	Proestrus__X02342	400	381334	93861344	93876494	+	inside	13227	1659	NearestLocation	Gal3st2
401	chr1	93923802	93924344	543	*	Proestrus__X02343	401	100041596	93918437	93941239	+	inside	5365	5365	NearestLocation	Gm9994
402	chr1	93992015	93992653	639	*	Proestrus__X02345	402	619597	93990509	94011539	+	inside	1506	1506	NearestLocation	Gm6086
403	chr1	95317859	95318850	992	*	Proestrus__X02363	403	67698	95313628	95335284	+	inside	4231	4231	NearestLocation	Fam174a
404	chr1	97628452	97628989	538	*	Proestrus__X02382	404	52392	97643902	97662018	-	downstream	33566	14913	NearestLocation	D1Ertd622e
405	chr1	97760653	97762144	1492	*	Proestrus__X02386	405	227399	97706043	97770092	-	inside	9439	7948	NearestLocation	Ppip5k2
406	chr1	97833296	97834842	1547	*	Proestrus__X02390	406	252876	97770172	97793708	+	downstream	63124	39588	NearestLocation	Gin1
407	chr1	97883988	97884827	840	*	Proestrus__X02393	407	252876	97770172	97793708	+	downstream	113816	90280	NearestLocation	Gin1
408	chr1	97943429	97944445	1017	*	Proestrus__X02397	408	78603	98031123	98047793	-	downstream	104364	86678	NearestLocation	B230216N24Rik
409	chr1	98119570	98120038	469	*	Proestrus__X02410	409	69030	98131467	98144655	+	upstream	-11897	11429	NearestLocation	1810006J02Rik
410	chr1	98422198	98422648	451	*	Proestrus__X02420	410	70866	98421124	98516988	+	inside	1074	1074	NearestLocation	Slco6d1
411	chr1	98523491	98524082	592	*	Proestrus__X02421	411	70866	98421124	98516988	+	downstream	102367	6503	NearestLocation	Slco6d1
412	chr1	99798346	99798750	405	*	Proestrus__X02436	412	241175	99772765	100485942	+	inside	25581	25581	NearestLocation	Cntnap5b
413	chr1	99977175	99977614	440	*	Proestrus__X02438	413	241175	99772765	100485942	+	inside	204410	204410	NearestLocation	Cntnap5b
414	chr1	100083954	100084431	478	*	Proestrus__X02439	414	241175	99772765	100485942	+	inside	311189	311189	NearestLocation	Cntnap5b
415	chr1	102166018	102167038	1021	*	Proestrus__X02451	415	100504525	101155768	101175202	+	downstream	1010250	990816	NearestLocation	Gm20268
416	chr1	104625382	104626291	910	*	Proestrus__X02465	416	23836	104768819	104995481	+	upstream	-143437	142528	NearestLocation	Cdh20
417	chr1	104772899	104773728	830	*	Proestrus__X02469	417	23836	104768819	104995481	+	inside	4080	4080	NearestLocation	Cdh20
418	chr1	105093734	105095202	1469	*	Proestrus__X02480	418	320311	105276917	105356710	-	downstream	262976	181715	NearestLocation	Rnf152
419	chr1	105117947	105118436	490	*	Proestrus__X02481	419	320311	105276917	105356710	-	downstream	238763	158481	NearestLocation	Rnf152
420	chr1	105446090	105446602	513	*	Proestrus__X02485	420	320311	105276917	105356710	-	upstream	-89380	89380	NearestLocation	Rnf152
421	chr1	105550016	105550621	606	*	Proestrus__X02488	421	27392	105518422	105663676	-	inside	113660	31594	NearestLocation	Pign
422	chr1	105781383	105782116	734	*	Proestrus__X02495	422	21934	105780723	105847981	+	inside	660	660	NearestLocation	Tnfrsf11a
423	chr1	105891030	105891468	439	*	Proestrus__X02497	423	227449	105990406	106034079	+	upstream	-99376	98938	NearestLocation	Zcchc2
424	chr1	106196836	106198623	1788	*	Proestrus__X02513	424	98432	106171869	106394245	+	inside	24967	24967	NearestLocation	Phlpp1
425	chr1	106201885	106202625	741	*	Proestrus__X02514	425	98432	106171869	106394245	+	inside	30016	30016	NearestLocation	Phlpp1
426	chr1	106389529	106390276	748	*	Proestrus__X02523	426	102466254	106546496	106546631	-	downstream	157102	156220	NearestLocation	Mir3473f
427	chr1	106424815	106425786	972	*	Proestrus__X02526	427	102466254	106546496	106546631	-	downstream	121816	120710	NearestLocation	Mir3473f
428	chr1	106865543	106867203	1661	*	Proestrus__X02539	428	20724	106861180	106883348	+	inside	4363	4363	NearestLocation	Serpinb5
429	chr1	107389738	107390300	563	*	Proestrus__X02543	429	66957	107362314	107380475	+	downstream	27424	9263	NearestLocation	Serpinb11
430	chr1	107767859	107768622	764	*	Proestrus__X02555	430	319596	107917259	107950947	+	upstream	-149400	148637	NearestLocation	D830032E09Rik
431	chr1	107914659	107915496	838	*	Proestrus__X02557	431	319596	107917259	107950947	+	upstream	-2600	1763	NearestLocation	D830032E09Rik
432	chr1	108224038	108224408	371	*	Proestrus__X02559	432	319596	107917259	107950947	+	downstream	306779	273091	NearestLocation	D830032E09Rik
433	chr1	110078276	110079171	896	*	Proestrus__X02565	433	241201	109982327	110139903	+	inside	95949	60732	NearestLocation	Cdh7
434	chr1	110724815	110725382	568	*	Proestrus__X02568	434	227485	110889195	110977372	-	downstream	252557	163813	NearestLocation	Cdh19
435	chr1	111659703	111660730	1028	*	Proestrus__X02572	435	319901	111858702	111864918	-	downstream	205215	197972	NearestLocation	Dsel
436	chr1	112411999	112413158	1160	*	Proestrus__X02580	436	319901	111858702	111864918	-	upstream	-547081	547081	NearestLocation	Dsel
437	chr1	112433182	112433783	602	*	Proestrus__X02582	437	319901	111858702	111864918	-	upstream	-568264	568264	NearestLocation	Dsel
438	chr1	114309530	114310128	599	*	Proestrus__X02597	438	636808	115685137	116580674	+	upstream	-1375607	1375009	NearestLocation	Cntnap5a
439	chr1	114592035	114593078	1044	*	Proestrus__X02600	439	636808	115685137	116580674	+	upstream	-1093102	1092059	NearestLocation	Cntnap5a
440	chr1	115171202	115172012	811	*	Proestrus__X02604	440	636808	115685137	116580674	+	upstream	-513935	513125	NearestLocation	Cntnap5a
441	chr1	115673377	115674095	719	*	Proestrus__X02606	441	636808	115685137	116580674	+	upstream	-11760	11042	NearestLocation	Cntnap5a
442	chr1	115945671	115946661	991	*	Proestrus__X02612	442	636808	115685137	116580674	+	inside	260534	260534	NearestLocation	Cntnap5a
443	chr1	116132167	116133199	1033	*	Proestrus__X02615	443	636808	115685137	116580674	+	inside	447030	447030	NearestLocation	Cntnap5a
444	chr1	116306508	116307071	564	*	Proestrus__X02619	444	636808	115685137	116580674	+	inside	621371	273603	NearestLocation	Cntnap5a
445	chr1	116409631	116410241	611	*	Proestrus__X02621	445	636808	115685137	116580674	+	inside	724494	170433	NearestLocation	Cntnap5a
446	chr1	118891476	118891927	452	*	Proestrus__X02647	446	102465176	118954220	118954299	+	upstream	-62744	62293	NearestLocation	Mir6346
447	chr1	119380401	119381143	743	*	Proestrus__X02656	447	16324	119415465	119422248	-	downstream	41847	34322	NearestLocation	Inhbb
448	chr1	119605300	119605843	544	*	Proestrus__X02665	448	226352	119545033	119649000	-	inside	43700	43157	NearestLocation	Epb41l5
449	chr1	119647923	119649760	1838	*	Proestrus__X02666	449	226352	119545033	119649000	-	overlapStart	1077	760	NearestLocation	Epb41l5
450	chr1	119818663	119819163	501	*	Proestrus__X02669	450	19258	119658093	119837071	-	inside	18408	17908	NearestLocation	Ptpn4
451	chr1	119886089	119887008	920	*	Proestrus__X02673	451	66343	119907899	119913168	-	downstream	27079	20891	NearestLocation	Tmem177
452	chr1	120190657	120191717	1061	*	Proestrus__X02684	452	73103	120121187	120188189	+	downstream	69470	2468	NearestLocation	3110009E18Rik
453	chr1	120322970	120323712	743	*	Proestrus__X02689	453	226359	120340582	120343174	+	upstream	-17612	16870	NearestLocation	C1ql2
454	chr1	120342316	120342806	491	*	Proestrus__X02692	454	226359	120340582	120343174	+	inside	1734	368	NearestLocation	C1ql2
455	chr1	120425489	120425909	421	*	Proestrus__X02693	455	17167	120474538	120505084	-	downstream	79595	48629	NearestLocation	Marco
456	chr1	120801568	120802371	804	*	Proestrus__X02700	456	13798	120602487	120607991	+	downstream	199081	193577	NearestLocation	En1
457	chr1	120817527	120818210	684	*	Proestrus__X02701	457	13798	120602487	120607991	+	downstream	215040	209536	NearestLocation	En1
458	chr1	121616877	121617287	411	*	Proestrus__X02724	458	66942	121553835	121567980	-	upstream	-48897	48897	NearestLocation	Ddx18
459	chr1	121848616	121849203	588	*	Proestrus__X02729	459	66942	121553835	121567980	-	upstream	-280636	280636	NearestLocation	Ddx18
460	chr1	122667938	122668635	698	*	Proestrus__X02737	460	66942	121553835	121567980	-	upstream	-1099958	1099958	NearestLocation	Ddx18
461	chr1	123045611	123046078	468	*	Proestrus__X02738	461	269109	123332138	124045559	-	downstream	999948	286060	NearestLocation	Dpp10
462	chr1	123229292	123229727	436	*	Proestrus__X02740	462	269109	123332138	124045559	-	downstream	816267	102411	NearestLocation	Dpp10
463	chr1	123351295	123351855	561	*	Proestrus__X02741	463	269109	123332138	124045559	-	inside	694264	19157	NearestLocation	Dpp10
464	chr1	123901023	123901775	753	*	Proestrus__X02742	464	269109	123332138	124045559	-	inside	144536	143784	NearestLocation	Dpp10
465	chr1	124718050	124718583	534	*	Proestrus__X02756	465	269109	123332138	124045559	-	upstream	-672491	672491	NearestLocation	Dpp10
466	chr1	125370744	125371234	491	*	Proestrus__X02763	466	74117	125392905	125435727	-	downstream	64983	21671	NearestLocation	Actr3
467	chr1	125425202	125426232	1031	*	Proestrus__X02766	467	74117	125392905	125435727	-	inside	10525	9495	NearestLocation	Actr3
468	chr1	125869659	125870613	955	*	Proestrus__X02779	468	72585	125867622	125912928	-	inside	43269	2037	NearestLocation	Lypd1
469	chr1	125923066	125923767	702	*	Proestrus__X02781	469	72585	125867622	125912928	-	upstream	-10138	10138	NearestLocation	Lypd1
470	chr1	125940878	125941626	749	*	Proestrus__X02782	470	72585	125867622	125912928	-	upstream	-27950	27950	NearestLocation	Lypd1
471	chr1	126218445	126219334	890	*	Proestrus__X02791	471	72585	125867622	125912928	-	upstream	-305517	305517	NearestLocation	Lypd1
472	chr1	126405409	126406096	688	*	Proestrus__X02796	472	210356	125913636	126830632	-	inside	425223	424536	NearestLocation	Nckap5
473	chr1	126806507	126807293	787	*	Proestrus__X02806	473	210356	125913636	126830632	-	inside	24125	23339	NearestLocation	Nckap5
474	chr1	127215460	127215962	503	*	Proestrus__X02817	474	107895	127204986	127482972	+	inside	10474	10474	NearestLocation	Mgat5
475	chr1	127321931	127322545	615	*	Proestrus__X02821	475	107895	127204986	127482972	+	inside	116945	116945	NearestLocation	Mgat5
476	chr1	127460921	127461435	515	*	Proestrus__X02827	476	72160	127486552	127678021	-	downstream	217100	25117	NearestLocation	Tmem163
477	chr1	127765327	127765840	514	*	Proestrus__X02834	477	100502745	127753617	127774054	-	inside	8727	8214	NearestLocation	2900009J06Rik
478	chr1	127854767	127855246	480	*	Proestrus__X02841	478	226407	127868773	127943876	+	upstream	-14006	13527	NearestLocation	Rab3gap1
479	chr1	127993510	127994387	878	*	Proestrus__X02850	479	226409	127954179	128103047	-	inside	109537	39331	NearestLocation	Zranb3
480	chr1	128020220	128020837	618	*	Proestrus__X02853	480	226409	127954179	128103047	-	inside	82827	66041	NearestLocation	Zranb3
481	chr1	128149057	128149932	876	*	Proestrus__X02858	481	226412	128103306	128237735	+	inside	45751	45751	NearestLocation	R3hdm1
482	chr1	128270646	128271136	491	*	Proestrus__X02861	482	67812	128244181	128279377	+	inside	26465	8241	NearestLocation	Ubxn4
483	chr1	128290306	128290799	494	*	Proestrus__X02862	483	226413	128284756	128328318	-	inside	38012	5550	NearestLocation	Lct
484	chr1	128318820	128319688	869	*	Proestrus__X02864	484	226413	128284756	128328318	-	inside	9498	8630	NearestLocation	Lct
485	chr1	128324743	128325278	536	*	Proestrus__X02865	485	226413	128284756	128328318	-	inside	3575	3040	NearestLocation	Lct
486	chr1	128332414	128333611	1198	*	Proestrus__X02867	486	226413	128284756	128328318	-	upstream	-4096	4096	NearestLocation	Lct
487	chr1	128368681	128369100	420	*	Proestrus__X02869	487	17219	128331575	128359705	-	upstream	-8976	8976	NearestLocation	Mcm6
488	chr1	128372137	128372710	574	*	Proestrus__X02870	488	17219	128331575	128359705	-	upstream	-12432	12432	NearestLocation	Mcm6
489	chr1	128875322	128876078	757	*	Proestrus__X02882	489	12767	128588199	128592299	-	upstream	-283023	283023	NearestLocation	Cxcr4
490	chr1	129244278	129244677	400	*	Proestrus__X02890	490	210417	129273304	130219278	+	upstream	-29026	28627	NearestLocation	Thsd7b
491	chr1	129589231	129589940	710	*	Proestrus__X02895	491	210417	129273304	130219278	+	inside	315927	315927	NearestLocation	Thsd7b
492	chr1	129943441	129944313	873	*	Proestrus__X02901	492	13137	130388528	130423043	-	downstream	479602	444215	NearestLocation	Cd55b
493	chr1	130301728	130302176	449	*	Proestrus__X02906	493	13137	130388528	130423043	-	downstream	121315	86352	NearestLocation	Cd55b
494	chr1	130784111	130784535	425	*	Proestrus__X02916	494	64435	130800902	130814740	+	upstream	-16791	16367	NearestLocation	Fcamr
495	chr1	131084796	131085535	740	*	Proestrus__X02926	495	17164	131053701	131097843	-	inside	13047	12308	NearestLocation	Mapkapk2
496	chr1	131085726	131086381	656	*	Proestrus__X02927	496	17164	131053701	131097843	-	inside	12117	11462	NearestLocation	Mapkapk2
497	chr1	131118344	131119448	1105	*	Proestrus__X02931	497	226419	131128441	131138234	-	downstream	19890	8993	NearestLocation	Dyrk3
498	chr1	131167568	131168255	688	*	Proestrus__X02936	498	16865	131153207	131180402	+	inside	14361	12147	NearestLocation	Eif2d
499	chr1	131270174	131270567	394	*	Proestrus__X02942	499	56489	131254602	131279563	-	inside	9389	8996	NearestLocation	Ikbke
500	chr1	131350051	131350440	390	*	Proestrus__X02944	500	56489	131254602	131279563	-	upstream	-70488	70488	NearestLocation	Ikbke
501	chr1	131497070	131497741	672	*	Proestrus__X02950	501	14270	131285251	131527361	-	inside	30291	29620	NearestLocation	Srgap2
502	chr1	131511723	131512086	364	*	Proestrus__X02951	502	14270	131285251	131527361	-	inside	15638	15275	NearestLocation	Srgap2
503	chr1	131754791	131755542	752	*	Proestrus__X02963	503	320718	131744022	131770405	+	inside	10769	10769	NearestLocation	Slc26a9
504	chr1	132010448	132011278	831	*	Proestrus__X02972	504	13714	132007605	132032610	+	inside	2843	2843	NearestLocation	Elk4
505	chr1	132030068	132031056	989	*	Proestrus__X02974	505	13714	132007605	132032610	+	inside	22463	1554	NearestLocation	Elk4
506	chr1	132046333	132047068	736	*	Proestrus__X02976	506	213006	132022811	132068062	-	inside	21729	20994	NearestLocation	Mfsd4a
507	chr1	132189501	132190452	952	*	Proestrus__X02986	507	213409	132191436	132257382	+	upstream	-1935	984	NearestLocation	Lemd1
508	chr1	132226319	132226750	432	*	Proestrus__X02992	508	723818	132198088	132198184	+	downstream	28231	28135	NearestLocation	Mir135b
509	chr1	132297963	132298928	966	*	Proestrus__X02994	509	213417	132298626	132307357	+	overlapStart	-663	302	NearestLocation	Klhdc8a
510	chr1	132315648	132316426	779	*	Proestrus__X02995	510	74137	132316125	132333488	+	overlapStart	-477	301	NearestLocation	Nuak2
511	chr1	132431405	132432634	1230	*	Proestrus__X03005	511	213452	132417453	132466959	+	inside	13952	13952	NearestLocation	Dstyk
512	chr1	132511276	132512746	1471	*	Proestrus__X03009	512	74626	132506230	132508639	+	downstream	5046	2637	NearestLocation	Tmem81
513	chr1	132726017	132727043	1027	*	Proestrus__X03025	513	100038653	132729353	132732826	+	upstream	-3336	2310	NearestLocation	Gm10538
514	chr1	132727529	132729330	1802	*	Proestrus__X03026	514	100038653	132729353	132732826	+	upstream	-1824	23	NearestLocation	Gm10538
515	chr1	132769464	132770031	568	*	Proestrus__X03034	515	269116	132564690	132741797	-	upstream	-27667	27667	NearestLocation	Nfasc
516	chr1	132802402	132802858	457	*	Proestrus__X03035	516	269116	132564690	132741797	-	upstream	-60605	60605	NearestLocation	Nfasc
517	chr1	132853376	132854007	632	*	Proestrus__X03038	517	16980	132880355	132940005	+	upstream	-26979	26348	NearestLocation	Lrrn2
518	chr1	132883912	132885464	1553	*	Proestrus__X03041	518	16980	132880355	132940005	+	inside	3557	3557	NearestLocation	Lrrn2
519	chr1	132944484	132946730	2247	*	Proestrus__X03047	519	16980	132880355	132940005	+	downstream	64129	4479	NearestLocation	Lrrn2
520	chr1	133039455	133040697	1243	*	Proestrus__X03051	520	240752	133046012	133108688	+	upstream	-6557	5315	NearestLocation	Pik3c2b
521	chr1	133145969	133146325	357	*	Proestrus__X03057	521	108954	133131166	133139800	+	downstream	14803	6169	NearestLocation	Ppp1r15b
522	chr1	133298211	133299158	948	*	Proestrus__X03071	522	280287	133309823	133329722	+	upstream	-11612	10665	NearestLocation	Kiss1
523	chr1	133298211	133299158	948	*	Proestrus__X03071	522	68338	133309823	133329722	+	upstream	-11612	10665	NearestLocation	Golt1a
524	chr1	133685721	133686309	589	*	Proestrus__X03081	523	240754	133679029	133690108	-	inside	4387	3799	NearestLocation	Lax1
525	chr1	133687153	133687569	417	*	Proestrus__X03082	524	240754	133679029	133690108	-	inside	2955	2539	NearestLocation	Lax1
526	chr1	133820261	133820773	513	*	Proestrus__X03087	525	381290	133702674	133800754	-	upstream	-19507	19507	NearestLocation	Atp2b4
527	chr1	133821575	133822047	473	*	Proestrus__X03088	526	381290	133702674	133800754	-	upstream	-20821	20821	NearestLocation	Atp2b4
528	chr1	133906032	133906885	854	*	Proestrus__X03093	527	269120	133897194	133907999	-	inside	1967	1114	NearestLocation	Optc
529	chr1	133939380	133939836	457	*	Proestrus__X03097	528	116847	133910304	133921401	-	upstream	-17979	17979	NearestLocation	Prelp
530	chr1	133953244	133953916	673	*	Proestrus__X03098	529	116847	133910304	133921401	-	upstream	-31843	31843	NearestLocation	Prelp
531	chr1	134213523	134214285	763	*	Proestrus__X03118	530	53311	134193448	134201232	+	downstream	20075	12291	NearestLocation	Mybph
532	chr1	134229094	134229736	643	*	Proestrus__X03119	531	11539	134199215	134235457	-	inside	6363	5721	NearestLocation	Adora1
533	chr1	134242173	134242914	742	*	Proestrus__X03121	532	11539	134199215	134235457	-	upstream	-6716	6716	NearestLocation	Adora1
534	chr1	134311672	134312127	456	*	Proestrus__X03128	533	68507	134296783	134332928	-	inside	21256	14889	NearestLocation	Ppfia4
535	chr1	134331723	134332236	514	*	Proestrus__X03129	534	68507	134296783	134332928	-	inside	1205	692	NearestLocation	Ppfia4
536	chr1	134461221	134461609	389	*	Proestrus__X03137	535	240756	134455531	134490873	+	inside	5690	5690	NearestLocation	Klhl12
537	chr1	134846255	134846813	559	*	Proestrus__X03147	536	329251	134759067	134955940	-	inside	109685	87188	NearestLocation	Ppp1r12b
538	chr1	134853898	134854901	1004	*	Proestrus__X03148	537	329251	134759067	134955940	-	inside	102042	94831	NearestLocation	Ppp1r12b
539	chr1	134889489	134889975	487	*	Proestrus__X03149	538	329251	134759067	134955940	-	inside	66451	65965	NearestLocation	Ppp1r12b
540	chr1	134899677	134900232	556	*	Proestrus__X03150	539	329251	134759067	134955940	-	inside	56263	55708	NearestLocation	Ppp1r12b
541	chr1	134901098	134902574	1477	*	Proestrus__X03151	540	329251	134759067	134955940	-	inside	54842	53366	NearestLocation	Ppp1r12b
542	chr1	134976074	134976779	706	*	Proestrus__X03157	541	67196	134962565	134974179	+	downstream	13509	1895	NearestLocation	Ube2t
543	chr1	135012076	135012916	841	*	Proestrus__X03158	542	67196	134962565	134974179	+	downstream	49511	37897	NearestLocation	Ube2t
544	chr1	135159060	135159892	833	*	Proestrus__X03165	543	171469	135160250	135167681	-	downstream	8621	358	NearestLocation	Gpr37l1
545	chr1	135290950	135291461	512	*	Proestrus__X03169	544	215615	135262699	135284084	-	upstream	-6866	6866	NearestLocation	Rnpep
546	chr1	135435665	135436221	557	*	Proestrus__X03177	545	226432	135382315	135430491	-	upstream	-5174	5174	NearestLocation	Ipo9
547	chr1	135478538	135479368	831	*	Proestrus__X03179	546	100885827	135454603	135454683	-	upstream	-23855	23855	NearestLocation	Mir1231
548	chr1	135700570	135701064	495	*	Proestrus__X03195	547	13007	135729197	135752229	+	upstream	-28627	28133	NearestLocation	Csrp1
549	chr1	135765935	135766595	661	*	Proestrus__X03198	548	27280	135766085	135769134	+	overlapStart	-150	150	NearestLocation	Phlda3
550	chr1	135834402	135834908	507	*	Proestrus__X03200	549	21956	135836334	135852268	+	upstream	-1932	1426	NearestLocation	Tnnt2
551	chr1	135929856	135930455	600	*	Proestrus__X03203	550	18772	135871394	135919207	-	upstream	-10649	10649	NearestLocation	Pkp1
552	chr1	135999744	136000363	620	*	Proestrus__X03205	551	226438	135953578	136006342	-	inside	6598	5979	NearestLocation	Igfn1
553	chr1	136050217	136051279	1063	*	Proestrus__X03209	552	226439	136050804	136051370	+	overlapStart	-587	91	NearestLocation	Ascl5
554	chr1	136076093	136076507	415	*	Proestrus__X03214	553	12292	136052901	136119822	+	inside	23192	23192	NearestLocation	Cacna1s
555	chr1	136089449	136090258	810	*	Proestrus__X03215	554	12292	136052901	136119822	+	inside	36548	29564	NearestLocation	Cacna1s
556	chr1	136325928	136326959	1032	*	Proestrus__X03233	555	67886	136268123	136346104	-	inside	20176	19145	NearestLocation	Camsap2
557	chr1	136418217	136418937	721	*	Proestrus__X03237	556	320054	136411916	136415519	-	upstream	-2698	2698	NearestLocation	9230116N13Rik
558	chr1	136630637	136631563	927	*	Proestrus__X03249	557	226442	136624901	136630391	+	downstream	5736	246	NearestLocation	Zfp281
559	chr1	136635030	136635872	843	*	Proestrus__X03250	558	226442	136624901	136630391	+	downstream	10129	4639	NearestLocation	Zfp281
560	chr1	136781387	136782103	717	*	Proestrus__X03259	559	100503474	136696211	136725728	+	downstream	85176	55659	NearestLocation	Platr22
561	chr1	137290235	137291090	856	*	Proestrus__X03266	560	26424	136843584	136960448	-	upstream	-329787	329787	NearestLocation	Nr5a2
562	chr1	137807659	137808185	527	*	Proestrus__X03281	561	735252	137966455	137966718	+	upstream	-158796	158270	NearestLocation	Mir181a-1
563	chr1	137905543	137906236	694	*	Proestrus__X03283	562	735252	137966455	137966718	+	upstream	-60912	60219	NearestLocation	Mir181a-1
564	chr1	137935226	137936319	1094	*	Proestrus__X03285	563	735252	137966455	137966718	+	upstream	-31229	30136	NearestLocation	Mir181a-1
565	chr1	137965877	137967164	1288	*	Proestrus__X03287	564	735252	137966455	137966718	+	includeFeature	-578	446	NearestLocation	Mir181a-1
566	chr1	138144254	138144919	666	*	Proestrus__X03293	565	19264	138062859	138175305	-	inside	31051	30386	NearestLocation	Ptprc
567	chr1	138304429	138305083	655	*	Proestrus__X03300	566	338375	138273738	138289462	+	downstream	30691	14967	NearestLocation	Atp6v1g3
568	chr1	138458123	138458660	538	*	Proestrus__X03304	567	59125	138483837	138619757	-	downstream	161634	25177	NearestLocation	Nek7
569	chr1	138841439	138842885	1447	*	Proestrus__X03313	568	16876	138825186	138847579	-	inside	6140	4694	NearestLocation	Lhx9
570	chr1	139155955	139156854	900	*	Proestrus__X03326	569	78229	138977657	138979246	+	downstream	178298	176709	NearestLocation	4930596I21Rik
571	chr1	139173099	139173663	565	*	Proestrus__X03327	570	78229	138977657	138979246	+	downstream	195442	193853	NearestLocation	4930596I21Rik
572	chr1	139202866	139203896	1031	*	Proestrus__X03329	571	170788	139198254	139377076	-	inside	174210	4612	NearestLocation	Crb1
573	chr1	139314255	139314699	445	*	Proestrus__X03332	572	170788	139198254	139377076	-	inside	62821	62377	NearestLocation	Crb1
574	chr1	140318886	140319455	570	*	Proestrus__X03342	573	240776	140246257	140610261	+	inside	72629	72629	NearestLocation	Kcnt2
575	chr1	140333363	140334392	1030	*	Proestrus__X03343	574	240776	140246257	140610261	+	inside	87106	87106	NearestLocation	Kcnt2
576	chr1	140337661	140338054	394	*	Proestrus__X03344	575	240776	140246257	140610261	+	inside	91404	91404	NearestLocation	Kcnt2
577	chr1	140491188	140492681	1494	*	Proestrus__X03352	576	75910	140570176	140656402	-	downstream	165214	77495	NearestLocation	4930590L20Rik
578	chr1	140531032	140531980	949	*	Proestrus__X03353	577	75910	140570176	140656402	-	downstream	125370	38196	NearestLocation	4930590L20Rik
579	chr1	140940303	140940764	462	*	Proestrus__X03358	578	75910	140570176	140656402	-	upstream	-283901	283901	NearestLocation	4930590L20Rik
580	chr1	141075260	141075733	474	*	Proestrus__X03359	579	75910	140570176	140656402	-	upstream	-418858	418858	NearestLocation	4930590L20Rik
581	chr1	141429620	141430591	972	*	Proestrus__X03361	580	75910	140570176	140656402	-	upstream	-773218	773218	NearestLocation	4930590L20Rik
582	chr1	142028571	142029275	705	*	Proestrus__X03370	581	75910	140570176	140656402	-	upstream	-1372169	1372169	NearestLocation	4930590L20Rik
583	chr1	142197918	142198799	882	*	Proestrus__X03373	582	26878	143640697	143649937	+	upstream	-1442779	1441898	NearestLocation	B3galt2
584	chr1	142264148	142265363	1216	*	Proestrus__X03374	583	26878	143640697	143649937	+	upstream	-1376549	1375334	NearestLocation	B3galt2
585	chr1	142389225	142390138	914	*	Proestrus__X03376	584	26878	143640697	143649937	+	upstream	-1251472	1250559	NearestLocation	B3galt2
586	chr1	143075221	143076041	821	*	Proestrus__X03381	585	26878	143640697	143649937	+	upstream	-565476	564656	NearestLocation	B3galt2
587	chr1	143642316	143643085	770	*	Proestrus__X03386	586	26878	143640697	143649937	+	inside	1619	1619	NearestLocation	B3galt2
588	chr1	144137113	144137462	350	*	Proestrus__X03406	587	246709	144138667	144177372	-	downstream	40259	1205	NearestLocation	Rgs13
589	chr1	144197147	144198218	1072	*	Proestrus__X03413	588	246709	144138667	144177372	-	upstream	-19775	19775	NearestLocation	Rgs13
590	chr1	144916446	144917066	621	*	Proestrus__X03424	589	64214	144752841	144775421	-	upstream	-141025	141025	NearestLocation	Rgs18
591	chr1	146515311	146515906	596	*	Proestrus__X03434	590	215378	146495666	146902472	+	inside	19645	19645	NearestLocation	Brinp3
592	chr1	146657085	146657722	638	*	Proestrus__X03435	591	215378	146495666	146902472	+	inside	161419	161419	NearestLocation	Brinp3
593	chr1	148051741	148052508	768	*	Proestrus__X03441	592	215378	146495666	146902472	+	downstream	1556075	1149269	NearestLocation	Brinp3
594	chr1	149337837	149338651	815	*	Proestrus__X03449	593	18783	149829619	149961290	-	downstream	623453	490968	NearestLocation	Pla2g4a
595	chr1	149351315	149351987	673	*	Proestrus__X03451	594	18783	149829619	149961290	-	downstream	609975	477632	NearestLocation	Pla2g4a
596	chr1	150118028	150118892	865	*	Proestrus__X03467	595	19225	150100031	150108234	+	downstream	17997	9794	NearestLocation	Ptgs2
597	chr1	150141858	150142465	608	*	Proestrus__X03468	596	102639566	150159043	150164948	-	downstream	23090	16578	NearestLocation	Ptgs2os2
598	chr1	151845892	151846540	649	*	Proestrus__X03509	597	66967	151755374	151822328	+	downstream	90518	23564	NearestLocation	Edem3
599	chr1	151944845	151945620	776	*	Proestrus__X03512	598	69399	151852403	152090320	-	inside	145475	92442	NearestLocation	1700025G04Rik
600	chr1	152071243	152071770	528	*	Proestrus__X03523	599	69399	151852403	152090320	-	inside	19077	18550	NearestLocation	1700025G04Rik
601	chr1	152220719	152221592	874	*	Proestrus__X03528	600	69399	151852403	152090320	-	upstream	-130399	130399	NearestLocation	1700025G04Rik
602	chr1	152234450	152234883	434	*	Proestrus__X03529	601	69399	151852403	152090320	-	upstream	-144130	144130	NearestLocation	1700025G04Rik
603	chr1	152240956	152241369	414	*	Proestrus__X03530	602	66637	152370736	152386682	-	downstream	145726	129367	NearestLocation	Tsen15
604	chr1	152286598	152287226	629	*	Proestrus__X03531	603	66637	152370736	152386682	-	downstream	100084	83510	NearestLocation	Tsen15
605	chr1	152363712	152364563	852	*	Proestrus__X03534	604	66637	152370736	152386682	-	downstream	22970	6173	NearestLocation	Tsen15
606	chr1	152684674	152685237	564	*	Proestrus__X03546	605	19731	152517530	152625111	-	upstream	-59563	59563	NearestLocation	Rgl1
607	chr1	153024551	153025355	805	*	Proestrus__X03562	606	226518	152955101	153119261	+	inside	69450	69450	NearestLocation	Nmnat2
608	chr1	153065490	153066226	737	*	Proestrus__X03565	607	226518	152955101	153119261	+	inside	110389	53035	NearestLocation	Nmnat2
609	chr1	153101460	153101989	530	*	Proestrus__X03566	608	16782	153122756	153186447	-	downstream	84987	20767	NearestLocation	Lamc2
610	chr1	153191833	153192600	768	*	Proestrus__X03570	609	16782	153122756	153186447	-	upstream	-5386	5386	NearestLocation	Lamc2
611	chr1	153298027	153298391	365	*	Proestrus__X03577	610	226519	153218922	153332786	-	inside	34759	34395	NearestLocation	Lamc1
612	chr1	153434201	153434600	400	*	Proestrus__X03584	611	71836	153425209	153452574	+	inside	8992	8992	NearestLocation	Shcbp1l
613	chr1	153451225	153452135	911	*	Proestrus__X03585	612	71836	153425209	153452574	+	inside	26016	439	NearestLocation	Shcbp1l
614	chr1	153525900	153526602	703	*	Proestrus__X03587	613	74091	153503016	153549714	-	inside	23814	22884	NearestLocation	Npl
615	chr1	153559195	153559679	485	*	Proestrus__X03590	614	74091	153503016	153549714	-	upstream	-9481	9481	NearestLocation	Npl
616	chr1	153627416	153627973	558	*	Proestrus__X03591	615	67792	153653037	153697665	+	upstream	-25621	25064	NearestLocation	Rgs8
617	chr1	153737337	153738354	1018	*	Proestrus__X03598	616	329271	153721240	153737829	-	overlapStart	492	492	NearestLocation	C230024C17Rik
618	chr1	153751741	153752421	681	*	Proestrus__X03600	617	24014	153749426	153764221	+	inside	2315	2315	NearestLocation	Rnasel
619	chr1	153854882	153855274	393	*	Proestrus__X03601	618	240817	153849542	153851195	-	upstream	-3687	3687	NearestLocation	Teddm2
620	chr1	154292718	154293225	508	*	Proestrus__X03615	619	78112	154241521	154256906	-	upstream	-35812	35812	NearestLocation	4930452N14Rik
621	chr1	154366629	154367050	422	*	Proestrus__X03616	620	78112	154241521	154256906	-	upstream	-109723	109723	NearestLocation	4930452N14Rik
622	chr1	154446182	154446953	772	*	Proestrus__X03618	621	78112	154241521	154256906	-	upstream	-189276	189276	NearestLocation	4930452N14Rik
623	chr1	154503708	154504847	1140	*	Proestrus__X03622	622	12290	154392519	154725920	-	inside	222212	111189	NearestLocation	Cacna1e
624	chr1	154528769	154529224	456	*	Proestrus__X03624	623	12290	154392519	154725920	-	inside	197151	136250	NearestLocation	Cacna1e
625	chr1	154615757	154616198	442	*	Proestrus__X03630	624	12290	154392519	154725920	-	inside	110163	109722	NearestLocation	Cacna1e
626	chr1	154631714	154632282	569	*	Proestrus__X03632	625	12290	154392519	154725920	-	inside	94206	93638	NearestLocation	Cacna1e
627	chr1	154646127	154647219	1093	*	Proestrus__X03634	626	12290	154392519	154725920	-	inside	79793	78701	NearestLocation	Cacna1e
628	chr1	154702231	154703096	866	*	Proestrus__X03637	627	12290	154392519	154725920	-	inside	23689	22824	NearestLocation	Cacna1e
629	chr1	154770536	154770897	362	*	Proestrus__X03643	628	12290	154392519	154725920	-	upstream	-44616	44616	NearestLocation	Cacna1e
630	chr1	154821220	154822934	1715	*	Proestrus__X03649	629	12290	154392519	154725920	-	upstream	-95300	95300	NearestLocation	Cacna1e
631	chr1	155059436	155060477	1042	*	Proestrus__X03660	630	15939	155096367	155099636	-	downstream	40200	35890	NearestLocation	Ier5
632	chr1	155088628	155089639	1012	*	Proestrus__X03662	631	15939	155096367	155099636	-	downstream	11008	6728	NearestLocation	Ier5
633	chr1	155091375	155091988	614	*	Proestrus__X03663	632	15939	155096367	155099636	-	downstream	8261	4379	NearestLocation	Ier5
634	chr1	155167341	155168585	1245	*	Proestrus__X03668	633	58244	155158703	155208256	+	inside	8638	8638	NearestLocation	Stx6
635	chr1	155223957	155224756	800	*	Proestrus__X03674	634	58244	155158703	155208256	+	downstream	65254	15701	NearestLocation	Stx6
636	chr1	155293375	155293917	543	*	Proestrus__X03681	635	19775	155275657	155417444	-	inside	124069	17718	NearestLocation	Xpr1
637	chr1	155306679	155307391	713	*	Proestrus__X03682	636	19775	155275657	155417444	-	inside	110765	31022	NearestLocation	Xpr1
638	chr1	155386554	155387296	743	*	Proestrus__X03683	637	19775	155275657	155417444	-	inside	30890	30148	NearestLocation	Xpr1
639	chr1	155576327	155576854	528	*	Proestrus__X03689	638	72482	155558120	155687233	+	inside	18207	18207	NearestLocation	Acbd6
640	chr1	155645755	155646374	620	*	Proestrus__X03690	639	72482	155558120	155687233	+	inside	87635	40859	NearestLocation	Acbd6
641	chr1	156183412	156184141	730	*	Proestrus__X03698	640	329274	156075956	156205026	-	inside	21614	20885	NearestLocation	Fam163a
642	chr1	156186562	156187041	480	*	Proestrus__X03699	641	329274	156075956	156205026	-	inside	18464	17985	NearestLocation	Fam163a
643	chr1	156273643	156274185	543	*	Proestrus__X03701	642	214575	156255296	156303606	-	inside	29963	18347	NearestLocation	Tdrd5
644	chr1	156620551	156621559	1009	*	Proestrus__X03712	643	30935	156653617	156674339	-	downstream	53788	32058	NearestLocation	Tor3a
645	chr1	156752311	156752725	415	*	Proestrus__X03716	644	215015	156678571	156718910	-	upstream	-33401	33401	NearestLocation	Fam20b
646	chr1	156897198	156897614	417	*	Proestrus__X03719	645	78255	156804166	156939626	-	inside	42428	42012	NearestLocation	Ralgps2
647	chr1	156995273	156995679	407	*	Proestrus__X03723	646	78255	156804166	156939626	-	upstream	-55647	55647	NearestLocation	Ralgps2
648	chr1	157019769	157020419	651	*	Proestrus__X03725	647	78255	156804166	156939626	-	upstream	-80143	80143	NearestLocation	Ralgps2
649	chr1	157076222	157076728	507	*	Proestrus__X03726	648	73435	157099147	157108680	-	downstream	32458	22419	NearestLocation	Tex35
650	chr1	157123921	157124575	655	*	Proestrus__X03728	649	73435	157099147	157108680	-	upstream	-15241	15241	NearestLocation	Tex35
651	chr1	157433137	157433730	594	*	Proestrus__X03737	650	226525	157135183	157412595	-	upstream	-20542	20542	NearestLocation	Rasal2
652	chr1	157439111	157439528	418	*	Proestrus__X03738	651	226527	157458582	157488733	+	upstream	-19471	19054	NearestLocation	BC026585
653	chr1	157467627	157468335	709	*	Proestrus__X03741	652	226527	157458582	157488733	+	inside	9045	9045	NearestLocation	BC026585
654	chr1	157474797	157475443	647	*	Proestrus__X03743	653	226527	157458582	157488733	+	inside	16215	13290	NearestLocation	BC026585
655	chr1	157484040	157484898	859	*	Proestrus__X03744	654	89867	157506796	157568424	+	upstream	-22756	21898	NearestLocation	Sec16b
656	chr1	157669533	157670059	527	*	Proestrus__X03753	655	89867	157506796	157568424	+	downstream	162737	101109	NearestLocation	Sec16b
657	chr1	158124861	158125359	499	*	Proestrus__X03759	656	240843	158245269	158356260	-	downstream	231399	119910	NearestLocation	Brinp2
658	chr1	158285208	158285617	410	*	Proestrus__X03761	657	240843	158245269	158356260	-	inside	71052	39939	NearestLocation	Brinp2
659	chr1	158405757	158406609	853	*	Proestrus__X03768	658	11899	158362304	158691786	+	inside	43453	43453	NearestLocation	Astn1
660	chr1	159104218	159104594	377	*	Proestrus__X03783	659	26374	159232326	159347580	+	upstream	-128108	127732	NearestLocation	Rfwd2
661	chr1	159290224	159290657	434	*	Proestrus__X03788	660	100217414	159340307	159340424	+	upstream	-50083	49650	NearestLocation	Scarna3a
662	chr1	159423711	159424105	395	*	Proestrus__X03792	661	100217414	159340307	159340424	+	downstream	83404	83287	NearestLocation	Scarna3a
663	chr1	159583846	159584245	400	*	Proestrus__X03799	662	21960	159523769	159924922	+	inside	60077	60077	NearestLocation	Tnr
664	chr1	159686418	159687072	655	*	Proestrus__X03804	663	21960	159523769	159924922	+	inside	162649	162649	NearestLocation	Tnr
665	chr1	159698928	159699498	571	*	Proestrus__X03806	664	21960	159523769	159924922	+	inside	175159	175159	NearestLocation	Tnr
666	chr1	159741924	159743098	1175	*	Proestrus__X03810	665	21960	159523769	159924922	+	inside	218155	181824	NearestLocation	Tnr
667	chr1	159879808	159880256	449	*	Proestrus__X03817	666	67647	160044380	160078586	+	upstream	-164572	164124	NearestLocation	4930523C07Rik
668	chr1	159909218	159909684	467	*	Proestrus__X03819	667	67647	160044380	160078586	+	upstream	-135162	134696	NearestLocation	4930523C07Rik
669	chr1	160025705	160026251	547	*	Proestrus__X03821	668	67647	160044380	160078586	+	upstream	-18675	18129	NearestLocation	4930523C07Rik
670	chr1	160221741	160222505	765	*	Proestrus__X03828	669	12301	160202367	160212892	-	upstream	-8849	8849	NearestLocation	Cacybp
671	chr1	160249779	160251381	1603	*	Proestrus__X03829	670	12301	160202367	160212892	-	upstream	-36887	36887	NearestLocation	Cacybp
672	chr1	160293292	160293917	626	*	Proestrus__X03833	671	100316784	160295864	160295972	-	downstream	2680	1947	NearestLocation	Mir1927
673	chr1	160744064	160744806	743	*	Proestrus__X03848	672	29809	160219174	160792938	-	inside	48874	48132	NearestLocation	Rabgap1l
674	chr1	161712883	161713266	384	*	Proestrus__X03867	673	14103	161780692	161788495	-	downstream	75612	67426	NearestLocation	Fasl
675	chr1	161972146	161973296	1151	*	Proestrus__X03870	674	67292	161969188	161973435	+	inside	2958	139	NearestLocation	Pigc
676	chr1	162077426	162078017	592	*	Proestrus__X03873	675	72753	162004969	162016485	+	downstream	72457	60941	NearestLocation	2810442N19Rik
677	chr1	162749289	162750134	846	*	Proestrus__X03897	676	226562	162671785	162740556	-	upstream	-8733	8733	NearestLocation	Prrc2c
678	chr1	163123856	163124841	986	*	Proestrus__X03902	677	78258	163024302	163085670	-	upstream	-38186	38186	NearestLocation	Mroh9
679	chr1	163129262	163130408	1147	*	Proestrus__X03904	678	78258	163024302	163085670	-	upstream	-43592	43592	NearestLocation	Mroh9
680	chr1	163361328	163361990	663	*	Proestrus__X03911	679	98376	163384903	163403669	-	downstream	42341	22913	NearestLocation	Gorab
681	chr1	164140467	164141048	582	*	Proestrus__X03926	680	14067	164151835	164220277	+	upstream	-11368	10787	NearestLocation	F5
682	chr1	164338094	164339617	1524	*	Proestrus__X03936	681	66352	164289800	164307484	-	upstream	-30610	30610	NearestLocation	Blzf1
683	chr1	164391273	164392726	1454	*	Proestrus__X03938	682	11931	164437099	164458355	-	downstream	67082	44373	NearestLocation	Atp1b1
684	chr1	164781059	164781657	599	*	Proestrus__X03959	683	56429	164796732	164824266	+	upstream	-15673	15075	NearestLocation	Dpt
685	chr1	164984706	164985073	368	*	Proestrus__X03966	684	16963	164931648	164935510	-	upstream	-49196	49196	NearestLocation	Xcl1
686	chr1	164998493	164999086	594	*	Proestrus__X03968	685	16963	164931648	164935510	-	upstream	-62983	62983	NearestLocation	Xcl1
687	chr1	165062829	165063279	451	*	Proestrus__X03974	686	75857	165066617	165091930	-	downstream	29101	3338	NearestLocation	4930568G15Rik
688	chr1	165280345	165281892	1548	*	Proestrus__X03989	687	240888	165295766	165326745	+	upstream	-15421	13874	NearestLocation	Gpr161
689	chr1	165286233	165286803	571	*	Proestrus__X03990	688	240888	165295766	165326745	+	upstream	-9533	8963	NearestLocation	Gpr161
690	chr1	165341090	165342610	1521	*	Proestrus__X03994	689	240888	165295766	165326745	+	downstream	45324	14345	NearestLocation	Gpr161
691	chr1	165385698	165386465	768	*	Proestrus__X03995	690	74106	165329501	165460463	-	inside	74765	56197	NearestLocation	Dcaf6
692	chr1	165709831	165710294	464	*	Proestrus__X04003	691	226594	165648945	165708094	-	upstream	-1737	1737	NearestLocation	Rcsd1
693	chr1	165779783	165780459	677	*	Proestrus__X04008	692	12503	165788681	165871153	+	upstream	-8898	8222	NearestLocation	Cd247
694	chr1	165837410	165838148	739	*	Proestrus__X04009	693	12503	165788681	165871153	+	inside	48729	33005	NearestLocation	Cd247
695	chr1	166153318	166154001	684	*	Proestrus__X04017	694	59290	166130460	166166510	+	inside	22858	12509	NearestLocation	Gpa33
696	chr1	166986752	166987300	549	*	Proestrus__X04045	695	100503962	166974023	166999730	-	inside	12978	12430	NearestLocation	Gm16701
697	chr1	167012845	167014033	1189	*	Proestrus__X04047	696	226610	167001417	167091302	+	inside	11428	11428	NearestLocation	Fam78b
698	chr1	167267065	167267604	540	*	Proestrus__X04061	697	80914	167226084	167285127	-	inside	18062	17523	NearestLocation	Uck2
699	chr1	167660543	167661187	645	*	Proestrus__X04075	698	110648	167689558	167848733	+	upstream	-29015	28371	NearestLocation	Lmx1a
700	chr1	167759084	167759444	361	*	Proestrus__X04077	699	110648	167689558	167848733	+	inside	69526	69526	NearestLocation	Lmx1a
701	chr1	167903314	167903645	332	*	Proestrus__X04083	700	110648	167689558	167848733	+	downstream	213756	54581	NearestLocation	Lmx1a
702	chr1	168205031	168205860	830	*	Proestrus__X04094	701	18514	168119364	168432169	-	inside	227138	85667	NearestLocation	Pbx1
703	chr1	168254991	168255787	797	*	Proestrus__X04099	702	18514	168119364	168432169	-	inside	177178	135627	NearestLocation	Pbx1
704	chr1	168299621	168300955	1335	*	Proestrus__X04101	703	18514	168119364	168432169	-	inside	132548	131214	NearestLocation	Pbx1
705	chr1	168425050	168425916	867	*	Proestrus__X04113	704	18514	168119364	168432169	-	inside	7119	6253	NearestLocation	Pbx1
706	chr1	169080688	169081111	424	*	Proestrus__X04123	705	66977	169497934	169531464	-	downstream	450776	416823	NearestLocation	Nuf2
707	chr1	169093416	169094118	703	*	Proestrus__X04125	706	66977	169497934	169531464	-	downstream	438048	403816	NearestLocation	Nuf2
708	chr1	169385507	169386009	503	*	Proestrus__X04129	707	66977	169497934	169531464	-	downstream	145957	111925	NearestLocation	Nuf2
709	chr1	169495576	169496200	625	*	Proestrus__X04135	708	66977	169497934	169531464	-	downstream	35888	1734	NearestLocation	Nuf2
710	chr1	169506416	169506833	418	*	Proestrus__X04137	709	66977	169497934	169531464	-	inside	25048	8482	NearestLocation	Nuf2
711	chr1	169598108	169598516	409	*	Proestrus__X04140	710	19737	169655501	169695813	+	upstream	-57393	56985	NearestLocation	Rgs5
712	chr1	169830576	169831820	1245	*	Proestrus__X04147	711	19736	169741477	169747642	-	upstream	-82934	82934	NearestLocation	Rgs4
713	chr1	169851457	169852446	990	*	Proestrus__X04150	712	78465	169928939	169934653	+	upstream	-77482	76493	NearestLocation	Ccdc190
714	chr1	169900672	169901333	662	*	Proestrus__X04155	713	78465	169928939	169934653	+	upstream	-28267	27606	NearestLocation	Ccdc190
715	chr1	170058013	170058748	736	*	Proestrus__X04159	714	18214	169972307	170110559	-	inside	52546	51811	NearestLocation	Ddr2
716	chr1	170147678	170148420	743	*	Proestrus__X04164	715	107652	170141223	170174964	-	inside	27286	6455	NearestLocation	Uap1
717	chr1	170410705	170411413	709	*	Proestrus__X04176	716	76925	170308861	170312125	+	downstream	101844	98580	NearestLocation	Spata46
718	chr1	170442311	170443188	878	*	Proestrus__X04178	717	76925	170308861	170312125	+	downstream	133450	130186	NearestLocation	Spata46
719	chr1	170519081	170520225	1145	*	Proestrus__X04183	718	70729	170317496	170589849	-	inside	70768	69624	NearestLocation	Nos1ap
720	chr1	170766843	170767689	847	*	Proestrus__X04201	719	226641	170704457	170867771	-	inside	100928	62386	NearestLocation	Atf6
721	chr1	170839600	170840051	452	*	Proestrus__X04203	720	226641	170704457	170867771	-	inside	28171	27720	NearestLocation	Atf6
722	chr1	170849906	170850479	574	*	Proestrus__X04204	721	226641	170704457	170867771	-	inside	17865	17292	NearestLocation	Atf6
723	chr1	171074361	171074657	297	*	Proestrus__X04213	722	102466998	171064591	171064652	-	upstream	-9709	9709	NearestLocation	Mir6546
724	chr1	171196090	171196555	466	*	Proestrus__X04217	723	66425	171173264	171197035	-	inside	945	480	NearestLocation	Pcp4l1
725	chr1	171266018	171266409	392	*	Proestrus__X04222	724	57370	171270328	171276895	+	upstream	-4310	3919	NearestLocation	B4galt3
726	chr1	171762183	171762845	663	*	Proestrus__X04237	725	27218	171767132	171801184	+	upstream	-4949	4287	NearestLocation	Slamf1
727	chr1	171791411	171792018	608	*	Proestrus__X04240	726	27218	171767132	171801184	+	inside	24279	9166	NearestLocation	Slamf1
728	chr1	171824469	171825003	535	*	Proestrus__X04242	727	12523	171839697	171890718	+	upstream	-15228	14694	NearestLocation	Cd84
729	chr1	172048249	172048936	688	*	Proestrus__X04246	728	18071	172052292	172057596	-	downstream	9347	3356	NearestLocation	Nhlh1
730	chr1	172501248	172502109	862	*	Proestrus__X04274	729	21346	172500246	172507375	+	inside	1002	1002	NearestLocation	Tagln2
731	chr1	172759580	172760016	437	*	Proestrus__X04283	730	12944	172698056	172699966	+	downstream	61524	59614	NearestLocation	Crp
732	chr1	172953563	172954031	469	*	Proestrus__X04284	731	18313	172956768	172957817	+	upstream	-3205	2737	NearestLocation	Olfr16
733	chr1	173329351	173330432	1082	*	Proestrus__X04287	732	13349	173331886	173333503	-	downstream	4152	1454	NearestLocation	Ackr1
734	chr1	173349901	173350302	402	*	Proestrus__X04291	733	13349	173331886	173333503	-	upstream	-16398	16398	NearestLocation	Ackr1
735	chr1	173355106	173356083	978	*	Proestrus__X04292	734	94332	173334254	173367695	-	inside	12589	11612	NearestLocation	Cadm3
736	chr1	174526637	174527846	1210	*	Proestrus__X04309	735	54418	174501825	174822729	+	inside	24812	24812	NearestLocation	Fmn2
737	chr1	174592161	174593068	908	*	Proestrus__X04313	736	54418	174501825	174822729	+	inside	90336	90336	NearestLocation	Fmn2
738	chr1	174811666	174812299	634	*	Proestrus__X04316	737	23893	174833785	174921819	-	downstream	110153	21486	NearestLocation	Grem2
739	chr1	174827723	174828506	784	*	Proestrus__X04317	738	23893	174833785	174921819	-	downstream	94096	5279	NearestLocation	Grem2
740	chr1	174929369	174930455	1087	*	Proestrus__X04320	739	23893	174833785	174921819	-	upstream	-7550	7550	NearestLocation	Grem2
741	chr1	175104255	175105030	776	*	Proestrus__X04324	740	23893	174833785	174921819	-	upstream	-182436	182436	NearestLocation	Grem2
742	chr1	175108293	175108908	616	*	Proestrus__X04325	741	23893	174833785	174921819	-	upstream	-186474	186474	NearestLocation	Grem2
743	chr1	175211854	175212565	712	*	Proestrus__X04329	742	24012	175059076	175492545	-	inside	280691	152778	NearestLocation	Rgs7
744	chr1	175254753	175255883	1131	*	Proestrus__X04330	743	24012	175059076	175492545	-	inside	237792	195677	NearestLocation	Rgs7
745	chr1	175294401	175294844	444	*	Proestrus__X04331	744	24012	175059076	175492545	-	inside	198144	197701	NearestLocation	Rgs7
746	chr1	175300193	175300871	679	*	Proestrus__X04333	745	24012	175059076	175492545	-	inside	192352	191674	NearestLocation	Rgs7
747	chr1	175322736	175323299	564	*	Proestrus__X04337	746	24012	175059076	175492545	-	inside	169809	169246	NearestLocation	Rgs7
748	chr1	175372571	175373016	446	*	Proestrus__X04339	747	24012	175059076	175492545	-	inside	119974	119529	NearestLocation	Rgs7
749	chr1	175454644	175455315	672	*	Proestrus__X04343	748	24012	175059076	175492545	-	inside	37901	37230	NearestLocation	Rgs7
750	chr1	175666171	175666885	715	*	Proestrus__X04349	749	12663	175682238	175688353	-	downstream	22182	15353	NearestLocation	Chml
751	chr1	176063024	176063489	466	*	Proestrus__X04359	750	226720	175920329	175922225	+	downstream	142695	140799	NearestLocation	Becn2
752	chr1	176800896	176801516	621	*	Proestrus__X04367	751	545389	176733653	176807124	-	inside	6228	5608	NearestLocation	Cep170
753	chr1	176851336	176851822	487	*	Proestrus__X04369	752	15365	176834624	176836133	-	upstream	-15203	15203	NearestLocation	Hmga2-ps1
754	chr1	177338597	177339248	652	*	Proestrus__X04392	753	23797	177022115	177248767	-	upstream	-89830	89830	NearestLocation	Akt3
755	chr1	177377886	177378691	806	*	Proestrus__X04394	754	30928	177442407	177450764	+	upstream	-64521	63716	NearestLocation	Zbtb18
756	chr1	177456121	177457620	1500	*	Proestrus__X04402	755	30928	177442407	177450764	+	downstream	13714	5357	NearestLocation	Zbtb18
757	chr1	177596910	177597567	658	*	Proestrus__X04410	756	75589	177641542	177642943	-	downstream	46033	43975	NearestLocation	2310043L19Rik
758	chr1	178261448	178261850	403	*	Proestrus__X04417	757	66359	178319153	178322693	+	upstream	-57705	57303	NearestLocation	Cox20
759	chr1	178388716	178389726	1011	*	Proestrus__X04424	758	68226	178405881	178483249	+	upstream	-17165	16155	NearestLocation	Efcab2
760	chr1	178488792	178489655	864	*	Proestrus__X04429	759	269152	178529125	178932857	+	upstream	-40333	39470	NearestLocation	Kif26b
761	chr1	179261396	179262461	1066	*	Proestrus__X04449	760	69726	178955039	179518003	-	inside	256607	255542	NearestLocation	Smyd3
762	chr1	179476994	179477438	445	*	Proestrus__X04453	761	69726	178955039	179518003	-	inside	41009	40565	NearestLocation	Smyd3
763	chr1	179960970	179961909	940	*	Proestrus__X04469	762	226751	179961089	180165602	+	overlapStart	-119	119	NearestLocation	Cdc42bpa
764	chr1	179991941	179992751	811	*	Proestrus__X04470	763	226751	179961089	180165602	+	inside	30852	30852	NearestLocation	Cdc42bpa
765	chr1	180007829	180008378	550	*	Proestrus__X04471	764	226751	179961089	180165602	+	inside	46740	46740	NearestLocation	Cdc42bpa
766	chr1	180140951	180142121	1171	*	Proestrus__X04473	765	67426	180165238	180196020	-	downstream	55069	23117	NearestLocation	Coq8a
767	chr1	180214999	180215664	666	*	Proestrus__X04475	766	67426	180165238	180196020	-	upstream	-18979	18979	NearestLocation	Coq8a
768	chr1	180407886	180408457	572	*	Proestrus__X04482	767	381310	180432373	180483504	-	downstream	75618	23916	NearestLocation	Stum
769	chr1	180641036	180641531	496	*	Proestrus__X04498	768	72568	180641150	180690687	+	overlapStart	-114	114	NearestLocation	Lin9
770	chr1	181291113	181291668	556	*	Proestrus__X04511	769	72978	181352628	181460641	+	upstream	-61515	60960	NearestLocation	Cnih3
771	chr1	181328029	181328481	453	*	Proestrus__X04512	770	72978	181352628	181460641	+	upstream	-24599	24147	NearestLocation	Cnih3
772	chr1	181353706	181354622	917	*	Proestrus__X04513	771	72978	181352628	181460641	+	inside	1078	1078	NearestLocation	Cnih3
773	chr1	181393847	181394356	510	*	Proestrus__X04518	772	72978	181352628	181460641	+	inside	41219	41219	NearestLocation	Cnih3
774	chr1	181624652	181625411	760	*	Proestrus__X04529	773	403180	181509633	181511451	-	upstream	-113201	113201	NearestLocation	Ccdc121
775	chr1	181975084	181975867	784	*	Proestrus__X04536	774	13800	181896386	182019980	-	inside	44896	44113	NearestLocation	Enah
776	chr1	181997479	181998227	749	*	Proestrus__X04539	775	13800	181896386	182019980	-	inside	22501	21753	NearestLocation	Enah
777	chr1	182101603	182102244	642	*	Proestrus__X04541	776	27058	182124737	182132415	+	upstream	-23134	22493	NearestLocation	Srp9
778	chr1	182281814	182283123	1310	*	Proestrus__X04543	777	13244	182275770	182282759	-	overlapStart	945	364	NearestLocation	Degs1
779	chr1	182605242	182605920	679	*	Proestrus__X04554	778	170725	182565007	182632352	+	inside	40235	26432	NearestLocation	Capn8
780	chr1	182657544	182658128	585	*	Proestrus__X04555	779	433386	182747126	182749180	-	downstream	91636	88998	NearestLocation	Ccdc185
781	chr1	182777043	182777513	471	*	Proestrus__X04560	780	96935	182764906	182895654	+	inside	12137	12137	NearestLocation	Susd4
782	chr1	183057969	183058394	426	*	Proestrus__X04575	781	53791	182954788	182976044	+	downstream	103181	81925	NearestLocation	Tlr5
783	chr1	183067546	183068275	730	*	Proestrus__X04576	782	53791	182954788	182976044	+	downstream	112758	91502	NearestLocation	Tlr5
784	chr1	183349869	183350323	455	*	Proestrus__X04586	783	338366	183326236	183369565	-	inside	19696	19242	NearestLocation	Mia3
785	chr1	184187600	184187969	370	*	Proestrus__X04595	784	63953	184034461	184075636	+	downstream	153139	111964	NearestLocation	Dusp10
786	chr1	184853151	184853657	507	*	Proestrus__X04600	785	67247	184813068	184845847	-	upstream	-7304	7304	NearestLocation	2018-03-02
787	chr1	184891848	184892944	1097	*	Proestrus__X04602	786	226777	184871926	184883036	-	upstream	-8812	8812	NearestLocation	C130074G19Rik
788	chr1	184951665	184952409	745	*	Proestrus__X04606	787	226778	184896424	184999549	-	inside	47884	47140	NearestLocation	Mark1
789	chr1	185070038	185070767	730	*	Proestrus__X04613	788	226778	184896424	184999549	-	upstream	-70489	70489	NearestLocation	Mark1
790	chr1	185128213	185128641	429	*	Proestrus__X04614	789	98732	185204168	185286746	+	upstream	-75955	75527	NearestLocation	Rab3gap2
791	chr1	185379249	185380064	816	*	Proestrus__X04631	790	107508	185363095	185428355	+	inside	16154	16154	NearestLocation	Eprs
792	chr1	185454093	185454954	862	*	Proestrus__X04633	791	226781	185454848	185468761	+	overlapStart	-755	106	NearestLocation	Slc30a10
793	chr1	186277976	186278990	1015	*	Proestrus__X04647	792	226791	186087732	186117310	-	upstream	-160666	160666	NearestLocation	Lyplal1
794	chr1	186337278	186337945	668	*	Proestrus__X04649	793	226791	186087732	186117310	-	upstream	-219968	219968	NearestLocation	Lyplal1
795	chr1	186345480	186346192	713	*	Proestrus__X04651	794	320449	186511838	186558681	-	downstream	213201	165646	NearestLocation	A730004F24Rik
796	chr1	186413076	186413992	917	*	Proestrus__X04652	795	320449	186511838	186558681	-	downstream	145605	97846	NearestLocation	A730004F24Rik
797	chr1	186433155	186434547	1393	*	Proestrus__X04653	796	320449	186511838	186558681	-	downstream	125526	77291	NearestLocation	A730004F24Rik
798	chr1	187044763	187045099	337	*	Proestrus__X04665	797	110957	186967416	186970627	+	downstream	77347	74136	NearestLocation	D1Pas1
799	chr1	187132309	187132846	538	*	Proestrus__X04668	798	69308	187125138	187127852	+	downstream	7171	4457	NearestLocation	1700007P06Rik
800	chr1	187279016	187280539	1524	*	Proestrus__X04673	799	67769	187215511	187351429	+	inside	63505	63505	NearestLocation	Gpatch2
801	chr1	187299097	187299751	655	*	Proestrus__X04675	800	67769	187215511	187351429	+	inside	83586	51678	NearestLocation	Gpatch2
802	chr1	187617204	187617693	490	*	Proestrus__X04678	801	26381	187609006	188214884	+	inside	8198	8198	NearestLocation	Esrrg
803	chr1	187651275	187652513	1239	*	Proestrus__X04679	802	26381	187609006	188214884	+	inside	42269	42269	NearestLocation	Esrrg
804	chr1	187662304	187662946	643	*	Proestrus__X04680	803	26381	187609006	188214884	+	inside	53298	53298	NearestLocation	Esrrg
805	chr1	187877916	187878748	833	*	Proestrus__X04683	804	320272	188006576	188008990	-	downstream	131074	127828	NearestLocation	9330162B11Rik
806	chr1	188389440	188389933	494	*	Proestrus__X04688	805	22283	188262023	188965039	+	inside	127417	127417	NearestLocation	Ush2a
807	chr1	188708420	188709028	609	*	Proestrus__X04693	806	226823	188971096	189007840	-	downstream	299420	262068	NearestLocation	Kctd3
808	chr1	189116546	189117661	1116	*	Proestrus__X04701	807	226823	188971096	189007840	-	upstream	-108706	108706	NearestLocation	Kctd3
809	chr1	189221757	189222505	749	*	Proestrus__X04703	808	16526	189207930	189402273	-	inside	180516	13827	NearestLocation	Kcnk2
810	chr1	189228187	189229386	1200	*	Proestrus__X04704	809	16526	189207930	189402273	-	inside	174086	20257	NearestLocation	Kcnk2
811	chr1	189246450	189247448	999	*	Proestrus__X04705	810	16526	189207930	189402273	-	inside	155823	38520	NearestLocation	Kcnk2
812	chr1	189288816	189290043	1228	*	Proestrus__X04707	811	16526	189207930	189402273	-	inside	113457	80886	NearestLocation	Kcnk2
813	chr1	189343292	189344433	1142	*	Proestrus__X04709	812	16526	189207930	189402273	-	inside	58981	57840	NearestLocation	Kcnk2
814	chr1	189615208	189615852	645	*	Proestrus__X04714	813	108000	189640614	189688086	-	downstream	72878	24762	NearestLocation	Cenpf
815	chr1	189679449	189679899	451	*	Proestrus__X04719	814	108000	189640614	189688086	-	inside	8637	8187	NearestLocation	Cenpf
816	chr1	189761632	189762136	505	*	Proestrus__X04723	815	19250	189728268	189876693	+	inside	33364	33364	NearestLocation	Ptpn14
817	chr1	189785958	189786750	793	*	Proestrus__X04724	816	19250	189728268	189876693	+	inside	57690	57690	NearestLocation	Ptpn14
818	chr1	189883740	189884190	451	*	Proestrus__X04728	817	226830	189880492	189922288	-	inside	38548	3248	NearestLocation	Smyd2
819	chr1	189927664	189927979	316	*	Proestrus__X04733	818	226830	189880492	189922288	-	upstream	-5376	5376	NearestLocation	Smyd2
820	chr1	189989301	189989898	598	*	Proestrus__X04736	819	226830	189880492	189922288	-	upstream	-67013	67013	NearestLocation	Smyd2
821	chr1	190570485	190570955	471	*	Proestrus__X04743	820	320119	190772879	190911770	-	downstream	341285	201924	NearestLocation	Rps6kc1
822	chr1	190667862	190668109	248	*	Proestrus__X04745	821	320119	190772879	190911770	-	downstream	243908	104770	NearestLocation	Rps6kc1
823	chr1	190690432	190691327	896	*	Proestrus__X04747	822	320119	190772879	190911770	-	downstream	221338	81552	NearestLocation	Rps6kc1
824	chr1	190761526	190762408	883	*	Proestrus__X04749	823	320119	190772879	190911770	-	downstream	150244	10471	NearestLocation	Rps6kc1
825	chr1	190797072	190797816	745	*	Proestrus__X04751	824	320119	190772879	190911770	-	inside	114698	24193	NearestLocation	Rps6kc1
826	chr1	190826581	190827074	494	*	Proestrus__X04752	825	320119	190772879	190911770	-	inside	85189	53702	NearestLocation	Rps6kc1
827	chr1	190868640	190869243	604	*	Proestrus__X04755	826	320119	190772879	190911770	-	inside	43130	42527	NearestLocation	Rps6kc1
828	chr1	191020556	191021558	1003	*	Proestrus__X04762	827	100125339	191025351	191029781	+	upstream	-4795	3793	NearestLocation	A230020J21Rik
829	chr1	191183057	191183680	624	*	Proestrus__X04769	828	619288	191162584	191164817	-	upstream	-18240	18240	NearestLocation	Fam71a
830	chr1	191438518	191438958	441	*	Proestrus__X04779	829	226849	191351981	191397041	-	upstream	-41477	41477	NearestLocation	Ppp2r5a
831	chr1	191645823	191646288	466	*	Proestrus__X04786	830	77065	191575636	191623690	+	downstream	70187	22133	NearestLocation	Ints7
832	chr1	191723668	191724183	516	*	Proestrus__X04787	831	226856	191718024	191784257	+	inside	5644	5644	NearestLocation	Lpgat1
833	chr1	191950678	191951045	368	*	Proestrus__X04794	832	74023	191977370	191988282	+	upstream	-26692	26325	NearestLocation	Rd3
834	chr1	191977134	191977499	366	*	Proestrus__X04796	833	74023	191977370	191988282	+	overlapStart	-236	129	NearestLocation	Rd3
835	chr1	192052207	192052856	650	*	Proestrus__X04798	834	22033	191997203	192092599	-	inside	40392	39743	NearestLocation	Traf5
836	chr1	192077195	192077616	422	*	Proestrus__X04800	835	22033	191997203	192092599	-	inside	15404	14983	NearestLocation	Traf5
837	chr1	192192555	192193469	915	*	Proestrus__X04808	836	16510	192190777	192510159	+	inside	1778	1778	NearestLocation	Kcnh1
838	chr1	192214676	192215125	450	*	Proestrus__X04810	837	16510	192190777	192510159	+	inside	23899	23899	NearestLocation	Kcnh1
839	chr1	192268910	192269446	537	*	Proestrus__X04812	838	16510	192190777	192510159	+	inside	78133	78133	NearestLocation	Kcnh1
840	chr1	192317275	192317689	415	*	Proestrus__X04814	839	16510	192190777	192510159	+	inside	126498	126498	NearestLocation	Kcnh1
841	chr1	192448243	192449422	1180	*	Proestrus__X04820	840	16510	192190777	192510159	+	inside	257466	60737	NearestLocation	Kcnh1
842	chr1	192490133	192490796	664	*	Proestrus__X04821	841	226861	192512828	192771219	-	downstream	281086	22032	NearestLocation	Hhat
843	chr1	192700554	192701071	518	*	Proestrus__X04826	842	226861	192512828	192771219	-	inside	70665	70148	NearestLocation	Hhat
844	chr1	192828774	192829375	602	*	Proestrus__X04831	843	73455	192841705	192842739	+	upstream	-12931	12330	NearestLocation	1700065J18Rik
845	chr1	193002251	193002843	593	*	Proestrus__X04835	844	329324	192891234	193035775	-	inside	33524	32932	NearestLocation	Syt14
846	chr1	193026076	193026961	886	*	Proestrus__X04837	845	329324	192891234	193035775	-	inside	9699	8814	NearestLocation	Syt14
847	chr1	193093404	193093919	516	*	Proestrus__X04842	846	215193	193104403	193130251	-	downstream	36847	10484	NearestLocation	Diexf
848	chr1	193125849	193126249	401	*	Proestrus__X04844	847	215193	193104403	193130251	-	inside	4402	4002	NearestLocation	Diexf
849	chr1	193348468	193349201	734	*	Proestrus__X04858	848	215303	193346346	193370282	-	inside	21814	2122	NearestLocation	Camk1g
850	chr1	193376548	193377095	548	*	Proestrus__X04864	849	215303	193346346	193370282	-	upstream	-6266	6266	NearestLocation	Camk1g
851	chr1	193386018	193386559	542	*	Proestrus__X04866	850	215303	193346346	193370282	-	upstream	-15736	15736	NearestLocation	Camk1g
852	chr1	193503882	193504319	438	*	Proestrus__X04870	851	387201	193507463	193507530	-	downstream	3648	3144	NearestLocation	Mir205
853	chr1	193672876	193673862	987	*	Proestrus__X04880	852	387201	193507463	193507530	-	upstream	-165346	165346	NearestLocation	Mir205
854	chr1	193847746	193848498	753	*	Proestrus__X04886	853	387201	193507463	193507530	-	upstream	-340216	340216	NearestLocation	Mir205
855	chr1	193940686	193941321	636	*	Proestrus__X04888	854	74942	194212187	194222759	-	downstream	282073	270866	NearestLocation	4930503O07Rik
856	chr1	193949654	193950762	1109	*	Proestrus__X04889	855	74942	194212187	194222759	-	downstream	273105	261425	NearestLocation	4930503O07Rik
857	chr1	194037754	194038114	361	*	Proestrus__X04892	856	74942	194212187	194222759	-	downstream	185005	174073	NearestLocation	4930503O07Rik
858	chr1	194117364	194118453	1090	*	Proestrus__X04895	857	74942	194212187	194222759	-	downstream	105395	93734	NearestLocation	4930503O07Rik
859	chr1	194148611	194149479	869	*	Proestrus__X04896	858	74942	194212187	194222759	-	downstream	74148	62708	NearestLocation	4930503O07Rik
860	chr1	194628759	194629840	1082	*	Proestrus__X04910	859	18845	194619829	194816868	+	inside	8930	8930	NearestLocation	Plxna2
861	chr1	194675368	194676393	1026	*	Proestrus__X04912	860	18845	194619829	194816868	+	inside	55539	55539	NearestLocation	Plxna2
862	chr1	194687682	194689044	1363	*	Proestrus__X04915	861	18845	194619829	194816868	+	inside	67853	67853	NearestLocation	Plxna2
863	chr1	194697239	194697955	717	*	Proestrus__X04916	862	18845	194619829	194816868	+	inside	77410	77410	NearestLocation	Plxna2
864	chr1	194777546	194778161	616	*	Proestrus__X04919	863	18845	194619829	194816868	+	inside	157717	38707	NearestLocation	Plxna2
865	chr1	194793174	194793669	496	*	Proestrus__X04920	864	12490	194938821	194961292	+	upstream	-145647	145152	NearestLocation	Cd34
866	chr1	194839158	194839716	559	*	Proestrus__X04924	865	12490	194938821	194961292	+	upstream	-99663	99105	NearestLocation	Cd34
867	chr1	194950881	194951402	522	*	Proestrus__X04929	866	12490	194938821	194961292	+	inside	12060	9890	NearestLocation	Cd34
868	chr1	194982838	194983628	791	*	Proestrus__X04933	867	320400	194955759	194976959	-	upstream	-5879	5879	NearestLocation	Gm16897
869	chr1	195032964	195034892	1929	*	Proestrus__X04937	868	723963	195037040	195037120	+	upstream	-4076	2148	NearestLocation	Mir29b-2
870	chr1	195232575	195232978	404	*	Proestrus__X04941	869	12902	195136811	195176715	-	upstream	-55860	55860	NearestLocation	Cr2
871	chr10	3390751	3391451	701	*	Proestrus__X04946	870	76142	3366150	3464975	+	inside	24601	24601	NearestLocation	Ppp1r14c
872	chr10	3417377	3417852	476	*	Proestrus__X04948	871	76142	3366150	3464975	+	inside	51227	47123	NearestLocation	Ppp1r14c
873	chr10	3514046	3515078	1033	*	Proestrus__X04950	872	70337	3540279	3554877	+	upstream	-26233	25201	NearestLocation	Iyd
874	chr10	3515647	3516177	531	*	Proestrus__X04951	873	70337	3540279	3554877	+	upstream	-24632	24102	NearestLocation	Iyd
875	chr10	3741038	3741729	692	*	Proestrus__X04954	874	213783	3740377	3967302	+	inside	661	661	NearestLocation	Plekhg1
876	chr10	3928081	3928621	541	*	Proestrus__X04956	875	270685	3973075	4167081	+	upstream	-44994	44454	NearestLocation	Mthfd1l
877	chr10	4943813	4944501	689	*	Proestrus__X04970	876	13982	4611989	5005633	+	inside	331824	61132	NearestLocation	Esr1
878	chr10	5159627	5160698	1072	*	Proestrus__X04971	877	64009	5020196	5551482	-	inside	391855	139431	NearestLocation	Syne1
879	chr10	5422492	5423236	745	*	Proestrus__X04988	878	64009	5020196	5551482	-	inside	128990	128246	NearestLocation	Syne1
880	chr10	5449900	5450458	559	*	Proestrus__X04990	879	64009	5020196	5551482	-	inside	101582	101024	NearestLocation	Syne1
881	chr10	5468595	5469203	609	*	Proestrus__X04991	880	64009	5020196	5551482	-	inside	82887	82279	NearestLocation	Syne1
882	chr10	5490627	5491388	762	*	Proestrus__X04992	881	64009	5020196	5551482	-	inside	60855	60094	NearestLocation	Syne1
883	chr10	5507468	5507857	390	*	Proestrus__X04993	882	64009	5020196	5551482	-	inside	44014	43625	NearestLocation	Syne1
884	chr10	6694439	6694898	460	*	Proestrus__X05013	883	18390	6758593	7038209	+	upstream	-64154	63695	NearestLocation	Oprm1
885	chr10	6885381	6886666	1286	*	Proestrus__X05017	884	18390	6758593	7038209	+	inside	126788	126788	NearestLocation	Oprm1
886	chr10	6911940	6913079	1140	*	Proestrus__X05021	885	320495	6886365	7023185	-	inside	111245	25575	NearestLocation	Ipcef1
887	chr10	7049651	7050283	633	*	Proestrus__X05030	886	320495	6886365	7023185	-	upstream	-26466	26466	NearestLocation	Ipcef1
888	chr10	7600596	7601128	533	*	Proestrus__X05044	887	237253	7589800	7625477	+	inside	10796	10796	NearestLocation	Lrp11
889	chr10	7809568	7810482	915	*	Proestrus__X05051	888	67418	7792894	7822563	+	inside	16674	12081	NearestLocation	Ppil4
890	chr10	7911150	7912105	956	*	Proestrus__X05055	889	68652	7905648	7956123	-	inside	44973	5502	NearestLocation	Tab2
891	chr10	7992312	7992916	605	*	Proestrus__X05059	890	68652	7905648	7956123	-	upstream	-36189	36189	NearestLocation	Tab2
892	chr10	8242389	8242951	563	*	Proestrus__X05067	891	338362	8204753	8518825	-	inside	276436	37636	NearestLocation	Ust
893	chr10	8482680	8483605	926	*	Proestrus__X05073	892	338362	8204753	8518825	-	inside	36145	35220	NearestLocation	Ust
894	chr10	8715668	8716313	646	*	Proestrus__X05079	893	70097	8722219	8886070	-	downstream	170402	5906	NearestLocation	Sash1
895	chr10	9046756	9047492	737	*	Proestrus__X05091	894	70097	8722219	8886070	-	upstream	-160686	160686	NearestLocation	Sash1
896	chr10	9229093	9229545	453	*	Proestrus__X05099	895	70097	8722219	8886070	-	upstream	-343023	343023	NearestLocation	Sash1
897	chr10	9271733	9272616	884	*	Proestrus__X05101	896	70097	8722219	8886070	-	upstream	-385663	385663	NearestLocation	Sash1
898	chr10	9647649	9648687	1039	*	Proestrus__X05116	897	320825	9627259	9675208	-	inside	27559	20390	NearestLocation	Samd5
899	chr10	9649862	9651069	1208	*	Proestrus__X05117	898	320825	9627259	9675208	-	inside	25346	22603	NearestLocation	Samd5
900	chr10	9821259	9821897	639	*	Proestrus__X05122	899	78808	9755547	9901040	-	inside	79781	65712	NearestLocation	Stxbp5
901	chr10	9856651	9857256	606	*	Proestrus__X05123	900	78808	9755547	9901040	-	inside	44389	43784	NearestLocation	Stxbp5
902	chr10	9871964	9872538	575	*	Proestrus__X05124	901	78808	9755547	9901040	-	inside	29076	28502	NearestLocation	Stxbp5
903	chr10	9892128	9893390	1263	*	Proestrus__X05126	902	78808	9755547	9901040	-	inside	8912	7650	NearestLocation	Stxbp5
904	chr10	9896789	9897523	735	*	Proestrus__X05127	903	78808	9755547	9901040	-	inside	4251	3517	NearestLocation	Stxbp5
905	chr10	9935165	9935814	650	*	Proestrus__X05129	904	78808	9755547	9901040	-	upstream	-34125	34125	NearestLocation	Stxbp5
906	chr10	10063147	10063611	465	*	Proestrus__X05131	905	78808	9755547	9901040	-	upstream	-162107	162107	NearestLocation	Stxbp5
907	chr10	10101411	10102435	1025	*	Proestrus__X05133	906	78808	9755547	9901040	-	upstream	-200371	200371	NearestLocation	Stxbp5
908	chr10	10680066	10680838	773	*	Proestrus__X05149	907	78056	10748930	10758131	+	upstream	-68864	68092	NearestLocation	4930567K20Rik
909	chr10	10697430	10698028	599	*	Proestrus__X05151	908	78056	10748930	10758131	+	upstream	-51500	50902	NearestLocation	4930567K20Rik
910	chr10	10864599	10865269	671	*	Proestrus__X05155	909	78056	10748930	10758131	+	downstream	115669	106468	NearestLocation	4930567K20Rik
911	chr10	10917613	10918382	770	*	Proestrus__X05156	910	14816	10686059	11082331	-	inside	164718	163949	NearestLocation	Grm1
912	chr10	10925593	10926497	905	*	Proestrus__X05157	911	14816	10686059	11082331	-	inside	156738	155834	NearestLocation	Grm1
913	chr10	11364677	11365170	494	*	Proestrus__X05174	912	13853	11343445	11457477	+	inside	21232	21232	NearestLocation	Epm2a
914	chr10	12206566	12207761	1196	*	Proestrus__X05186	913	22288	12382188	12869365	-	downstream	662799	174427	NearestLocation	Utrn
915	chr10	12354107	12354983	877	*	Proestrus__X05189	914	22288	12382188	12869365	-	downstream	515258	27205	NearestLocation	Utrn
916	chr10	12475240	12475899	660	*	Proestrus__X05190	915	22288	12382188	12869365	-	inside	394125	93052	NearestLocation	Utrn
917	chr10	12690585	12691015	431	*	Proestrus__X05197	916	22288	12382188	12869365	-	inside	178780	178350	NearestLocation	Utrn
918	chr10	12807648	12808312	665	*	Proestrus__X05198	917	22288	12382188	12869365	-	inside	61717	61053	NearestLocation	Utrn
919	chr10	13415308	13416239	932	*	Proestrus__X05220	918	215789	13207717	13474396	-	inside	59088	58157	NearestLocation	Phactr2
920	chr10	13466894	13467299	406	*	Proestrus__X05222	919	215789	13207717	13474396	-	inside	7502	7097	NearestLocation	Phactr2
921	chr10	13709373	13709946	574	*	Proestrus__X05231	920	56535	13523842	13553142	-	upstream	-156231	156231	NearestLocation	Pex3
922	chr10	13754705	13755298	594	*	Proestrus__X05233	921	66253	13647055	13868830	-	inside	114125	107650	NearestLocation	Aig1
923	chr10	13832464	13833191	728	*	Proestrus__X05236	922	66253	13647055	13868830	-	inside	36366	35639	NearestLocation	Aig1
924	chr10	13842517	13843377	861	*	Proestrus__X05237	923	66253	13647055	13868830	-	inside	26313	25453	NearestLocation	Aig1
925	chr10	13982541	13983416	876	*	Proestrus__X05247	924	15273	13966077	14151378	+	inside	16464	16464	NearestLocation	Hivep2
926	chr10	14040633	14042111	1479	*	Proestrus__X05251	925	15273	13966077	14151378	+	inside	74556	74556	NearestLocation	Hivep2
927	chr10	14044375	14045429	1055	*	Proestrus__X05252	926	15273	13966077	14151378	+	inside	78298	78298	NearestLocation	Hivep2
928	chr10	14101163	14102362	1200	*	Proestrus__X05260	927	15273	13966077	14151378	+	inside	135086	49016	NearestLocation	Hivep2
929	chr10	14599991	14600520	530	*	Proestrus__X05280	928	215798	14402585	14545036	-	upstream	-54955	54955	NearestLocation	Adgrg6
930	chr10	14790060	14790866	807	*	Proestrus__X05285	929	18101	14760289	14770556	+	downstream	29771	19504	NearestLocation	Nmbr
931	chr10	16139051	16139697	647	*	Proestrus__X05294	930	77538	15791777	15807065	+	downstream	347274	331986	NearestLocation	C330004P14Rik
932	chr10	16455442	16456036	595	*	Proestrus__X05298	931	100504235	16951094	17095782	-	downstream	640340	495058	NearestLocation	Gm20125
933	chr10	16895279	16895833	555	*	Proestrus__X05303	932	100504235	16951094	17095782	-	downstream	200503	55261	NearestLocation	Gm20125
934	chr10	16989768	16990810	1043	*	Proestrus__X05304	933	100504235	16951094	17095782	-	inside	106014	38674	NearestLocation	Gm20125
935	chr10	17229966	17230908	943	*	Proestrus__X05312	934	100504235	16951094	17095782	-	upstream	-134184	134184	NearestLocation	Gm20125
936	chr10	17529757	17530542	786	*	Proestrus__X05317	935	17684	17723228	17725674	+	upstream	-193471	192686	NearestLocation	Cited2
937	chr10	17732999	17733625	627	*	Proestrus__X05322	936	17684	17723228	17725674	+	downstream	9771	7325	NearestLocation	Cited2
938	chr10	17981303	17981737	435	*	Proestrus__X05332	937	380629	17900084	17948067	-	upstream	-33236	33236	NearestLocation	Heca
939	chr10	18101247	18103569	2323	*	Proestrus__X05337	938	19707	18055940	18125155	+	inside	45307	21586	NearestLocation	Reps1
940	chr10	18469339	18470045	707	*	Proestrus__X05351	939	215819	18407638	18533891	+	inside	61701	61701	NearestLocation	Nhsl1
941	chr10	18696332	18696882	551	*	Proestrus__X05363	940	215821	18588011	18743758	-	inside	47426	46876	NearestLocation	Arfgef3
942	chr10	18699953	18700773	821	*	Proestrus__X05364	941	215821	18588011	18743758	-	inside	43805	42985	NearestLocation	Arfgef3
943	chr10	18723380	18724387	1008	*	Proestrus__X05367	942	215821	18588011	18743758	-	inside	20378	19371	NearestLocation	Arfgef3
944	chr10	19031918	19032404	487	*	Proestrus__X05375	943	21929	19000910	19015410	-	upstream	-16508	16508	NearestLocation	Tnfaip3
945	chr10	19502834	19503349	516	*	Proestrus__X05383	944	15979	19591958	19610225	+	upstream	-89124	88609	NearestLocation	Ifngr1
946	chr10	19940501	19941586	1086	*	Proestrus__X05398	945	26408	19934526	20142750	+	inside	5975	5975	NearestLocation	Map3k5
947	chr10	19946292	19947202	911	*	Proestrus__X05399	946	26408	19934526	20142750	+	inside	11766	11766	NearestLocation	Map3k5
948	chr10	19987718	19988289	572	*	Proestrus__X05401	947	26408	19934526	20142750	+	inside	53192	53192	NearestLocation	Map3k5
949	chr10	20039448	20040833	1386	*	Proestrus__X05404	948	26408	19934526	20142750	+	inside	104922	101917	NearestLocation	Map3k5
950	chr10	20131574	20132181	608	*	Proestrus__X05408	949	17761	20148920	20281590	+	upstream	-17346	16739	NearestLocation	Map7
951	chr10	20151897	20152713	817	*	Proestrus__X05410	950	17761	20148920	20281590	+	inside	2977	2977	NearestLocation	Map7
952	chr10	20315865	20316410	546	*	Proestrus__X05420	951	72567	20312469	20344613	+	inside	3396	3396	NearestLocation	Bclaf1
953	chr10	20632089	20632935	847	*	Proestrus__X05432	952	29863	20398004	20725068	-	inside	92979	92133	NearestLocation	Pde7b
954	chr10	20668166	20668967	802	*	Proestrus__X05434	953	29863	20398004	20725068	-	inside	56902	56101	NearestLocation	Pde7b
955	chr10	20879277	20879906	630	*	Proestrus__X05441	954	52906	20952547	21080429	+	upstream	-73270	72641	NearestLocation	Ahi1
956	chr10	20990132	20991060	929	*	Proestrus__X05448	955	52906	20952547	21080429	+	inside	37585	37585	NearestLocation	Ahi1
957	chr10	21025578	21026500	923	*	Proestrus__X05449	956	52906	20952547	21080429	+	inside	73031	53929	NearestLocation	Ahi1
958	chr10	21441032	21441584	553	*	Proestrus__X05460	957	237320	21377300	21396578	+	downstream	63732	44454	NearestLocation	Aldh8a1
959	chr10	21446591	21447260	670	*	Proestrus__X05462	958	237320	21377300	21396578	+	downstream	69291	50013	NearestLocation	Aldh8a1
960	chr10	21790059	21790730	672	*	Proestrus__X05479	959	20393	21882184	21999902	+	upstream	-92125	91454	NearestLocation	Sgk1
961	chr10	21933680	21934186	507	*	Proestrus__X05488	960	20393	21882184	21999902	+	inside	51496	51496	NearestLocation	Sgk1
962	chr10	22036159	22036630	472	*	Proestrus__X05493	961	114671	22066309	22068079	-	downstream	31920	29679	NearestLocation	4930444G20Rik
963	chr10	22413779	22414147	369	*	Proestrus__X05496	962	100038752	22402813	22407470	+	downstream	10966	6309	NearestLocation	Gm10825
964	chr10	22670893	22671476	584	*	Proestrus__X05504	963	353169	22645011	22703880	+	inside	25882	25882	NearestLocation	Slc2a12
965	chr10	22775802	22776493	692	*	Proestrus__X05513	964	21412	22817275	22820128	-	downstream	44326	40782	NearestLocation	Tcf21
966	chr10	22915788	22916498	711	*	Proestrus__X05514	965	21412	22817275	22820128	-	upstream	-95660	95660	NearestLocation	Tcf21
967	chr10	23777054	23778240	1187	*	Proestrus__X05527	966	100529074	23785347	23785451	-	downstream	8397	7107	NearestLocation	Snora33
968	chr10	24281828	24282339	512	*	Proestrus__X05541	967	59012	24223517	24302783	+	inside	58311	20444	NearestLocation	Moxd1
969	chr10	24380221	24380751	531	*	Proestrus__X05545	968	59012	24223517	24302783	+	downstream	156704	77438	NearestLocation	Moxd1
970	chr10	24887386	24887963	578	*	Proestrus__X05557	969	70208	24869986	24913529	+	inside	17400	17400	NearestLocation	Med23
971	chr10	25311576	25312494	919	*	Proestrus__X05575	970	432442	25169090	25299163	-	upstream	-12413	12413	NearestLocation	Akap7
972	chr10	26287097	26287815	719	*	Proestrus__X05608	971	268288	26229707	26272172	+	downstream	57390	14925	NearestLocation	Samd3
973	chr10	26302212	26303138	927	*	Proestrus__X05610	972	268288	26229707	26272172	+	downstream	72505	30040	NearestLocation	Samd3
974	chr10	26543975	26544519	545	*	Proestrus__X05617	973	667572	26673446	26674651	-	downstream	130676	128927	NearestLocation	Gm8709
975	chr10	26911813	26912840	1028	*	Proestrus__X05628	974	73910	26772512	26918648	+	inside	139301	5808	NearestLocation	Arhgap18
976	chr10	27117494	27118149	656	*	Proestrus__X05635	975	75855	27389866	27397225	+	upstream	-272372	271717	NearestLocation	4930579H20Rik
977	chr10	27500297	27501658	1362	*	Proestrus__X05643	976	75855	27389866	27397225	+	downstream	110431	103072	NearestLocation	4930579H20Rik
978	chr10	27652720	27653284	565	*	Proestrus__X05647	977	16773	26981285	27616942	-	upstream	-35778	35778	NearestLocation	Lama2
979	chr10	28322480	28323905	1426	*	Proestrus__X05668	978	19272	28074820	28597397	+	inside	247660	247660	NearestLocation	Ptprk
980	chr10	28586404	28587212	809	*	Proestrus__X05676	979	210757	28668360	28883818	+	upstream	-81956	81148	NearestLocation	Themis
981	chr10	28641614	28642425	812	*	Proestrus__X05678	980	210757	28668360	28883818	+	upstream	-26746	25935	NearestLocation	Themis
982	chr10	28856063	28856618	556	*	Proestrus__X05687	981	114676	28921963	28923507	-	downstream	67444	65345	NearestLocation	4930519F09Rik
983	chr10	29338379	29339115	737	*	Proestrus__X05699	982	68031	29344176	29362442	-	downstream	24063	5061	NearestLocation	Rnf146
984	chr10	29410301	29410672	372	*	Proestrus__X05703	983	68031	29344176	29362442	-	upstream	-47859	47859	NearestLocation	Rnf146
985	chr10	29818770	29819801	1032	*	Proestrus__X05710	984	72780	29453107	29535867	-	upstream	-282903	282903	NearestLocation	Rspo3
986	chr10	29878665	29879228	564	*	Proestrus__X05712	985	66311	30194580	30200540	-	downstream	321875	315352	NearestLocation	Cenpw
987	chr10	30426253	30426834	582	*	Proestrus__X05720	986	73681	30534225	30600749	-	downstream	174496	107391	NearestLocation	Trmt11
988	chr10	30747057	30747894	838	*	Proestrus__X05731	987	211329	30629010	30803107	-	inside	56050	55213	NearestLocation	Ncoa7
989	chr10	30778124	30778663	540	*	Proestrus__X05733	988	211329	30629010	30803107	-	inside	24983	24444	NearestLocation	Ncoa7
990	chr10	30847262	30848269	1008	*	Proestrus__X05739	989	15214	30832359	30842783	-	upstream	-4479	4479	NearestLocation	Hey2
991	chr10	31370233	31370559	327	*	Proestrus__X05744	990	100041294	31413726	31414435	-	downstream	44202	43167	NearestLocation	Supt4b
992	chr10	31424446	31424888	443	*	Proestrus__X05745	991	100041294	31413726	31414435	-	upstream	-10011	10011	NearestLocation	Supt4b
993	chr10	31435873	31436545	673	*	Proestrus__X05747	992	21987	31332380	31445921	-	inside	10048	9376	NearestLocation	Tpd52l1
994	chr10	32250021	32251208	1188	*	Proestrus__X05763	993	432450	31689319	32889915	-	inside	639894	560702	NearestLocation	Nkain2
995	chr10	32462660	32463280	621	*	Proestrus__X05767	994	432450	31689319	32889915	-	inside	427255	426635	NearestLocation	Nkain2
996	chr10	32576620	32577689	1070	*	Proestrus__X05768	995	432450	31689319	32889915	-	inside	313295	312226	NearestLocation	Nkain2
997	chr10	32644827	32645560	734	*	Proestrus__X05769	996	432450	31689319	32889915	-	inside	245088	244355	NearestLocation	Nkain2
998	chr10	32790486	32790984	499	*	Proestrus__X05773	997	432450	31689319	32889915	-	inside	99429	98931	NearestLocation	Nkain2
999	chr10	32815030	32816193	1164	*	Proestrus__X05775	998	432450	31689319	32889915	-	inside	74885	73722	NearestLocation	Nkain2
1000	chr10	32894882	32895490	609	*	Proestrus__X05778	999	432450	31689319	32889915	-	upstream	-4967	4967	NearestLocation	Nkain2
1001	chr10	33125897	33126332	436	*	Proestrus__X05780	1000	76757	33083483	33476709	+	inside	42414	42414	NearestLocation	Trdn
1002	chr10	33547375	33548531	1157	*	Proestrus__X05783	1001	215890	33512334	33624600	-	inside	77225	35041	NearestLocation	Clvs2
1003	chr10	33653020	33653923	904	*	Proestrus__X05788	1002	215890	33512334	33624600	-	upstream	-28420	28420	NearestLocation	Clvs2
1004	chr10	34055758	34056736	979	*	Proestrus__X05797	1003	270711	34038784	34044313	-	upstream	-11445	11445	NearestLocation	Fam26d
1005	chr10	34137468	34138514	1047	*	Proestrus__X05801	1004	215900	34126067	34127972	-	upstream	-9496	9496	NearestLocation	Fam26f
1006	chr10	34230563	34231338	776	*	Proestrus__X05804	1005	212898	34151393	34207551	-	upstream	-23012	23012	NearestLocation	Dse
1007	chr10	34431603	34432148	546	*	Proestrus__X05813	1006	319638	34303612	34418528	-	upstream	-13075	13075	NearestLocation	Nt5dc1
1008	chr10	36908740	36909320	581	*	Proestrus__X05820	1007	15182	36974544	37001888	+	upstream	-65804	65224	NearestLocation	Hdac2
1009	chr10	36979497	36980124	628	*	Proestrus__X05822	1008	15182	36974544	37001888	+	inside	4953	4953	NearestLocation	Hdac2
1010	chr10	37314836	37315597	762	*	Proestrus__X05827	1009	17118	37133243	37138926	-	upstream	-175910	175910	NearestLocation	Marcks
1011	chr10	38301609	38302349	741	*	Proestrus__X05835	1010	75877	38175774	38181903	+	downstream	125835	119706	NearestLocation	4930591E09Rik
1012	chr10	38346125	38346384	260	*	Proestrus__X05836	1011	75877	38175774	38181903	+	downstream	170351	164222	NearestLocation	4930591E09Rik
1013	chr10	38562763	38563327	565	*	Proestrus__X05839	1012	215919	38820541	38821779	-	downstream	259016	257214	NearestLocation	Rfpl4b
1014	chr10	38649901	38650404	504	*	Proestrus__X05841	1013	215919	38820541	38821779	-	downstream	171878	170137	NearestLocation	Rfpl4b
1015	chr10	39019028	39019580	553	*	Proestrus__X05846	1014	16775	38965515	39110188	+	inside	53513	53513	NearestLocation	Lama4
1016	chr10	39039534	39040153	620	*	Proestrus__X05847	1015	16775	38965515	39110188	+	inside	74019	70035	NearestLocation	Lama4
1017	chr10	39065001	39066194	1194	*	Proestrus__X05850	1016	66337	39118808	39133895	-	downstream	68894	52614	NearestLocation	Fam229b
1018	chr10	39261483	39262250	768	*	Proestrus__X05858	1017	327743	39150971	39163794	-	upstream	-97689	97689	NearestLocation	Wisp3
1019	chr10	39409423	39410291	869	*	Proestrus__X05863	1018	14360	39369799	39565374	+	inside	39624	39624	NearestLocation	Fyn
1020	chr10	39470925	39472918	1994	*	Proestrus__X05868	1019	14360	39369799	39565374	+	inside	101126	92456	NearestLocation	Fyn
1021	chr10	39476325	39477233	909	*	Proestrus__X05869	1020	14360	39369799	39565374	+	inside	106526	88141	NearestLocation	Fyn
1022	chr10	40019531	40020159	629	*	Proestrus__X05891	1021	215929	40001573	40025268	-	inside	5737	5109	NearestLocation	Mfsd4b1
1023	chr10	40629318	40630491	1174	*	Proestrus__X05915	1022	70503	40630011	40681847	+	overlapStart	-693	480	NearestLocation	Ddo
1024	chr10	40672526	40673825	1300	*	Proestrus__X05918	1023	327747	40683282	40811083	+	upstream	-10756	9457	NearestLocation	Mettl24
1025	chr10	40711017	40711767	751	*	Proestrus__X05922	1024	327747	40683282	40811083	+	inside	27735	27735	NearestLocation	Mettl24
1026	chr10	40760267	40761172	906	*	Proestrus__X05928	1025	327747	40683282	40811083	+	inside	76985	49911	NearestLocation	Mettl24
1027	chr10	40791051	40791694	644	*	Proestrus__X05931	1026	71713	40831622	40883143	-	downstream	92092	39928	NearestLocation	Cdc40
1028	chr10	40813707	40814471	765	*	Proestrus__X05932	1027	71713	40831622	40883143	-	downstream	69436	17151	NearestLocation	Cdc40
1029	chr10	40896646	40897958	1313	*	Proestrus__X05939	1028	83767	40883534	40938569	+	inside	13112	13112	NearestLocation	Wasf1
1030	chr10	40936019	40936932	914	*	Proestrus__X05941	1029	83767	40883534	40938569	+	inside	52485	1637	NearestLocation	Wasf1
1031	chr10	40942338	40943379	1042	*	Proestrus__X05942	1030	83767	40883534	40938569	+	downstream	58804	3769	NearestLocation	Wasf1
1032	chr10	40969052	40969844	793	*	Proestrus__X05945	1031	83767	40883534	40938569	+	downstream	85518	30483	NearestLocation	Wasf1
1033	chr10	41015598	41016136	539	*	Proestrus__X05948	1032	140741	41070493	41071584	-	downstream	55986	54357	NearestLocation	Gpr6
1034	chr10	41151132	41152419	1288	*	Proestrus__X05954	1033	140741	41070493	41071584	-	upstream	-79548	79548	NearestLocation	Gpr6
1035	chr10	41218796	41219304	509	*	Proestrus__X05957	1034	103199	41188172	41303241	-	inside	84445	30624	NearestLocation	Fig4
1036	chr10	41227326	41228267	942	*	Proestrus__X05958	1035	103199	41188172	41303241	-	inside	75915	39154	NearestLocation	Fig4
1037	chr10	41280656	41281595	940	*	Proestrus__X05961	1036	103199	41188172	41303241	-	inside	22585	21646	NearestLocation	Fig4
1038	chr10	41572248	41572776	529	*	Proestrus__X05970	1037	70538	41568016	41576476	+	inside	4232	3700	NearestLocation	5730435O14Rik
1039	chr10	41635131	41635655	525	*	Proestrus__X05971	1038	75973	41538849	41606595	-	upstream	-28536	28536	NearestLocation	Ccdc162
1040	chr10	41883728	41884446	719	*	Proestrus__X05979	1039	140742	41810574	41908436	+	inside	73154	23990	NearestLocation	Sesn1
1041	chr10	41893724	41894207	484	*	Proestrus__X05981	1040	140742	41810574	41908436	+	inside	83150	14229	NearestLocation	Sesn1
1042	chr10	41938930	41939757	828	*	Proestrus__X05984	1041	213402	41914990	42018382	-	inside	79452	23940	NearestLocation	Armc2
1043	chr10	42010890	42011460	571	*	Proestrus__X05986	1042	213402	41914990	42018382	-	inside	7492	6922	NearestLocation	Armc2
1044	chr10	42027282	42028021	740	*	Proestrus__X05988	1043	213402	41914990	42018382	-	upstream	-8900	8900	NearestLocation	Armc2
1045	chr10	42042829	42043738	910	*	Proestrus__X05989	1044	213402	41914990	42018382	-	upstream	-24447	24447	NearestLocation	Armc2
1046	chr10	42410686	42411180	495	*	Proestrus__X05997	1045	215951	42312585	42478565	-	inside	67879	67385	NearestLocation	Afg1l
1047	chr10	42415758	42416882	1125	*	Proestrus__X05998	1046	215951	42312585	42478565	-	inside	62807	61683	NearestLocation	Afg1l
1048	chr10	42781282	42782091	810	*	Proestrus__X06003	1047	140740	42761496	42832514	+	inside	19786	19786	NearestLocation	Sec63
1049	chr10	42972550	42973145	596	*	Proestrus__X06010	1048	268297	42860512	42960782	+	downstream	112038	11768	NearestLocation	Scml4
1050	chr10	43065200	43065701	502	*	Proestrus__X06016	1049	109205	43002500	43174530	-	inside	109330	62700	NearestLocation	Sobp
1051	chr10	43527201	43528294	1094	*	Proestrus__X06041	1050	67851	43525121	43540994	-	inside	13793	2080	NearestLocation	1700021F05Rik
1052	chr10	43631008	43632183	1176	*	Proestrus__X06045	1051	414125	43593427	43630913	+	downstream	37581	95	NearestLocation	F830002L21Rik
1053	chr10	44607218	44608071	854	*	Proestrus__X06068	1052	12142	44437174	44528501	-	upstream	-78717	78717	NearestLocation	Prdm1
1054	chr10	44755106	44755895	790	*	Proestrus__X06069	1053	12142	44437174	44528501	-	upstream	-226605	226605	NearestLocation	Prdm1
1055	chr10	45075243	45075963	721	*	Proestrus__X06074	1054	19072	45067214	45158995	+	inside	8029	8029	NearestLocation	Prep
1056	chr10	45077356	45078077	722	*	Proestrus__X06075	1055	19072	45067214	45158995	+	inside	10142	10142	NearestLocation	Prep
1057	chr10	45128712	45129517	806	*	Proestrus__X06079	1056	19072	45067214	45158995	+	inside	61498	29478	NearestLocation	Prep
1058	chr10	45317964	45318644	681	*	Proestrus__X06084	1057	23828	45335762	45369708	+	upstream	-17798	17118	NearestLocation	Bves
1059	chr10	45485379	45487337	1959	*	Proestrus__X06086	1058	380669	45376619	45486395	-	overlapStart	1016	942	NearestLocation	Lin28b
1060	chr10	45788062	45788822	761	*	Proestrus__X06094	1059	320363	45807704	45852018	+	upstream	-19642	18882	NearestLocation	D030045P18Rik
1061	chr10	45795619	45796651	1033	*	Proestrus__X06095	1060	320363	45807704	45852018	+	upstream	-12085	11053	NearestLocation	D030045P18Rik
1062	chr10	45810921	45811590	670	*	Proestrus__X06097	1061	320363	45807704	45852018	+	inside	3217	3217	NearestLocation	D030045P18Rik
1063	chr10	46663091	46663553	463	*	Proestrus__X06108	1062	100302593	46244748	46244770	+	downstream	418343	418321	NearestLocation	Snord14d
1064	chr10	47475681	47476492	812	*	Proestrus__X06112	1063	100302593	46244748	46244770	+	downstream	1230933	1230911	NearestLocation	Snord14d
1065	chr10	49142654	49143281	628	*	Proestrus__X06118	1064	100418235	49093681	49095843	-	upstream	-46811	46811	NearestLocation	C130030K03Rik
1066	chr10	49716755	49717128	374	*	Proestrus__X06126	1065	14806	49099463	49788754	-	inside	71999	71626	NearestLocation	Grik2
1067	chr10	50613582	50614364	783	*	Proestrus__X06137	1066	77987	50592669	50851202	+	inside	20913	20913	NearestLocation	Ascc3
1068	chr10	50711181	50712285	1105	*	Proestrus__X06141	1067	77987	50592669	50851202	+	inside	118512	118512	NearestLocation	Ascc3
1069	chr10	50743389	50743939	551	*	Proestrus__X06142	1068	77987	50592669	50851202	+	inside	150720	107263	NearestLocation	Ascc3
1070	chr10	50762655	50763711	1057	*	Proestrus__X06143	1069	20464	50895651	50989152	+	upstream	-132996	131940	NearestLocation	Sim1
1071	chr10	50866733	50867953	1221	*	Proestrus__X06145	1070	20464	50895651	50989152	+	upstream	-28918	27698	NearestLocation	Sim1
1072	chr10	51220560	51221501	942	*	Proestrus__X06146	1071	14727	51480612	51486329	+	upstream	-260052	259111	NearestLocation	Lilr4b
1073	chr10	51657258	51657773	516	*	Proestrus__X06151	1072	320995	51677760	51730429	+	upstream	-20502	19987	NearestLocation	Rfx6
1074	chr10	52185862	52186375	514	*	Proestrus__X06155	1073	19886	52045926	52195244	-	inside	9382	8869	NearestLocation	Ros1
1075	chr10	52330983	52331655	673	*	Proestrus__X06159	1074	94221	52337024	52382124	-	downstream	51141	5369	NearestLocation	Gopc
1076	chr10	53258250	53259035	786	*	Proestrus__X06185	1075	100502820	53280270	53283687	+	upstream	-22020	21235	NearestLocation	Gm19395
1077	chr10	53329025	53329890	866	*	Proestrus__X06187	1076	18821	53337686	53345999	+	upstream	-8661	7796	NearestLocation	Pln
1078	chr10	53336292	53336923	632	*	Proestrus__X06188	1077	18821	53337686	53345999	+	upstream	-1394	763	NearestLocation	Pln
1079	chr10	53367137	53367743	607	*	Proestrus__X06191	1078	100038725	53278081	53379851	-	inside	12714	12108	NearestLocation	Cep85l
1080	chr10	53376113	53376884	772	*	Proestrus__X06192	1079	100038725	53278081	53379851	-	inside	3738	2967	NearestLocation	Cep85l
1081	chr10	53400487	53401321	835	*	Proestrus__X06196	1080	100038725	53278081	53379851	-	upstream	-20636	20636	NearestLocation	Cep85l
1082	chr10	53414079	53415148	1070	*	Proestrus__X06197	1081	100038725	53278081	53379851	-	upstream	-34228	34228	NearestLocation	Cep85l
1083	chr10	53421566	53422708	1143	*	Proestrus__X06198	1082	100038725	53278081	53379851	-	upstream	-41715	41715	NearestLocation	Cep85l
1084	chr10	53518933	53519484	552	*	Proestrus__X06203	1083	100502868	53498443	53518989	-	overlapStart	56	56	NearestLocation	Gm20597
1085	chr10	53551533	53552272	740	*	Proestrus__X06205	1084	100502868	53498443	53518989	-	upstream	-32544	32544	NearestLocation	Gm20597
1086	chr10	53585749	53586258	510	*	Proestrus__X06207	1085	66403	53596961	53609215	+	upstream	-11212	10703	NearestLocation	Asf1a
1087	chr10	53591797	53592568	772	*	Proestrus__X06208	1086	66403	53596961	53609215	+	upstream	-5164	4393	NearestLocation	Asf1a
1088	chr10	53673919	53674552	634	*	Proestrus__X06213	1087	71567	53537324	53630439	-	upstream	-43480	43480	NearestLocation	Mcm9
1089	chr10	53811748	53813084	1337	*	Proestrus__X06216	1088	75906	53633145	53750909	-	upstream	-60839	60839	NearestLocation	Fam184a
1090	chr10	54072670	54073668	999	*	Proestrus__X06225	1089	17155	53906033	54075796	-	inside	3126	2128	NearestLocation	Man1a
1091	chr10	54558603	54559070	468	*	Proestrus__X06234	1090	100502920	54075922	54081081	+	downstream	482681	477522	NearestLocation	Gm16998
1092	chr10	54783404	54784081	678	*	Proestrus__X06235	1091	100502920	54075922	54081081	+	downstream	707482	702323	NearestLocation	Gm16998
1093	chr10	55099216	55100186	971	*	Proestrus__X06239	1092	73390	56106917	56116880	+	upstream	-1007701	1006731	NearestLocation	Msl3l2
1094	chr10	56854171	56854759	589	*	Proestrus__X06260	1093	14609	56377273	56390419	+	downstream	476898	463752	NearestLocation	Gja1
1095	chr10	57313642	57314391	750	*	Proestrus__X06266	1094	74928	57478383	57486353	-	downstream	172711	163992	NearestLocation	4930467K11Rik
1096	chr10	57446348	57448655	2308	*	Proestrus__X06270	1095	74928	57478383	57486353	-	downstream	40005	29728	NearestLocation	4930467K11Rik
1097	chr10	57568268	57569899	1632	*	Proestrus__X06274	1096	56442	57515775	57532529	-	upstream	-35739	35739	NearestLocation	Serinc1
1098	chr10	57796016	57796770	755	*	Proestrus__X06278	1097	57319	57794544	57811830	+	inside	1472	1472	NearestLocation	Smpdl3a
1099	chr10	58222255	58222558	304	*	Proestrus__X06281	1098	664783	58230651	58232675	-	downstream	10420	8093	NearestLocation	Dux
1100	chr10	58231153	58231488	336	*	Proestrus__X06284	1099	664783	58230651	58232675	-	inside	1522	502	NearestLocation	Dux
1101	chr10	58233368	58234058	691	*	Proestrus__X06286	1100	664783	58230651	58232675	-	upstream	-693	693	NearestLocation	Dux
1102	chr10	58378496	58379415	920	*	Proestrus__X06295	1101	110829	58323466	58424691	+	inside	55030	45276	NearestLocation	Lims1
1103	chr10	58396204	58396826	623	*	Proestrus__X06298	1102	19386	58446852	58494154	+	upstream	-50648	50026	NearestLocation	Ranbp2
1104	chr10	58788372	58789192	821	*	Proestrus__X06307	1103	237353	58813359	59138916	+	upstream	-24987	24167	NearestLocation	Sh3rf3
1105	chr10	58885551	58886349	799	*	Proestrus__X06313	1104	237353	58813359	59138916	+	inside	72192	72192	NearestLocation	Sh3rf3
1106	chr10	58948930	58949463	534	*	Proestrus__X06317	1105	237353	58813359	59138916	+	inside	135571	135571	NearestLocation	Sh3rf3
1107	chr10	59108967	59109477	511	*	Proestrus__X06324	1106	103080	59141627	59221847	-	downstream	112880	32150	NearestLocation	2018-09-10
1108	chr10	59110206	59110787	582	*	Proestrus__X06325	1107	103080	59141627	59221847	-	downstream	111641	30840	NearestLocation	2018-09-10
1109	chr10	59259422	59260028	607	*	Proestrus__X06332	1108	268301	59221922	59226433	+	downstream	37500	32989	NearestLocation	Sowahc
1110	chr10	59309001	59309632	632	*	Proestrus__X06335	1109	18451	59323296	59373304	+	upstream	-14295	13664	NearestLocation	P4ha1
1111	chr10	59353029	59353489	461	*	Proestrus__X06340	1110	18451	59323296	59373304	+	inside	29733	19815	NearestLocation	P4ha1
1112	chr10	59430901	59431379	479	*	Proestrus__X06342	1111	18302	59422960	59441779	-	inside	10878	7941	NearestLocation	Oit3
1113	chr10	59502328	59503015	688	*	Proestrus__X06345	1112	18302	59422960	59441779	-	upstream	-60549	60549	NearestLocation	Oit3
1114	chr10	59547303	59548336	1034	*	Proestrus__X06349	1113	215999	59446984	59616692	-	inside	69389	68356	NearestLocation	Mcu
1115	chr10	59593725	59594605	881	*	Proestrus__X06353	1114	215999	59446984	59616692	-	inside	22967	22087	NearestLocation	Mcu
1116	chr10	59602279	59603440	1162	*	Proestrus__X06354	1115	215999	59446984	59616692	-	inside	14413	13252	NearestLocation	Mcu
1117	chr10	59666944	59667981	1038	*	Proestrus__X06357	1116	216001	59702563	59864134	+	upstream	-35619	34582	NearestLocation	Micu1
1118	chr10	59773203	59774143	941	*	Proestrus__X06359	1117	216001	59702563	59864134	+	inside	70640	70640	NearestLocation	Micu1
1119	chr10	59817503	59818488	986	*	Proestrus__X06362	1118	56709	59879591	59898016	+	upstream	-62088	61103	NearestLocation	Dnajb12
1120	chr10	59857979	59860221	2243	*	Proestrus__X06367	1119	56709	59879591	59898016	+	upstream	-21612	19370	NearestLocation	Dnajb12
1121	chr10	59862657	59863672	1016	*	Proestrus__X06368	1120	56709	59879591	59898016	+	upstream	-16934	15919	NearestLocation	Dnajb12
1122	chr10	59909297	59909913	617	*	Proestrus__X06373	1121	56709	59879591	59898016	+	downstream	29706	11281	NearestLocation	Dnajb12
1123	chr10	59979277	59979775	499	*	Proestrus__X06379	1122	69090	60002805	60099990	+	upstream	-23528	23030	NearestLocation	Ascc1
1124	chr10	59982120	59983010	891	*	Proestrus__X06380	1123	69090	60002805	60099990	+	upstream	-20685	19795	NearestLocation	Ascc1
1125	chr10	60078525	60079034	510	*	Proestrus__X06382	1124	94214	60106257	60133913	+	upstream	-27732	27223	NearestLocation	Spock2
1126	chr10	60083930	60084445	516	*	Proestrus__X06383	1125	94214	60106257	60133913	+	upstream	-22327	21812	NearestLocation	Spock2
1127	chr10	60209151	60209646	496	*	Proestrus__X06392	1126	53374	60181528	60219260	-	inside	10109	9614	NearestLocation	Chst3
1128	chr10	60211624	60212063	440	*	Proestrus__X06393	1127	53374	60181528	60219260	-	inside	7636	7197	NearestLocation	Chst3
1129	chr10	60298548	60299240	693	*	Proestrus__X06400	1128	19156	60277628	60302600	+	inside	20920	3360	NearestLocation	Psap
1130	chr10	60913297	60913970	674	*	Proestrus__X06410	1129	102466158	60923023	60923113	+	upstream	-9726	9053	NearestLocation	Mir6408
1131	chr10	61068372	61068977	606	*	Proestrus__X06413	1130	13180	61089331	61094329	+	upstream	-20959	20354	NearestLocation	Pcbd1
1132	chr10	61337267	61338076	810	*	Proestrus__X06420	1131	18646	61297836	61304263	+	downstream	39431	33004	NearestLocation	Prf1
1133	chr10	61341278	61342027	750	*	Proestrus__X06421	1132	27355	61319657	61383523	-	inside	42245	21621	NearestLocation	Pald1
1134	chr10	61554913	61555556	644	*	Proestrus__X06427	1133	237362	61595484	61626385	+	upstream	-40571	39928	NearestLocation	Npffr1
1135	chr10	61569895	61570547	653	*	Proestrus__X06430	1134	237362	61595484	61626385	+	upstream	-25589	24937	NearestLocation	Npffr1
1136	chr10	61729206	61729636	431	*	Proestrus__X06437	1135	71361	61715263	61739260	+	inside	13943	9624	NearestLocation	Aifm2
1137	chr10	61736505	61737297	793	*	Proestrus__X06438	1136	71361	61715263	61739260	+	inside	21242	1963	NearestLocation	Aifm2
1138	chr10	62275974	62276875	902	*	Proestrus__X06457	1137	21337	62252438	62265990	+	downstream	23536	9984	NearestLocation	Tacr2
1139	chr10	62330575	62331024	450	*	Proestrus__X06460	1138	70162	62340607	62349866	+	upstream	-10032	9583	NearestLocation	Hk1os
1140	chr10	63000434	63001153	720	*	Proestrus__X06481	1139	70432	62980223	63018742	+	inside	20211	17589	NearestLocation	Rufy2
1141	chr10	63230189	63230683	495	*	Proestrus__X06489	1140	67345	63243797	63317881	+	upstream	-13608	13114	NearestLocation	Herc4
1142	chr10	63763072	63763829	758	*	Proestrus__X06503	1141	216028	63928497	64090255	-	downstream	327183	164668	NearestLocation	Lrrtm3
1143	chr10	64238280	64238939	660	*	Proestrus__X06521	1142	216028	63928497	64090255	-	upstream	-148025	148025	NearestLocation	Lrrtm3
1144	chr10	65853569	65854415	847	*	Proestrus__X06534	1143	69433	66120609	66124064	-	downstream	270495	266194	NearestLocation	1700023F02Rik
1145	chr10	66770378	66771030	653	*	Proestrus__X06548	1144	102634101	67005075	67041326	+	upstream	-234697	234045	NearestLocation	Gm31763
1146	chr10	67153436	67154287	852	*	Proestrus__X06570	1145	28193	67009189	67096988	-	upstream	-56448	56448	NearestLocation	Reep3
1147	chr10	67216566	67217220	655	*	Proestrus__X06574	1146	641340	67266689	67285281	-	downstream	68715	49469	NearestLocation	Nrbf2
1148	chr10	67225955	67226960	1006	*	Proestrus__X06575	1147	641340	67266689	67285281	-	downstream	59326	39729	NearestLocation	Nrbf2
1149	chr10	67249215	67250279	1065	*	Proestrus__X06576	1148	641340	67266689	67285281	-	downstream	36066	16410	NearestLocation	Nrbf2
1150	chr10	67320411	67321397	987	*	Proestrus__X06580	1149	641340	67266689	67285281	-	upstream	-35130	35130	NearestLocation	Nrbf2
1151	chr10	67871763	67872236	474	*	Proestrus__X06596	1150	216049	67886105	67912662	-	downstream	40899	13869	NearestLocation	Zfp365
1152	chr10	67898138	67898941	804	*	Proestrus__X06598	1151	216049	67886105	67912662	-	inside	14524	12033	NearestLocation	Zfp365
1153	chr10	68156217	68157067	851	*	Proestrus__X06609	1152	71371	68095593	68278726	-	inside	122509	60624	NearestLocation	Arid5b
1154	chr10	68333927	68334553	627	*	Proestrus__X06614	1153	75148	68319065	68321142	-	upstream	-12785	12785	NearestLocation	4930545H06Rik
1155	chr10	68395816	68396493	678	*	Proestrus__X06617	1154	75148	68319065	68321142	-	upstream	-74674	74674	NearestLocation	4930545H06Rik
1156	chr10	68418302	68419019	718	*	Proestrus__X06618	1155	75148	68319065	68321142	-	upstream	-97160	97160	NearestLocation	4930545H06Rik
1157	chr10	68659360	68659788	429	*	Proestrus__X06625	1156	327766	68723746	68782654	+	upstream	-64386	63958	NearestLocation	Tmem26
1158	chr10	68784553	68785039	487	*	Proestrus__X06626	1157	327766	68723746	68782654	+	downstream	60807	1899	NearestLocation	Tmem26
1159	chr10	69238327	69238832	506	*	Proestrus__X06634	1158	69288	69208552	69291784	+	inside	29775	29775	NearestLocation	Rhobtb1
1160	chr10	69478942	69479637	696	*	Proestrus__X06641	1159	11735	69533708	70027436	+	upstream	-54766	54071	NearestLocation	Ank3
1161	chr10	69498687	69499075	389	*	Proestrus__X06644	1160	11735	69533708	70027436	+	upstream	-35021	34633	NearestLocation	Ank3
1162	chr10	69509550	69511237	1688	*	Proestrus__X06646	1161	11735	69533708	70027436	+	upstream	-24158	22471	NearestLocation	Ank3
1163	chr10	69560232	69560717	486	*	Proestrus__X06649	1162	11735	69533708	70027436	+	inside	26524	26524	NearestLocation	Ank3
1164	chr10	69566778	69567783	1006	*	Proestrus__X06650	1163	11735	69533708	70027436	+	inside	33070	33070	NearestLocation	Ank3
1165	chr10	69571389	69572953	1565	*	Proestrus__X06651	1164	11735	69533708	70027436	+	inside	37681	37681	NearestLocation	Ank3
1166	chr10	69604574	69606030	1457	*	Proestrus__X06656	1165	11735	69533708	70027436	+	inside	70866	70866	NearestLocation	Ank3
1167	chr10	69777180	69778310	1131	*	Proestrus__X06677	1166	11735	69533708	70027436	+	inside	243472	243472	NearestLocation	Ank3
1168	chr10	69968380	69969082	703	*	Proestrus__X06691	1167	76551	70097121	70193200	+	upstream	-128741	128039	NearestLocation	Ccdc6
1169	chr10	69984228	69985892	1665	*	Proestrus__X06692	1168	76551	70097121	70193200	+	upstream	-112893	111229	NearestLocation	Ccdc6
1170	chr10	70143468	70144553	1086	*	Proestrus__X06702	1169	76551	70097121	70193200	+	inside	46347	46347	NearestLocation	Ccdc6
1171	chr10	70563213	70564075	863	*	Proestrus__X06722	1170	70911	70557686	70599291	-	inside	36078	5527	NearestLocation	Phyhipl
1172	chr10	70571988	70573085	1098	*	Proestrus__X06723	1171	70911	70557686	70599291	-	inside	27303	14302	NearestLocation	Phyhipl
1173	chr10	70703173	70703605	433	*	Proestrus__X06727	1172	319646	70601049	70655963	-	upstream	-47210	47210	NearestLocation	D630013N20Rik
1174	chr10	70759641	70760116	476	*	Proestrus__X06732	1173	319646	70601049	70655963	-	upstream	-103678	103678	NearestLocation	D630013N20Rik
1175	chr10	70847512	70847905	394	*	Proestrus__X06736	1174	319646	70601049	70655963	-	upstream	-191549	191549	NearestLocation	D630013N20Rik
1176	chr10	70875010	70875706	697	*	Proestrus__X06739	1175	319646	70601049	70655963	-	upstream	-219047	219047	NearestLocation	D630013N20Rik
1177	chr10	71025065	71025869	805	*	Proestrus__X06747	1176	83675	70925096	71159634	-	inside	134569	99969	NearestLocation	Bicc1
1178	chr10	71525072	71525651	580	*	Proestrus__X06774	1177	69718	71347793	71385885	+	downstream	177279	139187	NearestLocation	Ipmk
1179	chr10	71832308	71832999	692	*	Proestrus__X06778	1178	108950	71979885	71980690	-	downstream	148382	146886	NearestLocation	1700049L16Rik
1180	chr10	71905017	71905465	449	*	Proestrus__X06781	1179	108950	71979885	71980690	-	downstream	75673	74420	NearestLocation	1700049L16Rik
1181	chr10	73037480	73037897	418	*	Proestrus__X06792	1180	327768	72973303	73086705	-	inside	49225	48808	NearestLocation	A330049N07Rik
1182	chr10	73384068	73384635	568	*	Proestrus__X06800	1181	11994	73099342	74649732	+	inside	284726	284726	NearestLocation	Pcdh15
1183	chr10	73748611	73749428	818	*	Proestrus__X06805	1182	11994	73099342	74649732	+	inside	649269	649269	NearestLocation	Pcdh15
1184	chr10	74387458	74388220	763	*	Proestrus__X06814	1183	14687	74967231	75015877	+	upstream	-579773	579011	NearestLocation	Gnaz
1185	chr10	74463378	74464472	1095	*	Proestrus__X06816	1184	14687	74967231	75015877	+	upstream	-503853	502759	NearestLocation	Gnaz
1186	chr10	75062946	75064330	1385	*	Proestrus__X06838	1185	110279	75060896	75184923	+	inside	2050	2050	NearestLocation	Bcr
1187	chr10	75133742	75134358	617	*	Proestrus__X06847	1186	110279	75060896	75184923	+	inside	72846	50565	NearestLocation	Bcr
1188	chr10	75137094	75137552	459	*	Proestrus__X06849	1187	74392	75212073	75312400	+	upstream	-74979	74521	NearestLocation	Specc1l
1189	chr10	75182345	75182800	456	*	Proestrus__X06851	1188	74392	75212073	75312400	+	upstream	-29728	29273	NearestLocation	Specc1l
1190	chr10	75254698	75255482	785	*	Proestrus__X06855	1189	74392	75212073	75312400	+	inside	42625	42625	NearestLocation	Specc1l
1191	chr10	75465728	75466511	784	*	Proestrus__X06859	1190	71125	75449510	75463104	+	downstream	16218	2624	NearestLocation	4933407G14Rik
1192	chr10	75650241	75651287	1047	*	Proestrus__X06865	1191	71733	75636619	75644008	-	upstream	-6233	6233	NearestLocation	Susd2
1193	chr10	75662282	75663344	1063	*	Proestrus__X06866	1192	71733	75636619	75644008	-	upstream	-18274	18274	NearestLocation	Susd2
1194	chr10	75708488	75709210	723	*	Proestrus__X06873	1193	104248	75646110	75764357	-	inside	55869	55147	NearestLocation	Cabin1
1195	chr10	75849395	75850099	705	*	Proestrus__X06881	1194	17319	75859353	75860250	-	downstream	10855	9254	NearestLocation	Mif
1196	chr10	75939881	75940415	535	*	Proestrus__X06890	1195	333670	75937723	75940672	-	inside	791	257	NearestLocation	Gm867
1197	chr10	75973217	75973925	709	*	Proestrus__X06892	1196	333669	75954514	76009589	+	inside	18703	18703	NearestLocation	Gm5134
1198	chr10	76253363	76254034	672	*	Proestrus__X06896	1197	20203	76253836	76261319	+	overlapStart	-473	198	NearestLocation	S100b
1199	chr10	76289046	76289483	438	*	Proestrus__X06898	1198	20203	76253836	76261319	+	downstream	35210	27727	NearestLocation	S100b
1200	chr10	76408472	76408902	431	*	Proestrus__X06902	1199	67523	76389015	76401507	+	downstream	19457	6965	NearestLocation	1700094J05Rik
1201	chr10	76416776	76417295	520	*	Proestrus__X06903	1200	18541	76351254	76442912	-	inside	26136	25617	NearestLocation	Pcnt
1202	chr10	76801258	76802917	1660	*	Proestrus__X06916	1201	12833	76708792	76726044	-	upstream	-75214	75214	NearestLocation	Col6a1
1203	chr10	76859759	76860317	559	*	Proestrus__X06919	1202	59093	76761854	76961947	-	inside	102188	97905	NearestLocation	Pcbp3
1204	chr10	77082599	77083348	750	*	Proestrus__X06927	1203	20509	77032739	77050432	+	downstream	49860	32167	NearestLocation	Slc19a1
1205	chr10	77342560	77343252	693	*	Proestrus__X06938	1204	110532	77290727	77418273	-	inside	75713	51833	NearestLocation	Adarb1
1206	chr10	77382733	77383746	1014	*	Proestrus__X06940	1205	110532	77290727	77418273	-	inside	35540	34527	NearestLocation	Adarb1
1207	chr10	77509536	77510620	1085	*	Proestrus__X06947	1206	108707	77486655	77515813	-	inside	6277	5193	NearestLocation	Fam207a
1208	chr10	77517038	77517576	539	*	Proestrus__X06949	1207	108707	77486655	77515813	-	upstream	-1225	1225	NearestLocation	Fam207a
1209	chr10	77667254	77667814	561	*	Proestrus__X06958	1208	252974	77686569	77886769	+	upstream	-19315	18755	NearestLocation	Tspear
1210	chr10	77682826	77683459	634	*	Proestrus__X06959	1209	252974	77686569	77886769	+	upstream	-3743	3110	NearestLocation	Tspear
1211	chr10	78028046	78028675	630	*	Proestrus__X06969	1210	54427	78042287	78063622	+	upstream	-14241	13612	NearestLocation	Dnmt3l
1212	chr10	78163884	78164578	695	*	Proestrus__X06974	1211	28295	78162067	78169768	-	inside	5884	1817	NearestLocation	D10Jhu81e
1213	chr10	78214324	78215181	858	*	Proestrus__X06977	1212	110816	78170910	78185149	-	upstream	-29175	29175	NearestLocation	Pwp2
1214	chr10	78265848	78266308	461	*	Proestrus__X06983	1213	216131	78186726	78244642	-	upstream	-21206	21206	NearestLocation	Trappc10
1215	chr10	78279129	78279720	592	*	Proestrus__X06984	1214	216131	78186726	78244642	-	upstream	-34487	34487	NearestLocation	Trappc10
1216	chr10	78306967	78307561	595	*	Proestrus__X06987	1215	102465765	78340150	78340207	-	downstream	33240	32589	NearestLocation	Mir7659
1217	chr10	78364128	78364521	394	*	Proestrus__X06992	1216	28169	78271563	78352442	-	upstream	-11686	11686	NearestLocation	Agpat3
1218	chr10	79628422	79628813	392	*	Proestrus__X07014	1217	216148	79617938	79637918	-	inside	9496	9105	NearestLocation	Shc2
1219	chr10	79632735	79634090	1356	*	Proestrus__X07016	1218	216148	79617938	79637918	-	inside	5183	3828	NearestLocation	Shc2
1220	chr10	79707606	79708355	750	*	Proestrus__X07023	1219	12215	79704358	79711979	+	inside	3248	3248	NearestLocation	Bsg
1221	chr10	79716953	79718369	1417	*	Proestrus__X07025	1220	15166	79716634	79736108	+	inside	319	319	NearestLocation	Hcn2
1222	chr10	79834523	79835374	852	*	Proestrus__X07032	1221	78906	79821021	79830452	+	downstream	13502	4071	NearestLocation	Misp
1223	chr10	79864539	79865141	603	*	Proestrus__X07036	1222	102465549	79862587	79862652	+	downstream	1952	1887	NearestLocation	Mir6910
1224	chr10	79883590	79884204	615	*	Proestrus__X07037	1223	50701	79886312	79888216	+	upstream	-2722	2108	NearestLocation	Elane
1225	chr10	80070830	80071561	732	*	Proestrus__X07049	1224	625249	80047166	80056439	+	downstream	23664	14391	NearestLocation	Gpx4
1226	chr10	80102512	80103169	658	*	Proestrus__X07050	1225	216161	80057014	80102702	-	overlapStart	190	190	NearestLocation	Sbno2
1227	chr10	80342299	80344873	2575	*	Proestrus__X07073	1226	66548	80339793	80348448	-	inside	6149	2506	NearestLocation	Adamtsl5
1228	chr10	80355012	80355897	886	*	Proestrus__X07075	1227	216166	80356459	80365489	+	upstream	-1447	562	NearestLocation	Plk5
1229	chr10	80376125	80376774	650	*	Proestrus__X07078	1228	100568459	79697305	80369637	-	upstream	-6488	6488	NearestLocation	Bc1
1230	chr10	80387541	80388646	1106	*	Proestrus__X07079	1229	237400	80380355	80387651	-	overlapStart	110	110	NearestLocation	Mex3d
1231	chr10	80583064	80583673	610	*	Proestrus__X07089	1230	118445	80567121	80577296	-	upstream	-5768	5768	NearestLocation	Klf16
1232	chr10	80757733	80758382	650	*	Proestrus__X07100	1231	208266	80755206	80794439	+	inside	2527	2527	NearestLocation	Dot1l
1233	chr10	80843738	80844888	1151	*	Proestrus__X07106	1232	237403	80832801	80844039	-	overlapStart	301	301	NearestLocation	Lingo3
1234	chr10	80955362	80955991	630	*	Proestrus__X07114	1233	17873	80930091	80932204	+	downstream	25271	23158	NearestLocation	Gadd45b
1235	chr10	80962353	80963129	777	*	Proestrus__X07115	1234	17873	80930091	80932204	+	downstream	32262	30149	NearestLocation	Gadd45b
1236	chr10	81028979	81029571	593	*	Proestrus__X07122	1235	208666	81019590	81025377	-	upstream	-3602	3602	NearestLocation	Diras1
1237	chr10	81082080	81082566	487	*	Proestrus__X07126	1236	50492	81070083	81082360	+	overlapEnd	11997	206	NearestLocation	Thop1
1238	chr10	81240571	81241321	751	*	Proestrus__X07138	1237	103406	81233163	81252123	+	inside	7408	7408	NearestLocation	Zfr2
1239	chr10	81244597	81245048	452	*	Proestrus__X07139	1238	17179	81252935	81262981	+	upstream	-8338	7887	NearestLocation	Matk
1240	chr10	81481361	81483372	2012	*	Proestrus__X07157	1239	319586	81459227	81482709	-	overlapStart	1348	663	NearestLocation	Celf5
1241	chr10	81483603	81485053	1451	*	Proestrus__X07158	1240	319586	81459227	81482709	-	upstream	-894	894	NearestLocation	Celf5
1242	chr10	81558642	81560781	2140	*	Proestrus__X07163	1241	14797	81559444	81566371	+	overlapStart	-802	802	NearestLocation	Aes
1243	chr10	81997278	81997595	318	*	Proestrus__X07172	1242	408062	82048123	82061586	+	upstream	-50845	50528	NearestLocation	Zfp873
1244	chr10	82622621	82623776	1156	*	Proestrus__X07179	1243	544717	82619851	82623228	-	overlapStart	607	548	NearestLocation	1190007I07Rik
1245	chr10	82744061	82745842	1782	*	Proestrus__X07186	1244	18045	82748700	82764141	-	downstream	20080	2858	NearestLocation	Nfyb
1246	chr10	82815604	82815953	350	*	Proestrus__X07192	1245	70003	82812123	82824242	+	inside	3481	3481	NearestLocation	1700028I16Rik
1247	chr10	82839744	82840374	631	*	Proestrus__X07194	1246	50493	82833951	82897724	+	inside	5793	5793	NearestLocation	Txnrd1
1248	chr10	82844014	82845201	1188	*	Proestrus__X07195	1247	50493	82833951	82897724	+	inside	10063	10063	NearestLocation	Txnrd1
1249	chr10	82919412	82919971	560	*	Proestrus__X07201	1248	66341	82866626	82867929	+	downstream	52786	51483	NearestLocation	Eid3
1250	chr10	83066146	83066551	406	*	Proestrus__X07207	1249	58250	82985497	83195891	+	inside	80649	80649	NearestLocation	Chst11
1251	chr10	83094192	83094768	577	*	Proestrus__X07210	1250	58250	82985497	83195891	+	inside	108695	101123	NearestLocation	Chst11
1252	chr10	83187033	83187567	535	*	Proestrus__X07217	1251	338365	83231139	83337817	-	downstream	150784	43572	NearestLocation	Slc41a2
1253	chr10	83322374	83324047	1674	*	Proestrus__X07220	1252	338365	83231139	83337817	-	inside	15443	13770	NearestLocation	Slc41a2
1254	chr10	83729476	83729935	460	*	Proestrus__X07232	1253	69784	83722865	83762762	+	inside	6611	6611	NearestLocation	1500009L16Rik
1255	chr10	83954342	83954845	504	*	Proestrus__X07234	1254	69784	83722865	83762762	+	downstream	231477	191580	NearestLocation	1500009L16Rik
1256	chr10	84026681	84027263	583	*	Proestrus__X07235	1255	69784	83722865	83762762	+	downstream	303816	263919	NearestLocation	1500009L16Rik
1257	chr10	84054573	84055435	863	*	Proestrus__X07236	1256	69784	83722865	83762762	+	downstream	331708	291811	NearestLocation	1500009L16Rik
1258	chr10	84238563	84239172	610	*	Proestrus__X07241	1257	77976	84371319	84440471	-	downstream	201908	132147	NearestLocation	Nuak1
1259	chr10	84393891	84394347	457	*	Proestrus__X07248	1258	77976	84371319	84440471	-	inside	46580	22572	NearestLocation	Nuak1
1260	chr10	84450662	84451061	400	*	Proestrus__X07256	1259	77976	84371319	84440471	-	upstream	-10191	10191	NearestLocation	Nuak1
1261	chr10	84467701	84468364	664	*	Proestrus__X07257	1260	75804	84488293	84497676	+	upstream	-20592	19929	NearestLocation	4930463O16Rik
1262	chr10	84531783	84532532	750	*	Proestrus__X07259	1261	216197	84526305	84533888	-	inside	2105	1356	NearestLocation	Ckap4
1263	chr10	84641525	84641989	465	*	Proestrus__X07264	1262	70428	84622437	84727178	+	inside	19088	19088	NearestLocation	Polr3b
1264	chr10	84711927	84712818	892	*	Proestrus__X07266	1263	71137	84756048	84906538	+	upstream	-44121	43230	NearestLocation	Rfx4
1265	chr10	85828998	85829634	637	*	Proestrus__X07285	1264	103136	85871831	85889103	+	upstream	-42833	42197	NearestLocation	Pwp1
1266	chr10	86452169	86452804	636	*	Proestrus__X07305	1265	27204	86048746	86498896	-	inside	46727	46092	NearestLocation	Syn3
1267	chr10	86636823	86637329	507	*	Proestrus__X07314	1266	66263	86685527	86694806	+	upstream	-48704	48198	NearestLocation	1810014B01Rik
1268	chr10	86776168	86777699	1532	*	Proestrus__X07318	1267	103466	86763864	86838389	+	inside	12304	12304	NearestLocation	Nt5dc3
1269	chr10	86833049	86833649	601	*	Proestrus__X07326	1268	103466	86763864	86838389	+	inside	69185	4740	NearestLocation	Nt5dc3
1270	chr10	87090298	87091128	831	*	Proestrus__X07344	1269	76640	87058046	87230599	+	inside	32252	32252	NearestLocation	1700113H08Rik
1271	chr10	87503945	87504843	899	*	Proestrus__X07356	1270	17172	87491041	87493660	-	upstream	-10285	10285	NearestLocation	Ascl1
1272	chr10	87649048	87649451	404	*	Proestrus__X07360	1271	18478	87521795	87584137	+	downstream	127253	64911	NearestLocation	Pah
1273	chr10	87787572	87788214	643	*	Proestrus__X07364	1272	16000	87858265	87937047	+	upstream	-70693	70051	NearestLocation	Igf1
1274	chr10	88146730	88147191	462	*	Proestrus__X07369	1273	69736	88146992	88178395	+	overlapStart	-262	199	NearestLocation	Nup37
1275	chr10	88212539	88213253	715	*	Proestrus__X07371	1274	67282	88201097	88246158	+	inside	11442	11442	NearestLocation	Washc3
1276	chr10	88669549	88670165	617	*	Proestrus__X07385	1275	20728	88675270	88683023	-	downstream	13474	5105	NearestLocation	Spic
1277	chr10	88727086	88727924	839	*	Proestrus__X07387	1276	237433	88729541	88731101	-	downstream	4015	1617	NearestLocation	Gm4925
1278	chr10	89092233	89092831	599	*	Proestrus__X07395	1277	320091	88948994	89257790	-	inside	165557	143239	NearestLocation	Ano4
1279	chr10	89196524	89197198	675	*	Proestrus__X07398	1278	320091	88948994	89257790	-	inside	61266	60592	NearestLocation	Ano4
1280	chr10	89380070	89380449	380	*	Proestrus__X07405	1279	237436	89408823	89443967	-	downstream	63897	28374	NearestLocation	Gas2l3
1281	chr10	89665027	89665716	690	*	Proestrus__X07413	1280	213326	89640107	89686285	-	inside	21258	20569	NearestLocation	Scyl2
1282	chr10	89823663	89824348	686	*	Proestrus__X07418	1281	77531	89873509	90972984	+	upstream	-49846	49161	NearestLocation	Anks1b
1283	chr10	89826758	89827355	598	*	Proestrus__X07419	1282	77531	89873509	90972984	+	upstream	-46751	46154	NearestLocation	Anks1b
1284	chr10	89883439	89884278	840	*	Proestrus__X07422	1283	77531	89873509	90972984	+	inside	9930	9930	NearestLocation	Anks1b
1285	chr10	90211960	90212562	603	*	Proestrus__X07428	1284	77531	89873509	90972984	+	inside	338451	338451	NearestLocation	Anks1b
1286	chr10	90373440	90373925	486	*	Proestrus__X07432	1285	77531	89873509	90972984	+	inside	499931	499931	NearestLocation	Anks1b
1287	chr10	90519540	90520367	828	*	Proestrus__X07436	1286	11783	90989311	91082743	-	downstream	563203	468944	NearestLocation	Apaf1
1288	chr10	90606465	90608408	1944	*	Proestrus__X07442	1287	11783	90989311	91082743	-	downstream	476278	380903	NearestLocation	Apaf1
1289	chr10	90670271	90670923	653	*	Proestrus__X07446	1288	11783	90989311	91082743	-	downstream	412472	318388	NearestLocation	Apaf1
1290	chr10	90688540	90689086	547	*	Proestrus__X07451	1289	11783	90989311	91082743	-	downstream	394203	300225	NearestLocation	Apaf1
1291	chr10	90689894	90691907	2014	*	Proestrus__X07452	1290	11783	90989311	91082743	-	downstream	392849	297404	NearestLocation	Apaf1
1292	chr10	90742991	90743747	757	*	Proestrus__X07460	1291	11783	90989311	91082743	-	downstream	339752	245564	NearestLocation	Apaf1
1293	chr10	90856709	90857791	1083	*	Proestrus__X07468	1292	11783	90989311	91082743	-	downstream	226034	131520	NearestLocation	Apaf1
1294	chr10	90897921	90898579	659	*	Proestrus__X07473	1293	11783	90989311	91082743	-	downstream	184822	90732	NearestLocation	Apaf1
1295	chr10	90900064	90901311	1248	*	Proestrus__X07474	1294	11783	90989311	91082743	-	downstream	182679	88000	NearestLocation	Apaf1
1296	chr10	90905427	90907182	1756	*	Proestrus__X07475	1295	11783	90989311	91082743	-	downstream	177316	82129	NearestLocation	Apaf1
1297	chr10	90972162	90973129	968	*	Proestrus__X07481	1296	11783	90989311	91082743	-	downstream	110581	16182	NearestLocation	Apaf1
1298	chr10	90979378	90980208	831	*	Proestrus__X07482	1297	11783	90989311	91082743	-	downstream	103365	9103	NearestLocation	Apaf1
1299	chr10	91027490	91028073	584	*	Proestrus__X07486	1298	11783	90989311	91082743	-	inside	55253	38179	NearestLocation	Apaf1
1300	chr10	91071672	91072086	415	*	Proestrus__X07491	1299	11783	90989311	91082743	-	inside	11071	10657	NearestLocation	Apaf1
1301	chr10	91161956	91162457	502	*	Proestrus__X07495	1300	21917	91147571	91171619	-	inside	9663	9162	NearestLocation	Tmpo
1302	chr10	91236811	91237186	376	*	Proestrus__X07502	1301	21917	91147571	91171619	-	upstream	-65192	65192	NearestLocation	Tmpo
1303	chr10	91522222	91522723	502	*	Proestrus__X07508	1302	21917	91147571	91171619	-	upstream	-350603	350603	NearestLocation	Tmpo
1304	chr10	91871282	91871651	370	*	Proestrus__X07514	1303	723955	92072086	92072185	-	downstream	200903	200435	NearestLocation	Mir135a-2
1305	chr10	91882426	91882946	521	*	Proestrus__X07516	1304	723955	92072086	92072185	-	downstream	189759	189140	NearestLocation	Mir135a-2
1306	chr10	92438968	92439430	463	*	Proestrus__X07517	1305	627800	92171301	92375373	-	upstream	-63595	63595	NearestLocation	Gm20757
1307	chr10	92652396	92652830	435	*	Proestrus__X07518	1306	17997	92684745	92722418	-	downstream	70022	31915	NearestLocation	Nedd1
1308	chr10	92934577	92935018	442	*	Proestrus__X07520	1307	17997	92684745	92722418	-	upstream	-212159	212159	NearestLocation	Nedd1
1309	chr10	93143580	93145515	1936	*	Proestrus__X07532	1308	237459	93160876	93267073	+	upstream	-17296	15361	NearestLocation	Cdk17
1310	chr10	93227336	93228455	1120	*	Proestrus__X07535	1309	100316689	93162785	93162903	+	downstream	64551	64433	NearestLocation	Mir1931
1311	chr10	93254856	93257273	2418	*	Proestrus__X07537	1310	13713	93247416	93311159	-	inside	56303	7440	NearestLocation	Elk3
1312	chr10	93288205	93288855	651	*	Proestrus__X07542	1311	13713	93247416	93311159	-	inside	22954	22304	NearestLocation	Elk3
1313	chr10	93486623	93487038	416	*	Proestrus__X07548	1312	15109	93488768	93516761	+	upstream	-2145	1730	NearestLocation	Hal
1314	chr10	93981067	93981639	573	*	Proestrus__X07555	1313	723908	93963768	93963863	-	upstream	-17204	17204	NearestLocation	Mir331
1315	chr10	94020783	94021537	755	*	Proestrus__X07556	1314	215008	93961522	94035799	-	inside	15016	14262	NearestLocation	Vezt
1316	chr10	94115926	94116598	673	*	Proestrus__X07558	1315	22025	94147931	94197214	+	upstream	-32005	31333	NearestLocation	Nr2c1
1317	chr10	94133682	94134142	461	*	Proestrus__X07560	1316	22025	94147931	94197214	+	upstream	-14249	13789	NearestLocation	Nr2c1
1318	chr10	94947069	94947900	832	*	Proestrus__X07600	1317	54712	94790866	94944578	-	upstream	-2491	2491	NearestLocation	Plxnc1
1319	chr10	94969883	94970696	814	*	Proestrus__X07601	1318	54712	94790866	94944578	-	upstream	-25305	25305	NearestLocation	Plxnc1
1320	chr10	95043655	95044344	690	*	Proestrus__X07607	1319	54712	94790866	94944578	-	upstream	-99077	99077	NearestLocation	Plxnc1
1321	chr10	95085410	95086144	735	*	Proestrus__X07609	1320	628062	95120582	95145825	-	downstream	60415	34438	NearestLocation	Gm29684
1322	chr10	95142712	95143422	711	*	Proestrus__X07612	1321	628062	95120582	95145825	-	inside	3113	2403	NearestLocation	Gm29684
1323	chr10	95524880	95525571	692	*	Proestrus__X07626	1322	93765	95515162	95545658	+	inside	9718	9718	NearestLocation	Ube2n
1324	chr10	95551619	95552091	473	*	Proestrus__X07628	1323	100526463	95559231	95559321	-	downstream	7702	7140	NearestLocation	Mir3058
1325	chr10	95786869	95787638	770	*	Proestrus__X07634	1324	216238	95940663	96045518	+	upstream	-153794	153025	NearestLocation	Eea1
1326	chr10	97768060	97768823	764	*	Proestrus__X07678	1325	78127	97714772	97753702	+	downstream	53288	14358	NearestLocation	4930525C09Rik
1327	chr10	98012940	98014078	1139	*	Proestrus__X07682	1326	100038699	97681414	97967090	-	upstream	-45850	45850	NearestLocation	Gm10754
1328	chr10	98099635	98100649	1015	*	Proestrus__X07683	1327	100038699	97681414	97967090	-	upstream	-132545	132545	NearestLocation	Gm10754
1329	chr10	98167986	98168554	569	*	Proestrus__X07685	1328	667438	98299927	98351867	-	downstream	183881	131373	NearestLocation	Gm8633
1330	chr10	98333021	98334188	1168	*	Proestrus__X07689	1329	667438	98299927	98351867	-	inside	18846	17679	NearestLocation	Gm8633
1331	chr10	98417775	98418740	966	*	Proestrus__X07692	1330	667438	98299927	98351867	-	upstream	-65908	65908	NearestLocation	Gm8633
1332	chr10	98424313	98424759	447	*	Proestrus__X07693	1331	667438	98299927	98351867	-	upstream	-72446	72446	NearestLocation	Gm8633
1333	chr10	98497429	98497871	443	*	Proestrus__X07696	1332	667438	98299927	98351867	-	upstream	-145562	145562	NearestLocation	Gm8633
1334	chr10	98589305	98590413	1109	*	Proestrus__X07701	1333	667438	98299927	98351867	-	upstream	-237438	237438	NearestLocation	Gm8633
1335	chr10	98628029	98628817	789	*	Proestrus__X07704	1334	667438	98299927	98351867	-	upstream	-276162	276162	NearestLocation	Gm8633
1336	chr10	98837877	98838711	835	*	Proestrus__X07713	1335	67972	98915152	99026143	+	upstream	-77275	76441	NearestLocation	Atp2b1
1337	chr10	98967241	98968923	1683	*	Proestrus__X07724	1336	67972	98915152	99026143	+	inside	52089	52089	NearestLocation	Atp2b1
1338	chr10	99171640	99172529	890	*	Proestrus__X07744	1337	14426	99108135	99113247	+	downstream	63505	58393	NearestLocation	Galnt4
1339	chr10	99349975	99350815	841	*	Proestrus__X07753	1338	67603	99263231	99267489	+	downstream	86744	82486	NearestLocation	Dusp6
1340	chr10	99477625	99478746	1122	*	Proestrus__X07762	1339	100504202	99609171	99658134	+	upstream	-131546	130425	NearestLocation	Gm20110
1341	chr10	99576818	99577890	1073	*	Proestrus__X07772	1340	100504202	99609171	99658134	+	upstream	-32353	31281	NearestLocation	Gm20110
1342	chr10	99610517	99611301	785	*	Proestrus__X07776	1341	100504202	99609171	99658134	+	inside	1346	1346	NearestLocation	Gm20110
1343	chr10	100022185	100022874	690	*	Proestrus__X07787	1342	17311	100015824	100100412	+	inside	6361	6361	NearestLocation	Kitl
1344	chr10	100700241	100701095	855	*	Proestrus__X07802	1343	66605	100592386	100618391	+	downstream	107855	81850	NearestLocation	1700017N19Rik
1345	chr10	102670054	102670943	890	*	Proestrus__X07825	1344	237504	102512222	102546560	+	downstream	157832	123494	NearestLocation	Rassf9
1346	chr10	102823388	102824758	1371	*	Proestrus__X07826	1345	216285	103007847	103028777	-	downstream	205389	183089	NearestLocation	Alx1
1347	chr10	103141566	103141963	398	*	Proestrus__X07830	1346	74978	103063198	103236322	-	inside	94756	78368	NearestLocation	Lrriq1
1348	chr10	104413426	104414368	943	*	Proestrus__X07846	1347	102465222	104287269	104287376	+	downstream	126157	126050	NearestLocation	Mir6411
1349	chr10	104455605	104456740	1136	*	Proestrus__X07847	1348	102465222	104287269	104287376	+	downstream	168336	168229	NearestLocation	Mir6411
1350	chr10	104694752	104695428	677	*	Proestrus__X07849	1349	102465222	104287269	104287376	+	downstream	407483	407376	NearestLocation	Mir6411
1351	chr10	105377655	105378245	591	*	Proestrus__X07857	1350	278279	105187664	105574479	-	inside	196824	189991	NearestLocation	Tmtc2
1352	chr10	105742222	105742904	683	*	Proestrus__X07864	1351	216292	105763185	105841380	-	downstream	99158	20281	NearestLocation	Mettl25
1353	chr10	105955171	105955705	535	*	Proestrus__X07869	1352	52713	105841479	105847510	+	downstream	113692	107661	NearestLocation	Ccdc59
1354	chr10	106622864	106623860	997	*	Proestrus__X07885	1353	75833	106555195	106602480	-	upstream	-20384	20384	NearestLocation	4930532I03Rik
1355	chr10	106719307	106720401	1095	*	Proestrus__X07892	1354	75833	106555195	106602480	-	upstream	-116827	116827	NearestLocation	4930532I03Rik
1356	chr10	106818319	106818760	442	*	Proestrus__X07897	1355	75833	106555195	106602480	-	upstream	-215839	215839	NearestLocation	4930532I03Rik
1357	chr10	107024782	107025334	553	*	Proestrus__X07904	1356	380660	106936164	107123664	-	inside	98882	88618	NearestLocation	Acss3
1358	chr10	107115924	107116656	733	*	Proestrus__X07906	1357	380660	106936164	107123664	-	inside	7740	7008	NearestLocation	Acss3
1359	chr10	107267742	107268414	673	*	Proestrus__X07908	1358	108030	107271831	107425143	+	upstream	-4089	3417	NearestLocation	Lin7a
1360	chr10	107454888	107455528	641	*	Proestrus__X07916	1359	17877	107482908	107486134	-	downstream	31246	27380	NearestLocation	Myf5
1361	chr10	107704373	107704875	503	*	Proestrus__X07921	1360	237523	107517360	107720027	-	inside	15654	15152	NearestLocation	Ptprq
1362	chr10	107732869	107733692	824	*	Proestrus__X07922	1361	237523	107517360	107720027	-	upstream	-12842	12842	NearestLocation	Ptprq
1363	chr10	107747432	107747960	529	*	Proestrus__X07923	1362	237523	107517360	107720027	-	upstream	-27405	27405	NearestLocation	Ptprq
1364	chr10	107929996	107930468	473	*	Proestrus__X07929	1363	628877	107946645	107977832	+	upstream	-16649	16177	NearestLocation	Gm29685
1365	chr10	108074827	108076027	1201	*	Proestrus__X07940	1364	17931	108162400	108277575	+	upstream	-87573	86373	NearestLocation	Ppp1r12a
1366	chr10	108110800	108111329	530	*	Proestrus__X07942	1365	17931	108162400	108277575	+	upstream	-51600	51071	NearestLocation	Ppp1r12a
1367	chr10	108237699	108238573	875	*	Proestrus__X07945	1366	17931	108162400	108277575	+	inside	75299	39002	NearestLocation	Ppp1r12a
1368	chr10	108278790	108280091	1302	*	Proestrus__X07947	1367	114774	108332189	108414391	+	upstream	-53399	52098	NearestLocation	Pawr
1369	chr10	108283642	108285437	1796	*	Proestrus__X07948	1368	114774	108332189	108414391	+	upstream	-48547	46752	NearestLocation	Pawr
1370	chr10	108435593	108436028	436	*	Proestrus__X07950	1369	114774	108332189	108414391	+	downstream	103404	21202	NearestLocation	Pawr
1371	chr10	108519893	108520638	746	*	Proestrus__X07953	1370	368203	108699044	108700160	-	downstream	180267	178406	NearestLocation	Gm5136
1372	chr10	108588910	108589422	513	*	Proestrus__X07960	1371	368203	108699044	108700160	-	downstream	111250	109622	NearestLocation	Gm5136
1373	chr10	108643513	108644343	831	*	Proestrus__X07967	1372	368203	108699044	108700160	-	downstream	56647	54701	NearestLocation	Gm5136
1374	chr10	108648645	108649620	976	*	Proestrus__X07968	1373	368203	108699044	108700160	-	downstream	51515	49424	NearestLocation	Gm5136
1375	chr10	108667263	108667941	679	*	Proestrus__X07970	1374	368203	108699044	108700160	-	downstream	32897	31103	NearestLocation	Gm5136
1376	chr10	108685807	108687116	1310	*	Proestrus__X07972	1375	368203	108699044	108700160	-	downstream	14353	11928	NearestLocation	Gm5136
1377	chr10	108708273	108708983	711	*	Proestrus__X07974	1376	368203	108699044	108700160	-	upstream	-8113	8113	NearestLocation	Gm5136
1378	chr10	108721905	108722303	399	*	Proestrus__X07976	1377	368203	108699044	108700160	-	upstream	-21745	21745	NearestLocation	Gm5136
1379	chr10	108733986	108734959	974	*	Proestrus__X07978	1378	368203	108699044	108700160	-	upstream	-33826	33826	NearestLocation	Gm5136
1380	chr10	108979352	108980712	1361	*	Proestrus__X07989	1379	20979	108497650	109010975	-	inside	31623	30263	NearestLocation	Syt1
1381	chr10	109003252	109004188	937	*	Proestrus__X07990	1380	20979	108497650	109010975	-	inside	7723	6787	NearestLocation	Syt1
1382	chr10	109074231	109074629	399	*	Proestrus__X07992	1381	20979	108497650	109010975	-	upstream	-63256	63256	NearestLocation	Syt1
1383	chr10	109091010	109091584	575	*	Proestrus__X07993	1382	20979	108497650	109010975	-	upstream	-80035	80035	NearestLocation	Syt1
1384	chr10	109141960	109142766	807	*	Proestrus__X07996	1383	20979	108497650	109010975	-	upstream	-130985	130985	NearestLocation	Syt1
1385	chr10	109332704	109333696	993	*	Proestrus__X07999	1384	20979	108497650	109010975	-	upstream	-321729	321729	NearestLocation	Syt1
1386	chr10	109360317	109360685	369	*	Proestrus__X08000	1385	20979	108497650	109010975	-	upstream	-349342	349342	NearestLocation	Syt1
1387	chr10	109641702	109642343	642	*	Proestrus__X08005	1386	260315	109683439	110000219	-	downstream	358517	41096	NearestLocation	Nav3
1388	chr10	109677762	109678590	829	*	Proestrus__X08008	1387	260315	109683439	110000219	-	downstream	322457	4849	NearestLocation	Nav3
1389	chr10	109690563	109690957	395	*	Proestrus__X08010	1388	260315	109683439	110000219	-	inside	309656	7124	NearestLocation	Nav3
1390	chr10	109848226	109848844	619	*	Proestrus__X08017	1389	260315	109683439	110000219	-	inside	151993	151375	NearestLocation	Nav3
1391	chr10	109963570	109964192	623	*	Proestrus__X08022	1390	260315	109683439	110000219	-	inside	36649	36027	NearestLocation	Nav3
1392	chr10	110072127	110072997	871	*	Proestrus__X08024	1391	260315	109683439	110000219	-	upstream	-71908	71908	NearestLocation	Nav3
1393	chr10	110099408	110099885	478	*	Proestrus__X08025	1392	260315	109683439	110000219	-	upstream	-99189	99189	NearestLocation	Nav3
1394	chr10	110380582	110381390	809	*	Proestrus__X08034	1393	109335	110600650	110615961	+	upstream	-220068	219260	NearestLocation	9230102K24Rik
1395	chr10	110421339	110422137	799	*	Proestrus__X08036	1394	109335	110600650	110615961	+	upstream	-179311	178513	NearestLocation	9230102K24Rik
1396	chr10	110469336	110469995	660	*	Proestrus__X08039	1395	109335	110600650	110615961	+	upstream	-131314	130655	NearestLocation	9230102K24Rik
1397	chr10	110571151	110571649	499	*	Proestrus__X08042	1396	109335	110600650	110615961	+	upstream	-29499	29001	NearestLocation	9230102K24Rik
1398	chr10	110597172	110597766	595	*	Proestrus__X08043	1397	109335	110600650	110615961	+	upstream	-3478	2884	NearestLocation	9230102K24Rik
1399	chr10	110780321	110780824	504	*	Proestrus__X08048	1398	52679	110745465	110787384	+	inside	34856	6560	NearestLocation	E2f7
1400	chr10	110810758	110811090	333	*	Proestrus__X08049	1399	52679	110745465	110787384	+	downstream	65293	23374	NearestLocation	E2f7
1401	chr10	110991804	110993212	1409	*	Proestrus__X08055	1400	320150	110941780	111010066	-	inside	18262	16854	NearestLocation	Zdhhc17
1402	chr10	111040034	111040862	829	*	Proestrus__X08058	1401	320150	110941780	111010066	-	upstream	-29968	29968	NearestLocation	Zdhhc17
1403	chr10	111097096	111097821	726	*	Proestrus__X08059	1402	237542	111164802	111297247	+	upstream	-67706	66981	NearestLocation	Osbpl8
1404	chr10	111247226	111249065	1840	*	Proestrus__X08067	1403	71769	111298679	111301736	+	upstream	-51453	49614	NearestLocation	Bbs10
1405	chr10	111418208	111418958	751	*	Proestrus__X08080	1404	53605	111473192	111498150	+	upstream	-54984	54234	NearestLocation	Nap1l1
1406	chr10	111720590	111721465	876	*	Proestrus__X08094	1405	71321	111586719	111594273	-	upstream	-126317	126317	NearestLocation	4933440J02Rik
1407	chr10	113050642	113051125	484	*	Proestrus__X08125	1406	382423	112925428	112929026	-	upstream	-121616	121616	NearestLocation	Atxn7l3b
1408	chr10	114462899	114463812	914	*	Proestrus__X08135	1407	237553	114398821	114801370	-	inside	338471	64078	NearestLocation	Trhde
1409	chr10	114508725	114509645	921	*	Proestrus__X08137	1408	237553	114398821	114801370	-	inside	292645	109904	NearestLocation	Trhde
1410	chr10	114567375	114568307	933	*	Proestrus__X08139	1409	237553	114398821	114801370	-	inside	233995	168554	NearestLocation	Trhde
1411	chr10	114798375	114798962	588	*	Proestrus__X08143	1410	237553	114398821	114801370	-	inside	2995	2408	NearestLocation	Trhde
1412	chr10	115406004	115406823	820	*	Proestrus__X08164	1411	216345	115384959	115432771	+	inside	21045	21045	NearestLocation	Zfc3h1
1413	chr10	115587265	115587946	682	*	Proestrus__X08166	1412	14160	115450314	115587780	-	overlapStart	515	166	NearestLocation	Lgr5
1414	chr10	115664425	115665095	671	*	Proestrus__X08168	1413	14160	115450314	115587780	-	upstream	-76645	76645	NearestLocation	Lgr5
1415	chr10	116083855	116084454	600	*	Proestrus__X08174	1414	619332	116111664	116113917	-	downstream	30062	27210	NearestLocation	4933416C03Rik
1416	chr10	116371394	116371842	449	*	Proestrus__X08182	1415	67342	116418121	116421235	+	upstream	-46727	46279	NearestLocation	Kcnmb4os1
1417	chr10	116486690	116487822	1133	*	Proestrus__X08191	1416	58802	116417868	116473523	-	upstream	-13167	13167	NearestLocation	Kcnmb4
1418	chr10	116580992	116582114	1123	*	Proestrus__X08192	1417	72068	116485161	116581511	-	overlapStart	519	519	NearestLocation	Cnot2
1419	chr10	116770223	116771068	846	*	Proestrus__X08198	1418	75878	116729253	116739760	+	downstream	40970	30463	NearestLocation	4930579P08Rik
1420	chr10	116802179	116802857	679	*	Proestrus__X08200	1419	75878	116729253	116739760	+	downstream	72926	62419	NearestLocation	4930579P08Rik
1421	chr10	116905109	116905610	502	*	Proestrus__X08204	1420	237558	116776545	116896879	-	upstream	-8230	8230	NearestLocation	Myrfl
1422	chr10	116956499	116957334	836	*	Proestrus__X08207	1421	71086	116950562	116963279	+	inside	5937	5937	NearestLocation	4933412E12Rik
1423	chr10	117229812	117230232	421	*	Proestrus__X08222	1422	64050	117215141	117224507	-	upstream	-5305	5305	NearestLocation	Yeats4
1424	chr10	117876005	117877435	1431	*	Proestrus__X08244	1423	215449	117814597	117845974	-	upstream	-30031	30031	NearestLocation	Rap1b
1425	chr10	118002971	118004062	1092	*	Proestrus__X08248	1424	71067	117925459	117948307	+	downstream	77512	54664	NearestLocation	4933411E08Rik
1426	chr10	118586757	118587246	490	*	Proestrus__X08259	1425	103214	118502035	118556525	-	upstream	-30232	30232	NearestLocation	Tmevpg1
1427	chr10	118711375	118712034	660	*	Proestrus__X08264	1426	103214	118502035	118556525	-	upstream	-154850	154850	NearestLocation	Tmevpg1
1428	chr10	118853769	118854910	1142	*	Proestrus__X08271	1427	69181	118859349	118868903	-	downstream	15134	4439	NearestLocation	Dyrk2
1429	chr10	118862963	118863530	568	*	Proestrus__X08272	1428	69181	118859349	118868903	-	inside	5940	3614	NearestLocation	Dyrk2
1430	chr10	118952700	118953368	669	*	Proestrus__X08275	1429	216377	118920381	118927143	-	upstream	-25557	25557	NearestLocation	Gm38403
1431	chr10	119455166	119456153	988	*	Proestrus__X08288	1430	74053	119454034	120087260	+	inside	1132	1132	NearestLocation	Grip1
1432	chr10	119646438	119646984	547	*	Proestrus__X08290	1431	75321	119746062	119761699	-	downstream	115261	99078	NearestLocation	Grip1os2
1433	chr10	119957253	119957963	711	*	Proestrus__X08304	1432	78105	119825204	119852390	-	upstream	-104863	104863	NearestLocation	Grip1os1
1434	chr10	120130578	120131054	477	*	Proestrus__X08310	1433	117599	120083608	120112965	-	upstream	-17613	17613	NearestLocation	Helb
1435	chr10	120234005	120234533	529	*	Proestrus__X08314	1434	66225	120227060	120232070	+	downstream	6945	1935	NearestLocation	Llph
1436	chr10	120686008	120686782	775	*	Proestrus__X08315	1435	70874	120765732	120778886	+	upstream	-79724	78950	NearestLocation	4921513I03Rik
1437	chr10	120851245	120851893	649	*	Proestrus__X08316	1436	100504616	120857629	120863328	+	upstream	-6384	5736	NearestLocation	Gm15910
1438	chr10	121033858	121034424	567	*	Proestrus__X08324	1437	24117	121034004	121100642	+	overlapStart	-146	146	NearestLocation	Wif1
1439	chr10	121282449	121283224	776	*	Proestrus__X08327	1438	74694	121263820	121311189	-	inside	28740	18629	NearestLocation	Tbc1d30
1440	chr10	121305216	121306031	816	*	Proestrus__X08330	1439	74694	121263820	121311189	-	inside	5973	5158	NearestLocation	Tbc1d30
1441	chr10	121391591	121392232	642	*	Proestrus__X08333	1440	75612	121365090	121397245	+	inside	26501	5013	NearestLocation	Gns
1442	chr10	121466951	121467840	890	*	Proestrus__X08335	1441	192678	121410351	121476250	-	inside	9299	8410	NearestLocation	Rassf3
1443	chr10	121487330	121488412	1083	*	Proestrus__X08339	1442	192678	121410351	121476250	-	upstream	-11080	11080	NearestLocation	Rassf3
1444	chr10	121568496	121569752	1257	*	Proestrus__X08343	1443	56480	121546456	121586794	-	inside	18298	17042	NearestLocation	Tbk1
1445	chr10	121975882	121976548	667	*	Proestrus__X08361	1444	117600	121780991	122047315	-	inside	71433	70767	NearestLocation	Srgap1
1446	chr10	122563758	122564644	887	*	Proestrus__X08374	1445	319272	122565023	122569891	-	downstream	6133	379	NearestLocation	A130077B15Rik
1447	chr10	122604035	122604411	377	*	Proestrus__X08376	1446	319272	122565023	122569891	-	upstream	-34144	34144	NearestLocation	A130077B15Rik
1448	chr10	122845194	122846178	985	*	Proestrus__X08389	1447	387251	122985640	122985724	-	downstream	140530	139462	NearestLocation	Mirlet7i
1449	chr10	122859393	122859981	589	*	Proestrus__X08392	1448	387251	122985640	122985724	-	downstream	126331	125659	NearestLocation	Mirlet7i
1450	chr10	122874222	122875044	823	*	Proestrus__X08393	1449	387251	122985640	122985724	-	downstream	111502	110596	NearestLocation	Mirlet7i
1451	chr10	123062661	123063278	618	*	Proestrus__X08404	1450	67074	122992061	123076505	-	inside	13844	13227	NearestLocation	Mon2
1452	chr10	123131372	123132264	893	*	Proestrus__X08408	1451	67074	122992061	123076505	-	upstream	-54867	54867	NearestLocation	Mon2
1453	chr10	123367219	123367924	706	*	Proestrus__X08419	1452	268354	123264076	123741204	+	inside	103143	103143	NearestLocation	Fam19a2
1454	chr10	123375817	123376350	534	*	Proestrus__X08420	1453	268354	123264076	123741204	+	inside	111741	111741	NearestLocation	Fam19a2
1455	chr10	123397780	123398776	997	*	Proestrus__X08423	1454	268354	123264076	123741204	+	inside	133704	133704	NearestLocation	Fam19a2
1456	chr10	123501663	123502154	492	*	Proestrus__X08426	1455	268354	123264076	123741204	+	inside	237587	237587	NearestLocation	Fam19a2
1457	chr10	123518124	123518939	816	*	Proestrus__X08427	1456	268354	123264076	123741204	+	inside	254048	222265	NearestLocation	Fam19a2
1458	chr10	123800236	123801465	1230	*	Proestrus__X08433	1457	268354	123264076	123741204	+	downstream	536160	59032	NearestLocation	Fam19a2
1459	chr10	124249204	124250449	1246	*	Proestrus__X08437	1458	75030	124469074	124524488	+	upstream	-219870	218625	NearestLocation	4930503E24Rik
1460	chr10	124544998	124545432	435	*	Proestrus__X08439	1459	75030	124469074	124524488	+	downstream	75924	20510	NearestLocation	4930503E24Rik
1461	chr10	125009830	125010406	577	*	Proestrus__X08441	1460	20503	125227485	125328535	-	downstream	318705	217079	NearestLocation	Slc16a7
1462	chr10	125070188	125070639	452	*	Proestrus__X08443	1461	20503	125227485	125328535	-	downstream	258347	156846	NearestLocation	Slc16a7
1463	chr10	125258561	125259073	513	*	Proestrus__X08447	1462	20503	125227485	125328535	-	inside	69974	31076	NearestLocation	Slc16a7
1464	chr10	125298735	125299218	484	*	Proestrus__X08450	1463	20503	125227485	125328535	-	inside	29800	29317	NearestLocation	Slc16a7
1465	chr10	125346987	125347591	605	*	Proestrus__X08451	1464	20503	125227485	125328535	-	upstream	-18452	18452	NearestLocation	Slc16a7
1466	chr10	125989910	125990392	483	*	Proestrus__X08459	1465	320398	125966219	126015359	+	inside	23691	23691	NearestLocation	Lrig3
1467	chr10	126093765	126094901	1137	*	Proestrus__X08460	1466	320398	125966219	126015359	+	downstream	127546	78406	NearestLocation	Lrig3
1468	chr10	126555114	126555598	485	*	Proestrus__X08465	1467	102465224	126710282	126710391	-	downstream	155277	154684	NearestLocation	Mir378d
1469	chr10	126828105	126828706	602	*	Proestrus__X08469	1468	75813	126788851	126793710	-	upstream	-34395	34395	NearestLocation	4930484H19Rik
1470	chr10	126982435	126984734	2300	*	Proestrus__X08482	1469	52468	126978717	126999975	+	inside	3718	3718	NearestLocation	Ctdsp2
1471	chr10	127057718	127059311	1594	*	Proestrus__X08487	1470	216438	127056050	127060184	-	inside	2466	873	NearestLocation	2018-03-09
1472	chr10	127490135	127491778	1644	*	Proestrus__X08518	1471	237611	127501689	127508815	+	upstream	-11554	9911	NearestLocation	Stac3
1473	chr10	127535322	127535957	636	*	Proestrus__X08522	1472	104080	127525473	127534559	-	upstream	-763	763	NearestLocation	Nxph4
1474	chr10	127537635	127538613	979	*	Proestrus__X08523	1473	104080	127525473	127534559	-	upstream	-3076	3076	NearestLocation	Nxph4
1475	chr10	127721327	127722005	679	*	Proestrus__X08531	1474	21334	127724478	127731768	+	upstream	-3151	2473	NearestLocation	Tac2
1476	chr10	127730247	127730922	676	*	Proestrus__X08532	1475	21334	127724478	127731768	+	inside	5769	846	NearestLocation	Tac2
1477	chr10	127739128	127739427	300	*	Proestrus__X08534	1476	320080	127739538	127747339	+	upstream	-410	111	NearestLocation	Zbtb39
1478	chr10	128014956	128015385	430	*	Proestrus__X08537	1477	19075	128015215	128030030	+	overlapStart	-259	170	NearestLocation	Prim1
1479	chr10	128326692	128327303	612	*	Proestrus__X08553	1478	56530	128322459	128327187	+	overlapEnd	4233	116	NearestLocation	Cnpy2
1480	chr10	128376498	128378384	1887	*	Proestrus__X08557	1479	237615	128377124	128394006	+	overlapStart	-626	626	NearestLocation	Ankrd52
1481	chr10	128440400	128441685	1286	*	Proestrus__X08560	1480	102465894	128458680	128458768	+	upstream	-18280	16995	NearestLocation	Mir8105
1482	chr10	128459593	128460316	724	*	Proestrus__X08562	1481	68094	128459236	128490174	+	inside	357	357	NearestLocation	Smarcc2
1483	chr10	128643942	128647084	3143	*	Proestrus__X08570	1482	22781	128632415	128645993	-	overlapStart	2051	1091	NearestLocation	Ikzf4
1484	chr10	128895177	128896962	1786	*	Proestrus__X08578	1483	14561	128884546	128891718	-	upstream	-3459	3459	NearestLocation	Gdf11
1485	chr10	128933406	128935149	1744	*	Proestrus__X08582	1484	16404	128933813	128958284	+	overlapStart	-407	407	NearestLocation	Itga7
1486	chr10	128960995	128961570	576	*	Proestrus__X08583	1485	71664	128958277	128960988	-	upstream	-7	7	NearestLocation	Mettl7b
1487	chr11	3121958	3122683	726	*	Proestrus__X08593	1486	236604	3124021	3131944	+	upstream	-2063	1338	NearestLocation	Pisd-ps1
1488	chr11	3137297	3137669	373	*	Proestrus__X08597	1487	236604	3124021	3131944	+	downstream	13276	5353	NearestLocation	Pisd-ps1
1489	chr11	3158004	3158429	426	*	Proestrus__X08599	1488	236604	3124021	3131944	+	downstream	33983	26060	NearestLocation	Pisd-ps1
1490	chr11	3167007	3167729	723	*	Proestrus__X08601	1489	78887	3131850	3193463	-	inside	26456	25734	NearestLocation	Sfi1
1491	chr11	3347050	3347521	472	*	Proestrus__X08610	1490	216505	3330731	3342971	+	downstream	16319	4079	NearestLocation	Pik3ip1
1492	chr11	3374006	3374905	900	*	Proestrus__X08612	1491	16886	3343297	3409238	-	inside	35232	30709	NearestLocation	Limk2
1493	chr11	3387024	3387498	475	*	Proestrus__X08613	1492	16886	3343297	3409238	-	inside	22214	21740	NearestLocation	Limk2
1494	chr11	3456326	3456702	377	*	Proestrus__X08617	1493	193670	3415973	3452956	-	upstream	-3370	3370	NearestLocation	Rnf185
1495	chr11	3481894	3482551	658	*	Proestrus__X08618	1494	237625	3488227	3494166	+	upstream	-6333	5676	NearestLocation	Pla2g3
1496	chr11	3484103	3484849	747	*	Proestrus__X08619	1495	237625	3488227	3494166	+	upstream	-4124	3378	NearestLocation	Pla2g3
1497	chr11	3723840	3724427	588	*	Proestrus__X08626	1496	74522	3649494	3690372	+	downstream	74346	33468	NearestLocation	Morc2a
1498	chr11	3767529	3768623	1095	*	Proestrus__X08632	1497	74309	3703731	3863903	-	inside	96374	63798	NearestLocation	Osbp2
1499	chr11	3773926	3776067	2142	*	Proestrus__X08633	1498	74309	3703731	3863903	-	inside	89977	70195	NearestLocation	Osbp2
1500	chr11	3876313	3876764	452	*	Proestrus__X08641	1499	74309	3703731	3863903	-	upstream	-12410	12410	NearestLocation	Osbp2
1501	chr11	3879812	3880282	471	*	Proestrus__X08642	1500	67430	3886088	3895126	-	downstream	15314	5806	NearestLocation	4921536K21Rik
1502	chr11	4080269	4080642	374	*	Proestrus__X08648	1501	67900	4091481	4095431	-	downstream	15162	10839	NearestLocation	Mtfp1
1503	chr11	4490227	4490723	497	*	Proestrus__X08663	1502	75828	4346383	4441103	-	upstream	-49124	49124	NearestLocation	Hormad2
1504	chr11	4497382	4498218	837	*	Proestrus__X08664	1503	75828	4346383	4441103	-	upstream	-56279	56279	NearestLocation	Hormad2
1505	chr11	4739734	4740196	463	*	Proestrus__X08672	1504	192650	4738821	4746778	-	inside	7044	913	NearestLocation	Cabp7
1506	chr11	4806010	4806743	734	*	Proestrus__X08675	1505	18016	4765845	4849544	-	inside	43534	40165	NearestLocation	Nf2
1507	chr11	4927242	4927710	469	*	Proestrus__X08680	1506	100359413	4918516	4918918	+	downstream	8726	8324	NearestLocation	AA413626
1508	chr11	4953715	4954490	776	*	Proestrus__X08682	1507	380684	4938756	4948064	-	upstream	-5651	5651	NearestLocation	Nefh
1509	chr11	4984261	4984850	590	*	Proestrus__X08684	1508	380684	4938756	4948064	-	upstream	-36197	36197	NearestLocation	Nefh
1510	chr11	5015582	5016321	740	*	Proestrus__X08686	1509	75668	5058128	5060383	+	upstream	-42546	41807	NearestLocation	Rasl10a
1511	chr11	5017324	5017915	592	*	Proestrus__X08687	1510	75668	5058128	5060383	+	upstream	-40804	40213	NearestLocation	Rasl10a
1512	chr11	5040784	5041969	1186	*	Proestrus__X08690	1511	75668	5058128	5060383	+	upstream	-17344	16159	NearestLocation	Rasl10a
1513	chr11	5317937	5318589	653	*	Proestrus__X08700	1512	84035	5191553	5261610	-	upstream	-56327	56327	NearestLocation	Kremen1
1514	chr11	5415387	5416019	633	*	Proestrus__X08702	1513	407821	5276329	5444847	-	inside	29460	28828	NearestLocation	Znrf3
1515	chr11	5732547	5733194	648	*	Proestrus__X08709	1514	64660	5703983	5707699	-	upstream	-24848	24848	NearestLocation	Mrps24
1516	chr11	5901532	5902793	1262	*	Proestrus__X08717	1515	17898	5896637	5898782	-	upstream	-2750	2750	NearestLocation	Myl7
1517	chr11	6104725	6105361	637	*	Proestrus__X08731	1516	12323	5969666	6065748	-	upstream	-38977	38977	NearestLocation	Camk2b
1518	chr11	6261738	6262120	383	*	Proestrus__X08743	1517	52513	6257545	6267729	-	inside	5991	4193	NearestLocation	Ddx56
1519	chr11	6481073	6481590	518	*	Proestrus__X08755	1518	19291	6467599	6476076	-	upstream	-4997	4997	NearestLocation	Purb
1520	chr11	6588169	6589160	992	*	Proestrus__X08759	1519	192950	6597823	6606054	-	downstream	17885	8663	NearestLocation	Nacad
1521	chr11	6697744	6698149	406	*	Proestrus__X08764	1520	626419	6716001	6720037	-	downstream	22293	17852	NearestLocation	Gm11981
1522	chr11	6842005	6843119	1115	*	Proestrus__X08768	1521	626419	6716001	6720037	-	upstream	-121968	121968	NearestLocation	Gm11981
1523	chr11	6934172	6934585	414	*	Proestrus__X08771	1522	432530	7063489	7178505	+	upstream	-129317	128904	NearestLocation	Adcy1
1524	chr11	6948761	6949329	569	*	Proestrus__X08772	1523	432530	7063489	7178505	+	upstream	-114728	114160	NearestLocation	Adcy1
1525	chr11	7061974	7063541	1568	*	Proestrus__X08779	1524	432530	7063489	7178505	+	overlapStart	-1515	52	NearestLocation	Adcy1
1526	chr11	7199966	7200454	489	*	Proestrus__X08790	1525	16006	7197787	7202546	+	inside	2179	2092	NearestLocation	Igfbp1
1527	chr11	7223199	7224231	1033	*	Proestrus__X08792	1526	16009	7206091	7213923	-	upstream	-9276	9276	NearestLocation	Igfbp3
1528	chr11	7454807	7455405	599	*	Proestrus__X08795	1527	16009	7206091	7213923	-	upstream	-240884	240884	NearestLocation	Igfbp3
1529	chr11	7624944	7625877	934	*	Proestrus__X08796	1528	16009	7206091	7213923	-	upstream	-411021	411021	NearestLocation	Igfbp3
1530	chr11	8779017	8779980	964	*	Proestrus__X08812	1529	319939	8431652	8664535	-	upstream	-114482	114482	NearestLocation	Tns3
1531	chr11	10840964	10841699	736	*	Proestrus__X08833	1530	319922	11114016	11267721	+	upstream	-273052	272317	NearestLocation	Vwc2
1532	chr11	11028883	11029289	407	*	Proestrus__X08837	1531	319922	11114016	11267721	+	upstream	-85133	84727	NearestLocation	Vwc2
1533	chr11	11973285	11973753	469	*	Proestrus__X08844	1532	14783	11930499	12037420	-	inside	64135	42786	NearestLocation	Grb10
1534	chr11	12251142	12251628	487	*	Proestrus__X08850	1533	12808	12236676	12464960	-	inside	213818	14466	NearestLocation	Cobl
1535	chr11	12317568	12318074	507	*	Proestrus__X08852	1534	12808	12236676	12464960	-	inside	147392	80892	NearestLocation	Cobl
1536	chr11	12618029	12618446	418	*	Proestrus__X08868	1535	12808	12236676	12464960	-	upstream	-153069	153069	NearestLocation	Cobl
1537	chr11	12757649	12758510	862	*	Proestrus__X08870	1536	12808	12236676	12464960	-	upstream	-292689	292689	NearestLocation	Cobl
1538	chr11	13436302	13436906	605	*	Proestrus__X08878	1537	75280	14072103	14179041	-	downstream	742739	635197	NearestLocation	4930554G24Rik
1539	chr11	13554737	13555753	1017	*	Proestrus__X08881	1538	75280	14072103	14179041	-	downstream	624304	516350	NearestLocation	4930554G24Rik
1540	chr11	16766153	16766910	758	*	Proestrus__X08894	1539	13649	16752203	16913907	+	inside	13950	13950	NearestLocation	Egfr
1541	chr11	16948513	16949199	687	*	Proestrus__X08900	1540	72735	16934709	16951282	-	inside	2769	2083	NearestLocation	Eldr
1542	chr11	17163747	17165026	1280	*	Proestrus__X08912	1541	19058	17151139	17200380	+	inside	12608	12608	NearestLocation	Ppp3r1
1543	chr11	17176672	17177099	428	*	Proestrus__X08913	1542	19058	17151139	17200380	+	inside	25533	23281	NearestLocation	Ppp3r1
1544	chr11	17192099	17193317	1219	*	Proestrus__X08914	1543	66249	17203200	17211589	-	downstream	19490	9883	NearestLocation	Pno1
1545	chr11	17289227	17289606	380	*	Proestrus__X08919	1544	57316	17257618	17269176	+	downstream	31609	20051	NearestLocation	C1d
1546	chr11	18354737	18355185	449	*	Proestrus__X08930	1545	327872	18095986	18103385	+	downstream	258751	251352	NearestLocation	Gm12018
1547	chr11	19823568	19824115	548	*	Proestrus__X08938	1546	114716	19924442	20022597	+	upstream	-100874	100327	NearestLocation	Spred2
1548	chr11	19941155	19943200	2046	*	Proestrus__X08947	1547	114716	19924442	20022597	+	inside	16713	16713	NearestLocation	Spred2
1549	chr11	20045004	20046219	1216	*	Proestrus__X08962	1548	66713	20062304	20112951	-	downstream	67947	16085	NearestLocation	Actr2
1550	chr11	20134089	20134478	390	*	Proestrus__X08968	1549	66713	20062304	20112951	-	upstream	-21138	21138	NearestLocation	Actr2
1551	chr11	20252916	20253496	581	*	Proestrus__X08972	1550	216543	20227037	20249424	-	upstream	-3492	3492	NearestLocation	Cep68
1552	chr11	20304792	20305481	690	*	Proestrus__X08973	1551	55963	20302180	20332713	-	inside	27921	2612	NearestLocation	Slc1a4
1553	chr11	20347440	20348195	756	*	Proestrus__X08976	1552	55963	20302180	20332713	-	upstream	-14727	14727	NearestLocation	Slc1a4
1554	chr11	20531792	20533542	1751	*	Proestrus__X08982	1553	58172	20543253	20653023	+	upstream	-11461	9711	NearestLocation	Sertad2
1555	chr11	20615821	20616583	763	*	Proestrus__X08986	1554	58172	20543253	20653023	+	inside	72568	36440	NearestLocation	Sertad2
1556	chr11	20858772	20859611	840	*	Proestrus__X08995	1555	216551	20823355	20831108	-	upstream	-27664	27664	NearestLocation	Lgalsl
1557	chr11	21014202	21015019	818	*	Proestrus__X09002	1556	67245	21091324	21150327	+	upstream	-77122	76305	NearestLocation	Peli1
1558	chr11	21033394	21034095	702	*	Proestrus__X09003	1557	67245	21091324	21150327	+	upstream	-57930	57229	NearestLocation	Peli1
1559	chr11	21109121	21109952	832	*	Proestrus__X09009	1558	67245	21091324	21150327	+	inside	17797	17797	NearestLocation	Peli1
1560	chr11	21162882	21164523	1642	*	Proestrus__X09012	1559	67245	21091324	21150327	+	downstream	71558	12555	NearestLocation	Peli1
1561	chr11	21172223	21172798	576	*	Proestrus__X09013	1560	245944	21239032	21321133	+	upstream	-66809	66234	NearestLocation	Vps54
1562	chr11	21238702	21239795	1094	*	Proestrus__X09016	1561	245944	21239032	21321133	+	overlapStart	-330	330	NearestLocation	Vps54
1563	chr11	21272452	21273097	646	*	Proestrus__X09017	1562	245944	21239032	21321133	+	inside	33420	33420	NearestLocation	Vps54
1564	chr11	21553934	21554573	640	*	Proestrus__X09025	1563	17449	21556692	21571934	-	downstream	18000	2119	NearestLocation	Mdh1
1565	chr11	21939136	21939548	413	*	Proestrus__X09033	1564	18423	21994764	22001651	-	downstream	62515	55216	NearestLocation	Otx1
1566	chr11	22124933	22125574	642	*	Proestrus__X09035	1565	18423	21994764	22001651	-	upstream	-123282	123282	NearestLocation	Otx1
1567	chr11	22499340	22500082	743	*	Proestrus__X09039	1566	103765	22512283	22519231	+	upstream	-12943	12201	NearestLocation	Tmem17
1568	chr11	22638111	22638623	513	*	Proestrus__X09046	1567	103765	22512283	22519231	+	downstream	125828	118880	NearestLocation	Tmem17
1569	chr11	22755969	22756616	648	*	Proestrus__X09052	1568	53625	22834739	22956692	-	downstream	200723	78123	NearestLocation	B3gnt2
1570	chr11	22844981	22845644	664	*	Proestrus__X09054	1569	53625	22834739	22956692	-	inside	111711	10242	NearestLocation	B3gnt2
1571	chr11	22871606	22872048	443	*	Proestrus__X09057	1570	53625	22834739	22956692	-	inside	85086	36867	NearestLocation	B3gnt2
1572	chr11	22969401	22969969	569	*	Proestrus__X09062	1571	22183	22972005	22976496	+	upstream	-2604	2036	NearestLocation	Zrsr1
1573	chr11	23361917	23363325	1409	*	Proestrus__X09075	1572	17847	23306895	23490560	+	inside	55022	55022	NearestLocation	Usp34
1574	chr11	23499889	23500557	669	*	Proestrus__X09077	1573	268390	23487882	23498039	-	upstream	-1850	1850	NearestLocation	Ahsa2
1575	chr11	24008759	24009535	777	*	Proestrus__X09090	1574	14025	24078056	24173558	+	upstream	-69297	68521	NearestLocation	Bcl11a
1576	chr11	24111151	24112319	1169	*	Proestrus__X09100	1575	14025	24078056	24173558	+	inside	33095	33095	NearestLocation	Bcl11a
1577	chr11	24116702	24117353	652	*	Proestrus__X09101	1576	14025	24078056	24173558	+	inside	38646	38646	NearestLocation	Bcl11a
1578	chr11	24140223	24142108	1886	*	Proestrus__X09104	1577	14025	24078056	24173558	+	inside	62167	31450	NearestLocation	Bcl11a
1579	chr11	24221616	24222179	564	*	Proestrus__X09110	1578	14025	24078056	24173558	+	downstream	143560	48058	NearestLocation	Bcl11a
1580	chr11	24299856	24300540	685	*	Proestrus__X09112	1579	71316	24481909	24569951	+	upstream	-182053	181369	NearestLocation	4933430M04Rik
1581	chr11	24749991	24750468	478	*	Proestrus__X09122	1580	100038617	24721006	24730722	-	upstream	-19269	19269	NearestLocation	Gm10466
1582	chr11	25359288	25360141	854	*	Proestrus__X09131	1581	71234	25326107	25367137	+	inside	33181	6996	NearestLocation	4933427E13Rik
1583	chr11	25644803	25646713	1911	*	Proestrus__X09136	1582	71234	25326107	25367137	+	downstream	318696	277666	NearestLocation	4933427E13Rik
1584	chr11	25704739	25705176	438	*	Proestrus__X09139	1583	71234	25326107	25367137	+	downstream	378632	337602	NearestLocation	4933427E13Rik
1585	chr11	25780223	25780943	721	*	Proestrus__X09145	1584	102466154	26202240	26202348	+	upstream	-422017	421297	NearestLocation	Mir6372
1586	chr11	25838605	25839028	424	*	Proestrus__X09147	1585	102466154	26202240	26202348	+	upstream	-363635	363212	NearestLocation	Mir6372
1587	chr11	25961272	25961935	664	*	Proestrus__X09151	1586	102466154	26202240	26202348	+	upstream	-240968	240305	NearestLocation	Mir6372
1588	chr11	26200958	26201330	373	*	Proestrus__X09163	1587	102466154	26202240	26202348	+	upstream	-1282	910	NearestLocation	Mir6372
1589	chr11	26972218	26973286	1069	*	Proestrus__X09176	1588	654472	26785108	26787859	+	downstream	187110	184359	NearestLocation	Gm12070
1590	chr11	27264272	27264692	421	*	Proestrus__X09179	1589	654472	26785108	26787859	+	downstream	479164	476413	NearestLocation	Gm12070
1591	chr11	28273278	28273711	434	*	Proestrus__X09184	1590	216613	28385684	28584324	-	downstream	311046	111973	NearestLocation	Ccdc85a
1592	chr11	28341848	28343047	1200	*	Proestrus__X09185	1591	216613	28385684	28584324	-	downstream	242476	42637	NearestLocation	Ccdc85a
1593	chr11	28375867	28376738	872	*	Proestrus__X09186	1592	216613	28385684	28584324	-	downstream	208457	8946	NearestLocation	Ccdc85a
1594	chr11	28484083	28485146	1064	*	Proestrus__X09190	1593	216613	28385684	28584324	-	inside	100241	98399	NearestLocation	Ccdc85a
1595	chr11	28555398	28556870	1473	*	Proestrus__X09192	1594	216613	28385684	28584324	-	inside	28926	27454	NearestLocation	Ccdc85a
1596	chr11	28610319	28611146	828	*	Proestrus__X09196	1595	216613	28385684	28584324	-	upstream	-25995	25995	NearestLocation	Ccdc85a
1597	chr11	28670695	28671458	764	*	Proestrus__X09197	1596	72818	28681564	28693276	+	upstream	-10869	10106	NearestLocation	2810471M01Rik
1598	chr11	29091709	29092664	956	*	Proestrus__X09204	1597	71701	29130751	29161828	+	upstream	-39042	38087	NearestLocation	Pnpt1
1599	chr11	29386346	29386937	592	*	Proestrus__X09209	1598	108686	29374172	29510808	+	inside	12174	12174	NearestLocation	Ccdc88a
1600	chr11	29724852	29725730	879	*	Proestrus__X09218	1599	68585	29692898	29744414	+	inside	31954	18684	NearestLocation	Rtn4
1601	chr11	29726630	29728059	1430	*	Proestrus__X09219	1600	68585	29692898	29744414	+	inside	33732	16355	NearestLocation	Rtn4
1602	chr11	29734041	29734910	870	*	Proestrus__X09220	1601	68585	29692898	29744414	+	inside	41143	9504	NearestLocation	Rtn4
1603	chr11	29748717	29750611	1895	*	Proestrus__X09221	1602	68585	29692898	29744414	+	downstream	55819	4303	NearestLocation	Rtn4
1604	chr11	30265267	30266358	1092	*	Proestrus__X09239	1603	20742	30099395	30219772	-	upstream	-45495	45495	NearestLocation	Sptbn1
1605	chr11	30484464	30484992	529	*	Proestrus__X09244	1604	75087	30426006	30471829	-	upstream	-12635	12635	NearestLocation	4930505A04Rik
1606	chr11	30523338	30523965	628	*	Proestrus__X09245	1605	75087	30426006	30471829	-	upstream	-51509	51509	NearestLocation	4930505A04Rik
1607	chr11	30648588	30649675	1088	*	Proestrus__X09247	1606	75572	30505992	30649396	-	overlapStart	808	279	NearestLocation	Acyp2
1608	chr11	30732933	30734032	1100	*	Proestrus__X09251	1607	103554	30771775	30880361	+	upstream	-38842	37743	NearestLocation	Psme4
1609	chr11	30797232	30797995	764	*	Proestrus__X09253	1608	103554	30771775	30880361	+	inside	25457	25457	NearestLocation	Psme4
1610	chr11	30928017	30929050	1034	*	Proestrus__X09256	1609	66753	30929784	30954131	-	downstream	26114	734	NearestLocation	Erlec1
1611	chr11	31648413	31648784	372	*	Proestrus__X09261	1610	69556	31665150	31671862	-	downstream	23449	16366	NearestLocation	Bod1
1612	chr11	31657188	31657701	514	*	Proestrus__X09262	1611	69556	31665150	31671862	-	downstream	14674	7449	NearestLocation	Bod1
1613	chr11	31733793	31734547	755	*	Proestrus__X09271	1612	69556	31665150	31671862	-	upstream	-61931	61931	NearestLocation	Bod1
1614	chr11	31872152	31873569	1418	*	Proestrus__X09282	1613	67579	31870940	31935635	+	inside	1212	1212	NearestLocation	Cpeb4
1615	chr11	31917360	31918469	1110	*	Proestrus__X09283	1614	67579	31870940	31935635	+	inside	46420	17166	NearestLocation	Cpeb4
1616	chr11	31938485	31939365	881	*	Proestrus__X09285	1615	67592	31965633	31979651	+	upstream	-27148	26268	NearestLocation	4930524B15Rik
1617	chr11	32035279	32036321	1043	*	Proestrus__X09297	1616	18197	32000419	32059211	+	inside	34860	22890	NearestLocation	Nsg2
1618	chr11	32044450	32045174	725	*	Proestrus__X09298	1617	18197	32000419	32059211	+	inside	44031	14037	NearestLocation	Nsg2
1619	chr11	32050775	32051756	982	*	Proestrus__X09299	1618	104692	32095259	32101228	-	downstream	50453	43503	NearestLocation	Gm12108
1620	chr11	32117949	32118527	579	*	Proestrus__X09306	1619	104692	32095259	32101228	-	upstream	-16721	16721	NearestLocation	Gm12108
1621	chr11	32127076	32128010	935	*	Proestrus__X09308	1620	104692	32095259	32101228	-	upstream	-25848	25848	NearestLocation	Gm12108
1622	chr11	32135533	32136539	1007	*	Proestrus__X09309	1621	104692	32095259	32101228	-	upstream	-34305	34305	NearestLocation	Gm12108
1623	chr11	32141867	32142345	479	*	Proestrus__X09310	1622	104692	32095259	32101228	-	upstream	-40639	40639	NearestLocation	Gm12108
1624	chr11	32218908	32220109	1202	*	Proestrus__X09316	1623	13650	32209585	32222293	-	inside	3385	2184	NearestLocation	Rhbdf1
1625	chr11	32242958	32244333	1376	*	Proestrus__X09321	1624	268395	32226505	32232702	+	downstream	16453	10256	NearestLocation	Mpg
1626	chr11	32286468	32287193	726	*	Proestrus__X09325	1625	544763	32286964	32287912	+	overlapStart	-496	229	NearestLocation	Hbq1b
1627	chr11	32335170	32336097	928	*	Proestrus__X09329	1626	268396	32347811	32428183	+	upstream	-12641	11714	NearestLocation	Sh3pxd2b
1628	chr11	32352675	32353567	893	*	Proestrus__X09331	1627	268396	32347811	32428183	+	inside	4864	4864	NearestLocation	Sh3pxd2b
1629	chr11	32353769	32355730	1962	*	Proestrus__X09332	1628	268396	32347811	32428183	+	inside	5958	5958	NearestLocation	Sh3pxd2b
1630	chr11	32450172	32450711	540	*	Proestrus__X09335	1629	327900	32455372	32518709	+	upstream	-5200	4661	NearestLocation	Ubtd2
1631	chr11	32566972	32567555	584	*	Proestrus__X09342	1630	20868	32533266	32624595	+	inside	33706	33706	NearestLocation	Stk10
1632	chr11	32666652	32667408	757	*	Proestrus__X09348	1631	103583	32642555	32746814	+	inside	24097	24097	NearestLocation	Fbxw11
1633	chr11	32677774	32678281	508	*	Proestrus__X09350	1632	103583	32642555	32746814	+	inside	35219	35219	NearestLocation	Fbxw11
1634	chr11	33479190	33479615	426	*	Proestrus__X09368	1633	66011	33211794	33513746	-	inside	34556	34131	NearestLocation	Ranbp17
1635	chr11	33736075	33736795	721	*	Proestrus__X09376	1634	216643	33550781	33578957	-	upstream	-157118	157118	NearestLocation	Gabrp
1636	chr11	33848226	33848918	693	*	Proestrus__X09383	1635	16533	33963013	33973638	+	upstream	-114787	114095	NearestLocation	Kcnmb1
1637	chr11	33860724	33861599	876	*	Proestrus__X09385	1636	16533	33963013	33973638	+	upstream	-102289	101414	NearestLocation	Kcnmb1
1638	chr11	33929258	33930230	973	*	Proestrus__X09386	1637	16533	33963013	33973638	+	upstream	-33755	32783	NearestLocation	Kcnmb1
1639	chr11	34236367	34237433	1067	*	Proestrus__X09396	1638	14233	34204341	34208089	-	upstream	-28278	28278	NearestLocation	Foxi1
1640	chr11	34289178	34289645	468	*	Proestrus__X09398	1639	574403	34314822	34422640	+	upstream	-25644	25177	NearestLocation	Fam196b
1641	chr11	34704730	34705193	464	*	Proestrus__X09405	1640	94176	34226821	34783905	-	inside	79175	78712	NearestLocation	Dock2
1642	chr11	34836243	34836692	450	*	Proestrus__X09408	1641	70385	34809185	34833641	-	upstream	-2602	2602	NearestLocation	Spdl1
1643	chr11	34845280	34846230	951	*	Proestrus__X09410	1642	70385	34809185	34833641	-	upstream	-11639	11639	NearestLocation	Spdl1
1644	chr11	34917228	34917637	410	*	Proestrus__X09414	1643	70385	34809185	34833641	-	upstream	-83587	83587	NearestLocation	Spdl1
1645	chr11	35119341	35120021	681	*	Proestrus__X09422	1644	20564	35121456	35708507	+	upstream	-2115	1435	NearestLocation	Slit3
1646	chr11	35158506	35159201	696	*	Proestrus__X09427	1645	20564	35121456	35708507	+	inside	37050	37050	NearestLocation	Slit3
1647	chr11	35257325	35257805	481	*	Proestrus__X09434	1646	20564	35121456	35708507	+	inside	135869	135869	NearestLocation	Slit3
1648	chr11	35415171	35417283	2113	*	Proestrus__X09451	1647	723924	35616816	35616925	+	upstream	-201645	199533	NearestLocation	Mir218-2
1649	chr11	35445372	35446053	682	*	Proestrus__X09453	1648	723924	35616816	35616925	+	upstream	-171444	170763	NearestLocation	Mir218-2
1650	chr11	35544118	35544793	676	*	Proestrus__X09461	1649	723924	35616816	35616925	+	upstream	-72698	72023	NearestLocation	Mir218-2
1651	chr11	35569497	35570140	644	*	Proestrus__X09462	1650	723924	35616816	35616925	+	upstream	-47319	46676	NearestLocation	Mir218-2
1652	chr11	35597788	35598267	480	*	Proestrus__X09465	1651	723924	35616816	35616925	+	upstream	-19028	18549	NearestLocation	Mir218-2
1653	chr11	35744238	35744964	727	*	Proestrus__X09477	1652	211347	35769495	35791285	+	upstream	-25257	24531	NearestLocation	Pank3
1654	chr11	35892643	35893793	1151	*	Proestrus__X09485	1653	104458	35808381	35834528	-	upstream	-58115	58115	NearestLocation	Rars
1655	chr11	35979218	35980055	838	*	Proestrus__X09489	1654	211652	35839178	35980089	-	inside	871	34	NearestLocation	Wwc1
1656	chr11	36220058	36222488	2431	*	Proestrus__X09506	1655	211652	35839178	35980089	-	upstream	-239969	239969	NearestLocation	Wwc1
1657	chr11	36595049	36596199	1151	*	Proestrus__X09529	1656	23964	36006656	36944241	-	inside	349192	348042	NearestLocation	Tenm2
1658	chr11	36685060	36685555	496	*	Proestrus__X09532	1657	23964	36006656	36944241	-	inside	259181	258686	NearestLocation	Tenm2
1659	chr11	36685683	36687407	1725	*	Proestrus__X09533	1658	23964	36006656	36944241	-	inside	258558	256834	NearestLocation	Tenm2
1660	chr11	37083261	37083744	484	*	Proestrus__X09546	1659	23964	36006656	36944241	-	upstream	-139020	139020	NearestLocation	Tenm2
1661	chr11	37722538	37722949	412	*	Proestrus__X09558	1660	100039148	37658989	37673166	+	downstream	63549	49372	NearestLocation	Gm12128
1662	chr11	38600880	38601548	669	*	Proestrus__X09561	1661	100502917	38491548	38520045	-	upstream	-80835	80835	NearestLocation	Gm12130
1663	chr11	39005613	39006545	933	*	Proestrus__X09568	1662	75315	39307703	39390225	-	downstream	384612	301158	NearestLocation	4930553C11Rik
1664	chr11	39341803	39342264	462	*	Proestrus__X09570	1663	75315	39307703	39390225	-	inside	48422	34100	NearestLocation	4930553C11Rik
1665	chr11	40600876	40602329	1454	*	Proestrus__X09588	1664	108645	40679314	40695203	-	downstream	94327	76985	NearestLocation	Mat2b
1666	chr11	40714857	40716013	1157	*	Proestrus__X09593	1665	15366	40701388	40733437	-	inside	18580	13469	NearestLocation	Hmmr
1667	chr11	40863150	40864083	934	*	Proestrus__X09598	1666	12450	40748552	40755286	-	upstream	-107864	107864	NearestLocation	Ccng1
1668	chr11	40891153	40892096	944	*	Proestrus__X09602	1667	12450	40748552	40755286	-	upstream	-135867	135867	NearestLocation	Ccng1
1669	chr11	41122548	41123696	1149	*	Proestrus__X09605	1668	12450	40748552	40755286	-	upstream	-367262	367262	NearestLocation	Ccng1
1670	chr11	41158967	41159672	706	*	Proestrus__X09606	1669	12450	40748552	40755286	-	upstream	-403681	403681	NearestLocation	Ccng1
1671	chr11	41652331	41653046	716	*	Proestrus__X09614	1670	14406	41910190	42000714	-	downstream	348383	257144	NearestLocation	Gabrg2
1672	chr11	41942894	41943921	1028	*	Proestrus__X09618	1671	14406	41910190	42000714	-	inside	57820	32704	NearestLocation	Gabrg2
1673	chr11	41962409	41963835	1427	*	Proestrus__X09620	1672	14406	41910190	42000714	-	inside	38305	36879	NearestLocation	Gabrg2
1674	chr11	41964104	41965108	1005	*	Proestrus__X09621	1673	14406	41910190	42000714	-	inside	36610	35606	NearestLocation	Gabrg2
1675	chr11	42131862	42132576	715	*	Proestrus__X09626	1674	14394	42130940	42182930	-	inside	51068	922	NearestLocation	Gabra1
1676	chr11	42497434	42498228	795	*	Proestrus__X09634	1675	14401	42419757	42632591	+	inside	77677	77677	NearestLocation	Gabrb2
1677	chr11	42505030	42506288	1259	*	Proestrus__X09635	1676	14401	42419757	42632591	+	inside	85273	85273	NearestLocation	Gabrb2
1678	chr11	42514536	42515031	496	*	Proestrus__X09636	1677	14401	42419757	42632591	+	inside	94779	94779	NearestLocation	Gabrb2
1679	chr11	42532353	42532986	634	*	Proestrus__X09638	1678	14401	42419757	42632591	+	inside	112596	99605	NearestLocation	Gabrb2
1680	chr11	42591932	42592925	994	*	Proestrus__X09641	1679	14401	42419757	42632591	+	inside	172175	39666	NearestLocation	Gabrb2
1681	chr11	42650059	42650705	647	*	Proestrus__X09645	1680	14401	42419757	42632591	+	downstream	230302	17468	NearestLocation	Gabrb2
1682	chr11	42999170	42999577	408	*	Proestrus__X09650	1681	319767	43149877	43262286	+	upstream	-150707	150300	NearestLocation	Atp10b
1683	chr11	43154921	43155389	469	*	Proestrus__X09659	1682	319767	43149877	43262286	+	inside	5044	5044	NearestLocation	Atp10b
1684	chr11	43189766	43190620	855	*	Proestrus__X09660	1683	319767	43149877	43262286	+	inside	39889	39889	NearestLocation	Atp10b
1685	chr11	43232023	43232732	710	*	Proestrus__X09662	1684	319767	43149877	43262286	+	inside	82146	29554	NearestLocation	Atp10b
1686	chr11	43532082	43532889	808	*	Proestrus__X09676	1685	380694	43528749	43586999	+	inside	3333	3333	NearestLocation	Ccnjl
1687	chr11	43692736	43693321	586	*	Proestrus__X09688	1686	70802	43681998	43722633	+	inside	10738	10738	NearestLocation	Pwwp2a
1688	chr11	43707810	43708604	795	*	Proestrus__X09689	1687	70802	43681998	43722633	+	inside	25812	14029	NearestLocation	Pwwp2a
1689	chr11	43709289	43709895	607	*	Proestrus__X09690	1688	70802	43681998	43722633	+	inside	27291	12738	NearestLocation	Pwwp2a
1690	chr11	44185091	44186193	1103	*	Proestrus__X09700	1689	16160	44400063	44414677	+	upstream	-214972	213870	NearestLocation	Il12b
1691	chr11	44401934	44402427	494	*	Proestrus__X09703	1690	16160	44400063	44414677	+	inside	1871	1871	NearestLocation	Il12b
1692	chr11	44560293	44560837	545	*	Proestrus__X09711	1691	75389	44586317	44591229	+	upstream	-26024	25480	NearestLocation	4930597A21Rik
1693	chr11	45446439	45446922	484	*	Proestrus__X09717	1692	100504255	45102866	45116928	-	upstream	-329511	329511	NearestLocation	Gm12159
1694	chr11	45488470	45488932	463	*	Proestrus__X09719	1693	100009664	45808083	45842878	+	upstream	-319613	319151	NearestLocation	F630206G17Rik
1695	chr11	45884063	45884539	477	*	Proestrus__X09728	1694	216705	45851964	45910625	+	inside	32099	26086	NearestLocation	Clint1
1696	chr11	46205496	46206221	726	*	Proestrus__X09745	1695	320116	46235557	46239871	+	upstream	-30061	29336	NearestLocation	Fndc9
1697	chr11	46258241	46258862	622	*	Proestrus__X09752	1696	320116	46235557	46239871	+	downstream	22684	18370	NearestLocation	Fndc9
1698	chr11	46278211	46279580	1370	*	Proestrus__X09754	1697	76884	46193849	46312859	-	inside	34648	33279	NearestLocation	Cyfip2
1699	chr11	46282528	46284254	1727	*	Proestrus__X09755	1698	76884	46193849	46312859	-	inside	30331	28605	NearestLocation	Cyfip2
1700	chr11	46286540	46287165	626	*	Proestrus__X09757	1699	76884	46193849	46312859	-	inside	26319	25694	NearestLocation	Cyfip2
1701	chr11	46304798	46305260	463	*	Proestrus__X09759	1700	76884	46193849	46312859	-	inside	8061	7599	NearestLocation	Cyfip2
1702	chr11	46442865	46443763	899	*	Proestrus__X09764	1701	66213	46436947	46442721	+	downstream	5918	144	NearestLocation	Med7
1703	chr11	46821473	46822754	1282	*	Proestrus__X09774	1702	276891	46810799	46844333	+	inside	10674	10674	NearestLocation	Timd4
1704	chr11	47248206	47248746	541	*	Proestrus__X09781	1703	276891	46810799	46844333	+	downstream	437407	403873	NearestLocation	Timd4
1705	chr11	47618639	47619252	614	*	Proestrus__X09786	1704	24052	46896253	47988969	-	inside	370330	369717	NearestLocation	Sgcd
1706	chr11	48261034	48261508	475	*	Proestrus__X09795	1705	24052	46896253	47988969	-	upstream	-272065	272065	NearestLocation	Sgcd
1707	chr11	48837270	48838556	1287	*	Proestrus__X09810	1706	94089	48826138	48852209	+	inside	11132	11132	NearestLocation	Trim7
1708	chr11	49329377	49330101	725	*	Proestrus__X09824	1707	258460	49327413	49328348	+	downstream	1964	1029	NearestLocation	Olfr1391
1709	chr11	49652788	49653174	387	*	Proestrus__X09827	1708	68662	49663595	49665118	+	upstream	-10807	10421	NearestLocation	Scgb3a1
1710	chr11	49800844	49801544	701	*	Proestrus__X09832	1709	14584	49794155	49838620	+	inside	6689	6689	NearestLocation	Gfpt2
1711	chr11	49869744	49870150	407	*	Proestrus__X09836	1710	26420	49846751	49886421	+	inside	22993	16271	NearestLocation	Mapk9
1712	chr11	49883788	49884648	861	*	Proestrus__X09838	1711	74563	49901835	49980223	+	upstream	-18047	17187	NearestLocation	Rasgef1c
1713	chr11	49945742	49946317	576	*	Proestrus__X09842	1712	74563	49901835	49980223	+	inside	43907	33906	NearestLocation	Rasgef1c
1714	chr11	50454792	50455518	727	*	Proestrus__X09866	1713	216724	50389303	50431111	-	upstream	-23681	23681	NearestLocation	Rufy1
1715	chr11	50766468	50766872	405	*	Proestrus__X09870	1714	30944	50811085	50827731	-	downstream	61263	44213	NearestLocation	Zfp354c
1716	chr11	51381050	51381487	438	*	Proestrus__X09886	1715	237759	51289920	51583925	+	inside	91130	91130	NearestLocation	Col23a1
1717	chr11	51602247	51602746	500	*	Proestrus__X09894	1716	15384	51600100	51606881	-	inside	4634	2147	NearestLocation	Hnrnpab
1718	chr11	51646990	51647796	807	*	Proestrus__X09902	1717	97775	51650954	51657681	+	upstream	-3964	3158	NearestLocation	D930048N14Rik
1719	chr11	51763493	51763909	417	*	Proestrus__X09907	1718	77371	51692263	51763634	-	overlapStart	141	141	NearestLocation	Sec24a
1720	chr11	51800856	51801983	1128	*	Proestrus__X09909	1719	66397	51763663	51791953	+	downstream	37193	8903	NearestLocation	Sar1b
1721	chr11	52094914	52095460	547	*	Proestrus__X09921	1720	19052	52098824	52122749	+	upstream	-3910	3364	NearestLocation	Ppp2ca
1722	chr11	52220318	52220662	345	*	Proestrus__X09925	1721	276865	52213052	52213987	-	upstream	-6331	6331	NearestLocation	Olfr1371
1723	chr11	52634300	52634986	687	*	Proestrus__X09936	1722	320027	52764706	53187347	+	upstream	-130406	129720	NearestLocation	Fstl4
1724	chr11	52641649	52642316	668	*	Proestrus__X09938	1723	320027	52764706	53187347	+	upstream	-123057	122390	NearestLocation	Fstl4
1725	chr11	52648010	52649376	1367	*	Proestrus__X09939	1724	320027	52764706	53187347	+	upstream	-116696	115330	NearestLocation	Fstl4
1726	chr11	52854694	52855334	641	*	Proestrus__X09943	1725	320027	52764706	53187347	+	inside	89988	89988	NearestLocation	Fstl4
1727	chr11	52955015	52955366	352	*	Proestrus__X09947	1726	790909	53111451	53120056	-	downstream	165041	156085	NearestLocation	Gm11186
1728	chr11	52968654	52969386	733	*	Proestrus__X09948	1727	790909	53111451	53120056	-	downstream	151402	142065	NearestLocation	Gm11186
1729	chr11	52994743	52995278	536	*	Proestrus__X09949	1728	790909	53111451	53120056	-	downstream	125313	116173	NearestLocation	Gm11186
1730	chr11	53060243	53060908	666	*	Proestrus__X09950	1729	790909	53111451	53120056	-	downstream	59813	50543	NearestLocation	Gm11186
1731	chr11	53345323	53345801	479	*	Proestrus__X09956	1730	93736	53350767	53421830	+	upstream	-5444	4966	NearestLocation	Aff4
1732	chr11	53350484	53352366	1883	*	Proestrus__X09957	1731	93736	53350767	53421830	+	overlapStart	-283	283	NearestLocation	Aff4
1733	chr11	53474049	53474928	880	*	Proestrus__X09962	1732	237761	53476578	53480195	-	downstream	6146	1650	NearestLocation	Sowaha
1734	chr11	53475568	53476607	1040	*	Proestrus__X09963	1733	237761	53476578	53480195	-	overlapEnd	4627	29	NearestLocation	Sowaha
1735	chr11	53502332	53502902	571	*	Proestrus__X09966	1734	20362	53519736	53544096	+	upstream	-17404	16834	NearestLocation	2018-09-08
1736	chr11	53662876	53663781	906	*	Proestrus__X09972	1735	16163	53631323	53634702	-	upstream	-28174	28174	NearestLocation	Il13
1737	chr11	53707088	53707628	541	*	Proestrus__X09973	1736	19360	53649519	53707319	-	overlapStart	231	231	NearestLocation	Rad50
1738	chr11	53735607	53735996	390	*	Proestrus__X09974	1737	16191	53720794	53725103	+	downstream	14813	10504	NearestLocation	Il5
1739	chr11	54027752	54028457	706	*	Proestrus__X09981	1738	30805	53983126	54028090	-	overlapStart	338	338	NearestLocation	Slc22a4
1740	chr11	54053058	54053709	652	*	Proestrus__X09983	1739	30794	54054928	54069017	-	downstream	15959	1219	NearestLocation	Pdlim4
1741	chr11	54130586	54131144	559	*	Proestrus__X09990	1740	18452	54100924	54131667	+	inside	29662	523	NearestLocation	P4ha2
1742	chr11	54144920	54145267	348	*	Proestrus__X09992	1741	18452	54100924	54131667	+	downstream	43996	13253	NearestLocation	P4ha2
1743	chr11	54157644	54158094	451	*	Proestrus__X09993	1742	71056	54177772	54213288	-	downstream	55644	19678	NearestLocation	4933405E24Rik
1744	chr11	54464416	54465022	607	*	Proestrus__X09997	1743	216742	54438179	54518241	+	inside	26237	26237	NearestLocation	Fnip1
1745	chr11	54930345	54931109	765	*	Proestrus__X10015	1744	14778	54902854	54910382	+	downstream	27491	19963	NearestLocation	Gpx3
1746	chr11	54954023	54954572	550	*	Proestrus__X10016	1745	57783	54910787	54962940	-	inside	8917	8368	NearestLocation	Tnip1
1747	chr11	54998233	54998673	441	*	Proestrus__X10018	1746	11749	54978962	55033471	-	inside	35238	19271	NearestLocation	Anxa6
1748	chr11	55022898	55023483	586	*	Proestrus__X10020	1747	11749	54978962	55033471	-	inside	10573	9988	NearestLocation	Anxa6
1749	chr11	55250544	55251119	576	*	Proestrus__X10028	1748	215335	55204340	55236330	+	downstream	46204	14214	NearestLocation	Slc36a1
1750	chr11	55497900	55498260	361	*	Proestrus__X10035	1749	100303747	55482706	55482829	+	downstream	15194	15071	NearestLocation	Gm12238
1751	chr11	55772157	55772730	574	*	Proestrus__X10038	1750	14654	55514239	55608198	-	upstream	-163959	163959	NearestLocation	Glra1
1752	chr11	56254359	56254886	528	*	Proestrus__X10050	1751	216749	56024990	56040987	-	upstream	-213372	213372	NearestLocation	Nmur2
1753	chr11	56377564	56378069	506	*	Proestrus__X10053	1752	216749	56024990	56040987	-	upstream	-336577	336577	NearestLocation	Nmur2
1754	chr11	56972645	56973120	476	*	Proestrus__X10061	1753	14799	57011618	57330244	+	upstream	-38973	38498	NearestLocation	Gria1
1755	chr11	57020503	57021286	784	*	Proestrus__X10064	1754	14799	57011618	57330244	+	inside	8885	8885	NearestLocation	Gria1
1756	chr11	57033033	57033490	458	*	Proestrus__X10066	1755	14799	57011618	57330244	+	inside	21415	21415	NearestLocation	Gria1
1757	chr11	57113447	57114911	1465	*	Proestrus__X10071	1756	14799	57011618	57330244	+	inside	101829	101829	NearestLocation	Gria1
1758	chr11	57169698	57170710	1013	*	Proestrus__X10075	1757	14799	57011618	57330244	+	inside	158080	158080	NearestLocation	Gria1
1759	chr11	57222894	57223575	682	*	Proestrus__X10081	1758	14799	57011618	57330244	+	inside	211276	106669	NearestLocation	Gria1
1760	chr11	57277311	57278627	1317	*	Proestrus__X10084	1759	67726	57482990	57518644	-	downstream	241333	204363	NearestLocation	Fam114a2
1761	chr11	57306656	57307647	992	*	Proestrus__X10085	1760	67726	57482990	57518644	-	downstream	211988	175343	NearestLocation	Fam114a2
1762	chr11	57310334	57311201	868	*	Proestrus__X10086	1761	67726	57482990	57518644	-	downstream	208310	171789	NearestLocation	Fam114a2
1763	chr11	57419407	57420021	615	*	Proestrus__X10092	1762	67726	57482990	57518644	-	downstream	99237	62969	NearestLocation	Fam114a2
1764	chr11	57467694	57468116	423	*	Proestrus__X10093	1763	67726	57482990	57518644	-	downstream	50950	14874	NearestLocation	Fam114a2
1765	chr11	57470638	57471325	688	*	Proestrus__X10094	1764	67726	57482990	57518644	-	downstream	48006	11665	NearestLocation	Fam114a2
1766	chr11	58057445	58057913	469	*	Proestrus__X10106	1765	69125	58104153	58118594	+	upstream	-46708	46240	NearestLocation	Cnot8
1767	chr11	58086021	58086443	423	*	Proestrus__X10107	1766	69125	58104153	58118594	+	upstream	-18132	17710	NearestLocation	Cnot8
1768	chr11	58167813	58169088	1276	*	Proestrus__X10110	1767	216766	58120001	58168539	-	overlapStart	726	549	NearestLocation	Gemin5
1769	chr11	58179485	58180087	603	*	Proestrus__X10112	1768	631323	58183843	58190198	+	upstream	-4358	3756	NearestLocation	Gm12250
1770	chr11	58353972	58354784	813	*	Proestrus__X10118	1769	79566	58330707	58347728	+	downstream	23265	6244	NearestLocation	Sh3bp5l
1771	chr11	58618633	58619371	739	*	Proestrus__X10121	1770	78354	58608206	58613492	-	upstream	-5141	5141	NearestLocation	2210407C18Rik
1772	chr11	58801439	58802325	887	*	Proestrus__X10123	1771	75429	58792802	58801960	-	overlapStart	521	365	NearestLocation	Fam183b
1773	chr11	58995694	58996105	412	*	Proestrus__X10133	1772	94091	58978093	58991462	+	downstream	17601	4232	NearestLocation	Trim11
1774	chr11	59014818	59015762	945	*	Proestrus__X10135	1773	94091	58978093	58991462	+	downstream	36725	23356	NearestLocation	Trim11
1775	chr11	59044967	59045341	375	*	Proestrus__X10136	1774	94091	58978093	58991462	+	downstream	66874	53505	NearestLocation	Trim11
1776	chr11	59067171	59067830	660	*	Proestrus__X10137	1775	380698	58994256	59136375	-	inside	69204	68545	NearestLocation	Obscn
1777	chr11	59226420	59226921	502	*	Proestrus__X10145	1776	11840	59211412	59228267	-	inside	1847	1346	NearestLocation	Arf1
1778	chr11	59332586	59333803	1218	*	Proestrus__X10149	1777	216795	59306930	59333552	+	overlapEnd	25656	251	NearestLocation	Wnt9a
1779	chr11	59361732	59362198	467	*	Proestrus__X10151	1778	216797	59372669	59375653	-	downstream	13921	10471	NearestLocation	Prss38
1780	chr11	59697472	59698004	533	*	Proestrus__X10162	1779	26936	59662495	59780860	+	inside	34977	34977	NearestLocation	Mprip
1781	chr11	59743621	59744428	808	*	Proestrus__X10166	1780	69320	59725917	59740154	-	upstream	-3467	3467	NearestLocation	1700007J10Rik
1782	chr11	59746603	59747154	552	*	Proestrus__X10167	1781	69320	59725917	59740154	-	upstream	-6449	6449	NearestLocation	1700007J10Rik
1783	chr11	59759086	59759536	451	*	Proestrus__X10168	1782	69320	59725917	59740154	-	upstream	-18932	18932	NearestLocation	1700007J10Rik
1784	chr11	59860160	59861514	1355	*	Proestrus__X10173	1783	26572	59817804	59839767	-	upstream	-20393	20393	NearestLocation	Cops3
1785	chr11	59962042	59962504	463	*	Proestrus__X10177	1784	19416	59963181	59964944	-	downstream	2902	677	NearestLocation	Rasd1
1786	chr11	60003753	60004470	718	*	Proestrus__X10179	1785	19416	59963181	59964944	-	upstream	-38809	38809	NearestLocation	Rasd1
1787	chr11	60027252	60027599	348	*	Proestrus__X10180	1786	18618	59970614	60046489	-	inside	19237	18890	NearestLocation	Pemt
1788	chr11	60076777	60077251	475	*	Proestrus__X10184	1787	19377	60105013	60199195	+	upstream	-28236	27762	NearestLocation	Rai1
1789	chr11	60104664	60105275	612	*	Proestrus__X10186	1788	19377	60105013	60199195	+	overlapStart	-349	262	NearestLocation	Rai1
1790	chr11	60127043	60127705	663	*	Proestrus__X10189	1789	19377	60105013	60199195	+	inside	22030	22030	NearestLocation	Rai1
1791	chr11	60189479	60190127	649	*	Proestrus__X10196	1790	102465555	60200538	60200617	-	downstream	11138	10411	NearestLocation	Mir6921
1792	chr11	60198490	60200711	2222	*	Proestrus__X10197	1791	102465555	60200538	60200617	-	includeFeature	2127	94	NearestLocation	Mir6921
1793	chr11	60222418	60223561	1144	*	Proestrus__X10199	1792	20787	60199084	60220627	-	upstream	-1791	1791	NearestLocation	Srebf1
1794	chr11	60256189	60257304	1116	*	Proestrus__X10201	1793	20787	60199084	60220627	-	upstream	-35562	35562	NearestLocation	Srebf1
1795	chr11	60412028	60412761	734	*	Proestrus__X10212	1794	246782	60400624	60417099	-	inside	5071	4338	NearestLocation	Atpaf2
1796	chr11	60540281	60540730	450	*	Proestrus__X10216	1795	268420	60537683	60558512	+	inside	2598	2598	NearestLocation	Alkbh5
1797	chr11	61170123	61170633	511	*	Proestrus__X10233	1796	216825	61151781	61175059	-	inside	4936	4426	NearestLocation	Usp22
1798	chr11	61193365	61193807	443	*	Proestrus__X10236	1797	11670	61208742	61218416	+	upstream	-15377	14935	NearestLocation	Aldh3a1
1799	chr11	61439135	61439933	799	*	Proestrus__X10241	1798	22671	61448417	61453992	-	downstream	14857	8484	NearestLocation	Rnf112
1800	chr11	61568963	61569335	373	*	Proestrus__X10249	1799	13855	61517249	61579687	-	inside	10724	10352	NearestLocation	Epn2
1801	chr11	61573229	61573637	409	*	Proestrus__X10250	1800	13855	61517249	61579687	-	inside	6458	6050	NearestLocation	Epn2
1802	chr11	61923161	61924103	943	*	Proestrus__X10259	1801	56697	61871307	61930257	-	inside	7096	6154	NearestLocation	Akap10
1803	chr11	62047764	62048251	488	*	Proestrus__X10265	1802	432572	61956763	62223013	+	inside	91001	91001	NearestLocation	Specc1
1804	chr11	62398404	62398872	469	*	Proestrus__X10268	1803	20185	62316426	62457806	-	inside	59402	58934	NearestLocation	Ncor1
1805	chr11	62744089	62744563	475	*	Proestrus__X10282	1804	170740	62700356	62731905	-	upstream	-12184	12184	NearestLocation	Zfp287
1806	chr11	63171957	63172438	482	*	Proestrus__X10295	1805	18858	63128982	63159547	+	downstream	42975	12410	NearestLocation	Pmp22
1807	chr11	63176317	63177047	731	*	Proestrus__X10296	1806	18858	63128982	63159547	+	downstream	47335	16770	NearestLocation	Pmp22
1808	chr11	63703065	63703444	380	*	Proestrus__X10297	1807	54710	63884693	63922284	-	downstream	219219	181249	NearestLocation	Hs3st3b1
1809	chr11	63791415	63791822	408	*	Proestrus__X10299	1808	54710	63884693	63922284	-	downstream	130869	92871	NearestLocation	Hs3st3b1
1810	chr11	63920484	63920932	449	*	Proestrus__X10300	1809	54710	63884693	63922284	-	inside	1800	1352	NearestLocation	Hs3st3b1
1811	chr11	64023320	64024008	689	*	Proestrus__X10302	1810	70383	63962627	64079472	-	inside	56152	55464	NearestLocation	Cox10
1812	chr11	64743723	64744106	384	*	Proestrus__X10310	1811	68626	64979035	65002076	+	upstream	-235312	234929	NearestLocation	Elac2
1813	chr11	65005340	65006428	1089	*	Proestrus__X10313	1812	68626	64979035	65002076	+	downstream	26305	3264	NearestLocation	Elac2
1814	chr11	65022637	65023381	745	*	Proestrus__X10314	1813	68626	64979035	65002076	+	downstream	43602	20561	NearestLocation	Elac2
1815	chr11	65089629	65090693	1065	*	Proestrus__X10317	1814	216831	65002039	65162961	-	inside	73332	72268	NearestLocation	Arhgap44
1816	chr11	65101043	65101975	933	*	Proestrus__X10318	1815	216831	65002039	65162961	-	inside	61918	60986	NearestLocation	Arhgap44
1817	chr11	65142919	65143472	554	*	Proestrus__X10324	1816	216831	65002039	65162961	-	inside	20042	19489	NearestLocation	Arhgap44
1818	chr11	65215280	65215723	444	*	Proestrus__X10327	1817	216831	65002039	65162961	-	upstream	-52319	52319	NearestLocation	Arhgap44
1819	chr11	65268183	65268789	607	*	Proestrus__X10330	1818	214384	65176571	65269989	-	inside	1806	1200	NearestLocation	Myocd
1820	chr11	65311348	65311746	399	*	Proestrus__X10331	1819	327946	65277654	65287833	-	upstream	-23515	23515	NearestLocation	Gm12295
1821	chr11	66164008	66164422	415	*	Proestrus__X10346	1820	237806	65831324	66168551	-	inside	4543	4129	NearestLocation	Dnah9
1822	chr11	66188030	66189079	1050	*	Proestrus__X10349	1821	237806	65831324	66168551	-	upstream	-19479	19479	NearestLocation	Dnah9
1823	chr11	66204794	66205741	948	*	Proestrus__X10350	1822	237806	65831324	66168551	-	upstream	-36243	36243	NearestLocation	Dnah9
1824	chr11	66258310	66259182	873	*	Proestrus__X10354	1823	237806	65831324	66168551	-	upstream	-89759	89759	NearestLocation	Dnah9
1825	chr11	66443984	66444949	966	*	Proestrus__X10359	1824	380702	66211725	66526126	-	inside	82142	81177	NearestLocation	Shisa6
1826	chr11	66482193	66482949	757	*	Proestrus__X10360	1825	380702	66211725	66526126	-	inside	43933	43177	NearestLocation	Shisa6
1827	chr11	66498901	66499597	697	*	Proestrus__X10361	1826	380702	66211725	66526126	-	inside	27225	26529	NearestLocation	Shisa6
1828	chr11	66984029	66985340	1312	*	Proestrus__X10366	1827	71576	66956638	66965014	+	downstream	27391	19015	NearestLocation	9130409J20Rik
1829	chr11	67080156	67080786	631	*	Proestrus__X10371	1828	17883	67078300	67102291	+	inside	1856	1856	NearestLocation	Myh3
1830	chr11	67085390	67086058	669	*	Proestrus__X10372	1829	17883	67078300	67102291	+	inside	7090	7090	NearestLocation	Myh3
1831	chr11	67125004	67125665	662	*	Proestrus__X10375	1830	74184	67112461	67120080	-	upstream	-4924	4924	NearestLocation	2310065F04Rik
1832	chr11	67153175	67153644	470	*	Proestrus__X10376	1831	17882	67171027	67197517	+	upstream	-17852	17383	NearestLocation	Myh2
1833	chr11	67228711	67229787	1077	*	Proestrus__X10378	1832	17884	67237812	67260447	+	upstream	-9101	8025	NearestLocation	Myh4
1834	chr11	67433579	67434003	425	*	Proestrus__X10381	1833	14457	67532998	67688992	+	upstream	-99419	98995	NearestLocation	Gas7
1835	chr11	67509143	67509617	475	*	Proestrus__X10383	1834	14457	67532998	67688992	+	upstream	-23855	23381	NearestLocation	Gas7
1836	chr11	67552356	67552930	575	*	Proestrus__X10386	1835	14457	67532998	67688992	+	inside	19358	19358	NearestLocation	Gas7
1837	chr11	67554180	67554683	504	*	Proestrus__X10387	1836	14457	67532998	67688992	+	inside	21182	21182	NearestLocation	Gas7
1838	chr11	67651899	67653892	1994	*	Proestrus__X10397	1837	19674	67695326	67703355	+	upstream	-43427	41434	NearestLocation	Rcvrn
1839	chr11	67654555	67656254	1700	*	Proestrus__X10398	1838	19674	67695326	67703355	+	upstream	-40771	39072	NearestLocation	Rcvrn
1840	chr11	67772556	67773066	511	*	Proestrus__X10405	1839	93896	67661502	67771153	-	upstream	-1403	1403	NearestLocation	Glp2r
1841	chr11	68164514	68164865	352	*	Proestrus__X10411	1840	102465219	68220892	68221011	+	upstream	-56378	56027	NearestLocation	Mir6406
1842	chr11	68167072	68167512	441	*	Proestrus__X10412	1841	102465219	68220892	68221011	+	upstream	-53820	53380	NearestLocation	Mir6406
1843	chr11	68675213	68675723	511	*	Proestrus__X10419	1842	77579	68691915	68816624	+	upstream	-16702	16192	NearestLocation	Myh10
1844	chr11	68709929	68711211	1283	*	Proestrus__X10421	1843	77579	68691915	68816624	+	inside	18014	18014	NearestLocation	Myh10
1845	chr11	68812099	68812904	806	*	Proestrus__X10423	1844	83431	68821446	68871855	-	downstream	59756	8542	NearestLocation	Ndel1
1846	chr11	68973045	68974032	988	*	Proestrus__X10429	1845	57785	68972484	68975185	-	inside	2140	561	NearestLocation	Rangrf
1847	chr11	69008025	69008719	695	*	Proestrus__X10430	1846	237823	68985701	69008460	-	overlapStart	435	259	NearestLocation	Pfas
1848	chr11	69045352	69045814	463	*	Proestrus__X10435	1847	20877	69045637	69051664	+	overlapStart	-285	177	NearestLocation	Aurkb
1849	chr11	69066062	69067353	1292	*	Proestrus__X10438	1848	66910	69070809	69073293	+	upstream	-4747	3456	NearestLocation	Tmem107
1850	chr11	69117574	69119032	1459	*	Proestrus__X10444	1849	84653	69120453	69123259	+	upstream	-2879	1421	NearestLocation	Hes7
1851	chr11	69371609	69372749	1141	*	Proestrus__X10457	1850	216848	69343273	69369426	-	upstream	-2183	2183	NearestLocation	Chd3
1852	chr11	69463986	69464468	483	*	Proestrus__X10462	1851	216850	69398518	69413673	-	upstream	-50313	50313	NearestLocation	Kdm6b
1853	chr11	69545311	69545813	503	*	Proestrus__X10464	1852	327954	69420809	69549108	-	inside	3797	3295	NearestLocation	Dnah2
1854	chr11	69655390	69655881	492	*	Proestrus__X10469	1853	20670	69655037	69656727	+	inside	353	353	NearestLocation	Sox15
1855	chr11	69665926	69666775	850	*	Proestrus__X10471	1854	12514	69664213	69666170	-	overlapStart	244	244	NearestLocation	Cd68
1856	chr11	69754260	69755238	979	*	Proestrus__X10475	1855	20020	69733999	69758633	-	inside	4373	3395	NearestLocation	Polr2a
1857	chr11	69791384	69791799	416	*	Proestrus__X10477	1856	11443	69784036	69795937	-	inside	4553	4138	NearestLocation	Chrnb1
1858	chr11	69802387	69803259	873	*	Proestrus__X10479	1857	74341	69803669	69806038	+	upstream	-1282	410	NearestLocation	G630025P09Rik
1859	chr11	70003975	70004403	429	*	Proestrus__X10490	1858	13543	70000626	70012301	+	inside	3349	3349	NearestLocation	Dvl2
1860	chr11	70579660	70580707	1048	*	Proestrus__X10506	1859	50932	70562881	70614482	+	inside	16779	16779	NearestLocation	Mink1
1861	chr11	70701805	70702617	813	*	Proestrus__X10512	1860	16562	70700548	70731970	+	inside	1257	1257	NearestLocation	Kif1c
1862	chr11	70710110	70710659	550	*	Proestrus__X10513	1861	102465557	70705990	70706059	+	downstream	4120	4051	NearestLocation	Mir6925
1863	chr11	70777200	70777656	457	*	Proestrus__X10516	1862	193043	70764447	70772928	+	downstream	12753	4272	NearestLocation	Zfp3
1864	chr11	71052518	71052898	381	*	Proestrus__X10527	1863	103712	71031941	71033617	-	upstream	-18901	18901	NearestLocation	6330403K07Rik
1865	chr11	71375127	71375535	409	*	Proestrus__X10528	1864	627984	71242430	71285232	-	upstream	-89895	89895	NearestLocation	Nlrp1c-ps
1866	chr11	71389509	71390071	563	*	Proestrus__X10529	1865	627984	71242430	71285232	-	upstream	-104277	104277	NearestLocation	Nlrp1c-ps
1867	chr11	71591006	71591389	384	*	Proestrus__X10533	1866	216881	71750703	71789646	+	upstream	-159697	159314	NearestLocation	Wscd1
1868	chr11	71651686	71652847	1162	*	Proestrus__X10534	1867	216881	71750703	71789646	+	upstream	-99017	97856	NearestLocation	Wscd1
1869	chr11	71752651	71753112	462	*	Proestrus__X10537	1868	216881	71750703	71789646	+	inside	1948	1948	NearestLocation	Wscd1
1870	chr11	71773249	71774672	1424	*	Proestrus__X10539	1869	216881	71750703	71789646	+	inside	22546	14974	NearestLocation	Wscd1
1871	chr11	71991531	71991909	379	*	Proestrus__X10542	1870	114230	72028722	72037509	-	downstream	45978	36813	NearestLocation	Aipl1
1872	chr11	71992162	71992572	411	*	Proestrus__X10543	1871	114230	72028722	72037509	-	downstream	45347	36150	NearestLocation	Aipl1
1873	chr11	72052599	72053077	479	*	Proestrus__X10550	1872	109212	72042502	72047370	+	downstream	10097	5229	NearestLocation	Fam64a
1874	chr11	72078620	72079414	795	*	Proestrus__X10552	1873	109212	72042502	72047370	+	downstream	36118	31250	NearestLocation	Fam64a
1875	chr11	72098795	72099702	908	*	Proestrus__X10554	1874	327958	72047528	72135889	-	inside	37094	36187	NearestLocation	Pitpnm3
1876	chr11	72110115	72111181	1067	*	Proestrus__X10555	1875	327958	72047528	72135889	-	inside	25774	24708	NearestLocation	Pitpnm3
1877	chr11	72118561	72118994	434	*	Proestrus__X10556	1876	327958	72047528	72135889	-	inside	17328	16895	NearestLocation	Pitpnm3
1878	chr11	72129504	72131096	1593	*	Proestrus__X10557	1877	327958	72047528	72135889	-	inside	6385	4793	NearestLocation	Pitpnm3
1879	chr11	72147973	72148454	482	*	Proestrus__X10558	1878	327958	72047528	72135889	-	upstream	-12084	12084	NearestLocation	Pitpnm3
1880	chr11	72342472	72343032	561	*	Proestrus__X10562	1879	21689	72344717	72362442	-	downstream	19970	1685	NearestLocation	Tekt1
1881	chr11	72429393	72429898	506	*	Proestrus__X10564	1880	71522	72435526	72438404	+	upstream	-6133	5628	NearestLocation	Ggt6
1882	chr11	72499796	72500527	732	*	Proestrus__X10570	1881	216892	72451638	72489920	-	upstream	-9876	9876	NearestLocation	Spns2
1883	chr11	72526208	72526675	468	*	Proestrus__X10573	1882	77577	72498156	72550246	-	inside	24038	23571	NearestLocation	Spns3
1884	chr11	72531669	72532048	380	*	Proestrus__X10574	1883	77577	72498156	72550246	-	inside	18577	18198	NearestLocation	Spns3
1885	chr11	72576822	72577375	554	*	Proestrus__X10576	1884	77577	72498156	72550246	-	upstream	-26576	26576	NearestLocation	Spns3
1886	chr11	72764148	72764906	759	*	Proestrus__X10580	1885	192986	72777232	72796040	-	downstream	31892	12326	NearestLocation	Cyb5d2
1887	chr11	74385901	74386567	667	*	Proestrus__X10594	1886	258153	74364671	74365609	+	downstream	21230	20292	NearestLocation	Olfr412
1888	chr11	74447845	74448359	515	*	Proestrus__X10597	1887	258153	74364671	74365609	+	downstream	83174	82236	NearestLocation	Olfr412
1889	chr11	74551846	74552597	752	*	Proestrus__X10603	1888	380711	74383483	74610915	-	inside	59069	58318	NearestLocation	Rap1gap2
1890	chr11	74554159	74555539	1381	*	Proestrus__X10604	1889	380711	74383483	74610915	-	inside	56756	55376	NearestLocation	Rap1gap2
1891	chr11	74575917	74576401	485	*	Proestrus__X10606	1890	380711	74383483	74610915	-	inside	34998	34514	NearestLocation	Rap1gap2
1892	chr11	74585975	74587373	1399	*	Proestrus__X10607	1891	380711	74383483	74610915	-	inside	24940	23542	NearestLocation	Rap1gap2
1893	chr11	74841260	74841994	735	*	Proestrus__X10616	1892	17428	74830924	74845725	+	inside	10336	3731	NearestLocation	Mnt
1894	chr11	74851624	74852304	681	*	Proestrus__X10617	1893	102465558	74868127	74868194	-	downstream	16570	15823	NearestLocation	Mir6926
1895	chr11	75015340	75016027	688	*	Proestrus__X10625	1894	103677	74925872	75164448	+	inside	89468	89468	NearestLocation	Smg6
1896	chr11	75132132	75132719	588	*	Proestrus__X10629	1895	15248	75164565	75170255	-	downstream	38123	31846	NearestLocation	Hic1
1897	chr11	75248950	75249623	674	*	Proestrus__X10638	1896	237847	75193993	75267762	+	inside	54957	18139	NearestLocation	Rtn4rl1
1898	chr11	75299747	75300267	521	*	Proestrus__X10644	1897	68275	75300259	75348383	-	overlapEnd	48636	8	NearestLocation	Rpa1
1899	chr11	75443620	75443988	369	*	Proestrus__X10652	1898	18816	75431736	75439501	-	upstream	-4119	4119	NearestLocation	Serpinf2
1900	chr11	75560143	75560622	480	*	Proestrus__X10659	1899	100628624	75551429	75551511	+	downstream	8714	8632	NearestLocation	Mir3971
1901	chr11	75839443	75839918	476	*	Proestrus__X10672	1900	13447	75768271	75796060	-	upstream	-43383	43383	NearestLocation	Doc2b
1902	chr11	75864838	75866594	1757	*	Proestrus__X10674	1901	380714	75830992	75925891	-	inside	61053	33846	NearestLocation	Rph3al
1903	chr11	75903798	75904420	623	*	Proestrus__X10676	1902	380714	75830992	75925891	-	inside	22093	21471	NearestLocation	Rph3al
1904	chr11	75985660	75986350	691	*	Proestrus__X10677	1903	74230	75999912	76003569	+	upstream	-14252	13562	NearestLocation	1700016K19Rik
1905	chr11	75991315	75991849	535	*	Proestrus__X10678	1904	74230	75999912	76003569	+	upstream	-8597	8063	NearestLocation	1700016K19Rik
1906	chr11	76000618	76001218	601	*	Proestrus__X10679	1905	74230	75999912	76003569	+	inside	706	706	NearestLocation	1700016K19Rik
1907	chr11	76160034	76160625	592	*	Proestrus__X10682	1906	68299	76046226	76179630	-	inside	19596	19005	NearestLocation	Vps53
1908	chr11	76243425	76244156	732	*	Proestrus__X10687	1907	276919	76210571	76243699	-	overlapStart	274	274	NearestLocation	Gemin4
1909	chr11	76243425	76244156	732	*	Proestrus__X10687	1907	67201	76120987	76243699	-	overlapStart	274	274	NearestLocation	Glod4
1910	chr11	76454543	76455046	504	*	Proestrus__X10693	1908	56322	76406925	76416313	+	downstream	47618	38230	NearestLocation	Timm22
1911	chr11	76489875	76490891	1017	*	Proestrus__X10695	1909	56322	76406925	76416313	+	downstream	82950	73562	NearestLocation	Timm22
1912	chr11	76547199	76547980	782	*	Proestrus__X10702	1910	109934	76416732	76577739	-	inside	30540	29759	NearestLocation	Abr
1913	chr11	76577694	76578315	622	*	Proestrus__X10705	1911	109934	76416732	76577739	-	overlapStart	45	45	NearestLocation	Abr
1914	chr11	76650623	76651287	665	*	Proestrus__X10709	1912	320522	76672470	76673676	+	upstream	-21847	21183	NearestLocation	Bhlha9
1915	chr11	76695793	76696290	498	*	Proestrus__X10711	1913	237858	76679873	76698664	+	inside	15920	2374	NearestLocation	Tusc5
1916	chr11	76945415	76946016	602	*	Proestrus__X10718	1914	104184	76945656	76987389	+	overlapStart	-241	241	NearestLocation	Blmh
1917	chr11	76976708	76977000	293	*	Proestrus__X10720	1915	15567	76998597	77032343	+	upstream	-21889	21597	NearestLocation	Slc6a4
1918	chr11	77347798	77348806	1009	*	Proestrus__X10725	1916	216961	77462384	77469601	+	upstream	-114586	113578	NearestLocation	Coro6
1919	chr11	77386198	77386743	546	*	Proestrus__X10726	1917	216961	77462384	77469601	+	upstream	-76186	75641	NearestLocation	Coro6
1920	chr11	77783480	77784715	1236	*	Proestrus__X10735	1918	360013	77777235	77865988	+	inside	6245	6245	NearestLocation	Myo18a
1921	chr11	77800205	77801916	1712	*	Proestrus__X10738	1919	360013	77777235	77865988	+	inside	22970	22970	NearestLocation	Myo18a
1922	chr11	77826958	77827654	697	*	Proestrus__X10740	1920	360013	77777235	77865988	+	inside	49723	38334	NearestLocation	Myo18a
1923	chr11	78113407	78113936	530	*	Proestrus__X10756	1921	216971	78094673	78157339	+	inside	18734	18734	NearestLocation	Fam222b
1924	chr11	78175856	78177292	1437	*	Proestrus__X10759	1922	68385	78176956	78180819	+	overlapStart	-1100	336	NearestLocation	Tlcd1
1925	chr11	78188267	78190053	1787	*	Proestrus__X10762	1923	19376	78188427	78192193	+	overlapStart	-160	160	NearestLocation	Rab34
1926	chr11	78279582	78280071	490	*	Proestrus__X10767	1924	216976	78290841	78296805	+	upstream	-11259	10770	NearestLocation	BC030499
1927	chr11	78290466	78291132	667	*	Proestrus__X10768	1925	216976	78290841	78296805	+	overlapStart	-375	291	NearestLocation	BC030499
1928	chr11	78560319	78560844	526	*	Proestrus__X10778	1926	69071	78541817	78550735	-	upstream	-9584	9584	NearestLocation	Tmem97
1929	chr11	78680968	78681526	559	*	Proestrus__X10782	1927	18099	78567168	78697425	-	inside	16457	15899	NearestLocation	Nlk
1930	chr11	78682618	78683348	731	*	Proestrus__X10783	1928	18099	78567168	78697425	-	inside	14807	14077	NearestLocation	Nlk
1931	chr11	78764240	78764716	477	*	Proestrus__X10787	1929	69109	78750506	78751729	-	upstream	-12511	12511	NearestLocation	Fam58b
1932	chr11	78978542	78978934	393	*	Proestrus__X10793	1930	16859	78962979	78984924	-	inside	6382	5990	NearestLocation	Lgals9
1933	chr11	79039086	79039697	612	*	Proestrus__X10796	1931	790910	79023597	79035005	+	downstream	15489	4081	NearestLocation	Gm11201
1934	chr11	79188169	79189006	838	*	Proestrus__X10809	1932	16706	79014801	79146354	-	upstream	-41815	41815	NearestLocation	Ksr1
1935	chr11	79191038	79191653	616	*	Proestrus__X10810	1933	16706	79014801	79146354	-	upstream	-44684	44684	NearestLocation	Ksr1
1936	chr11	79422491	79423065	575	*	Proestrus__X10814	1934	104522	79481723	79484031	-	downstream	61540	58658	NearestLocation	AU040972
1937	chr11	79458965	79460348	1384	*	Proestrus__X10815	1935	104522	79481723	79484031	-	downstream	25066	21375	NearestLocation	AU040972
1938	chr11	79494784	79495326	543	*	Proestrus__X10816	1936	18377	79500982	79504082	-	downstream	9298	5656	NearestLocation	Omg
1939	chr11	79577699	79578161	463	*	Proestrus__X10819	1937	268451	79591212	79694012	+	upstream	-13513	13051	NearestLocation	Rab11fip4
1940	chr11	79590522	79592084	1563	*	Proestrus__X10821	1938	268451	79591212	79694012	+	overlapStart	-690	690	NearestLocation	Rab11fip4
1941	chr11	79614283	79614669	387	*	Proestrus__X10823	1939	790912	79607079	79623163	-	inside	8880	7204	NearestLocation	Rab11fip4os1
1942	chr11	79686707	79687199	493	*	Proestrus__X10827	1940	72218	79670373	79675086	-	upstream	-11621	11621	NearestLocation	Rab11fip4os2
1943	chr11	80065653	80066262	610	*	Proestrus__X10834	1941	54394	80046493	80080991	-	inside	15338	14729	NearestLocation	Crlf3
1944	chr11	80551381	80552074	694	*	Proestrus__X10855	1942	77417	80507410	80509106	-	upstream	-42275	42275	NearestLocation	C030013C21Rik
1945	chr11	80570533	80570943	411	*	Proestrus__X10858	1943	77417	80507410	80509106	-	upstream	-61427	61427	NearestLocation	C030013C21Rik
1946	chr11	80696287	80696775	489	*	Proestrus__X10865	1944	338367	80482127	80780025	-	inside	83738	83250	NearestLocation	Myo1d
1947	chr11	80907639	80908564	926	*	Proestrus__X10869	1945	75622	80858389	80867814	+	downstream	49250	39825	NearestLocation	Spaca3
1948	chr11	81053725	81054266	542	*	Proestrus__X10872	1946	75622	80858389	80867814	+	downstream	195336	185911	NearestLocation	Spaca3
1949	chr11	81109585	81110419	835	*	Proestrus__X10878	1947	75622	80858389	80867814	+	downstream	251196	241771	NearestLocation	Spaca3
1950	chr11	81141725	81142459	735	*	Proestrus__X10879	1948	75622	80858389	80867814	+	downstream	283336	273911	NearestLocation	Spaca3
1951	chr11	81488493	81489226	734	*	Proestrus__X10882	1949	237880	81572502	81573539	-	downstream	85046	83276	NearestLocation	1700071K01Rik
1952	chr11	81521816	81522321	506	*	Proestrus__X10888	1950	237880	81572502	81573539	-	downstream	51723	50181	NearestLocation	1700071K01Rik
1953	chr11	81646647	81647640	994	*	Proestrus__X10895	1951	237880	81572502	81573539	-	upstream	-73108	73108	NearestLocation	1700071K01Rik
1954	chr11	81719819	81720229	411	*	Proestrus__X10899	1952	71388	81860677	81894582	+	upstream	-140858	140448	NearestLocation	5530401A14Rik
1955	chr11	81850872	81851805	934	*	Proestrus__X10902	1953	71388	81860677	81894582	+	upstream	-9805	8872	NearestLocation	5530401A14Rik
1956	chr11	82177798	82178125	328	*	Proestrus__X10910	1954	20290	82176666	82179812	-	inside	2014	1132	NearestLocation	Ccl1
1957	chr11	82235477	82235976	500	*	Proestrus__X10911	1955	20290	82176666	82179812	-	upstream	-55665	55665	NearestLocation	Ccl1
1958	chr11	82457711	82458074	364	*	Proestrus__X10916	1956	270893	82388900	82446361	+	downstream	68811	11350	NearestLocation	Tmem132e
1959	chr11	82602196	82603291	1096	*	Proestrus__X10921	1957	791422	82633353	82636309	+	upstream	-31157	30062	NearestLocation	Gm11426
1960	chr11	82684652	82685139	488	*	Proestrus__X10923	1958	791422	82633353	82636309	+	downstream	51299	48343	NearestLocation	Gm11426
1961	chr11	83057624	83058250	627	*	Proestrus__X10931	1959	20556	83065112	83070678	+	upstream	-7488	6862	NearestLocation	Slfn2
1962	chr11	83355089	83356505	1417	*	Proestrus__X10939	1960	71770	83302697	83405033	+	inside	52392	48528	NearestLocation	Ap2b1
1963	chr11	83386906	83387801	896	*	Proestrus__X10940	1961	276952	83409317	83421038	+	upstream	-22411	21516	NearestLocation	Rasl10b
1964	chr11	83468761	83469333	573	*	Proestrus__X10947	1962	70439	83473108	83506740	+	upstream	-4347	3775	NearestLocation	Taf15
1965	chr11	84010816	84011557	742	*	Proestrus__X10953	1963	217030	83964431	84044576	+	inside	46385	33019	NearestLocation	Synrg
1966	chr11	84012970	84013814	845	*	Proestrus__X10954	1964	217030	83964431	84044576	+	inside	48539	30762	NearestLocation	Synrg
1967	chr11	84031889	84032340	452	*	Proestrus__X10955	1965	56405	84048045	84068577	-	downstream	36688	15705	NearestLocation	Dusp14
1968	chr11	84347723	84348366	644	*	Proestrus__X10964	1966	56321	84422856	84513501	-	downstream	165778	74490	NearestLocation	Aatf
1969	chr11	84918409	84918892	484	*	Proestrus__X10974	1967	448850	84910955	84916356	-	upstream	-2053	2053	NearestLocation	Znhit3
1970	chr11	84966363	84967067	705	*	Proestrus__X10977	1968	12351	84957754	84966054	+	downstream	8609	309	NearestLocation	Car4
1971	chr11	85382098	85382485	388	*	Proestrus__X10986	1969	192197	85353164	85826058	+	inside	28934	28934	NearestLocation	Bcas3
1972	chr11	85542716	85543675	960	*	Proestrus__X10989	1970	71489	85702200	85719744	-	downstream	177028	158525	NearestLocation	Bcas3os1
1973	chr11	85609121	85609688	568	*	Proestrus__X10990	1971	71489	85702200	85719744	-	downstream	110623	92512	NearestLocation	Bcas3os1
1974	chr11	86262976	86263723	748	*	Proestrus__X11000	1972	70422	86210683	86257568	-	upstream	-5408	5408	NearestLocation	Ints2
1975	chr11	86436818	86437357	540	*	Proestrus__X11004	1973	76892	86484657	86499007	+	upstream	-47839	47300	NearestLocation	Rnft1
1976	chr11	86734434	86735537	1104	*	Proestrus__X11011	1974	67300	86694653	86757492	-	inside	23058	21955	NearestLocation	Cltc
1977	chr11	86742591	86743183	593	*	Proestrus__X11012	1975	67300	86694653	86757492	-	inside	14901	14309	NearestLocation	Cltc
1978	chr11	86856033	86856445	413	*	Proestrus__X11015	1976	67487	86768849	86807660	-	upstream	-48373	48373	NearestLocation	Dhx40
1979	chr11	86893962	86894710	749	*	Proestrus__X11017	1977	67487	86768849	86807660	-	upstream	-86302	86302	NearestLocation	Dhx40
1980	chr11	86914240	86914715	476	*	Proestrus__X11018	1978	77864	86936425	86993762	-	downstream	79522	21710	NearestLocation	Ypel2
1981	chr11	87233254	87234094	841	*	Proestrus__X11030	1979	68729	87127075	87220686	+	downstream	106179	12568	NearestLocation	Trim37
1982	chr11	87272608	87273096	489	*	Proestrus__X11035	1980	320472	87226906	87358994	-	inside	86386	45702	NearestLocation	Ppm1e
1983	chr11	87286187	87286696	510	*	Proestrus__X11037	1981	320472	87226906	87358994	-	inside	72807	59281	NearestLocation	Ppm1e
1984	chr11	87299044	87299892	849	*	Proestrus__X11038	1982	320472	87226906	87358994	-	inside	59950	59102	NearestLocation	Ppm1e
1985	chr11	87337414	87338550	1137	*	Proestrus__X11041	1983	320472	87226906	87358994	-	inside	21580	20444	NearestLocation	Ppm1e
1986	chr11	87708881	87709382	502	*	Proestrus__X11058	1984	68690	87699524	87705327	+	downstream	9357	3554	NearestLocation	1110028F11Rik
1987	chr11	87919950	87920794	845	*	Proestrus__X11064	1985	258407	87913920	87915003	-	upstream	-4947	4947	NearestLocation	Olfr464
1988	chr11	87967729	87968088	360	*	Proestrus__X11065	1986	68097	87979525	87998298	-	downstream	30569	11437	NearestLocation	Dynll2
1989	chr11	88059081	88059503	423	*	Proestrus__X11071	1987	22344	88068279	88084729	+	upstream	-9198	8776	NearestLocation	Vezf1
1990	chr11	88067053	88068339	1287	*	Proestrus__X11072	1988	22344	88068279	88084729	+	overlapStart	-1226	60	NearestLocation	Vezf1
1991	chr11	88076374	88076860	487	*	Proestrus__X11073	1989	22344	88068279	88084729	+	inside	8095	7869	NearestLocation	Vezf1
1992	chr11	88378669	88379166	498	*	Proestrus__X11082	1990	100628571	88352773	88352864	+	downstream	25896	25805	NearestLocation	Mir378b
1993	chr11	88550999	88551398	400	*	Proestrus__X11084	1991	68397	88619251	88623426	+	upstream	-68252	67853	NearestLocation	0610039H22Rik
1994	chr11	88881306	88881661	356	*	Proestrus__X11093	1992	11640	88830792	88864586	-	upstream	-16720	16720	NearestLocation	Akap1
1995	chr11	89055793	89056434	642	*	Proestrus__X11099	1993	414094	89060751	89067884	+	upstream	-4958	4317	NearestLocation	Dgkeos
1996	chr11	89165230	89165715	486	*	Proestrus__X11103	1994	217071	89073841	89093064	+	downstream	91389	72166	NearestLocation	Gm525
1997	chr11	89607969	89608445	477	*	Proestrus__X11107	1995	382543	89421086	89538555	-	upstream	-69414	69414	NearestLocation	Ankfn1
1998	chr11	90402567	90403082	516	*	Proestrus__X11134	1996	217082	90336535	90390917	-	upstream	-11650	11650	NearestLocation	Hlf
[truncated: 9,637 more rows]

## Sheet: Suppl. Dataset 1b
Suppl. Dataset 1b: Dioestrus-Proestrus comparison_Dioestrus-specific ATAC-seq peaks (DP_Die)
	seqnames	start	end	width	strand	peakNames	peak	feature	start_position	end_position	feature_strand	insideFeature	distancetoFeature	shortestDistance	fromOverlappingOrNearest	symbol
1	chr1	3012510	3012924	415	*	Diestrus__X00001	1	497097	3214482	3671498	-	downstream	658988	201558	NearestLocation	Xkr4
2	chr1	3121278	3121714	437	*	Diestrus__X00004	2	497097	3214482	3671498	-	downstream	550220	92768	NearestLocation	Xkr4
3	chr1	3309784	3310365	582	*	Diestrus__X00007	3	497097	3214482	3671498	-	inside	361714	95302	NearestLocation	Xkr4
4	chr1	3742190	3742578	389	*	Diestrus__X00014	4	497097	3214482	3671498	-	upstream	-70692	70692	NearestLocation	Xkr4
5	chr1	3903279	3904039	761	*	Diestrus__X00016	5	497097	3214482	3671498	-	upstream	-231781	231781	NearestLocation	Xkr4
6	chr1	4332293	4332702	410	*	Diestrus__X00019	6	19888	4290846	4409241	-	inside	76948	41447	NearestLocation	Rp1
7	chr1	4970654	4971620	967	*	Diestrus__X00027	7	58175	4909576	5070285	-	inside	99631	61078	NearestLocation	Rgs20
8	chr1	5064917	5065431	515	*	Diestrus__X00030	8	58175	4909576	5070285	-	inside	5368	4854	NearestLocation	Rgs20
9	chr1	5279222	5279992	771	*	Diestrus__X00039	9	108664	5083086	5162549	+	downstream	196136	116673	NearestLocation	Atp6v1h
10	chr1	6306324	6307135	812	*	Diestrus__X00050	10	620393	6359331	6394731	+	upstream	-53007	52196	NearestLocation	Fam150a
11	chr1	6361808	6362351	544	*	Diestrus__X00053	11	620393	6359331	6394731	+	inside	2477	2477	NearestLocation	Fam150a
12	chr1	6479826	6480220	395	*	Diestrus__X00057	12	240690	6487231	6860940	+	upstream	-7405	7011	NearestLocation	St18
13	chr1	6732358	6732888	531	*	Diestrus__X00061	13	240690	6487231	6860940	+	inside	245127	128052	NearestLocation	St18
14	chr1	6907318	6907998	681	*	Diestrus__X00065	14	319263	7088920	7173628	+	upstream	-181602	180922	NearestLocation	Pcmtd1
15	chr1	6979209	6980242	1034	*	Diestrus__X00066	15	319263	7088920	7173628	+	upstream	-109711	108678	NearestLocation	Pcmtd1
16	chr1	7040521	7040981	461	*	Diestrus__X00068	16	319263	7088920	7173628	+	upstream	-48399	47939	NearestLocation	Pcmtd1
17	chr1	8063490	8063904	415	*	Diestrus__X00080	17	319263	7088920	7173628	+	downstream	974570	889862	NearestLocation	Pcmtd1
18	chr1	8410454	8411495	1042	*	Diestrus__X00081	18	71096	8359739	9299877	-	inside	889423	50715	NearestLocation	Sntg1
19	chr1	8722077	8722573	497	*	Diestrus__X00086	19	71096	8359739	9299877	-	inside	577800	362338	NearestLocation	Sntg1
20	chr1	8867709	8868328	620	*	Diestrus__X00088	20	71096	8359739	9299877	-	inside	432168	431549	NearestLocation	Sntg1
21	chr1	9125562	9126944	1383	*	Diestrus__X00089	21	71096	8359739	9299877	-	inside	174315	172933	NearestLocation	Sntg1
22	chr1	9570119	9570800	682	*	Diestrus__X00097	22	76187	9548046	9577968	+	inside	22073	7168	NearestLocation	Adhfe1
23	chr1	9591774	9592367	594	*	Diestrus__X00099	23	76982	9601267	9627142	+	upstream	-9493	8900	NearestLocation	3110035E14Rik
24	chr1	9722436	9722886	451	*	Diestrus__X00108	24	17864	9667411	9700209	-	upstream	-22227	22227	NearestLocation	Mybl1
25	chr1	9797358	9799376	2019	*	Diestrus__X00111	25	170755	9798130	9902568	+	overlapStart	-772	772	NearestLocation	Sgk3
26	chr1	10008730	10009732	1003	*	Diestrus__X00120	26	69312	9968622	10009136	-	overlapStart	406	406	NearestLocation	Ppp1r42
27	chr1	10014280	10014977	698	*	Diestrus__X00121	27	69312	9968622	10009136	-	upstream	-5144	5144	NearestLocation	Ppp1r42
28	chr1	10080498	10080936	439	*	Diestrus__X00124	28	211660	10038218	10136768	+	inside	42280	42280	NearestLocation	Cspp1
29	chr1	10116442	10117229	788	*	Diestrus__X00125	29	211660	10038218	10136768	+	inside	78224	19539	NearestLocation	Cspp1
30	chr1	10231133	10232577	1445	*	Diestrus__X00129	30	211673	10137507	10232670	-	inside	1537	93	NearestLocation	Arfgef1
31	chr1	10777747	10778408	662	*	Diestrus__X00139	31	329093	10324719	10719945	-	upstream	-57802	57802	NearestLocation	Cpa6
32	chr1	10871300	10872634	1335	*	Diestrus__X00142	32	109294	10993465	11303682	+	upstream	-122165	120831	NearestLocation	Prex2
33	chr1	10874482	10875193	712	*	Diestrus__X00143	33	109294	10993465	11303682	+	upstream	-118983	118272	NearestLocation	Prex2
34	chr1	11144438	11144898	461	*	Diestrus__X00149	34	109294	10993465	11303682	+	inside	150973	150973	NearestLocation	Prex2
35	chr1	11169087	11169855	769	*	Diestrus__X00150	35	109294	10993465	11303682	+	inside	175622	133827	NearestLocation	Prex2
36	chr1	11739403	11739968	566	*	Diestrus__X00163	36	320492	11414105	11975902	+	inside	325298	235934	NearestLocation	A830018L16Rik
37	chr1	11788238	11788716	479	*	Diestrus__X00166	37	320492	11414105	11975902	+	inside	374133	187186	NearestLocation	A830018L16Rik
38	chr1	11795642	11796112	471	*	Diestrus__X00167	38	320492	11414105	11975902	+	inside	381537	179790	NearestLocation	A830018L16Rik
39	chr1	11977628	11978437	810	*	Diestrus__X00169	39	102465961	12425986	12426106	+	upstream	-448358	447549	NearestLocation	Mir6341
40	chr1	12016291	12017273	983	*	Diestrus__X00174	40	102465961	12425986	12426106	+	upstream	-409695	408713	NearestLocation	Mir6341
41	chr1	12029413	12030028	616	*	Diestrus__X00175	41	102465961	12425986	12426106	+	upstream	-396573	395958	NearestLocation	Mir6341
42	chr1	12200775	12201277	503	*	Diestrus__X00177	42	102465961	12425986	12426106	+	upstream	-225211	224709	NearestLocation	Mir6341
43	chr1	12405750	12406352	603	*	Diestrus__X00179	43	102465961	12425986	12426106	+	upstream	-20236	19634	NearestLocation	Mir6341
44	chr1	12452655	12453564	910	*	Diestrus__X00180	44	102465961	12425986	12426106	+	downstream	26669	26549	NearestLocation	Mir6341
45	chr1	12644616	12644997	382	*	Diestrus__X00185	45	329096	12667563	12673090	+	upstream	-22947	22566	NearestLocation	Gm17644
46	chr1	12692235	12693936	1702	*	Diestrus__X00186	46	240725	12692430	12860372	+	overlapStart	-195	195	NearestLocation	Sulf1
47	chr1	12834214	12835251	1038	*	Diestrus__X00189	47	240725	12692430	12860372	+	inside	141784	25121	NearestLocation	Sulf1
48	chr1	13018378	13018870	493	*	Diestrus__X00195	48	240726	12866550	12991135	-	upstream	-27243	27243	NearestLocation	Slco5a1
49	chr1	13146856	13147582	727	*	Diestrus__X00198	49	383491	13113428	13127163	-	upstream	-19693	19693	NearestLocation	Prdm14
50	chr1	13292480	13294268	1789	*	Diestrus__X00205	50	17978	13139105	13374083	-	inside	81603	79815	NearestLocation	Ncoa2
51	chr1	13997777	13998664	888	*	Diestrus__X00224	51	433273	13785685	13786929	-	upstream	-210848	210848	NearestLocation	Gm5523
52	chr1	14135145	14135680	536	*	Diestrus__X00227	52	14048	14168958	14310199	-	downstream	175054	33278	NearestLocation	Eya1
53	chr1	14162317	14163311	995	*	Diestrus__X00229	53	14048	14168958	14310199	-	downstream	147882	5647	NearestLocation	Eya1
54	chr1	14204164	14204715	552	*	Diestrus__X00231	54	14048	14168958	14310199	-	inside	106035	35206	NearestLocation	Eya1
55	chr1	14235944	14236800	857	*	Diestrus__X00233	55	14048	14168958	14310199	-	inside	74255	66986	NearestLocation	Eya1
56	chr1	14555837	14556411	575	*	Diestrus__X00237	56	17681	14753346	14755966	-	downstream	200129	196935	NearestLocation	Msc
57	chr1	14675192	14675906	715	*	Diestrus__X00240	57	17681	14753346	14755966	-	downstream	80774	77440	NearestLocation	Msc
58	chr1	14816404	14817239	836	*	Diestrus__X00245	58	17681	14753346	14755966	-	upstream	-60438	60438	NearestLocation	Msc
59	chr1	15291977	15293391	1415	*	Diestrus__X00249	59	98741	15312452	15714214	+	upstream	-20475	19061	NearestLocation	Kcnb2
60	chr1	15413812	15414383	572	*	Diestrus__X00251	60	98741	15312452	15714214	+	inside	101360	101360	NearestLocation	Kcnb2
61	chr1	15481119	15481855	737	*	Diestrus__X00254	61	98741	15312452	15714214	+	inside	168667	168667	NearestLocation	Kcnb2
62	chr1	15505862	15506870	1009	*	Diestrus__X00256	62	98741	15312452	15714214	+	inside	193410	193410	NearestLocation	Kcnb2
63	chr1	15568539	15569041	503	*	Diestrus__X00258	63	21749	15805646	15844052	+	upstream	-237107	236605	NearestLocation	Terf1
64	chr1	15600915	15601393	479	*	Diestrus__X00260	64	21749	15805646	15844052	+	upstream	-204731	204253	NearestLocation	Terf1
65	chr1	16205509	16206385	877	*	Diestrus__X00286	65	98711	16105882	16132550	+	downstream	99627	72959	NearestLocation	Rdh10
66	chr1	16229518	16229950	433	*	Diestrus__X00287	66	98711	16105882	16132550	+	downstream	123636	96968	NearestLocation	Rdh10
67	chr1	16237096	16237646	551	*	Diestrus__X00288	67	98711	16105882	16132550	+	downstream	131214	104546	NearestLocation	Rdh10
68	chr1	16271789	16272492	704	*	Diestrus__X00295	68	98711	16105882	16132550	+	downstream	165907	139239	NearestLocation	Rdh10
69	chr1	16558181	16558964	784	*	Diestrus__X00302	69	29819	16228810	16519302	-	upstream	-38879	38879	NearestLocation	Stau2
70	chr1	16564811	16565487	677	*	Diestrus__X00303	70	29819	16228810	16519302	-	upstream	-45509	45509	NearestLocation	Stau2
71	chr1	17308686	17309186	501	*	Diestrus__X00326	71	14545	17145373	17164270	+	downstream	163313	144416	NearestLocation	Gdap1
72	chr1	17480514	17481604	1091	*	Diestrus__X00329	72	94227	17601901	17630939	+	upstream	-121387	120297	NearestLocation	Pi15
73	chr1	17537302	17537949	648	*	Diestrus__X00330	73	94227	17601901	17630939	+	upstream	-64599	63952	NearestLocation	Pi15
74	chr1	17726938	17728670	1733	*	Diestrus__X00332	74	83691	17727052	17766207	+	overlapStart	-114	114	NearestLocation	Crispld1
75	chr1	19178772	19179392	621	*	Diestrus__X00352	75	21419	19208914	19238845	+	upstream	-30142	29522	NearestLocation	Tfap2b
76	chr1	19265138	19266141	1004	*	Diestrus__X00353	76	21419	19208914	19238845	+	downstream	56224	26293	NearestLocation	Tfap2b
77	chr1	19388850	19389315	466	*	Diestrus__X00354	77	21419	19208914	19238845	+	downstream	179936	150005	NearestLocation	Tfap2b
78	chr1	19857399	19858290	892	*	Diestrus__X00356	78	75028	20356454	20392300	+	upstream	-499055	498164	NearestLocation	4930486I03Rik
79	chr1	19983474	19983938	465	*	Diestrus__X00359	79	75028	20356454	20392300	+	upstream	-372980	372516	NearestLocation	4930486I03Rik
80	chr1	19988860	19989949	1090	*	Diestrus__X00360	80	75028	20356454	20392300	+	upstream	-367594	366505	NearestLocation	4930486I03Rik
81	chr1	20306185	20306501	317	*	Diestrus__X00366	81	75028	20356454	20392300	+	upstream	-50269	49953	NearestLocation	4930486I03Rik
82	chr1	20498731	20499451	721	*	Diestrus__X00369	82	241035	20057779	20618057	-	inside	119326	118606	NearestLocation	Pkhd1
83	chr1	20749162	20749615	454	*	Diestrus__X00374	83	16171	20730905	20734496	+	downstream	18257	14666	NearestLocation	Il17a
84	chr1	20839806	20840358	553	*	Diestrus__X00380	84	17215	20803014	20820213	-	upstream	-19593	19593	NearestLocation	Mcm3
85	chr1	21010070	21010976	907	*	Diestrus__X00389	85	71877	20951626	20990841	+	downstream	58444	19229	NearestLocation	Efhc1
86	chr1	21271383	21272059	677	*	Diestrus__X00397	86	241041	21285246	21298312	-	downstream	26929	13187	NearestLocation	Gm4956
87	chr1	21496261	21497002	742	*	Diestrus__X00404	87	98582	21383556	21386384	+	downstream	112705	109877	NearestLocation	Khdc1b
88	chr1	21550098	21550595	498	*	Diestrus__X00405	88	98582	21383556	21386384	+	downstream	166542	163714	NearestLocation	Khdc1b
89	chr1	21635357	21635809	453	*	Diestrus__X00407	89	98582	21383556	21386384	+	downstream	251801	248973	NearestLocation	Khdc1b
90	chr1	21923210	21923745	536	*	Diestrus__X00413	90	226922	21398399	21962650	-	inside	39440	38905	NearestLocation	Kcnq5
91	chr1	22245629	22246805	1177	*	Diestrus__X00417	91	226922	21398399	21962650	-	upstream	-282979	282979	NearestLocation	Kcnq5
92	chr1	22265439	22265907	469	*	Diestrus__X00420	92	226922	21398399	21962650	-	upstream	-302789	302789	NearestLocation	Kcnq5
93	chr1	22319586	22320770	1185	*	Diestrus__X00423	93	226922	21398399	21962650	-	upstream	-356936	356936	NearestLocation	Kcnq5
94	chr1	22716783	22718918	2136	*	Diestrus__X00430	94	116837	22288422	22805724	-	inside	88941	86806	NearestLocation	Rims1
95	chr1	23177360	23178041	682	*	Diestrus__X00440	95	66755	23100474	23102253	-	upstream	-75107	75107	NearestLocation	4933415F23Rik
96	chr1	23197478	23198074	597	*	Diestrus__X00441	96	387225	23272269	23272339	+	upstream	-74791	74195	NearestLocation	Mir30a
97	chr1	23649873	23650646	774	*	Diestrus__X00454	97	280645	23761926	23847858	+	upstream	-112053	111280	NearestLocation	B3gat2
98	chr1	24136877	24137640	764	*	Diestrus__X00472	98	68187	24010758	24100341	-	upstream	-36536	36536	NearestLocation	Fam135a
99	chr1	24172564	24173600	1037	*	Diestrus__X00475	99	12839	24177610	24252738	+	upstream	-5046	4010	NearestLocation	Col9a1
100	chr1	24185015	24185388	374	*	Diestrus__X00476	100	12839	24177610	24252738	+	inside	7405	7405	NearestLocation	Col9a1
101	chr1	24302623	24303399	777	*	Diestrus__X00482	101	12839	24177610	24252738	+	downstream	125013	49885	NearestLocation	Col9a1
102	chr1	24686257	24686999	743	*	Diestrus__X00495	102	68421	24678544	24766301	+	inside	7713	7713	NearestLocation	Lmbrd1
103	chr1	25008511	25009081	571	*	Diestrus__X00499	103	100504323	25276404	25277954	-	downstream	269443	267323	NearestLocation	Gm20172
104	chr1	25171494	25172271	778	*	Diestrus__X00510	104	100504323	25276404	25277954	-	downstream	106460	104133	NearestLocation	Gm20172
105	chr1	25214331	25215113	783	*	Diestrus__X00512	105	100504323	25276404	25277954	-	downstream	63623	61291	NearestLocation	Gm20172
106	chr1	25216955	25217485	531	*	Diestrus__X00513	106	100504323	25276404	25277954	-	downstream	60999	58919	NearestLocation	Gm20172
107	chr1	25268990	25269723	734	*	Diestrus__X00516	107	100504323	25276404	25277954	-	downstream	8964	6681	NearestLocation	Gm20172
108	chr1	25621244	25622011	768	*	Diestrus__X00525	108	210933	25067476	25829707	-	inside	208463	207696	NearestLocation	Adgrb3
109	chr1	25783220	25784134	915	*	Diestrus__X00534	109	210933	25067476	25829707	-	inside	46487	45573	NearestLocation	Adgrb3
110	chr1	25921188	25921615	428	*	Diestrus__X00539	110	210933	25067476	25829707	-	upstream	-91481	91481	NearestLocation	Adgrb3
111	chr1	25952199	25952751	553	*	Diestrus__X00540	111	210933	25067476	25829707	-	upstream	-122492	122492	NearestLocation	Adgrb3
112	chr1	26110816	26111538	723	*	Diestrus__X00542	112	210933	25067476	25829707	-	upstream	-281109	281109	NearestLocation	Adgrb3
113	chr1	26290586	26290998	413	*	Diestrus__X00544	113	210940	26681801	26687460	-	downstream	396874	390803	NearestLocation	4931408C20Rik
114	chr1	26402381	26403639	1259	*	Diestrus__X00545	114	210940	26681801	26687460	-	downstream	285079	278162	NearestLocation	4931408C20Rik
115	chr1	26405057	26405537	481	*	Diestrus__X00546	115	210940	26681801	26687460	-	downstream	282403	276264	NearestLocation	4931408C20Rik
116	chr1	26463013	26463913	901	*	Diestrus__X00548	116	210940	26681801	26687460	-	downstream	224447	217888	NearestLocation	4931408C20Rik
117	chr1	26780837	26781522	686	*	Diestrus__X00552	117	210940	26681801	26687460	-	upstream	-93377	93377	NearestLocation	4931408C20Rik
118	chr1	26857412	26858074	663	*	Diestrus__X00555	118	210940	26681801	26687460	-	upstream	-169952	169952	NearestLocation	4931408C20Rik
119	chr1	27169165	27170055	891	*	Diestrus__X00559	119	210940	26681801	26687460	-	upstream	-481705	481705	NearestLocation	4931408C20Rik
120	chr1	27306602	27307745	1144	*	Diestrus__X00562	120	210940	26681801	26687460	-	upstream	-619142	619142	NearestLocation	4931408C20Rik
121	chr1	27564242	27564858	617	*	Diestrus__X00564	121	210940	26681801	26687460	-	upstream	-876782	876782	NearestLocation	4931408C20Rik
122	chr1	27642039	27642521	483	*	Diestrus__X00567	122	210940	26681801	26687460	-	upstream	-954579	954579	NearestLocation	4931408C20Rik
123	chr1	27745165	27745643	479	*	Diestrus__X00568	123	210962	28776122	28780252	-	downstream	1035087	1030479	NearestLocation	Gm597
124	chr1	27910226	27910730	505	*	Diestrus__X00570	124	210962	28776122	28780252	-	downstream	870026	865392	NearestLocation	Gm597
125	chr1	28047206	28047849	644	*	Diestrus__X00571	125	210962	28776122	28780252	-	downstream	733046	728273	NearestLocation	Gm597
126	chr1	28144775	28145188	414	*	Diestrus__X00573	126	210962	28776122	28780252	-	downstream	635477	630934	NearestLocation	Gm597
127	chr1	28602127	28602829	703	*	Diestrus__X00577	127	210962	28776122	28780252	-	downstream	178125	173293	NearestLocation	Gm597
128	chr1	29019184	29019706	523	*	Diestrus__X00581	128	210962	28776122	28780252	-	upstream	-238932	238932	NearestLocation	Gm597
129	chr1	29231184	29231947	764	*	Diestrus__X00584	129	102465174	29421488	29421612	+	upstream	-190304	189541	NearestLocation	Mir6342
130	chr1	29342565	29343003	439	*	Diestrus__X00586	130	102465174	29421488	29421612	+	upstream	-78923	78485	NearestLocation	Mir6342
131	chr1	30017268	30018249	982	*	Diestrus__X00589	131	102465174	29421488	29421612	+	downstream	595780	595656	NearestLocation	Mir6342
132	chr1	30262308	30262988	681	*	Diestrus__X00592	132	213109	30802342	30873872	-	downstream	611564	539354	NearestLocation	Phf3
133	chr1	30636032	30636491	460	*	Diestrus__X00599	133	213109	30802342	30873872	-	downstream	237840	165851	NearestLocation	Phf3
134	chr1	30789652	30790735	1084	*	Diestrus__X00606	134	213109	30802342	30873872	-	downstream	84220	11607	NearestLocation	Phf3
135	chr1	30930802	30931302	501	*	Diestrus__X00609	135	19243	30940303	30949755	-	downstream	18953	9001	NearestLocation	Ptp4a1
136	chr1	31133764	31134436	673	*	Diestrus__X00613	136	266744	31176435	31204725	+	upstream	-42671	41999	NearestLocation	Lgsn
137	chr1	31203705	31204195	491	*	Diestrus__X00617	137	70988	31141078	31222656	-	inside	18951	18461	NearestLocation	4931428L18Rik
138	chr1	31220584	31221328	745	*	Diestrus__X00619	138	70988	31141078	31222656	-	inside	2072	1328	NearestLocation	4931428L18Rik
139	chr1	31483921	31484710	790	*	Diestrus__X00622	139	226957	31264847	31268061	+	downstream	219074	215860	NearestLocation	Gm4850
140	chr1	32303323	32304132	810	*	Diestrus__X00627	140	170771	32172806	32657738	+	inside	130517	130517	NearestLocation	Khdrbs2
141	chr1	32309688	32310123	436	*	Diestrus__X00628	141	170771	32172806	32657738	+	inside	136882	136882	NearestLocation	Khdrbs2
142	chr1	32339156	32339657	502	*	Diestrus__X00629	142	170771	32172806	32657738	+	inside	166350	166350	NearestLocation	Khdrbs2
143	chr1	32434083	32435047	965	*	Diestrus__X00636	143	408192	32519563	32520999	-	downstream	86916	84516	NearestLocation	Gm9839
144	chr1	32479809	32480728	920	*	Diestrus__X00639	144	408192	32519563	32520999	-	downstream	41190	38835	NearestLocation	Gm9839
145	chr1	32827036	32827968	933	*	Diestrus__X00646	145	408191	32543546	32547293	-	upstream	-279743	279743	NearestLocation	Gm5415
146	chr1	32872703	32873512	810	*	Diestrus__X00648	146	408191	32543546	32547293	-	upstream	-325410	325410	NearestLocation	Gm5415
147	chr1	32887418	32888091	674	*	Diestrus__X00649	147	408191	32543546	32547293	-	upstream	-340125	340125	NearestLocation	Gm5415
148	chr1	32902389	32903137	749	*	Diestrus__X00650	148	408191	32543546	32547293	-	upstream	-355096	355096	NearestLocation	Gm5415
149	chr1	33124772	33125733	962	*	Diestrus__X00652	149	19076	33453808	33669794	-	downstream	545022	328075	NearestLocation	Prim2
150	chr1	33173655	33174368	714	*	Diestrus__X00653	150	19076	33453808	33669794	-	downstream	496139	279440	NearestLocation	Prim2
151	chr1	33207536	33208221	686	*	Diestrus__X00657	151	19076	33453808	33669794	-	downstream	462258	245587	NearestLocation	Prim2
152	chr1	33523077	33523766	690	*	Diestrus__X00665	152	19076	33453808	33669794	-	inside	146717	69269	NearestLocation	Prim2
153	chr1	33627747	33628321	575	*	Diestrus__X00669	153	19076	33453808	33669794	-	inside	42047	41473	NearestLocation	Prim2
154	chr1	33645592	33646313	722	*	Diestrus__X00671	154	19076	33453808	33669794	-	inside	24202	23481	NearestLocation	Prim2
155	chr1	33693302	33694412	1111	*	Diestrus__X00675	155	67503	33669824	33670712	+	downstream	23478	22590	NearestLocation	1700001G17Rik
156	chr1	33990616	33991592	977	*	Diestrus__X00695	156	13518	33908225	34308662	+	inside	82391	82391	NearestLocation	Dst
157	chr1	34103627	34104023	397	*	Diestrus__X00704	157	102466987	34117359	34117431	+	upstream	-13732	13336	NearestLocation	Mir6896
158	chr1	34240898	34241543	646	*	Diestrus__X00707	158	102466987	34117359	34117431	+	downstream	123539	123467	NearestLocation	Mir6896
159	chr1	34388838	34389723	886	*	Diestrus__X00709	159	100628580	34433121	34433199	-	downstream	44361	43398	NearestLocation	Mir5103
160	chr1	34642400	34643057	658	*	Diestrus__X00720	160	241051	34633535	34636210	-	upstream	-6190	6190	NearestLocation	AA619741
161	chr1	35162316	35163013	698	*	Diestrus__X00740	161	226971	34849959	34879585	+	downstream	312357	282731	NearestLocation	Plekhb2
162	chr1	35361323	35361886	564	*	Diestrus__X00743	162	226971	34849959	34879585	+	downstream	511364	481738	NearestLocation	Plekhb2
163	chr1	35465087	35465505	419	*	Diestrus__X00747	163	50785	36068400	36106446	+	upstream	-603313	602895	NearestLocation	Hs6st1
164	chr1	35575150	35575551	402	*	Diestrus__X00748	164	50785	36068400	36106446	+	upstream	-493250	492849	NearestLocation	Hs6st1
165	chr1	35843542	35844061	520	*	Diestrus__X00752	165	50785	36068400	36106446	+	upstream	-224858	224339	NearestLocation	Hs6st1
166	chr1	36628489	36628987	499	*	Diestrus__X00783	166	381337	36562696	36683183	-	inside	54694	54196	NearestLocation	Fam178b
167	chr1	37081435	37082119	685	*	Diestrus__X00799	167	12790	37218278	37263384	+	upstream	-136843	136159	NearestLocation	Cnga3
168	chr1	37113949	37114714	766	*	Diestrus__X00803	168	12790	37218278	37263384	+	upstream	-104329	103564	NearestLocation	Cnga3
169	chr1	37273115	37273569	455	*	Diestrus__X00807	169	269180	37299838	37410740	+	upstream	-26723	26269	NearestLocation	Inpp4a
170	chr1	37358264	37359446	1183	*	Diestrus__X00814	170	269180	37299838	37410740	+	inside	58426	51294	NearestLocation	Inpp4a
171	chr1	37511795	37512853	1059	*	Diestrus__X00818	171	77633	37485851	37488605	-	upstream	-23190	23190	NearestLocation	4930594C11Rik
172	chr1	37614697	37615440	744	*	Diestrus__X00821	172	269181	37439340	37541016	-	upstream	-73681	73681	NearestLocation	Mgat4a
173	chr1	37917973	37918631	659	*	Diestrus__X00840	173	332427	37905923	37916493	-	upstream	-1480	1480	NearestLocation	Lyg2
174	chr1	38071290	38071790	501	*	Diestrus__X00842	174	56210	38052786	38129662	-	inside	58372	18504	NearestLocation	Rev1
175	chr1	38074036	38074712	677	*	Diestrus__X00843	175	56210	38052786	38129662	-	inside	55626	21250	NearestLocation	Rev1
176	chr1	38197224	38197959	736	*	Diestrus__X00845	176	56210	38052786	38129662	-	upstream	-67562	67562	NearestLocation	Rev1
177	chr1	38240376	38241503	1128	*	Diestrus__X00848	177	56210	38052786	38129662	-	upstream	-110714	110714	NearestLocation	Rev1
178	chr1	38263269	38263889	621	*	Diestrus__X00849	178	56210	38052786	38129662	-	upstream	-133607	133607	NearestLocation	Rev1
179	chr1	38324129	38324678	550	*	Diestrus__X00853	179	56210	38052786	38129662	-	upstream	-194467	194467	NearestLocation	Rev1
180	chr1	38449780	38450528	749	*	Diestrus__X00864	180	16764	38175991	38664955	-	inside	215175	214427	NearestLocation	Aff3
181	chr1	38565105	38566137	1033	*	Diestrus__X00868	181	16764	38175991	38664955	-	inside	99850	98818	NearestLocation	Aff3
182	chr1	38601685	38602674	990	*	Diestrus__X00869	182	16764	38175991	38664955	-	inside	63270	62281	NearestLocation	Aff3
183	chr1	38819824	38820271	448	*	Diestrus__X00876	183	381338	38794509	38821215	-	inside	1391	944	NearestLocation	Lonrf2
184	chr1	38971672	38972321	650	*	Diestrus__X00882	184	68833	38987814	38997236	+	upstream	-16142	15493	NearestLocation	Pdcl3
185	chr1	39092866	39093955	1090	*	Diestrus__X00891	185	102466631	39186896	39186992	-	downstream	94126	92941	NearestLocation	Mir6349
186	chr1	39185341	39186291	951	*	Diestrus__X00896	186	102466631	39186896	39186992	-	downstream	1651	605	NearestLocation	Mir6349
187	chr1	39192546	39192888	343	*	Diestrus__X00897	187	18143	39194272	39363240	+	upstream	-1726	1384	NearestLocation	Npas2
188	chr1	39232285	39232971	687	*	Diestrus__X00900	188	18143	39194272	39363240	+	inside	38013	38013	NearestLocation	Npas2
189	chr1	39247200	39248170	971	*	Diestrus__X00901	189	18143	39194272	39363240	+	inside	52928	52928	NearestLocation	Npas2
190	chr1	39336514	39337833	1320	*	Diestrus__X00907	190	114641	39367851	39371910	+	upstream	-31337	30018	NearestLocation	Rpl31
191	chr1	39344835	39345502	668	*	Diestrus__X00910	191	114641	39367851	39371910	+	upstream	-23016	22349	NearestLocation	Rpl31
192	chr1	39439176	39440590	1415	*	Diestrus__X00913	192	54610	39371496	39478747	-	inside	39571	38157	NearestLocation	Tbc1d8
193	chr1	39461980	39462568	589	*	Diestrus__X00916	193	54610	39371496	39478747	-	inside	16767	16179	NearestLocation	Tbc1d8
194	chr1	39504263	39504654	392	*	Diestrus__X00918	194	54610	39371496	39478747	-	upstream	-25516	25516	NearestLocation	Tbc1d8
195	chr1	39800518	39800962	445	*	Diestrus__X00930	195	100042065	39804141	39805332	-	downstream	4814	3179	NearestLocation	Gm3646
196	chr1	39882517	39882874	358	*	Diestrus__X00932	196	26921	39900913	40026310	+	upstream	-18396	18039	NearestLocation	Map4k4
197	chr1	39892978	39893749	772	*	Diestrus__X00933	197	26921	39900913	40026310	+	upstream	-7935	7164	NearestLocation	Map4k4
198	chr1	39923408	39923985	578	*	Diestrus__X00935	198	26921	39900913	40026310	+	inside	22495	22495	NearestLocation	Map4k4
199	chr1	40017331	40018241	911	*	Diestrus__X00946	199	16178	40084768	40125226	+	upstream	-67437	66527	NearestLocation	Il1r2
200	chr1	40116153	40116751	599	*	Diestrus__X00953	200	100047133	40076212	40085851	-	upstream	-30302	30302	NearestLocation	Gm16894
201	chr1	40274574	40275888	1315	*	Diestrus__X00959	201	107527	40324627	40365471	+	upstream	-50053	48739	NearestLocation	Il1rl2
202	chr1	40297071	40297697	627	*	Diestrus__X00960	202	107527	40324627	40365471	+	upstream	-27556	26930	NearestLocation	Il1rl2
203	chr1	40362692	40363089	398	*	Diestrus__X00961	203	107527	40324627	40365471	+	inside	38065	2382	NearestLocation	Il1rl2
204	chr1	40618339	40618770	432	*	Diestrus__X00966	204	110895	40580227	40630731	+	inside	38112	11961	NearestLocation	Slc9a4
205	chr1	40703162	40703513	352	*	Diestrus__X00971	205	226999	40681712	40768885	+	inside	21450	21450	NearestLocation	Slc9a2
206	chr1	40768531	40768988	458	*	Diestrus__X00972	206	211798	40772040	40790657	-	downstream	22126	3052	NearestLocation	Mfsd9
207	chr1	40913512	40914057	546	*	Diestrus__X00979	207	381339	40805601	40855267	+	downstream	107911	58245	NearestLocation	Tmem182
208	chr1	41034857	41036021	1165	*	Diestrus__X00984	208	74897	41167560	41181252	-	downstream	146395	131539	NearestLocation	4930448I06Rik
209	chr1	41054580	41055489	910	*	Diestrus__X00986	209	74897	41167560	41181252	-	downstream	126672	112071	NearestLocation	4930448I06Rik
210	chr1	41270835	41271426	592	*	Diestrus__X00991	210	74897	41167560	41181252	-	upstream	-89583	89583	NearestLocation	4930448I06Rik
211	chr1	41274484	41275016	533	*	Diestrus__X00992	211	74897	41167560	41181252	-	upstream	-93232	93232	NearestLocation	4930448I06Rik
212	chr1	41431161	41431876	716	*	Diestrus__X00996	212	74897	41167560	41181252	-	upstream	-249909	249909	NearestLocation	4930448I06Rik
213	chr1	41441725	41442531	807	*	Diestrus__X00997	213	74897	41167560	41181252	-	upstream	-260473	260473	NearestLocation	4930448I06Rik
214	chr1	41899833	41901006	1174	*	Diestrus__X01003	214	74897	41167560	41181252	-	upstream	-718581	718581	NearestLocation	4930448I06Rik
215	chr1	42253650	42254207	558	*	Diestrus__X01011	215	66297	42648200	42694825	-	downstream	441175	393993	NearestLocation	Pantr1
216	chr1	42257775	42258768	994	*	Diestrus__X01012	216	66297	42648200	42694825	-	downstream	437050	389432	NearestLocation	Pantr1
217	chr1	42418465	42419125	661	*	Diestrus__X01013	217	66297	42648200	42694825	-	downstream	276360	229075	NearestLocation	Pantr1
218	chr1	42591184	42592161	978	*	Diestrus__X01016	218	66297	42648200	42694825	-	downstream	103641	56039	NearestLocation	Pantr1
219	chr1	42599054	42599898	845	*	Diestrus__X01017	219	66297	42648200	42694825	-	downstream	95771	48302	NearestLocation	Pantr1
220	chr1	42714523	42715007	485	*	Diestrus__X01022	220	66620	42707063	42713454	-	upstream	-1069	1069	NearestLocation	Pantr2
221	chr1	42788226	42788996	771	*	Diestrus__X01028	221	104940697	42750712	42752886	+	downstream	37514	35340	NearestLocation	Dalir
222	chr1	42923954	42924469	516	*	Diestrus__X01032	222	93690	42952872	43035449	+	upstream	-28918	28403	NearestLocation	Gpr45
223	chr1	42956780	42957189	410	*	Diestrus__X01034	223	93690	42952872	43035449	+	inside	3908	3908	NearestLocation	Gpr45
224	chr1	43019800	43020735	936	*	Diestrus__X01036	224	93690	42952872	43035449	+	inside	66928	14714	NearestLocation	Gpr45
225	chr1	43045040	43046187	1148	*	Diestrus__X01038	225	73122	43047269	43098637	-	downstream	53597	1082	NearestLocation	Tgfbrap1
226	chr1	43051862	43052544	683	*	Diestrus__X01039	226	73122	43047269	43098637	-	inside	46775	4593	NearestLocation	Tgfbrap1
227	chr1	43210325	43210732	408	*	Diestrus__X01051	227	14200	43123071	43196761	-	upstream	-13564	13564	NearestLocation	Fhl2
228	chr1	43317051	43317863	813	*	Diestrus__X01056	228	14200	43123071	43196761	-	upstream	-120290	120290	NearestLocation	Fhl2
229	chr1	43538531	43539735	1205	*	Diestrus__X01067	229	17974	43445751	43570518	+	inside	92780	30783	NearestLocation	Nck2
230	chr1	43597476	43598192	717	*	Diestrus__X01068	230	78896	43730602	43742564	+	upstream	-133126	132410	NearestLocation	1500015O10Rik
231	chr1	43694667	43695172	506	*	Diestrus__X01071	231	78896	43730602	43742564	+	upstream	-35935	35430	NearestLocation	1500015O10Rik
232	chr1	43698377	43698997	621	*	Diestrus__X01072	232	78896	43730602	43742564	+	upstream	-32225	31605	NearestLocation	1500015O10Rik
233	chr1	43767793	43768779	987	*	Diestrus__X01076	233	78896	43730602	43742564	+	downstream	37191	25229	NearestLocation	1500015O10Rik
234	chr1	44230694	44231077	384	*	Diestrus__X01096	234	403183	44204070	44218931	-	upstream	-11763	11763	NearestLocation	Mettl21e
235	chr1	44551237	44551836	600	*	Diestrus__X01097	235	70676	44551671	44796836	+	overlapStart	-434	165	NearestLocation	Gulp1
236	chr1	44678892	44679776	885	*	Diestrus__X01098	236	75066	44739675	44744949	-	downstream	66057	59899	NearestLocation	4930521E06Rik
237	chr1	44951042	44951423	382	*	Diestrus__X01100	237	75066	44739675	44744949	-	upstream	-206093	206093	NearestLocation	4930521E06Rik
238	chr1	45116643	45117187	545	*	Diestrus__X01103	238	12825	45311538	45349706	+	upstream	-194895	194351	NearestLocation	Col3a1
239	chr1	45118118	45118783	666	*	Diestrus__X01104	239	12825	45311538	45349706	+	upstream	-193420	192755	NearestLocation	Col3a1
240	chr1	45309243	45309936	694	*	Diestrus__X01106	240	12825	45311538	45349706	+	upstream	-2295	1602	NearestLocation	Col3a1
241	chr1	45626686	45627165	480	*	Diestrus__X01113	241	12832	45374331	45503282	-	upstream	-123404	123404	NearestLocation	Col5a2
242	chr1	45768697	45769706	1010	*	Diestrus__X01116	242	73674	45795501	45823613	+	upstream	-26804	25795	NearestLocation	Wdr75
243	chr1	45890955	45891726	772	*	Diestrus__X01121	243	53945	45908070	45926519	-	downstream	35564	16344	NearestLocation	Slc40a1
244	chr1	45985246	45985701	456	*	Diestrus__X01123	244	212225	46020415	46030437	-	downstream	45191	34714	NearestLocation	Stk-ps2
245	chr1	46068805	46069196	392	*	Diestrus__X01127	245	227058	46066738	46373550	+	inside	2067	2067	NearestLocation	Dnah7b
246	chr1	46424668	46426040	1373	*	Diestrus__X01129	246	100101919	46425518	46807477	+	overlapStart	-850	522	NearestLocation	Dnah7c
247	chr1	46593244	46594251	1008	*	Diestrus__X01131	247	100101919	46425518	46807477	+	inside	167726	167726	NearestLocation	Dnah7c
248	chr1	46596316	46596895	580	*	Diestrus__X01132	248	100101919	46425518	46807477	+	inside	170798	170798	NearestLocation	Dnah7c
249	chr1	46625927	46626360	434	*	Diestrus__X01133	249	100101919	46425518	46807477	+	inside	200409	181117	NearestLocation	Dnah7c
250	chr1	46912431	46912995	565	*	Diestrus__X01138	250	227059	46807544	46853509	-	upstream	-58922	58922	NearestLocation	Slc39a10
251	chr1	47129973	47130561	589	*	Diestrus__X01149	251	227059	46807544	46853509	-	upstream	-276464	276464	NearestLocation	Slc39a10
252	chr1	47212791	47213195	405	*	Diestrus__X01151	252	102466969	47467021	47467125	-	downstream	254334	253826	NearestLocation	Mir6350
253	chr1	47216998	47217522	525	*	Diestrus__X01152	253	102466969	47467021	47467125	-	downstream	250127	249499	NearestLocation	Mir6350
254	chr1	47261122	47262013	892	*	Diestrus__X01153	254	102466969	47467021	47467125	-	downstream	206003	205008	NearestLocation	Mir6350
255	chr1	47514074	47514540	467	*	Diestrus__X01157	255	102466969	47467021	47467125	-	upstream	-46949	46949	NearestLocation	Mir6350
256	chr1	48276139	48276812	674	*	Diestrus__X01161	256	102466969	47467021	47467125	-	upstream	-809014	809014	NearestLocation	Mir6350
257	chr1	48406172	48406743	572	*	Diestrus__X01163	257	102466969	47467021	47467125	-	upstream	-939047	939047	NearestLocation	Mir6350
258	chr1	49099175	49100355	1181	*	Diestrus__X01169	258	102466969	47467021	47467125	-	upstream	-1632050	1632050	NearestLocation	Mir6350
259	chr1	50680188	50680938	751	*	Diestrus__X01173	259	56363	50909962	51187270	+	upstream	-229774	229024	NearestLocation	Tmeff2
260	chr1	50847131	50847661	531	*	Diestrus__X01176	260	56363	50909962	51187270	+	upstream	-62831	62301	NearestLocation	Tmeff2
261	chr1	51105979	51106765	787	*	Diestrus__X01185	261	20324	51289126	51302960	+	upstream	-183147	182361	NearestLocation	Sdpr
262	chr1	51115765	51116734	970	*	Diestrus__X01186	262	20324	51289126	51302960	+	upstream	-173361	172392	NearestLocation	Sdpr
263	chr1	51119355	51120174	820	*	Diestrus__X01188	263	20324	51289126	51302960	+	upstream	-169771	168952	NearestLocation	Sdpr
264	chr1	51365117	51365644	528	*	Diestrus__X01196	264	442821	51218386	51333779	-	upstream	-31338	31338	NearestLocation	9330175M20Rik
265	chr1	51496015	51496586	572	*	Diestrus__X01203	265	109019	51466007	51478399	-	upstream	-17616	17616	NearestLocation	Nabp1
266	chr1	51510328	51510775	448	*	Diestrus__X01204	266	109019	51466007	51478399	-	upstream	-31929	31929	NearestLocation	Nabp1
267	chr1	51521444	51522196	753	*	Diestrus__X01207	267	109019	51466007	51478399	-	upstream	-43045	43045	NearestLocation	Nabp1
268	chr1	52086239	52086842	604	*	Diestrus__X01229	268	20846	52119438	52161865	+	upstream	-33199	32596	NearestLocation	Stat1
269	chr1	52140534	52141144	611	*	Diestrus__X01233	269	20846	52119438	52161865	+	inside	21096	20721	NearestLocation	Stat1
270	chr1	52269147	52270229	1083	*	Diestrus__X01243	270	14660	52163450	52233232	-	upstream	-35915	35915	NearestLocation	Gls
271	chr1	52438060	52438828	769	*	Diestrus__X01252	271	17936	52455849	52500448	-	downstream	62388	17021	NearestLocation	Nab1
272	chr1	52491089	52491520	432	*	Diestrus__X01255	272	17936	52455849	52500448	-	inside	9359	8928	NearestLocation	Nab1
273	chr1	52506233	52506600	368	*	Diestrus__X01257	273	17936	52455849	52500448	-	upstream	-5785	5785	NearestLocation	Nab1
274	chr1	52519652	52520637	986	*	Diestrus__X01258	274	17936	52455849	52500448	-	upstream	-19204	19204	NearestLocation	Nab1
275	chr1	52525774	52526357	584	*	Diestrus__X01261	275	17936	52455849	52500448	-	upstream	-25326	25326	NearestLocation	Nab1
276	chr1	52713729	52714575	847	*	Diestrus__X01269	276	98682	52656305	52727318	-	inside	13589	12743	NearestLocation	Mfsd6
277	chr1	52853708	52854404	697	*	Diestrus__X01279	277	227095	52845038	52920986	+	inside	8670	8670	NearestLocation	Hibch
278	chr1	53017059	53017783	725	*	Diestrus__X01285	278	17700	53061640	53068079	+	upstream	-44581	43857	NearestLocation	Mstn
279	chr1	53272517	53273240	724	*	Diestrus__X01289	279	227099	53189189	53297028	-	inside	24511	23788	NearestLocation	Pms1
280	chr1	53391173	53391585	413	*	Diestrus__X01293	280	70396	53325507	53352752	-	upstream	-38421	38421	NearestLocation	Asnsd1
281	chr1	53720586	53721026	441	*	Diestrus__X01297	281	627872	53397002	53706784	-	upstream	-13802	13802	NearestLocation	Dnah7a
282	chr1	53785026	53785490	465	*	Diestrus__X01298	282	98267	53755512	53785215	-	overlapStart	189	189	NearestLocation	Stk17b
283	chr1	53829061	53829571	511	*	Diestrus__X01300	283	102465783	53849424	53849495	+	upstream	-20363	19853	NearestLocation	Mir7681
284	chr1	53927481	53928012	532	*	Diestrus__X01302	284	102465783	53849424	53849495	+	downstream	78057	77986	NearestLocation	Mir7681
285	chr1	53939703	53940946	1244	*	Diestrus__X01303	285	102465783	53849424	53849495	+	downstream	90279	90208	NearestLocation	Mir7681
286	chr1	54152824	54153979	1156	*	Diestrus__X01314	286	329152	53806874	54195034	-	inside	42210	41055	NearestLocation	Hecw2
287	chr1	54755710	54756302	593	*	Diestrus__X01335	287	329154	54645340	54926387	-	inside	170677	110370	NearestLocation	Ankrd44
288	chr1	55301045	55301478	434	*	Diestrus__X01353	288	75388	55300069	55363469	-	inside	62424	976	NearestLocation	Boll
289	chr1	55528515	55529457	943	*	Diestrus__X01362	289	227120	55405946	55754285	+	inside	122569	122569	NearestLocation	Plcl1
290	chr1	55559642	55560562	921	*	Diestrus__X01363	290	227120	55405946	55754285	+	inside	153696	153696	NearestLocation	Plcl1
291	chr1	56072039	56072629	591	*	Diestrus__X01378	291	69356	56018978	56020203	+	downstream	53061	51836	NearestLocation	1700003I22Rik
292	chr1	56310210	56310990	781	*	Diestrus__X01381	292	69356	56018978	56020203	+	downstream	291232	290007	NearestLocation	1700003I22Rik
293	chr1	56403394	56404376	983	*	Diestrus__X01383	293	71066	56636051	56637451	-	downstream	234057	231675	NearestLocation	Hsfy2
294	chr1	56834474	56835913	1440	*	Diestrus__X01385	294	212712	56793981	56971334	-	inside	136860	40493	NearestLocation	Satb2
295	chr1	56892575	56893361	787	*	Diestrus__X01389	295	212712	56793981	56971334	-	inside	78759	77973	NearestLocation	Satb2
296	chr1	56965841	56966361	521	*	Diestrus__X01393	296	212712	56793981	56971334	-	inside	5493	4973	NearestLocation	Satb2
297	chr1	57039917	57040689	773	*	Diestrus__X01395	297	329160	56971469	57042513	+	inside	68448	1824	NearestLocation	9130024F11Rik
298	chr1	57224322	57225285	964	*	Diestrus__X01398	298	407809	57200645	57214996	-	upstream	-9326	9326	NearestLocation	BC055402
299	chr1	57478761	57479251	491	*	Diestrus__X01408	299	68736	57388244	57406674	-	upstream	-72087	72087	NearestLocation	Tyw5
300	chr1	57642000	57642572	573	*	Diestrus__X01413	300	67198	57774861	57948397	+	upstream	-132861	132289	NearestLocation	Spats2l
301	chr1	57717416	57717809	394	*	Diestrus__X01414	301	67198	57774861	57948397	+	upstream	-57445	57052	NearestLocation	Spats2l
302	chr1	57861681	57862513	833	*	Diestrus__X01420	302	67198	57774861	57948397	+	inside	86820	85884	NearestLocation	Spats2l
303	chr1	58112743	58113239	497	*	Diestrus__X01428	303	71724	58113136	58200452	+	overlapStart	-393	103	NearestLocation	Aox3
304	chr1	58216175	58216670	496	*	Diestrus__X01432	304	71872	58210397	58268596	+	inside	5778	5778	NearestLocation	Aox4
305	chr1	58280901	58281875	975	*	Diestrus__X01434	305	213043	58278326	58379264	+	inside	2575	2575	NearestLocation	Aox2
306	chr1	58291902	58292612	711	*	Diestrus__X01436	306	213043	58278326	58379264	+	inside	13576	13576	NearestLocation	Aox2
307	chr1	58296309	58296743	435	*	Diestrus__X01437	307	213043	58278326	58379264	+	inside	17983	17983	NearestLocation	Aox2
308	chr1	59312115	59313170	1056	*	Diestrus__X01459	308	271697	59256907	59352369	+	inside	55208	39199	NearestLocation	Cdk15
309	chr1	59516176	59516653	478	*	Diestrus__X01466	309	381260	59516264	59634509	+	overlapStart	-88	88	NearestLocation	Gm973
310	chr1	59926843	59927756	914	*	Diestrus__X01481	310	72750	59913006	59985348	+	inside	13837	13837	NearestLocation	Fam117b
311	chr1	60639325	60640005	681	*	Diestrus__X01492	311	77300	60483185	60566765	-	upstream	-72560	72560	NearestLocation	Raph1
312	chr1	60645008	60645653	646	*	Diestrus__X01493	312	77300	60483185	60566765	-	upstream	-78243	78243	NearestLocation	Raph1
313	chr1	60668110	60668709	600	*	Diestrus__X01494	313	12487	60746388	60773359	+	upstream	-78278	77679	NearestLocation	Cd28
314	chr1	60723472	60724129	658	*	Diestrus__X01495	314	12487	60746388	60773359	+	upstream	-22916	22259	NearestLocation	Cd28
315	chr1	60793585	60794178	594	*	Diestrus__X01496	315	12487	60746388	60773359	+	downstream	47197	20226	NearestLocation	Cd28
316	chr1	61253321	61253900	580	*	Diestrus__X01515	316	77341	61378432	61395904	+	upstream	-125111	124532	NearestLocation	9530026F06Rik
317	chr1	61315940	61316825	886	*	Diestrus__X01519	317	77341	61378432	61395904	+	upstream	-62492	61607	NearestLocation	9530026F06Rik
318	chr1	61387053	61387586	534	*	Diestrus__X01521	318	77341	61378432	61395904	+	inside	8621	8318	NearestLocation	9530026F06Rik
319	chr1	61417706	61419227	1522	*	Diestrus__X01523	319	77341	61378432	61395904	+	downstream	39274	21802	NearestLocation	9530026F06Rik
320	chr1	62000524	62001208	685	*	Diestrus__X01531	320	72823	61638824	62642284	+	inside	361700	361700	NearestLocation	Pard3b
321	chr1	62234943	62235457	515	*	Diestrus__X01533	321	18187	62703317	62818692	+	upstream	-468374	467860	NearestLocation	Nrp2
322	chr1	62527607	62528417	811	*	Diestrus__X01536	322	18187	62703317	62818692	+	upstream	-175710	174900	NearestLocation	Nrp2
323	chr1	62551401	62551958	558	*	Diestrus__X01537	323	18187	62703317	62818692	+	upstream	-151916	151359	NearestLocation	Nrp2
324	chr1	62562737	62563529	793	*	Diestrus__X01538	324	18187	62703317	62818692	+	upstream	-140580	139788	NearestLocation	Nrp2
325	chr1	62682376	62682943	568	*	Diestrus__X01540	325	18187	62703317	62818692	+	upstream	-20941	20374	NearestLocation	Nrp2
326	chr1	62730832	62731751	920	*	Diestrus__X01546	326	18187	62703317	62818692	+	inside	27515	27515	NearestLocation	Nrp2
327	chr1	62747174	62748339	1166	*	Diestrus__X01548	327	18187	62703317	62818692	+	inside	43857	43857	NearestLocation	Nrp2
328	chr1	62780005	62780738	734	*	Diestrus__X01550	328	74992	62790918	62794732	-	downstream	14727	10180	NearestLocation	4930487H11Rik
329	chr1	62884674	62885527	854	*	Diestrus__X01557	329	74992	62790918	62794732	-	upstream	-89942	89942	NearestLocation	4930487H11Rik
330	chr1	63065477	63066038	562	*	Diestrus__X01564	330	227195	63047801	63114267	-	inside	48790	17676	NearestLocation	Ino80d
331	chr1	63213894	63214804	911	*	Diestrus__X01570	331	241070	63182571	63214281	-	overlapStart	387	387	NearestLocation	Gpr1
332	chr1	63431051	63431630	580	*	Diestrus__X01574	332	23792	63445891	63596101	+	upstream	-14840	14261	NearestLocation	Adam23
333	chr1	63490021	63491647	1627	*	Diestrus__X01578	333	23792	63445891	63596101	+	inside	44130	44130	NearestLocation	Adam23
334	chr1	63639904	63640521	618	*	Diestrus__X01580	334	241073	63622851	63686927	-	inside	47023	17053	NearestLocation	Dytn
335	chr1	63851686	63852185	500	*	Diestrus__X01586	335	74426	63754909	63769267	-	upstream	-82419	82419	NearestLocation	4933402D24Rik
336	chr1	63871577	63872306	730	*	Diestrus__X01587	336	433315	63964727	63968999	+	upstream	-93150	92421	NearestLocation	Gm13749
337	chr1	64019088	64019774	687	*	Diestrus__X01593	337	102466760	64042438	64042501	-	downstream	23413	22664	NearestLocation	Mir6899
338	chr1	64087777	64088891	1115	*	Diestrus__X01598	338	93691	64035671	64121426	-	inside	33649	32535	NearestLocation	Klf7
339	chr1	64174030	64174880	851	*	Diestrus__X01601	339	93691	64035671	64121426	-	upstream	-52604	52604	NearestLocation	Klf7
340	chr1	64220089	64221502	1414	*	Diestrus__X01603	340	93691	64035671	64121426	-	upstream	-98663	98663	NearestLocation	Klf7
341	chr1	64222368	64223341	974	*	Diestrus__X01604	341	93691	64035671	64121426	-	upstream	-100942	100942	NearestLocation	Klf7
342	chr1	64289059	64289669	611	*	Diestrus__X01606	342	93691	64035671	64121426	-	upstream	-167633	167633	NearestLocation	Klf7
343	chr1	64305328	64305969	642	*	Diestrus__X01607	343	93691	64035671	64121426	-	upstream	-183902	183902	NearestLocation	Klf7
344	chr1	64361787	64362456	670	*	Diestrus__X01609	344	12912	64532804	64604548	+	upstream	-171017	170348	NearestLocation	Creb1
345	chr1	64446980	64448513	1534	*	Diestrus__X01611	345	12912	64532804	64604548	+	upstream	-85824	84291	NearestLocation	Creb1
346	chr1	64640880	64641614	735	*	Diestrus__X01620	346	67099	64606480	64617206	-	upstream	-23674	23674	NearestLocation	Mettl21a
347	chr1	64705206	64705701	496	*	Diestrus__X01622	347	227210	64691213	64725642	+	inside	13993	13993	NearestLocation	Ccnyl1
348	chr1	65129568	65130357	790	*	Diestrus__X01640	348	98303	65105285	65123214	-	upstream	-6354	6354	NearestLocation	D630023F18Rik
349	chr1	65389582	65389986	405	*	Diestrus__X01648	349	213527	65311257	65389244	+	downstream	78325	338	NearestLocation	Pth2r
350	chr1	65544050	65544667	618	*	Diestrus__X01650	350	213527	65311257	65389244	+	downstream	232793	154806	NearestLocation	Pth2r
351	chr1	65730219	65730856	638	*	Diestrus__X01653	351	12969	65926522	65928304	+	upstream	-196303	195666	NearestLocation	Crygf
352	chr1	65847738	65848223	486	*	Diestrus__X01654	352	12969	65926522	65928304	+	upstream	-78784	78299	NearestLocation	Crygf
353	chr1	66409931	66410631	701	*	Diestrus__X01671	353	329178	66468447	66699148	+	upstream	-58516	57816	NearestLocation	Unc80
354	chr1	66646746	66647897	1152	*	Diestrus__X01676	354	66646	66700831	66719805	+	upstream	-54085	52934	NearestLocation	Rpe
355	chr1	66938267	66938900	634	*	Diestrus__X01683	355	17901	66924296	66945056	-	inside	6789	6156	NearestLocation	Myl1
356	chr1	67014246	67015164	919	*	Diestrus__X01686	356	14768	67000517	67038872	-	inside	24626	13729	NearestLocation	Lancl1
357	chr1	67151668	67152439	772	*	Diestrus__X01689	357	227231	67123027	67231267	+	inside	28641	28641	NearestLocation	Cps1
358	chr1	67644403	67645095	693	*	Diestrus__X01695	358	227231	67123027	67231267	+	downstream	521376	413136	NearestLocation	Cps1
359	chr1	68054660	68055179	520	*	Diestrus__X01698	359	227231	67123027	67231267	+	downstream	931633	823393	NearestLocation	Cps1
360	chr1	68806451	68807063	613	*	Diestrus__X01700	360	13869	68032187	69108059	-	inside	301608	300996	NearestLocation	Erbb4
361	chr1	69429245	69430090	846	*	Diestrus__X01706	361	22779	69531210	69687140	-	downstream	257895	101120	NearestLocation	Ikzf2
362	chr1	69759267	69760096	830	*	Diestrus__X01717	362	66722	69826970	70725132	+	upstream	-67703	66874	NearestLocation	Spag16
363	chr1	69763704	69764198	495	*	Diestrus__X01718	363	66722	69826970	70725132	+	upstream	-63266	62772	NearestLocation	Spag16
364	chr1	70047939	70048455	517	*	Diestrus__X01723	364	66722	69826970	70725132	+	inside	220969	220969	NearestLocation	Spag16
365	chr1	70191865	70192457	593	*	Diestrus__X01724	365	66722	69826970	70725132	+	inside	364895	364895	NearestLocation	Spag16
366	chr1	70479436	70480457	1022	*	Diestrus__X01727	366	320460	70725715	70885397	+	upstream	-246279	245258	NearestLocation	Vwc2l
367	chr1	70621721	70622330	610	*	Diestrus__X01728	367	320460	70725715	70885397	+	upstream	-103994	103385	NearestLocation	Vwc2l
368	chr1	70785751	70786308	558	*	Diestrus__X01731	368	320460	70725715	70885397	+	inside	60036	60036	NearestLocation	Vwc2l
369	chr1	70851430	70852443	1014	*	Diestrus__X01733	369	320460	70725715	70885397	+	inside	125715	32954	NearestLocation	Vwc2l
370	chr1	71289494	71290102	609	*	Diestrus__X01742	370	74591	71243090	71414910	-	inside	125416	46404	NearestLocation	Abca12
371	chr1	71354552	71355177	626	*	Diestrus__X01743	371	74591	71243090	71414910	-	inside	60358	59733	NearestLocation	Abca12
372	chr1	71801130	71801651	522	*	Diestrus__X01753	372	667931	71888112	71891204	+	upstream	-86982	86461	NearestLocation	Gm8883
373	chr1	71881175	71881577	403	*	Diestrus__X01755	373	667931	71888112	71891204	+	upstream	-6937	6535	NearestLocation	Gm8883
374	chr1	71909754	71910223	470	*	Diestrus__X01758	374	667931	71888112	71891204	+	downstream	21642	18550	NearestLocation	Gm8883
375	chr1	71960970	71961537	568	*	Diestrus__X01759	375	71134	71958998	72005195	-	inside	44225	1972	NearestLocation	4933417E11Rik
376	chr1	71971466	71972368	903	*	Diestrus__X01760	376	71134	71958998	72005195	-	inside	33729	12468	NearestLocation	4933417E11Rik
377	chr1	72081194	72082653	1460	*	Diestrus__X01763	377	71134	71958998	72005195	-	upstream	-75999	75999	NearestLocation	4933417E11Rik
378	chr1	72187919	72188901	983	*	Diestrus__X01768	378	381269	72159233	72212307	-	inside	24388	23406	NearestLocation	Mreg
379	chr1	72278022	72279482	1461	*	Diestrus__X01777	379	111175	72259173	72284314	-	inside	6292	4832	NearestLocation	Pecr
380	chr1	72400415	72401216	802	*	Diestrus__X01783	380	22596	72307421	72394953	+	downstream	92994	5462	NearestLocation	Xrcc5
381	chr1	72455776	72456456	681	*	Diestrus__X01788	381	381270	72427112	72536564	-	inside	80788	28664	NearestLocation	2018-03-04
382	chr1	72596429	72596920	492	*	Diestrus__X01801	382	54380	72583251	72636790	+	inside	13178	13178	NearestLocation	Smarcal1
383	chr1	72640859	72641417	559	*	Diestrus__X01803	383	54380	72583251	72636790	+	downstream	57608	4069	NearestLocation	Smarcal1
384	chr1	72739601	72740205	605	*	Diestrus__X01807	384	19981	72711260	72713813	+	downstream	28341	25788	NearestLocation	Rpl37a
385	chr1	72841098	72841497	400	*	Diestrus__X01810	385	16008	72824480	72852471	+	inside	16618	10974	NearestLocation	Igfbp2
386	chr1	73618545	73619105	561	*	Diestrus__X01823	386	723792	73391385	73407569	-	upstream	-210976	210976	NearestLocation	Pinc
387	chr1	73974414	73975008	595	*	Diestrus__X01832	387	109198	73618381	73864466	-	upstream	-109948	109948	NearestLocation	6030407O03Rik
388	chr1	73979061	73980142	1082	*	Diestrus__X01833	388	109198	73618381	73864466	-	upstream	-114595	114595	NearestLocation	6030407O03Rik
389	chr1	74131984	74132376	393	*	Diestrus__X01837	389	435626	74125541	74148230	+	inside	6443	6443	NearestLocation	Rufy4
390	chr1	74141841	74142511	671	*	Diestrus__X01838	390	12765	74153994	74161246	+	upstream	-12153	11483	NearestLocation	Cxcr2
391	chr1	74149016	74149726	711	*	Diestrus__X01839	391	12765	74153994	74161246	+	upstream	-4978	4268	NearestLocation	Cxcr2
392	chr1	74694136	74694488	353	*	Diestrus__X01859	392	104086	74713535	74737897	+	upstream	-19399	19047	NearestLocation	Cyp27a1
393	chr1	74719803	74720176	374	*	Diestrus__X01860	393	104086	74713535	74737897	+	inside	6268	6268	NearestLocation	Cyp27a1
394	chr1	75280988	75281576	589	*	Diestrus__X01884	394	19711	75272202	75278380	-	upstream	-2608	2608	NearestLocation	Resp18
395	chr1	75652612	75653004	393	*	Diestrus__X01907	395	20536	75546266	75559431	+	downstream	106346	93181	NearestLocation	Slc4a3
396	chr1	76528876	76529225	350	*	Diestrus__X01923	396	102465175	76509560	76509643	+	downstream	19316	19233	NearestLocation	Mir6343
397	chr1	76724457	76724942	486	*	Diestrus__X01926	397	102465175	76509560	76509643	+	downstream	214897	214814	NearestLocation	Mir6343
398	chr1	76809681	76810041	361	*	Diestrus__X01927	398	102465175	76509560	76509643	+	downstream	300121	300038	NearestLocation	Mir6343
399	chr1	77818524	77819195	672	*	Diestrus__X01943	399	13838	77367185	77515088	-	upstream	-303436	303436	NearestLocation	Epha4
400	chr1	78228744	78229345	602	*	Diestrus__X01947	400	18505	78101267	78197136	-	upstream	-31608	31608	NearestLocation	Pax3
401	chr1	78725635	78726223	589	*	Diestrus__X01960	401	74205	78657825	78707743	+	downstream	67810	17892	NearestLocation	Acsl3
402	chr1	78864460	78865357	898	*	Diestrus__X01964	402	57814	78816949	78820025	+	downstream	47511	44435	NearestLocation	Kcne4
403	chr1	79227693	79228161	469	*	Diestrus__X01970	403	20254	79434669	79440090	-	downstream	212397	206508	NearestLocation	Scg2
404	chr1	79314734	79315332	599	*	Diestrus__X01972	404	20254	79434669	79440090	-	downstream	125356	119337	NearestLocation	Scg2
405	chr1	79365465	79366069	605	*	Diestrus__X01974	405	20254	79434669	79440090	-	downstream	74625	68600	NearestLocation	Scg2
406	chr1	79432090	79433117	1028	*	Diestrus__X01975	406	20254	79434669	79440090	-	downstream	8000	1552	NearestLocation	Scg2
407	chr1	79436545	79437150	606	*	Diestrus__X01976	407	20254	79434669	79440090	-	inside	3545	1876	NearestLocation	Scg2
408	chr1	79485494	79486087	594	*	Diestrus__X01980	408	20254	79434669	79440090	-	upstream	-45404	45404	NearestLocation	Scg2
409	chr1	80008647	80009585	939	*	Diestrus__X01991	409	20720	79794321	79858665	-	upstream	-149982	149982	NearestLocation	Serpine2
410	chr1	80115930	80116329	400	*	Diestrus__X01995	410	241128	80198699	80213944	-	downstream	98014	82370	NearestLocation	Fam124b
411	chr1	80219991	80220446	456	*	Diestrus__X01998	411	241128	80198699	80213944	-	upstream	-6047	6047	NearestLocation	Fam124b
412	chr1	80501781	80502265	485	*	Diestrus__X02003	412	72208	80445932	80475660	+	downstream	55849	26121	NearestLocation	1700016L21Rik
413	chr1	80503780	80504508	729	*	Diestrus__X02004	413	72208	80445932	80475660	+	downstream	57848	28120	NearestLocation	1700016L21Rik
414	chr1	81307423	81308354	932	*	Diestrus__X02025	414	241134	81076950	81341764	+	inside	230473	33410	NearestLocation	Nyap2
415	chr1	82092797	82093776	980	*	Diestrus__X02034	415	102466629	82131916	82132019	+	upstream	-39119	38140	NearestLocation	Mir6344
416	chr1	82158371	82159047	677	*	Diestrus__X02038	416	102466629	82131916	82132019	+	downstream	26455	26352	NearestLocation	Mir6344
417	chr1	82536479	82537077	599	*	Diestrus__X02051	417	12829	82450723	82586849	-	inside	50370	49772	NearestLocation	Col4a4
418	chr1	82993726	82994413	688	*	Diestrus__X02062	418	80721	83012523	83038448	-	downstream	44722	18110	NearestLocation	Slc19a3
419	chr1	83117627	83118253	627	*	Diestrus__X02065	419	20297	83116766	83119167	+	inside	861	861	NearestLocation	Ccl20
420	chr1	83181435	83181886	452	*	Diestrus__X02068	420	71227	83159762	83210572	+	inside	21673	21673	NearestLocation	Daw1
421	chr1	83362188	83362783	596	*	Diestrus__X02074	421	77629	83255781	83408200	-	inside	46012	45417	NearestLocation	Sphkap
422	chr1	83379676	83380476	801	*	Diestrus__X02075	422	77629	83255781	83408200	-	inside	28524	27724	NearestLocation	Sphkap
423	chr1	83429714	83430242	529	*	Diestrus__X02079	423	77629	83255781	83408200	-	upstream	-21514	21514	NearestLocation	Sphkap
424	chr1	83505371	83506086	716	*	Diestrus__X02081	424	77629	83255781	83408200	-	upstream	-97171	97171	NearestLocation	Sphkap
425	chr1	83850900	83852209	1310	*	Diestrus__X02090	425	102465181	84218849	84218961	-	downstream	368061	366640	NearestLocation	Mir6353
426	chr1	84146616	84147105	490	*	Diestrus__X02092	426	102465181	84218849	84218961	-	downstream	72345	71744	NearestLocation	Mir6353
427	chr1	84168760	84169180	421	*	Diestrus__X02093	427	102465181	84218849	84218961	-	downstream	50201	49669	NearestLocation	Mir6353
428	chr1	84309993	84310736	744	*	Diestrus__X02100	428	98496	84036293	84341110	-	inside	31117	30374	NearestLocation	Pid1
429	chr1	84387409	84388203	795	*	Diestrus__X02103	429	98496	84036293	84341110	-	upstream	-46299	46299	NearestLocation	Pid1
430	chr1	84396678	84397323	646	*	Diestrus__X02104	430	98496	84036293	84341110	-	upstream	-55568	55568	NearestLocation	Pid1
431	chr1	84598441	84599231	791	*	Diestrus__X02108	431	100628595	84695839	84695915	+	upstream	-97398	96608	NearestLocation	Mir5126
432	chr1	84620554	84621751	1198	*	Diestrus__X02110	432	100628595	84695839	84695915	+	upstream	-75285	74088	NearestLocation	Mir5126
433	chr1	85891343	85892029	687	*	Diestrus__X02125	433	64294	85894510	85908698	+	upstream	-3167	2481	NearestLocation	Itm2c
434	chr1	86038530	86039421	892	*	Diestrus__X02136	434	72792	86045863	86055456	+	upstream	-7333	6442	NearestLocation	2810459M11Rik
435	chr1	86111701	86112556	856	*	Diestrus__X02139	435	15559	86099037	86111970	-	overlapStart	269	269	NearestLocation	Htr2b
436	chr1	86149563	86150395	833	*	Diestrus__X02140	436	78795	86154780	86278284	+	upstream	-5217	4385	NearestLocation	Armc9
437	chr1	86213745	86214620	876	*	Diestrus__X02144	437	78795	86154780	86278284	+	inside	58965	58965	NearestLocation	Armc9
438	chr1	86633778	86634134	357	*	Diestrus__X02163	438	18159	86666293	86670573	-	downstream	36795	32159	NearestLocation	Nppc
439	chr1	86674430	86674793	364	*	Diestrus__X02167	439	18159	86666293	86670573	-	upstream	-3857	3857	NearestLocation	Nppc
440	chr1	87042091	87042506	416	*	Diestrus__X02171	440	11650	87086691	87089928	-	downstream	47837	44185	NearestLocation	Alppl2
441	chr1	87232827	87233541	715	*	Diestrus__X02173	441	26987	87213914	87240488	+	inside	18913	6947	NearestLocation	Eif4e2
442	chr1	87507747	87508514	768	*	Diestrus__X02178	442	73234	87470264	87475459	+	downstream	37483	32288	NearestLocation	3110079O15Rik
443	chr1	87721256	87721806	551	*	Diestrus__X02188	443	77040	87756011	87792428	+	upstream	-34755	34205	NearestLocation	Atg16l1
444	chr1	87932703	87933463	761	*	Diestrus__X02202	444	227334	87945121	88008551	-	downstream	75848	11658	NearestLocation	Usp40
445	chr1	88248749	88251800	3052	*	Diestrus__X02207	445	100040766	88227020	88262289	+	inside	21729	10489	NearestLocation	Mroh2a
446	chr1	88284086	88284803	718	*	Diestrus__X02210	446	381280	88258856	88277579	-	upstream	-6507	6507	NearestLocation	Hjurp
447	chr1	88286753	88288397	1645	*	Diestrus__X02211	447	381280	88258856	88277579	-	upstream	-9174	9174	NearestLocation	Hjurp
448	chr1	88456641	88457110	470	*	Diestrus__X02215	448	75396	88407010	88426438	+	downstream	49631	30203	NearestLocation	Spp2
449	chr1	88484084	88484564	481	*	Diestrus__X02216	449	14659	88499871	88510066	-	downstream	25982	15307	NearestLocation	Glrp1
450	chr1	88500745	88501641	897	*	Diestrus__X02217	450	14659	88499871	88510066	-	inside	9321	874	NearestLocation	Glrp1
451	chr1	88521081	88521769	689	*	Diestrus__X02218	451	14659	88499871	88510066	-	upstream	-11015	11015	NearestLocation	Glrp1
452	chr1	88594453	88595255	803	*	Diestrus__X02222	452	100503197	88551517	88562166	+	downstream	42936	32287	NearestLocation	Gm19589
453	chr1	88701612	88702446	835	*	Diestrus__X02224	453	320982	88698226	88702191	-	overlapStart	579	255	NearestLocation	Arl4c
454	chr1	88790608	88791096	489	*	Diestrus__X02229	454	78650	88754890	88755733	+	downstream	35718	34875	NearestLocation	Platr5
455	chr1	88964224	88964985	762	*	Diestrus__X02233	455	73475	89016113	89022210	+	upstream	-51889	51128	NearestLocation	1700067G17Rik
456	chr1	89196085	89196751	667	*	Diestrus__X02241	456	98402	89070462	89153793	+	downstream	125623	42292	NearestLocation	Sh3bp4
457	chr1	89573336	89574335	1000	*	Diestrus__X02254	457	74403	89676507	89683892	-	downstream	110556	102172	NearestLocation	4933400F21Rik
458	chr1	89590897	89591520	624	*	Diestrus__X02258	458	74403	89676507	89683892	-	downstream	92995	84987	NearestLocation	4933400F21Rik
459	chr1	89602596	89603628	1033	*	Diestrus__X02261	459	74403	89676507	89683892	-	downstream	81296	72879	NearestLocation	4933400F21Rik
460	chr1	89608471	89609795	1325	*	Diestrus__X02263	460	74403	89676507	89683892	-	downstream	75421	66712	NearestLocation	4933400F21Rik
461	chr1	89870189	89871104	916	*	Diestrus__X02273	461	14472	89927962	89931176	-	downstream	60987	56858	NearestLocation	Gbx2
462	chr1	90012106	90012579	474	*	Diestrus__X02276	462	208372	89952678	90014577	-	inside	2471	1998	NearestLocation	Asb18
463	chr1	90208208	90209569	1362	*	Diestrus__X02282	463	12778	90203980	90215722	+	inside	4228	4228	NearestLocation	Ackr3
464	chr1	90275264	90276747	1484	*	Diestrus__X02284	464	12778	90203980	90215722	+	downstream	71284	59542	NearestLocation	Ackr3
465	chr1	90328235	90329297	1063	*	Diestrus__X02287	465	12778	90203980	90215722	+	downstream	124255	112513	NearestLocation	Ackr3
466	chr1	90390152	90391008	857	*	Diestrus__X02291	466	12778	90203980	90215722	+	downstream	186172	174430	NearestLocation	Ackr3
467	chr1	90397400	90397969	570	*	Diestrus__X02292	467	12778	90203980	90215722	+	downstream	193420	181678	NearestLocation	Ackr3
468	chr1	90487327	90488588	1262	*	Diestrus__X02295	468	108679	90603425	90613341	+	upstream	-116098	114837	NearestLocation	Cops8
469	chr1	90509174	90509747	574	*	Diestrus__X02297	469	108679	90603425	90613341	+	upstream	-94251	93678	NearestLocation	Cops8
470	chr1	90536003	90536422	420	*	Diestrus__X02298	470	108679	90603425	90613341	+	upstream	-67422	67003	NearestLocation	Cops8
471	chr1	90657511	90658107	597	*	Diestrus__X02302	471	108679	90603425	90613341	+	downstream	54086	44170	NearestLocation	Cops8
472	chr1	90751291	90751780	490	*	Diestrus__X02306	472	12835	90766860	90843971	-	downstream	92680	15080	NearestLocation	Col6a3
473	chr1	90833176	90833733	558	*	Diestrus__X02307	473	12835	90766860	90843971	-	inside	10795	10238	NearestLocation	Col6a3
474	chr1	91086123	91087004	882	*	Diestrus__X02321	474	329207	91145103	91170795	+	upstream	-58980	58099	NearestLocation	Rbm44
475	chr1	91087154	91088582	1429	*	Diestrus__X02322	475	329207	91145103	91170795	+	upstream	-57949	56521	NearestLocation	Rbm44
476	chr1	91664425	91665001	577	*	Diestrus__X02341	476	65247	91540565	91559590	+	downstream	123860	104835	NearestLocation	Asb1
477	chr1	91872589	91873952	1364	*	Diestrus__X02343	477	13345	91801461	91848034	+	downstream	71128	24555	NearestLocation	Twist2
478	chr1	91959775	91960616	842	*	Diestrus__X02348	478	13345	91801461	91848034	+	downstream	158314	111741	NearestLocation	Twist2
479	chr1	91973739	91974741	1003	*	Diestrus__X02349	479	13345	91801461	91848034	+	downstream	172278	125705	NearestLocation	Twist2
480	chr1	92015142	92015916	775	*	Diestrus__X02350	480	208727	91928779	92180341	-	inside	165199	86363	NearestLocation	Hdac4
481	chr1	92030455	92031332	878	*	Diestrus__X02351	481	208727	91928779	92180341	-	inside	149886	101676	NearestLocation	Hdac4
482	chr1	92149519	92150711	1193	*	Diestrus__X02356	482	208727	91928779	92180341	-	inside	30822	29630	NearestLocation	Hdac4
483	chr1	92202477	92203148	672	*	Diestrus__X02361	483	208727	91928779	92180341	-	upstream	-22136	22136	NearestLocation	Hdac4
484	chr1	92432003	92432506	504	*	Diestrus__X02368	484	102465542	92464483	92464542	-	downstream	32539	31977	NearestLocation	Mir6900
485	chr1	92538687	92539597	911	*	Diestrus__X02373	485	259041	92511048	92518515	-	upstream	-20172	20172	NearestLocation	Olfr1414
486	chr1	92878963	92879901	939	*	Diestrus__X02389	486	241158	92870129	92902906	-	inside	23943	8834	NearestLocation	Ankmy1
487	chr1	93352666	93353186	521	*	Diestrus__X02405	487	102466630	93352158	93352285	+	downstream	508	381	NearestLocation	Mir6345
488	chr1	93367647	93368636	990	*	Diestrus__X02406	488	404545	93373896	93404304	+	upstream	-6249	5260	NearestLocation	Ano7
489	chr1	93405660	93406147	488	*	Diestrus__X02407	489	404545	93373896	93404304	+	downstream	31764	1356	NearestLocation	Ano7
490	chr1	93656360	93656842	483	*	Diestrus__X02412	490	59041	93620751	93635727	-	upstream	-20633	20633	NearestLocation	Stk25
491	chr1	93726699	93727464	766	*	Diestrus__X02415	491	67026	93705391	93754838	-	inside	28139	21308	NearestLocation	Thap4
492	chr1	94970247	94970851	605	*	Diestrus__X02433	492	74689	94797442	94802472	+	downstream	172805	167775	NearestLocation	4930440C22Rik
493	chr1	95048282	95048949	668	*	Diestrus__X02434	493	74689	94797442	94802472	+	downstream	250840	245810	NearestLocation	4930440C22Rik
494	chr1	95267139	95268735	1597	*	Diestrus__X02438	494	67698	95313628	95335284	+	upstream	-46489	44893	NearestLocation	Fam174a
495	chr1	95375402	95376167	766	*	Diestrus__X02443	495	67698	95313628	95335284	+	downstream	61774	40118	NearestLocation	Fam174a
496	chr1	96002916	96003521	606	*	Diestrus__X02448	496	73454	95990659	96021758	-	inside	18842	12257	NearestLocation	1700063A18Rik
497	chr1	96346436	96347112	677	*	Diestrus__X02451	497	75159	96612057	96662573	-	downstream	316137	264945	NearestLocation	4930533P14Rik
498	chr1	96432860	96433524	665	*	Diestrus__X02452	498	75159	96612057	96662573	-	downstream	229713	178533	NearestLocation	4930533P14Rik
499	chr1	96550157	96550855	699	*	Diestrus__X02453	499	75159	96612057	96662573	-	downstream	112416	61202	NearestLocation	4930533P14Rik
500	chr1	96569163	96569705	543	*	Diestrus__X02454	500	75159	96612057	96662573	-	downstream	93410	42352	NearestLocation	4930533P14Rik
501	chr1	96846552	96847423	872	*	Diestrus__X02457	501	329217	96871126	96881234	+	upstream	-24574	23703	NearestLocation	Panct2
502	chr1	96848871	96849458	588	*	Diestrus__X02458	502	329217	96871126	96881234	+	upstream	-22255	21668	NearestLocation	Panct2
503	chr1	96864003	96864601	599	*	Diestrus__X02459	503	329217	96871126	96881234	+	upstream	-7123	6525	NearestLocation	Panct2
504	chr1	96923739	96924262	524	*	Diestrus__X02462	504	227394	96818784	96872171	-	upstream	-51568	51568	NearestLocation	Slco4c1
505	chr1	97214288	97214991	704	*	Diestrus__X02466	505	74441	97059449	97128303	-	upstream	-85985	85985	NearestLocation	Slco6c1
506	chr1	97629687	97630770	1084	*	Diestrus__X02471	506	52392	97643902	97662018	-	downstream	32331	13132	NearestLocation	D1Ertd622e
507	chr1	97688695	97689209	515	*	Diestrus__X02474	507	52392	97643902	97662018	-	upstream	-26677	26677	NearestLocation	D1Ertd622e
508	chr1	97851705	97852445	741	*	Diestrus__X02478	508	252876	97770172	97793708	+	downstream	81533	57997	NearestLocation	Gin1
509	chr1	97980197	97980828	632	*	Diestrus__X02488	509	78603	98031123	98047793	-	downstream	67596	50295	NearestLocation	B230216N24Rik
510	chr1	98276632	98277737	1106	*	Diestrus__X02501	510	70866	98421124	98516988	+	upstream	-144492	143387	NearestLocation	Slco6d1
511	chr1	98278881	98281061	2181	*	Diestrus__X02502	511	70866	98421124	98516988	+	upstream	-142243	140063	NearestLocation	Slco6d1
512	chr1	99857923	99858408	486	*	Diestrus__X02520	512	241175	99772765	100485942	+	inside	85158	85158	NearestLocation	Cntnap5b
513	chr1	99985296	99985742	447	*	Diestrus__X02521	513	241175	99772765	100485942	+	inside	212531	212531	NearestLocation	Cntnap5b
514	chr1	100644399	100645215	817	*	Diestrus__X02524	514	100504525	101155768	101175202	+	upstream	-511369	510553	NearestLocation	Gm20268
515	chr1	100681505	100682475	971	*	Diestrus__X02526	515	100504525	101155768	101175202	+	upstream	-474263	473293	NearestLocation	Gm20268
516	chr1	100827820	100828491	672	*	Diestrus__X02528	516	100504525	101155768	101175202	+	upstream	-327948	327277	NearestLocation	Gm20268
517	chr1	101139406	101139916	511	*	Diestrus__X02530	517	100504525	101155768	101175202	+	upstream	-16362	15852	NearestLocation	Gm20268
518	chr1	101157882	101158520	639	*	Diestrus__X02531	518	100504525	101155768	101175202	+	inside	2114	2114	NearestLocation	Gm20268
519	chr1	101242490	101243015	526	*	Diestrus__X02532	519	100504525	101155768	101175202	+	downstream	86722	67288	NearestLocation	Gm20268
520	chr1	101259754	101261222	1469	*	Diestrus__X02534	520	100504525	101155768	101175202	+	downstream	103986	84552	NearestLocation	Gm20268
521	chr1	101430861	101431679	819	*	Diestrus__X02536	521	100504525	101155768	101175202	+	downstream	275093	255659	NearestLocation	Gm20268
522	chr1	101995507	101996029	523	*	Diestrus__X02540	522	100504525	101155768	101175202	+	downstream	839739	820305	NearestLocation	Gm20268
523	chr1	102422475	102423227	753	*	Diestrus__X02543	523	100504525	101155768	101175202	+	downstream	1266707	1247273	NearestLocation	Gm20268
524	chr1	102661603	102662031	429	*	Diestrus__X02547	524	100504525	101155768	101175202	+	downstream	1505835	1486401	NearestLocation	Gm20268
525	chr1	102915539	102915849	311	*	Diestrus__X02549	525	100504525	101155768	101175202	+	downstream	1759771	1740337	NearestLocation	Gm20268
526	chr1	103020702	103021382	681	*	Diestrus__X02550	526	23836	104768819	104995481	+	upstream	-1748117	1747437	NearestLocation	Cdh20
527	chr1	103350447	103351586	1140	*	Diestrus__X02552	527	23836	104768819	104995481	+	upstream	-1418372	1417233	NearestLocation	Cdh20
528	chr1	103354307	103354895	589	*	Diestrus__X02553	528	23836	104768819	104995481	+	upstream	-1414512	1413924	NearestLocation	Cdh20
529	chr1	103784704	103785263	560	*	Diestrus__X02556	529	23836	104768819	104995481	+	upstream	-984115	983556	NearestLocation	Cdh20
530	chr1	103995014	103995589	576	*	Diestrus__X02559	530	23836	104768819	104995481	+	upstream	-773805	773230	NearestLocation	Cdh20
531	chr1	104215948	104216481	534	*	Diestrus__X02560	531	23836	104768819	104995481	+	upstream	-552871	552338	NearestLocation	Cdh20
532	chr1	104311630	104312001	372	*	Diestrus__X02563	532	23836	104768819	104995481	+	upstream	-457189	456818	NearestLocation	Cdh20
533	chr1	104427695	104428272	578	*	Diestrus__X02564	533	23836	104768819	104995481	+	upstream	-341124	340547	NearestLocation	Cdh20
534	chr1	104517244	104518114	871	*	Diestrus__X02566	534	23836	104768819	104995481	+	upstream	-251575	250705	NearestLocation	Cdh20
535	chr1	104617462	104618142	681	*	Diestrus__X02567	535	23836	104768819	104995481	+	upstream	-151357	150677	NearestLocation	Cdh20
536	chr1	104910206	104911115	910	*	Diestrus__X02573	536	23836	104768819	104995481	+	inside	141387	84366	NearestLocation	Cdh20
537	chr1	104911983	104913545	1563	*	Diestrus__X02574	537	23836	104768819	104995481	+	inside	143164	81936	NearestLocation	Cdh20
538	chr1	105003822	105004227	406	*	Diestrus__X02582	538	23836	104768819	104995481	+	downstream	235003	8341	NearestLocation	Cdh20
539	chr1	105050998	105051433	436	*	Diestrus__X02583	539	23836	104768819	104995481	+	downstream	282179	55517	NearestLocation	Cdh20
540	chr1	105092066	105092988	923	*	Diestrus__X02585	540	320311	105276917	105356710	-	downstream	264644	183929	NearestLocation	Rnf152
541	chr1	105301759	105302455	697	*	Diestrus__X02588	541	320311	105276917	105356710	-	inside	54951	24842	NearestLocation	Rnf152
542	chr1	105433805	105434343	539	*	Diestrus__X02592	542	320311	105276917	105356710	-	upstream	-77095	77095	NearestLocation	Rnf152
543	chr1	105486795	105487396	602	*	Diestrus__X02593	543	320311	105276917	105356710	-	upstream	-130085	130085	NearestLocation	Rnf152
544	chr1	105832739	105833204	466	*	Diestrus__X02602	544	21934	105780723	105847981	+	inside	52016	14777	NearestLocation	Tnfrsf11a
545	chr1	105881922	105882546	625	*	Diestrus__X02604	545	21934	105780723	105847981	+	downstream	101199	33941	NearestLocation	Tnfrsf11a
546	chr1	106042689	106043794	1106	*	Diestrus__X02612	546	227449	105990406	106034079	+	downstream	52283	8610	NearestLocation	Zcchc2
547	chr1	106159051	106159555	505	*	Diestrus__X02619	547	626049	106152625	106171524	-	inside	12473	6426	NearestLocation	Gm20753
548	chr1	106203851	106204816	966	*	Diestrus__X02622	548	98432	106171869	106394245	+	inside	31982	31982	NearestLocation	Phlpp1
549	chr1	106378830	106379343	514	*	Diestrus__X02631	549	102466254	106546496	106546631	-	downstream	167801	167153	NearestLocation	Mir3473f
550	chr1	106400601	106401660	1060	*	Diestrus__X02634	550	102466254	106546496	106546631	-	downstream	146030	144836	NearestLocation	Mir3473f
551	chr1	106628750	106629154	405	*	Diestrus__X02639	551	102466254	106546496	106546631	-	upstream	-82119	82119	NearestLocation	Mir3473f
552	chr1	106653303	106653915	613	*	Diestrus__X02640	552	12043	106538176	106714290	-	inside	60987	60375	NearestLocation	Bcl2
553	chr1	106711419	106712635	1217	*	Diestrus__X02643	553	12043	106538176	106714290	-	inside	2871	1655	NearestLocation	Bcl2
554	chr1	107805763	107806271	509	*	Diestrus__X02665	554	319596	107917259	107950947	+	upstream	-111496	110988	NearestLocation	D830032E09Rik
555	chr1	108389939	108390922	984	*	Diestrus__X02668	555	319596	107917259	107950947	+	downstream	472680	438992	NearestLocation	D830032E09Rik
556	chr1	108572791	108573401	611	*	Diestrus__X02669	556	319596	107917259	107950947	+	downstream	655532	621844	NearestLocation	D830032E09Rik
557	chr1	108649619	108650519	901	*	Diestrus__X02670	557	319596	107917259	107950947	+	downstream	732360	698672	NearestLocation	D830032E09Rik
558	chr1	108895451	108895901	451	*	Diestrus__X02671	558	319596	107917259	107950947	+	downstream	978192	944504	NearestLocation	D830032E09Rik
559	chr1	109085921	109086562	642	*	Diestrus__X02672	559	241201	109982327	110139903	+	upstream	-896406	895765	NearestLocation	Cdh7
560	chr1	109223550	109224206	657	*	Diestrus__X02673	560	241201	109982327	110139903	+	upstream	-758777	758121	NearestLocation	Cdh7
561	chr1	109984413	109985855	1443	*	Diestrus__X02678	561	241201	109982327	110139903	+	inside	2086	2086	NearestLocation	Cdh7
562	chr1	110372877	110373230	354	*	Diestrus__X02680	562	241201	109982327	110139903	+	downstream	390550	232974	NearestLocation	Cdh7
563	chr1	110468741	110469959	1219	*	Diestrus__X02681	563	241201	109982327	110139903	+	downstream	486414	328838	NearestLocation	Cdh7
564	chr1	112050126	112050964	839	*	Diestrus__X02692	564	319901	111858702	111864918	-	upstream	-185208	185208	NearestLocation	Dsel
565	chr1	112108069	112108675	607	*	Diestrus__X02693	565	319901	111858702	111864918	-	upstream	-243151	243151	NearestLocation	Dsel
566	chr1	112192516	112193238	723	*	Diestrus__X02694	566	319901	111858702	111864918	-	upstream	-327598	327598	NearestLocation	Dsel
567	chr1	112381069	112381673	605	*	Diestrus__X02697	567	319901	111858702	111864918	-	upstream	-516151	516151	NearestLocation	Dsel
568	chr1	112765545	112765947	403	*	Diestrus__X02703	568	319901	111858702	111864918	-	upstream	-900627	900627	NearestLocation	Dsel
569	chr1	113412550	113413237	688	*	Diestrus__X02708	569	319901	111858702	111864918	-	upstream	-1547632	1547632	NearestLocation	Dsel
570	chr1	113431065	113431684	620	*	Diestrus__X02709	570	319901	111858702	111864918	-	upstream	-1566147	1566147	NearestLocation	Dsel
571	chr1	113513814	113514789	976	*	Diestrus__X02711	571	319901	111858702	111864918	-	upstream	-1648896	1648896	NearestLocation	Dsel
572	chr1	113539472	113540113	642	*	Diestrus__X02712	572	319901	111858702	111864918	-	upstream	-1674554	1674554	NearestLocation	Dsel
573	chr1	113595367	113595814	448	*	Diestrus__X02714	573	319901	111858702	111864918	-	upstream	-1730449	1730449	NearestLocation	Dsel
574	chr1	113767575	113767982	408	*	Diestrus__X02715	574	319901	111858702	111864918	-	upstream	-1902657	1902657	NearestLocation	Dsel
575	chr1	114496290	114496965	676	*	Diestrus__X02722	575	636808	115685137	116580674	+	upstream	-1188847	1188172	NearestLocation	Cntnap5a
576	chr1	114546954	114547433	480	*	Diestrus__X02723	576	636808	115685137	116580674	+	upstream	-1138183	1137704	NearestLocation	Cntnap5a
577	chr1	114690406	114690907	502	*	Diestrus__X02725	577	636808	115685137	116580674	+	upstream	-994731	994230	NearestLocation	Cntnap5a
578	chr1	114860884	114861521	638	*	Diestrus__X02727	578	636808	115685137	116580674	+	upstream	-824253	823616	NearestLocation	Cntnap5a
579	chr1	115778201	115778608	408	*	Diestrus__X02734	579	636808	115685137	116580674	+	inside	93064	93064	NearestLocation	Cntnap5a
580	chr1	115944707	115945224	518	*	Diestrus__X02737	580	636808	115685137	116580674	+	inside	259570	259570	NearestLocation	Cntnap5a
581	chr1	116488700	116489869	1170	*	Diestrus__X02745	581	636808	115685137	116580674	+	inside	803563	90805	NearestLocation	Cntnap5a
582	chr1	116578301	116579031	731	*	Diestrus__X02746	582	636808	115685137	116580674	+	inside	893164	1643	NearestLocation	Cntnap5a
583	chr1	116950909	116951700	792	*	Diestrus__X02748	583	636808	115685137	116580674	+	downstream	1265772	370235	NearestLocation	Cntnap5a
584	chr1	117023934	117024520	587	*	Diestrus__X02749	584	22099	118298518	118311132	-	downstream	1287198	1273998	NearestLocation	Tsn
585	chr1	117075255	117075836	582	*	Diestrus__X02750	585	22099	118298518	118311132	-	downstream	1235877	1222682	NearestLocation	Tsn
586	chr1	117248006	117248826	821	*	Diestrus__X02752	586	22099	118298518	118311132	-	downstream	1063126	1049692	NearestLocation	Tsn
587	chr1	118492589	118493191	603	*	Diestrus__X02765	587	68204	118458669	118459265	-	upstream	-33324	33324	NearestLocation	2900060B14Rik
588	chr1	118531094	118531626	533	*	Diestrus__X02766	588	68204	118458669	118459265	-	upstream	-71829	71829	NearestLocation	2900060B14Rik
589	chr1	118716185	118716672	488	*	Diestrus__X02770	589	81879	118627945	118685168	+	downstream	88240	31017	NearestLocation	Tfcp2l1
590	chr1	118767517	118768168	652	*	Diestrus__X02772	590	81879	118627945	118685168	+	downstream	139572	82349	NearestLocation	Tfcp2l1
591	chr1	118768263	118769456	1194	*	Diestrus__X02773	591	81879	118627945	118685168	+	downstream	140318	83095	NearestLocation	Tfcp2l1
592	chr1	118912938	118913338	401	*	Diestrus__X02782	592	102465176	118954220	118954299	+	upstream	-41282	40882	NearestLocation	Mir6346
593	chr1	118996866	118997769	904	*	Diestrus__X02784	593	102465176	118954220	118954299	+	downstream	42646	42567	NearestLocation	Mir6346
594	chr1	118998623	118999380	758	*	Diestrus__X02785	594	102465176	118954220	118954299	+	downstream	44403	44324	NearestLocation	Mir6346
595	chr1	119082394	119083042	649	*	Diestrus__X02790	595	14633	118834061	119053619	-	upstream	-28775	28775	NearestLocation	Gli2
596	chr1	119348344	119349015	672	*	Diestrus__X02793	596	16324	119415465	119422248	-	downstream	73904	66450	NearestLocation	Inhbb
597	chr1	119421647	119422378	732	*	Diestrus__X02797	597	16324	119415465	119422248	-	overlapStart	601	130	NearestLocation	Inhbb
598	chr1	119423268	119423940	673	*	Diestrus__X02798	598	16324	119415465	119422248	-	upstream	-1020	1020	NearestLocation	Inhbb
599	chr1	119893660	119894289	630	*	Diestrus__X02810	599	66343	119907899	119913168	-	downstream	19508	13610	NearestLocation	Tmem177
600	chr1	120093539	120094002	464	*	Diestrus__X02817	600	170706	120067377	120073780	-	upstream	-19759	19759	NearestLocation	Tmem37
601	chr1	120236338	120236784	447	*	Diestrus__X02824	601	68428	120226416	120271082	-	inside	34744	9922	NearestLocation	Steap3
602	chr1	120264895	120265515	621	*	Diestrus__X02825	602	68428	120226416	120271082	-	inside	6187	5567	NearestLocation	Steap3
603	chr1	121096477	121097367	891	*	Diestrus__X02836	603	98452	121087405	121120975	+	inside	9072	9072	NearestLocation	Celrr
604	chr1	121154550	121155010	461	*	Diestrus__X02837	604	98452	121087405	121120975	+	downstream	67145	33575	NearestLocation	Celrr
605	chr1	121459919	121460479	561	*	Diestrus__X02850	605	70829	121431067	121506460	+	inside	28852	28852	NearestLocation	Ccdc93
606	chr1	121527112	121527551	440	*	Diestrus__X02853	606	15564	121509773	121528465	-	inside	1353	914	NearestLocation	Htr5b
607	chr1	121570444	121571238	795	*	Diestrus__X02859	607	66942	121553835	121567980	-	upstream	-2464	2464	NearestLocation	Ddx18
608	chr1	121701755	121702201	447	*	Diestrus__X02863	608	66942	121553835	121567980	-	upstream	-133775	133775	NearestLocation	Ddx18
609	chr1	122043104	122043522	419	*	Diestrus__X02867	609	66942	121553835	121567980	-	upstream	-475124	475124	NearestLocation	Ddx18
610	chr1	122242806	122243454	649	*	Diestrus__X02870	610	66942	121553835	121567980	-	upstream	-674826	674826	NearestLocation	Ddx18
611	chr1	122463933	122464644	712	*	Diestrus__X02875	611	66942	121553835	121567980	-	upstream	-895953	895953	NearestLocation	Ddx18
612	chr1	122584203	122584798	596	*	Diestrus__X02877	612	66942	121553835	121567980	-	upstream	-1016223	1016223	NearestLocation	Ddx18
613	chr1	123039344	123039779	436	*	Diestrus__X02878	613	269109	123332138	124045559	-	downstream	1006215	292359	NearestLocation	Dpp10
614	chr1	123978544	123978988	445	*	Diestrus__X02882	614	269109	123332138	124045559	-	inside	67015	66571	NearestLocation	Dpp10
615	chr1	123995809	123996360	552	*	Diestrus__X02884	615	269109	123332138	124045559	-	inside	49750	49199	NearestLocation	Dpp10
616	chr1	124299095	124299730	636	*	Diestrus__X02891	616	269109	123332138	124045559	-	upstream	-253536	253536	NearestLocation	Dpp10
617	chr1	124332301	124333043	743	*	Diestrus__X02892	617	269109	123332138	124045559	-	upstream	-286742	286742	NearestLocation	Dpp10
618	chr1	124739239	124740671	1433	*	Diestrus__X02897	618	269109	123332138	124045559	-	upstream	-693680	693680	NearestLocation	Dpp10
619	chr1	124775433	124776050	618	*	Diestrus__X02899	619	74117	125392905	125435727	-	downstream	660294	616855	NearestLocation	Actr3
620	chr1	124783103	124783497	395	*	Diestrus__X02901	620	74117	125392905	125435727	-	downstream	652624	609408	NearestLocation	Actr3
621	chr1	124845553	124846171	619	*	Diestrus__X02904	621	74117	125392905	125435727	-	downstream	590174	546734	NearestLocation	Actr3
622	chr1	125295457	125296118	662	*	Diestrus__X02907	622	74117	125392905	125435727	-	downstream	140270	96787	NearestLocation	Actr3
623	chr1	125378902	125379543	642	*	Diestrus__X02909	623	74117	125392905	125435727	-	downstream	56825	13362	NearestLocation	Actr3
624	chr1	125537654	125538279	626	*	Diestrus__X02915	624	74150	125561016	125595684	+	upstream	-23362	22737	NearestLocation	Slc35f5
625	chr1	125542311	125542955	645	*	Diestrus__X02916	625	74150	125561016	125595684	+	upstream	-18705	18061	NearestLocation	Slc35f5
626	chr1	125792929	125793488	560	*	Diestrus__X02921	626	71111	125676996	125873861	+	inside	115933	80373	NearestLocation	Gpr39
627	chr1	125808232	125808821	590	*	Diestrus__X02922	627	72585	125867622	125912928	-	downstream	104696	58801	NearestLocation	Lypd1
628	chr1	126192481	126193117	637	*	Diestrus__X02936	628	72585	125867622	125912928	-	upstream	-279553	279553	NearestLocation	Lypd1
629	chr1	126830081	126831293	1213	*	Diestrus__X02951	629	210356	125913636	126830632	-	overlapStart	551	551	NearestLocation	Nckap5
630	chr1	127164555	127165007	453	*	Diestrus__X02959	630	107895	127204986	127482972	+	upstream	-40431	39979	NearestLocation	Mgat5
631	chr1	127185177	127185680	504	*	Diestrus__X02961	631	107895	127204986	127482972	+	upstream	-19809	19306	NearestLocation	Mgat5
632	chr1	127251570	127252449	880	*	Diestrus__X02967	632	107895	127204986	127482972	+	inside	46584	46584	NearestLocation	Mgat5
633	chr1	127337694	127338376	683	*	Diestrus__X02970	633	107895	127204986	127482972	+	inside	132708	132708	NearestLocation	Mgat5
634	chr1	127368360	127368873	514	*	Diestrus__X02971	634	107895	127204986	127482972	+	inside	163374	114099	NearestLocation	Mgat5
635	chr1	127500011	127501056	1046	*	Diestrus__X02976	635	72160	127486552	127678021	-	inside	178010	13459	NearestLocation	Tmem163
636	chr1	127622255	127622720	466	*	Diestrus__X02979	636	72160	127486552	127678021	-	inside	55766	55301	NearestLocation	Tmem163
637	chr1	128009727	128010111	385	*	Diestrus__X02997	637	226409	127954179	128103047	-	inside	93320	55548	NearestLocation	Zranb3
638	chr1	128072587	128073939	1353	*	Diestrus__X03000	638	226409	127954179	128103047	-	inside	30460	29108	NearestLocation	Zranb3
639	chr1	128230238	128232003	1766	*	Diestrus__X03004	639	67812	128244181	128279377	+	upstream	-13943	12178	NearestLocation	Ubxn4
640	chr1	128659766	128660158	393	*	Diestrus__X03019	640	12767	128588199	128592299	-	upstream	-67467	67467	NearestLocation	Cxcr4
641	chr1	128740557	128740989	433	*	Diestrus__X03021	641	12767	128588199	128592299	-	upstream	-148258	148258	NearestLocation	Cxcr4
642	chr1	128832510	128832986	477	*	Diestrus__X03025	642	12767	128588199	128592299	-	upstream	-240211	240211	NearestLocation	Cxcr4
643	chr1	128895793	128896526	734	*	Diestrus__X03027	643	12767	128588199	128592299	-	upstream	-303494	303494	NearestLocation	Cxcr4
644	chr1	128991123	128991761	639	*	Diestrus__X03030	644	210417	129273304	130219278	+	upstream	-282181	281543	NearestLocation	Thsd7b
645	chr1	129000054	129000632	579	*	Diestrus__X03031	645	210417	129273304	130219278	+	upstream	-273250	272672	NearestLocation	Thsd7b
646	chr1	129491099	129491749	651	*	Diestrus__X03040	646	210417	129273304	130219278	+	inside	217795	217795	NearestLocation	Thsd7b
647	chr1	129559023	129559629	607	*	Diestrus__X03041	647	210417	129273304	130219278	+	inside	285719	285719	NearestLocation	Thsd7b
648	chr1	129901016	129901627	612	*	Diestrus__X03046	648	13137	130388528	130423043	-	downstream	522027	486901	NearestLocation	Cd55b
649	chr1	130170221	130170674	454	*	Diestrus__X03051	649	13137	130388528	130423043	-	downstream	252822	217854	NearestLocation	Cd55b
650	chr1	130849419	130850272	854	*	Diestrus__X03063	650	69169	130865777	130880790	+	upstream	-16358	15505	NearestLocation	Fcmr
651	chr1	130961857	130962576	720	*	Diestrus__X03066	651	329244	130932656	130940073	-	upstream	-21784	21784	NearestLocation	Il19
652	chr1	131173681	131174424	744	*	Diestrus__X03078	652	16865	131153207	131180402	+	inside	20474	5978	NearestLocation	Eif2d
653	chr1	131205153	131205860	708	*	Diestrus__X03081	653	54354	131176410	131245178	-	inside	40025	28743	NearestLocation	Rassf5
654	chr1	131210728	131211099	372	*	Diestrus__X03082	654	54354	131176410	131245178	-	inside	34450	34079	NearestLocation	Rassf5
655	chr1	131242781	131244470	1690	*	Diestrus__X03083	655	54354	131176410	131245178	-	inside	2397	708	NearestLocation	Rassf5
656	chr1	131290486	131290990	505	*	Diestrus__X03086	656	56489	131254602	131279563	-	upstream	-10923	10923	NearestLocation	Ikbke
657	chr1	131452521	131452961	441	*	Diestrus__X03091	657	14270	131285251	131527361	-	inside	74840	74400	NearestLocation	Srgap2
658	chr1	131521366	131522235	870	*	Diestrus__X03094	658	14270	131285251	131527361	-	inside	5995	5126	NearestLocation	Srgap2
659	chr1	131844538	131845398	861	*	Diestrus__X03109	659	98396	131828012	131848864	+	inside	16526	3466	NearestLocation	Slc41a1
660	chr1	132295346	132296346	1001	*	Diestrus__X03132	660	213417	132298626	132307357	+	upstream	-3280	2280	NearestLocation	Klhdc8a
661	chr1	132307927	132308323	397	*	Diestrus__X03133	661	74137	132316125	132333488	+	upstream	-8198	7802	NearestLocation	Nuak2
662	chr1	132504796	132506754	1959	*	Diestrus__X03144	662	74626	132506230	132508639	+	overlapStart	-1434	524	NearestLocation	Tmem81
663	chr1	132650245	132651367	1123	*	Diestrus__X03155	663	100038653	132729353	132732826	+	upstream	-79108	77986	NearestLocation	Gm10538
664	chr1	132889162	132891510	2349	*	Diestrus__X03171	664	16980	132880355	132940005	+	inside	8807	8807	NearestLocation	Lrrn2
665	chr1	132897768	132898175	408	*	Diestrus__X03173	665	16980	132880355	132940005	+	inside	17413	17413	NearestLocation	Lrrn2
666	chr1	133196135	133196578	444	*	Diestrus__X03189	666	240753	133246097	133303435	+	upstream	-49962	49519	NearestLocation	Plekha6
667	chr1	133237369	133238312	944	*	Diestrus__X03193	667	240753	133246097	133303435	+	upstream	-8728	7785	NearestLocation	Plekha6
668	chr1	133306347	133308562	2216	*	Diestrus__X03199	668	280287	133309823	133329722	+	upstream	-3476	1261	NearestLocation	Kiss1
669	chr1	133306347	133308562	2216	*	Diestrus__X03199	668	68338	133309823	133329722	+	upstream	-3476	1261	NearestLocation	Golt1a
670	chr1	133351358	133352213	856	*	Diestrus__X03203	669	19702	133350566	133360323	+	inside	792	792	NearestLocation	Ren2
671	chr1	133363188	133363915	728	*	Diestrus__X03205	670	214253	133363572	133380319	+	overlapStart	-384	343	NearestLocation	Etnk2
672	chr1	133863257	133864535	1279	*	Diestrus__X03217	671	269120	133897194	133907999	-	downstream	44742	32659	NearestLocation	Optc
673	chr1	133910994	133911841	848	*	Diestrus__X03221	672	269120	133897194	133907999	-	upstream	-2995	2995	NearestLocation	Optc
674	chr1	133951919	133952429	511	*	Diestrus__X03223	673	116847	133910304	133921401	-	upstream	-30518	30518	NearestLocation	Prelp
675	chr1	133986045	133986974	930	*	Diestrus__X03225	674	14264	134037515	134048277	+	upstream	-51470	50541	NearestLocation	Fmod
676	chr1	134024529	134024931	403	*	Diestrus__X03226	675	14264	134037515	134048277	+	upstream	-12986	12584	NearestLocation	Fmod
677	chr1	134026683	134027185	503	*	Diestrus__X03227	676	14264	134037515	134048277	+	upstream	-10832	10330	NearestLocation	Fmod
678	chr1	134186684	134187244	561	*	Diestrus__X03242	677	12654	134182404	134190031	+	inside	4280	2787	NearestLocation	Chil1
679	chr1	134866331	134867372	1042	*	Diestrus__X03270	678	329251	134759067	134955940	-	inside	89609	88568	NearestLocation	Ppp1r12b
680	chr1	135374939	135375529	591	*	Diestrus__X03288	679	77552	135371456	135375063	-	overlapStart	124	124	NearestLocation	Shisa4
681	chr1	135404787	135405602	816	*	Diestrus__X03290	680	226432	135382315	135430491	-	inside	25704	22472	NearestLocation	Ipo9
682	chr1	135475727	135476818	1092	*	Diestrus__X03294	681	100885827	135454603	135454683	-	upstream	-21044	21044	NearestLocation	Mir1231
683	chr1	135540228	135541162	935	*	Diestrus__X03296	682	215690	135434580	135607295	-	inside	67067	66133	NearestLocation	Nav1
684	chr1	135549798	135551517	1720	*	Diestrus__X03298	683	215690	135434580	135607295	-	inside	57497	55778	NearestLocation	Nav1
685	chr1	135858836	135859257	422	*	Diestrus__X03315	684	21956	135836334	135852268	+	downstream	22502	6568	NearestLocation	Tnnt2
686	chr1	135948933	135949721	789	*	Diestrus__X03319	685	18772	135871394	135919207	-	upstream	-29726	29726	NearestLocation	Pkp1
687	chr1	135958177	135958834	658	*	Diestrus__X03320	686	18772	135871394	135919207	-	upstream	-38970	38970	NearestLocation	Pkp1
688	chr1	136179421	136180080	660	*	Diestrus__X03336	687	16565	136131401	136178014	+	downstream	48020	1407	NearestLocation	Kif21b
689	chr1	136264508	136266058	1551	*	Diestrus__X03341	688	383563	136258914	136260873	-	upstream	-3635	3635	NearestLocation	Gpr25
690	chr1	136267388	136269117	1730	*	Diestrus__X03342	689	383563	136258914	136260873	-	upstream	-6515	6515	NearestLocation	Gpr25
691	chr1	136656396	136657169	774	*	Diestrus__X03360	690	100503460	136683396	136690805	+	upstream	-27000	26227	NearestLocation	Gm19705
692	chr1	136740380	136741720	1341	*	Diestrus__X03369	691	100503474	136696211	136725728	+	downstream	44169	14652	NearestLocation	Platr22
693	chr1	136971213	136971955	743	*	Diestrus__X03371	692	26424	136843584	136960448	-	upstream	-10765	10765	NearestLocation	Nr5a2
694	chr1	137221297	137221714	418	*	Diestrus__X03375	693	26424	136843584	136960448	-	upstream	-260849	260849	NearestLocation	Nr5a2
695	chr1	137323931	137324401	471	*	Diestrus__X03380	694	26424	136843584	136960448	-	upstream	-363483	363483	NearestLocation	Nr5a2
696	chr1	137664211	137664850	640	*	Diestrus__X03392	695	735252	137966455	137966718	+	upstream	-302244	301605	NearestLocation	Mir181a-1
697	chr1	137786616	137787052	437	*	Diestrus__X03395	696	735252	137966455	137966718	+	upstream	-179839	179403	NearestLocation	Mir181a-1
698	chr1	137953341	137953836	496	*	Diestrus__X03400	697	735252	137966455	137966718	+	upstream	-13114	12619	NearestLocation	Mir181a-1
699	chr1	137955884	137956407	524	*	Diestrus__X03401	698	735252	137966455	137966718	+	upstream	-10571	10048	NearestLocation	Mir181a-1
700	chr1	138169493	138170252	760	*	Diestrus__X03408	699	19264	138062859	138175305	-	inside	5812	5053	NearestLocation	Ptprc
701	chr1	138703275	138703734	460	*	Diestrus__X03423	700	545363	138640095	138682075	-	upstream	-21200	21200	NearestLocation	Gm5833
702	chr1	138751886	138752605	720	*	Diestrus__X03424	701	545363	138640095	138682075	-	upstream	-69811	69811	NearestLocation	Gm5833
703	chr1	138848021	138849339	1319	*	Diestrus__X03426	702	16876	138825186	138847579	-	upstream	-442	442	NearestLocation	Lhx9
704	chr1	139049699	139050610	912	*	Diestrus__X03437	703	78229	138977657	138979246	+	downstream	72042	70453	NearestLocation	4930596I21Rik
705	chr1	139162797	139163436	640	*	Diestrus__X03440	704	78229	138977657	138979246	+	downstream	185140	183551	NearestLocation	4930596I21Rik
706	chr1	139192525	139193105	581	*	Diestrus__X03442	705	170788	139198254	139377076	-	downstream	184551	5149	NearestLocation	Crb1
707	chr1	139308685	139309336	652	*	Diestrus__X03445	706	170788	139198254	139377076	-	inside	68391	67740	NearestLocation	Crb1
708	chr1	139376534	139377345	812	*	Diestrus__X03448	707	170788	139198254	139377076	-	overlapStart	542	269	NearestLocation	Crb1
709	chr1	139738446	139738918	473	*	Diestrus__X03452	708	214403	139697919	139781239	-	inside	42793	40527	NearestLocation	Gm4788
710	chr1	140434623	140435182	560	*	Diestrus__X03459	709	240776	140246257	140610261	+	inside	188366	175079	NearestLocation	Kcnt2
711	chr1	140606803	140607436	634	*	Diestrus__X03467	710	75910	140570176	140656402	-	inside	49599	36627	NearestLocation	4930590L20Rik
712	chr1	141257581	141258120	540	*	Diestrus__X03470	711	75910	140570176	140656402	-	upstream	-601179	601179	NearestLocation	4930590L20Rik
713	chr1	141842485	141843531	1047	*	Diestrus__X03475	712	75910	140570176	140656402	-	upstream	-1186083	1186083	NearestLocation	4930590L20Rik
714	chr1	141999315	142000109	795	*	Diestrus__X03480	713	75910	140570176	140656402	-	upstream	-1342913	1342913	NearestLocation	4930590L20Rik
715	chr1	142854886	142855321	436	*	Diestrus__X03488	714	26878	143640697	143649937	+	upstream	-785811	785376	NearestLocation	B3galt2
716	chr1	143004833	143005224	392	*	Diestrus__X03490	715	26878	143640697	143649937	+	upstream	-635864	635473	NearestLocation	B3galt2
717	chr1	143173720	143174349	630	*	Diestrus__X03491	716	26878	143640697	143649937	+	upstream	-466977	466348	NearestLocation	B3galt2
718	chr1	143339163	143339972	810	*	Diestrus__X03493	717	26878	143640697	143649937	+	upstream	-301534	300725	NearestLocation	B3galt2
719	chr1	143773830	143774605	776	*	Diestrus__X03502	718	20822	143750791	143777051	-	inside	3221	2446	NearestLocation	Trove2
720	chr1	143912578	143912925	348	*	Diestrus__X03509	719	19735	143999338	144004149	-	downstream	91571	86413	NearestLocation	Rgs2
721	chr1	144186718	144187621	904	*	Diestrus__X03524	720	246709	144138667	144177372	-	upstream	-9346	9346	NearestLocation	Rgs13
722	chr1	144243489	144243898	410	*	Diestrus__X03526	721	50778	144244669	144249104	-	downstream	5615	771	NearestLocation	Rgs1
723	chr1	144256914	144257450	537	*	Diestrus__X03527	722	50778	144244669	144249104	-	upstream	-7810	7810	NearestLocation	Rgs1
724	chr1	145332495	145333015	521	*	Diestrus__X03539	723	64214	144752841	144775421	-	upstream	-557074	557074	NearestLocation	Rgs18
725	chr1	145344523	145345480	958	*	Diestrus__X03540	724	64214	144752841	144775421	-	upstream	-569102	569102	NearestLocation	Rgs18
726	chr1	146792799	146793356	558	*	Diestrus__X03548	725	215378	146495666	146902472	+	inside	297133	109116	NearestLocation	Brinp3
727	chr1	146849692	146850601	910	*	Diestrus__X03549	726	215378	146495666	146902472	+	inside	354026	51871	NearestLocation	Brinp3
728	chr1	147088130	147088758	629	*	Diestrus__X03550	727	215378	146495666	146902472	+	downstream	592464	185658	NearestLocation	Brinp3
729	chr1	147227627	147228353	727	*	Diestrus__X03552	728	215378	146495666	146902472	+	downstream	731961	325155	NearestLocation	Brinp3
730	chr1	147290947	147291647	701	*	Diestrus__X03553	729	215378	146495666	146902472	+	downstream	795281	388475	NearestLocation	Brinp3
731	chr1	147743798	147744878	1081	*	Diestrus__X03558	730	215378	146495666	146902472	+	downstream	1248132	841326	NearestLocation	Brinp3
732	chr1	148464363	148465266	904	*	Diestrus__X03559	731	18783	149829619	149961290	-	downstream	1496927	1364353	NearestLocation	Pla2g4a
733	chr1	148953117	148953654	538	*	Diestrus__X03564	732	18783	149829619	149961290	-	downstream	1008173	875965	NearestLocation	Pla2g4a
734	chr1	149010480	149011225	746	*	Diestrus__X03566	733	18783	149829619	149961290	-	downstream	950810	818394	NearestLocation	Pla2g4a
735	chr1	149103365	149104073	709	*	Diestrus__X03567	734	18783	149829619	149961290	-	downstream	857925	725546	NearestLocation	Pla2g4a
736	chr1	149190259	149190713	455	*	Diestrus__X03568	735	18783	149829619	149961290	-	downstream	771031	638906	NearestLocation	Pla2g4a
737	chr1	149325828	149327974	2147	*	Diestrus__X03571	736	18783	149829619	149961290	-	downstream	635462	501645	NearestLocation	Pla2g4a
738	chr1	149332192	149332789	598	*	Diestrus__X03572	737	18783	149829619	149961290	-	downstream	629098	496830	NearestLocation	Pla2g4a
739	chr1	149447872	149449666	1795	*	Diestrus__X03574	738	18783	149829619	149961290	-	downstream	513418	379953	NearestLocation	Pla2g4a
740	chr1	149756410	149757077	668	*	Diestrus__X03578	739	18783	149829619	149961290	-	downstream	204880	72542	NearestLocation	Pla2g4a
741	chr1	149882372	149883251	880	*	Diestrus__X03588	740	18783	149829619	149961290	-	inside	78918	52753	NearestLocation	Pla2g4a
742	chr1	150201998	150202510	513	*	Diestrus__X03593	741	102639566	150159043	150164948	-	upstream	-37050	37050	NearestLocation	Ptgs2os2
743	chr1	150262153	150262691	539	*	Diestrus__X03594	742	20028	150319417	150333906	+	upstream	-57264	56726	NearestLocation	Pdc
744	chr1	150307558	150308080	523	*	Diestrus__X03596	743	20028	150319417	150333906	+	upstream	-11859	11337	NearestLocation	Pdc
745	chr1	150472483	150472990	508	*	Diestrus__X03600	744	96875	150449412	150466165	-	upstream	-6318	6318	NearestLocation	Prg4
746	chr1	150489165	150489816	652	*	Diestrus__X03601	745	96875	150449412	150466165	-	upstream	-23000	23000	NearestLocation	Prg4
747	chr1	150583683	150584245	563	*	Diestrus__X03605	746	96875	150449412	150466165	-	upstream	-117518	117518	NearestLocation	Prg4
748	chr1	150591171	150591683	513	*	Diestrus__X03606	747	96875	150449412	150466165	-	upstream	-125006	125006	NearestLocation	Prg4
749	chr1	150751478	150752097	620	*	Diestrus__X03608	748	545370	150562502	150993435	-	inside	241957	188976	NearestLocation	Hmcn1
750	chr1	150847289	150847815	527	*	Diestrus__X03610	749	545370	150562502	150993435	-	inside	146146	145620	NearestLocation	Hmcn1
751	chr1	150877225	150878862	1638	*	Diestrus__X03611	750	545370	150562502	150993435	-	inside	116210	114573	NearestLocation	Hmcn1
752	chr1	151103505	151104154	650	*	Diestrus__X03621	751	402734	151138034	151144095	+	upstream	-34529	33880	NearestLocation	C730036E19Rik
753	chr1	151171841	151172515	675	*	Diestrus__X03622	752	402734	151138034	151144095	+	downstream	33807	27746	NearestLocation	C730036E19Rik
754	chr1	151257854	151259479	1626	*	Diestrus__X03625	753	117198	151344498	151364445	+	upstream	-86644	85019	NearestLocation	Ivns1abp
755	chr1	151287392	151288025	634	*	Diestrus__X03626	754	117198	151344498	151364445	+	upstream	-57106	56473	NearestLocation	Ivns1abp
756	chr1	151431832	151432563	732	*	Diestrus__X03631	755	98685	151428648	151458183	+	inside	3184	3184	NearestLocation	Trmt1l
757	chr1	151977299	151978043	745	*	Diestrus__X03651	756	69399	151852403	152090320	-	inside	113021	112277	NearestLocation	1700025G04Rik
758	chr1	152039379	152040166	788	*	Diestrus__X03657	757	69399	151852403	152090320	-	inside	50941	50154	NearestLocation	1700025G04Rik
759	chr1	152174360	152174876	517	*	Diestrus__X03664	758	69399	151852403	152090320	-	upstream	-84040	84040	NearestLocation	1700025G04Rik
760	chr1	152184900	152185335	436	*	Diestrus__X03665	759	69399	151852403	152090320	-	upstream	-94580	94580	NearestLocation	1700025G04Rik
761	chr1	152231568	152232337	770	*	Diestrus__X03666	760	69399	151852403	152090320	-	upstream	-141248	141248	NearestLocation	1700025G04Rik
762	chr1	152394166	152394691	526	*	Diestrus__X03671	761	269132	152399867	152510695	+	upstream	-5701	5176	NearestLocation	Colgalt2
763	chr1	152606266	152606851	586	*	Diestrus__X03679	762	19731	152517530	152625111	-	inside	18845	18260	NearestLocation	Rgl1
764	chr1	152815175	152816066	892	*	Diestrus__X03689	763	17970	152800153	152836990	+	inside	15022	15022	NearestLocation	Ncf2
765	chr1	152821598	152822337	740	*	Diestrus__X03691	764	17970	152800153	152836990	+	inside	21445	14653	NearestLocation	Ncf2
766	chr1	152907327	152907865	539	*	Diestrus__X03695	765	226517	152836995	152902646	-	upstream	-4681	4681	NearestLocation	Smg7
767	chr1	153045162	153045738	577	*	Diestrus__X03703	766	226518	152955101	153119261	+	inside	90061	73523	NearestLocation	Nmnat2
768	chr1	153084224	153084623	400	*	Diestrus__X03704	767	16782	153122756	153186447	-	downstream	102223	38133	NearestLocation	Lamc2
769	chr1	153587690	153588259	570	*	Diestrus__X03723	768	74091	153503016	153549714	-	upstream	-37976	37976	NearestLocation	Npl
770	chr1	153675518	153676056	539	*	Diestrus__X03728	769	67792	153653037	153697665	+	inside	22481	21609	NearestLocation	Rgs8
771	chr1	153696188	153697059	872	*	Diestrus__X03730	770	329271	153721240	153737829	-	downstream	41641	24181	NearestLocation	C230024C17Rik
772	chr1	153947666	153948311	646	*	Diestrus__X03737	771	14645	153899929	153909723	+	downstream	47737	37943	NearestLocation	Glul
773	chr1	153978387	153978783	397	*	Diestrus__X03738	772	14645	153899929	153909723	+	downstream	78458	68664	NearestLocation	Glul
774	chr1	154032495	154032823	329	*	Diestrus__X03739	773	14645	153899929	153909723	+	downstream	132566	122772	NearestLocation	Glul
775	chr1	154062649	154063754	1106	*	Diestrus__X03740	774	100503355	154201187	154205674	+	upstream	-138538	137433	NearestLocation	Zfp648
776	chr1	154748323	154749051	729	*	Diestrus__X03766	775	12290	154392519	154725920	-	upstream	-22403	22403	NearestLocation	Cacna1e
777	chr1	154805181	154806745	1565	*	Diestrus__X03771	776	12290	154392519	154725920	-	upstream	-79261	79261	NearestLocation	Cacna1e
778	chr1	154820712	154821128	417	*	Diestrus__X03773	777	12290	154392519	154725920	-	upstream	-94792	94792	NearestLocation	Cacna1e
779	chr1	154831832	154832818	987	*	Diestrus__X03774	778	12290	154392519	154725920	-	upstream	-105912	105912	NearestLocation	Cacna1e
780	chr1	154843023	154844280	1258	*	Diestrus__X03775	779	12290	154392519	154725920	-	upstream	-117103	117103	NearestLocation	Cacna1e
781	chr1	155038212	155039467	1256	*	Diestrus__X03784	780	15939	155096367	155099636	-	downstream	61424	56900	NearestLocation	Ier5
782	chr1	155040382	155041002	621	*	Diestrus__X03785	781	15939	155096367	155099636	-	downstream	59254	55365	NearestLocation	Ier5
783	chr1	155086175	155087702	1528	*	Diestrus__X03789	782	15939	155096367	155099636	-	downstream	13461	8665	NearestLocation	Ier5
784	chr1	155494147	155494816	670	*	Diestrus__X03807	783	433367	155520173	155527111	-	downstream	32964	25357	NearestLocation	Gm5532
785	chr1	155713307	155713670	364	*	Diestrus__X03810	784	16872	155701694	155742027	-	inside	28720	11613	NearestLocation	Lhx4
786	chr1	156056904	156057931	1028	*	Diestrus__X03817	785	208263	156004599	156036480	-	upstream	-20424	20424	NearestLocation	Tor1aip1
787	chr1	156241862	156242127	266	*	Diestrus__X03820	786	329274	156075956	156205026	-	upstream	-36836	36836	NearestLocation	Fam163a
788	chr1	156442726	156443233	508	*	Diestrus__X03822	787	20652	156428108	156474328	-	inside	31602	14618	NearestLocation	Soat1
789	chr1	156705395	156706383	989	*	Diestrus__X03834	788	215015	156678571	156718910	-	inside	13515	12527	NearestLocation	Fam20b
790	chr1	156706550	156707278	729	*	Diestrus__X03835	789	215015	156678571	156718910	-	inside	12360	11632	NearestLocation	Fam20b
791	chr1	156727661	156728358	698	*	Diestrus__X03837	790	215015	156678571	156718910	-	upstream	-8751	8751	NearestLocation	Fam20b
792	chr1	156838301	156839215	915	*	Diestrus__X03840	791	72713	156839023	156861079	+	overlapStart	-722	192	NearestLocation	Angptl1
793	chr1	156841412	156842139	728	*	Diestrus__X03841	792	72713	156839023	156861079	+	inside	2389	2389	NearestLocation	Angptl1
794	chr1	156864220	156864753	534	*	Diestrus__X03842	793	72713	156839023	156861079	+	downstream	25197	3141	NearestLocation	Angptl1
795	chr1	156904962	156905580	619	*	Diestrus__X03843	794	78255	156804166	156939626	-	inside	34664	34046	NearestLocation	Ralgps2
796	chr1	156920947	156921809	863	*	Diestrus__X03844	795	78255	156804166	156939626	-	inside	18679	17817	NearestLocation	Ralgps2
797	chr1	157039135	157040454	1320	*	Diestrus__X03849	796	73435	157099147	157108680	-	downstream	69545	58693	NearestLocation	Tex35
798	chr1	157054966	157055969	1004	*	Diestrus__X03850	797	73435	157099147	157108680	-	downstream	53714	43178	NearestLocation	Tex35
799	chr1	157114325	157115087	763	*	Diestrus__X03852	798	73435	157099147	157108680	-	upstream	-5645	5645	NearestLocation	Tex35
800	chr1	157137022	157137883	862	*	Diestrus__X03853	799	73435	157099147	157108680	-	upstream	-28342	28342	NearestLocation	Tex35
801	chr1	157186105	157187035	931	*	Diestrus__X03856	800	73435	157099147	157108680	-	upstream	-77425	77425	NearestLocation	Tex35
802	chr1	157410943	157411375	433	*	Diestrus__X03861	801	69953	157412352	157420236	+	upstream	-1409	977	NearestLocation	2810025M15Rik
803	chr1	157446336	157446779	444	*	Diestrus__X03865	802	226527	157458582	157488733	+	upstream	-12246	11803	NearestLocation	BC026585
804	chr1	157578078	157579058	981	*	Diestrus__X03875	803	89867	157506796	157568424	+	downstream	71282	9654	NearestLocation	Sec16b
805	chr1	157798265	157798942	678	*	Diestrus__X03880	804	89867	157506796	157568424	+	downstream	291469	229841	NearestLocation	Sec16b
806	chr1	158255917	158256736	820	*	Diestrus__X03884	805	240843	158245269	158356260	-	inside	100343	10648	NearestLocation	Brinp2
807	chr1	158383130	158383602	473	*	Diestrus__X03890	806	11899	158362304	158691786	+	inside	20826	20826	NearestLocation	Astn1
808	chr1	158400775	158401330	556	*	Diestrus__X03891	807	11899	158362304	158691786	+	inside	38471	38471	NearestLocation	Astn1
809	chr1	158422725	158423411	687	*	Diestrus__X03893	808	11899	158362304	158691786	+	inside	60421	60421	NearestLocation	Astn1
810	chr1	159330928	159331457	530	*	Diestrus__X03911	809	100217414	159340307	159340424	+	upstream	-9379	8850	NearestLocation	Scarna3a
811	chr1	159388419	159389033	615	*	Diestrus__X03913	810	100217414	159340307	159340424	+	downstream	48112	47995	NearestLocation	Scarna3a
812	chr1	159389504	159390289	786	*	Diestrus__X03914	811	100217414	159340307	159340424	+	downstream	49197	49080	NearestLocation	Scarna3a
813	chr1	159588575	159589119	545	*	Diestrus__X03923	812	21960	159523769	159924922	+	inside	64806	64806	NearestLocation	Tnr
814	chr1	159770925	159771898	974	*	Diestrus__X03932	813	21960	159523769	159924922	+	inside	247156	153024	NearestLocation	Tnr
815	chr1	159801432	159802033	602	*	Diestrus__X03935	814	67647	160044380	160078586	+	upstream	-242948	242347	NearestLocation	4930523C07Rik
816	chr1	159809495	159809892	398	*	Diestrus__X03936	815	67647	160044380	160078586	+	upstream	-234885	234488	NearestLocation	4930523C07Rik
817	chr1	159828486	159828937	452	*	Diestrus__X03940	816	67647	160044380	160078586	+	upstream	-215894	215443	NearestLocation	4930523C07Rik
818	chr1	159854187	159854606	420	*	Diestrus__X03941	817	67647	160044380	160078586	+	upstream	-190193	189774	NearestLocation	4930523C07Rik
819	chr1	160027633	160028333	701	*	Diestrus__X03945	818	67647	160044380	160078586	+	upstream	-16747	16047	NearestLocation	4930523C07Rik
820	chr1	160108250	160109042	793	*	Diestrus__X03948	819	75255	160074735	160077985	-	upstream	-30265	30265	NearestLocation	4930562F07Rik
821	chr1	160246746	160247350	605	*	Diestrus__X03953	820	12301	160202367	160212892	-	upstream	-33854	33854	NearestLocation	Cacybp
822	chr1	160276245	160277585	1341	*	Diestrus__X03954	821	100316784	160295864	160295972	-	downstream	19727	18279	NearestLocation	Mir1927
823	chr1	160627929	160628950	1022	*	Diestrus__X03969	822	620246	160576668	160577753	-	upstream	-50176	50176	NearestLocation	Gpr52
824	chr1	160799868	160800450	583	*	Diestrus__X03974	823	29809	160219174	160792938	-	upstream	-6930	6930	NearestLocation	Rabgap1l
825	chr1	161219749	161220230	482	*	Diestrus__X03986	824	11758	161240112	161251210	-	downstream	31461	19882	NearestLocation	Prdx6
826	chr1	161463283	161464134	852	*	Diestrus__X03992	825	240873	161494657	161505290	+	upstream	-31374	30523	NearestLocation	Tnfsf18
827	chr1	161506128	161507480	1353	*	Diestrus__X03994	826	240873	161494657	161505290	+	downstream	11471	838	NearestLocation	Tnfsf18
828	chr1	161736622	161737282	661	*	Diestrus__X03995	827	14103	161780692	161788495	-	downstream	51873	43410	NearestLocation	Fasl
829	chr1	162037391	162038269	879	*	Diestrus__X03999	828	72753	162004969	162016485	+	downstream	32422	20906	NearestLocation	2810442N19Rik
830	chr1	162052448	162053835	1388	*	Diestrus__X04000	829	72753	162004969	162016485	+	downstream	47479	35963	NearestLocation	2810442N19Rik
831	chr1	162158836	162159818	983	*	Diestrus__X04005	830	474332	162217623	162225550	+	upstream	-58787	57805	NearestLocation	Dnm3os
832	chr1	162334669	162335451	783	*	Diestrus__X04013	831	474332	162217623	162225550	+	downstream	117046	109119	NearestLocation	Dnm3os
833	chr1	162353612	162354423	812	*	Diestrus__X04015	832	103967	161982456	162478034	-	inside	124422	123611	NearestLocation	Dnm3
834	chr1	162361598	162362817	1220	*	Diestrus__X04018	833	103967	161982456	162478034	-	inside	116436	115217	NearestLocation	Dnm3
835	chr1	162406811	162407509	699	*	Diestrus__X04019	834	103967	161982456	162478034	-	inside	71223	70525	NearestLocation	Dnm3
836	chr1	162615502	162615945	444	*	Diestrus__X04026	835	17926	162639150	162649694	+	upstream	-23648	23205	NearestLocation	Myoc
837	chr1	162727056	162727511	456	*	Diestrus__X04029	836	226562	162671785	162740556	-	inside	13500	13045	NearestLocation	Prrc2c
838	chr1	163057351	163057773	423	*	Diestrus__X04033	837	78258	163024302	163085670	-	inside	28319	27897	NearestLocation	Mroh9
839	chr1	163276939	163277609	671	*	Diestrus__X04041	838	18933	163245119	163313650	-	inside	36711	31820	NearestLocation	Prrx1
840	chr1	163337537	163338102	566	*	Diestrus__X04044	839	18933	163245119	163313650	-	upstream	-23887	23887	NearestLocation	Prrx1
841	chr1	163477477	163477953	477	*	Diestrus__X04048	840	98376	163384903	163403669	-	upstream	-73808	73808	NearestLocation	Gorab
842	chr1	163680059	163680581	523	*	Diestrus__X04051	841	240879	163702993	163725232	-	downstream	45173	22412	NearestLocation	Mettl11b
843	chr1	164292042	164292440	399	*	Diestrus__X04067	842	171567	164307301	164437300	+	upstream	-15259	14861	NearestLocation	Nme7
844	chr1	164442746	164445093	2348	*	Diestrus__X04075	843	11931	164437099	164458355	-	inside	15609	5647	NearestLocation	Atp1b1
845	chr1	164513936	164514400	465	*	Diestrus__X04082	844	11931	164437099	164458355	-	upstream	-55581	55581	NearestLocation	Atp1b1
846	chr1	164542938	164545176	2239	*	Diestrus__X04083	845	11931	164437099	164458355	-	upstream	-84583	84583	NearestLocation	Atp1b1
847	chr1	164799026	164799741	716	*	Diestrus__X04098	846	56429	164796732	164824266	+	inside	2294	2294	NearestLocation	Dpt
848	chr1	164904984	164905466	483	*	Diestrus__X04102	847	16963	164931648	164935510	-	downstream	30526	26182	NearestLocation	Xcl1
849	chr1	165036257	165037597	1341	*	Diestrus__X04109	848	75857	165066617	165091930	-	downstream	55673	29020	NearestLocation	4930568G15Rik
850	chr1	165287978	165288650	673	*	Diestrus__X04124	849	240888	165295766	165326745	+	upstream	-7788	7116	NearestLocation	Gpr161
851	chr1	165653531	165654001	471	*	Diestrus__X04135	850	68481	165592181	165634541	-	upstream	-18990	18990	NearestLocation	Mpzl1
852	chr1	165658579	165659030	452	*	Diestrus__X04136	851	68481	165592181	165634541	-	upstream	-24038	24038	NearestLocation	Mpzl1
853	chr1	165660813	165661229	417	*	Diestrus__X04137	852	68481	165592181	165634541	-	upstream	-26272	26272	NearestLocation	Mpzl1
854	chr1	165742942	165743375	434	*	Diestrus__X04139	853	433375	165763780	165775304	+	upstream	-20838	20405	NearestLocation	Creg1
855	chr1	166047719	166049322	1604	*	Diestrus__X04150	854	18986	165865154	166002634	-	upstream	-45085	45085	NearestLocation	Pou2f1
856	chr1	166170860	166171359	500	*	Diestrus__X04151	855	59290	166130460	166166510	+	downstream	40400	4350	NearestLocation	Gpa33
857	chr1	166186501	166187057	557	*	Diestrus__X04153	856	98558	166201385	166238744	-	downstream	52243	14328	NearestLocation	Mael
858	chr1	166307124	166307998	875	*	Diestrus__X04162	857	100039795	166254139	166316832	+	inside	52985	8834	NearestLocation	Ildr2
859	chr1	166342838	166343607	770	*	Diestrus__X04166	858	27878	166379167	166393620	+	upstream	-36329	35560	NearestLocation	Tada1
860	chr1	166395241	166396324	1084	*	Diestrus__X04171	859	71592	166393612	166409828	-	inside	14587	1629	NearestLocation	Pogk
861	chr1	166401654	166402566	913	*	Diestrus__X04172	860	71592	166393612	166409828	-	inside	8174	7262	NearestLocation	Pogk
862	chr1	166669041	166669673	633	*	Diestrus__X04176	861	240894	166662055	166681845	-	inside	12804	6986	NearestLocation	Fmo9
863	chr1	166794578	166795006	429	*	Diestrus__X04180	862	240894	166662055	166681845	-	upstream	-112733	112733	NearestLocation	Fmo9
864	chr1	166796143	166797908	1766	*	Diestrus__X04181	863	240894	166662055	166681845	-	upstream	-114298	114298	NearestLocation	Fmo9
865	chr1	166922631	166923899	1269	*	Diestrus__X04184	864	100503962	166974023	166999730	-	downstream	77099	50124	NearestLocation	Gm16701
866	chr1	167016188	167016863	676	*	Diestrus__X04187	865	226610	167001417	167091302	+	inside	14771	14771	NearestLocation	Fam78b
867	chr1	167063719	167064465	747	*	Diestrus__X04190	866	226610	167001417	167091302	+	inside	62302	26837	NearestLocation	Fam78b
868	chr1	167128311	167128919	609	*	Diestrus__X04194	867	226610	167001417	167091302	+	downstream	126894	37009	NearestLocation	Fam78b
869	chr1	167261391	167262094	704	*	Diestrus__X04202	868	80914	167226084	167285127	-	inside	23736	23033	NearestLocation	Uck2
870	chr1	167338862	167339565	704	*	Diestrus__X04209	869	56752	167349991	167368530	+	upstream	-11129	10426	NearestLocation	Aldh9a1
871	chr1	167505925	167506593	669	*	Diestrus__X04215	870	240899	167445675	167466780	-	upstream	-39145	39145	NearestLocation	Lrrc52
872	chr1	167551505	167552250	746	*	Diestrus__X04216	871	20183	167598362	167639623	+	upstream	-46857	46112	NearestLocation	Rxrg
873	chr1	167583757	167584562	806	*	Diestrus__X04217	872	20183	167598362	167639623	+	upstream	-14605	13800	NearestLocation	Rxrg
874	chr1	167636808	167637366	559	*	Diestrus__X04220	873	20183	167598362	167639623	+	inside	38446	2257	NearestLocation	Rxrg
875	chr1	167931955	167932436	482	*	Diestrus__X04232	874	110648	167689558	167848733	+	downstream	242397	83222	NearestLocation	Lmx1a
876	chr1	167933827	167934519	693	*	Diestrus__X04233	875	110648	167689558	167848733	+	downstream	244269	85094	NearestLocation	Lmx1a
877	chr1	167938194	167938639	446	*	Diestrus__X04234	876	110648	167689558	167848733	+	downstream	248636	89461	NearestLocation	Lmx1a
878	chr1	167947067	167947846	780	*	Diestrus__X04237	877	110648	167689558	167848733	+	downstream	257509	98334	NearestLocation	Lmx1a
879	chr1	168008008	168008613	606	*	Diestrus__X04238	878	110648	167689558	167848733	+	downstream	318450	159275	NearestLocation	Lmx1a
880	chr1	168044494	168045461	968	*	Diestrus__X04239	879	110648	167689558	167848733	+	downstream	354936	195761	NearestLocation	Lmx1a
881	chr1	168250637	168251611	975	*	Diestrus__X04248	880	18514	168119364	168432169	-	inside	181532	131273	NearestLocation	Pbx1
882	chr1	168317702	168320885	3184	*	Diestrus__X04251	881	18514	168119364	168432169	-	inside	114467	111284	NearestLocation	Pbx1
883	chr1	168325498	168326570	1073	*	Diestrus__X04252	882	18514	168119364	168432169	-	inside	106671	105599	NearestLocation	Pbx1
884	chr1	168354907	168355448	542	*	Diestrus__X04256	883	18514	168119364	168432169	-	inside	77262	76721	NearestLocation	Pbx1
885	chr1	169102910	169103554	645	*	Diestrus__X04275	884	66977	169497934	169531464	-	downstream	428554	394380	NearestLocation	Nuf2
886	chr1	169525858	169526571	714	*	Diestrus__X04287	885	66977	169497934	169531464	-	inside	5606	4893	NearestLocation	Nuf2
887	chr1	169720789	169721229	441	*	Diestrus__X04290	886	19736	169741477	169747642	-	downstream	26853	20248	NearestLocation	Rgs4
888	chr1	169730135	169730667	533	*	Diestrus__X04291	887	19736	169741477	169747642	-	downstream	17507	10810	NearestLocation	Rgs4
889	chr1	169741121	169741796	676	*	Diestrus__X04292	888	19736	169741477	169747642	-	overlapEnd	6521	319	NearestLocation	Rgs4
890	chr1	169750072	169750865	794	*	Diestrus__X04294	889	19736	169741477	169747642	-	upstream	-2430	2430	NearestLocation	Rgs4
891	chr1	169933860	169934820	961	*	Diestrus__X04307	890	78465	169928939	169934653	+	overlapEnd	4921	167	NearestLocation	Ccdc190
892	chr1	170200306	170200941	636	*	Diestrus__X04315	891	16589	170199256	170215393	-	inside	15087	1050	NearestLocation	Uhmk1
893	chr1	170244899	170245615	717	*	Diestrus__X04318	892	545378	170232871	170251587	+	inside	12028	5972	NearestLocation	Sh2d1b2
894	chr1	170331712	170332713	1002	*	Diestrus__X04321	893	76925	170308861	170312125	+	downstream	22851	19587	NearestLocation	Spata46
895	chr1	170385175	170386291	1117	*	Diestrus__X04325	894	76925	170308861	170312125	+	downstream	76314	73050	NearestLocation	Spata46
896	chr1	170394549	170395283	735	*	Diestrus__X04327	895	76925	170308861	170312125	+	downstream	85688	82424	NearestLocation	Spata46
897	chr1	170408404	170409690	1287	*	Diestrus__X04329	896	76925	170308861	170312125	+	downstream	99543	96279	NearestLocation	Spata46
898	chr1	170437900	170439224	1325	*	Diestrus__X04330	897	76925	170308861	170312125	+	downstream	129039	125775	NearestLocation	Spata46
899	chr1	170907673	170908498	826	*	Diestrus__X04359	898	435653	170907273	170912941	-	inside	5268	400	NearestLocation	Fcrlb
900	chr1	170992489	170992962	474	*	Diestrus__X04360	899	14130	170960559	170976071	-	upstream	-16418	16418	NearestLocation	Fcgr2b
901	chr1	171333224	171334501	1278	*	Diestrus__X04376	900	21945	171329145	171342501	+	inside	4079	4079	NearestLocation	Dedd
902	chr1	171382929	171383471	543	*	Diestrus__X04381	901	226652	171388960	171410298	+	upstream	-6031	5489	NearestLocation	Arhgap30
903	chr1	171673131	171673797	667	*	Diestrus__X04388	902	12506	171682055	171705257	+	upstream	-8924	8258	NearestLocation	Cd48
904	chr1	171820543	171820942	400	*	Diestrus__X04392	903	12523	171839697	171890718	+	upstream	-19154	18755	NearestLocation	Cd84
905	chr1	171826224	171826713	490	*	Diestrus__X04393	904	12523	171839697	171890718	+	upstream	-13473	12984	NearestLocation	Cd84
906	chr1	171922894	171923244	351	*	Diestrus__X04394	905	30925	171917537	171953167	+	inside	5357	5357	NearestLocation	Slamf6
907	chr1	172000537	172001041	505	*	Diestrus__X04396	906	93840	172000960	172028045	-	overlapEnd	27508	81	NearestLocation	Vangl2
908	chr1	172129082	172129459	378	*	Diestrus__X04404	907	19298	172126755	172136497	+	inside	2327	2327	NearestLocation	Pex19
909	chr1	172340431	172341592	1162	*	Diestrus__X04418	908	16513	172341210	172374085	+	overlapStart	-779	382	NearestLocation	Kcnj10
910	chr1	172487790	172488262	473	*	Diestrus__X04425	909	93842	172482213	172498877	+	inside	5577	5577	NearestLocation	Igsf9
911	chr1	172585828	172586530	703	*	Diestrus__X04431	910	74748	172581377	172590568	-	inside	4740	4038	NearestLocation	Slamf8
912	chr1	172618035	172618733	699	*	Diestrus__X04433	911	68440	172630769	172632974	-	downstream	14939	12036	NearestLocation	Dusp23
913	chr1	172638592	172639604	1013	*	Diestrus__X04435	912	68440	172630769	172632974	-	upstream	-5618	5618	NearestLocation	Dusp23
914	chr1	172752064	172752913	850	*	Diestrus__X04438	913	12944	172698056	172699966	+	downstream	54008	52098	NearestLocation	Crp
915	chr1	173363301	173365159	1859	*	Diestrus__X04446	914	94332	173334254	173367695	-	inside	4394	2536	NearestLocation	Cadm3
916	chr1	173410972	173411807	836	*	Diestrus__X04452	915	383619	173420604	173466036	+	upstream	-9632	8797	NearestLocation	Aim2
917	chr1	173853678	173854085	408	*	Diestrus__X04455	916	100040462	173857220	173880187	-	downstream	26509	3135	NearestLocation	Mndal
918	chr1	173903925	173904310	386	*	Diestrus__X04457	917	15951	173747294	173905631	-	inside	1706	1321	NearestLocation	Ifi204
919	chr1	173955055	173955472	418	*	Diestrus__X04459	918	15950	173920401	173942672	-	upstream	-12383	12383	NearestLocation	Ifi203
920	chr1	174052952	174053473	522	*	Diestrus__X04461	919	258711	174050375	174051313	+	downstream	2577	1639	NearestLocation	Olfr432
921	chr1	174103485	174104527	1043	*	Diestrus__X04462	920	259162	174099460	174100410	+	downstream	4025	3075	NearestLocation	Olfr427
922	chr1	174146734	174147228	495	*	Diestrus__X04463	921	258715	174151481	174152530	+	upstream	-4747	4253	NearestLocation	Olfr421-ps1
923	chr1	174170601	174171400	800	*	Diestrus__X04464	922	20739	174172776	174248449	+	upstream	-2175	1376	NearestLocation	Spta1
924	chr1	174649094	174649681	588	*	Diestrus__X04474	923	54418	174501825	174822729	+	inside	147269	147269	NearestLocation	Fmn2
925	chr1	175143043	175143868	826	*	Diestrus__X04481	924	23893	174833785	174921819	-	upstream	-221224	221224	NearestLocation	Grem2
926	chr1	175289846	175290513	668	*	Diestrus__X04485	925	24012	175059076	175492545	-	inside	202699	202032	NearestLocation	Rgs7
927	chr1	175292712	175293123	412	*	Diestrus__X04486	926	24012	175059076	175492545	-	inside	199833	199422	NearestLocation	Rgs7
928	chr1	175420892	175421340	449	*	Diestrus__X04494	927	24012	175059076	175492545	-	inside	71653	71205	NearestLocation	Rgs7
929	chr1	175431050	175432249	1200	*	Diestrus__X04495	928	24012	175059076	175492545	-	inside	61495	60296	NearestLocation	Rgs7
930	chr1	175469268	175469748	481	*	Diestrus__X04498	929	24012	175059076	175492545	-	inside	23277	22797	NearestLocation	Rgs7
931	chr1	175601789	175602221	433	*	Diestrus__X04502	930	98256	175620381	175660853	+	upstream	-18592	18160	NearestLocation	Kmo
932	chr1	175889254	175889679	426	*	Diestrus__X04511	931	26909	175880778	175911396	+	inside	8476	8476	NearestLocation	Exo1
933	chr1	176315021	176315624	604	*	Diestrus__X04515	932	319455	175962306	176275312	-	upstream	-39709	39709	NearestLocation	Pld5
934	chr1	176355152	176355733	582	*	Diestrus__X04516	933	319455	175962306	176275312	-	upstream	-79840	79840	NearestLocation	Pld5
935	chr1	176443689	176444119	431	*	Diestrus__X04517	934	319455	175962306	176275312	-	upstream	-168377	168377	NearestLocation	Pld5
936	chr1	176457625	176458086	462	*	Diestrus__X04519	935	319455	175962306	176275312	-	upstream	-182313	182313	NearestLocation	Pld5
937	chr1	176594192	176594743	552	*	Diestrus__X04521	936	723921	176772325	176772423	-	downstream	178231	177582	NearestLocation	Mir350
938	chr1	176621935	176622791	857	*	Diestrus__X04523	937	723921	176772325	176772423	-	downstream	150488	149534	NearestLocation	Mir350
939	chr1	176877639	176878246	608	*	Diestrus__X04528	938	15365	176834624	176836133	-	upstream	-41506	41506	NearestLocation	Hmga2-ps1
940	chr1	176927129	176927761	633	*	Diestrus__X04530	939	15365	176834624	176836133	-	upstream	-90996	90996	NearestLocation	Hmga2-ps1
941	chr1	176994390	176995741	1352	*	Diestrus__X04539	940	15365	176834624	176836133	-	upstream	-158257	158257	NearestLocation	Hmga2-ps1
942	chr1	177039192	177040257	1066	*	Diestrus__X04543	941	15365	176834624	176836133	-	upstream	-203059	203059	NearestLocation	Hmga2-ps1
943	chr1	177050584	177051984	1401	*	Diestrus__X04544	942	23797	177022115	177248767	-	inside	198183	28469	NearestLocation	Akt3
944	chr1	177501236	177501813	578	*	Diestrus__X04566	943	30928	177442407	177450764	+	downstream	58829	50472	NearestLocation	Zbtb18
945	chr1	177614313	177615020	708	*	Diestrus__X04572	944	75589	177641542	177642943	-	downstream	28630	26522	NearestLocation	2310043L19Rik
946	chr1	177625962	177626673	712	*	Diestrus__X04573	945	75589	177641542	177642943	-	downstream	16981	14869	NearestLocation	2310043L19Rik
947	chr1	177640391	177641369	979	*	Diestrus__X04574	946	75589	177641542	177642943	-	downstream	2552	173	NearestLocation	2310043L19Rik
948	chr1	177683857	177684386	530	*	Diestrus__X04575	947	75589	177641542	177642943	-	upstream	-40914	40914	NearestLocation	2310043L19Rik
949	chr1	178747355	178748001	647	*	Diestrus__X04599	948	269152	178529125	178932857	+	inside	218230	184856	NearestLocation	Kif26b
950	chr1	178889530	178890165	636	*	Diestrus__X04604	949	269152	178529125	178932857	+	inside	360405	42692	NearestLocation	Kif26b
951	chr1	179073249	179073849	601	*	Diestrus__X04609	950	69726	178955039	179518003	-	inside	444754	118210	NearestLocation	Smyd3
952	chr1	179715260	179715644	385	*	Diestrus__X04626	951	109232	179668231	179687184	+	downstream	47029	28076	NearestLocation	Sccpdh
953	chr1	179956861	179958079	1219	*	Diestrus__X04631	952	226751	179961089	180165602	+	upstream	-4228	3010	NearestLocation	Cdc42bpa
954	chr1	180089142	180089797	656	*	Diestrus__X04634	953	67426	180165238	180196020	-	downstream	106878	75441	NearestLocation	Coq8a
955	chr1	180104327	180105334	1008	*	Diestrus__X04635	954	67426	180165238	180196020	-	downstream	91693	59904	NearestLocation	Coq8a
956	chr1	180202812	180203468	657	*	Diestrus__X04637	955	67426	180165238	180196020	-	upstream	-6792	6792	NearestLocation	Coq8a
957	chr1	180225760	180226551	792	*	Diestrus__X04638	956	67426	180165238	180196020	-	upstream	-29740	29740	NearestLocation	Coq8a
958	chr1	180421881	180422939	1059	*	Diestrus__X04645	957	381310	180432373	180483504	-	downstream	61623	9434	NearestLocation	Stum
959	chr1	180456586	180457005	420	*	Diestrus__X04648	958	381310	180432373	180483504	-	inside	26918	24213	NearestLocation	Stum
960	chr1	180517273	180518235	963	*	Diestrus__X04655	959	381310	180432373	180483504	-	upstream	-33769	33769	NearestLocation	Stum
961	chr1	180536323	180536710	388	*	Diestrus__X04657	960	11545	180568975	180601254	+	upstream	-32652	32265	NearestLocation	Parp1
962	chr1	180541806	180542596	791	*	Diestrus__X04658	961	11545	180568975	180601254	+	upstream	-27169	26379	NearestLocation	Parp1
963	chr1	180550751	180551253	503	*	Diestrus__X04660	962	11545	180568975	180601254	+	upstream	-18224	17722	NearestLocation	Parp1
964	chr1	180777552	180777943	392	*	Diestrus__X04667	963	15078	180802560	180813605	-	downstream	36053	24617	NearestLocation	H3f3a
965	chr1	181272839	181273259	421	*	Diestrus__X04677	964	226757	181173226	181211978	-	upstream	-60861	60861	NearestLocation	Wdr26
966	chr1	181309269	181309696	428	*	Diestrus__X04679	965	72978	181352628	181460641	+	upstream	-43359	42932	NearestLocation	Cnih3
967	chr1	181351863	181352794	932	*	Diestrus__X04680	966	72978	181352628	181460641	+	overlapStart	-765	166	NearestLocation	Cnih3
968	chr1	181398964	181399814	851	*	Diestrus__X04685	967	72978	181352628	181460641	+	inside	46336	46336	NearestLocation	Cnih3
969	chr1	181401250	181401629	380	*	Diestrus__X04686	968	72978	181352628	181460641	+	inside	48622	48622	NearestLocation	Cnih3
970	chr1	181419452	181420799	1348	*	Diestrus__X04687	969	72978	181352628	181460641	+	inside	66824	39842	NearestLocation	Cnih3
971	chr1	181656192	181656638	447	*	Diestrus__X04698	970	403180	181509633	181511451	-	upstream	-144741	144741	NearestLocation	Ccdc121
972	chr1	181832163	181833148	986	*	Diestrus__X04700	971	98386	181815315	181842401	-	inside	10238	9253	NearestLocation	Lbr
973	chr1	182045246	182045680	435	*	Diestrus__X04709	972	13800	181896386	182019980	-	upstream	-25266	25266	NearestLocation	Enah
974	chr1	182095113	182095704	592	*	Diestrus__X04710	973	27058	182124737	182132415	+	upstream	-29624	29033	NearestLocation	Srp9
975	chr1	182345718	182346255	538	*	Diestrus__X04714	974	67948	182313102	182341606	-	upstream	-4112	4112	NearestLocation	Fbxo28
976	chr1	182354724	182355235	512	*	Diestrus__X04716	975	67948	182313102	182341606	-	upstream	-13118	13118	NearestLocation	Fbxo28
977	chr1	182464317	182465353	1037	*	Diestrus__X04718	976	12334	182467259	182517483	-	downstream	53166	1906	NearestLocation	Capn2
978	chr1	182849570	182850164	595	*	Diestrus__X04734	977	96935	182764906	182895654	+	inside	84664	45490	NearestLocation	Susd4
979	chr1	182972182	182972762	581	*	Diestrus__X04741	978	53791	182954788	182976044	+	inside	17394	3282	NearestLocation	Tlr5
980	chr1	183237642	183238303	662	*	Diestrus__X04750	979	68897	183086264	183221529	-	upstream	-16113	16113	NearestLocation	Disp1
981	chr1	183273240	183273714	475	*	Diestrus__X04751	980	108909	183297060	183324501	+	upstream	-23820	23346	NearestLocation	Aida
982	chr1	183316193	183316807	615	*	Diestrus__X04754	981	71678	183276342	183297256	-	upstream	-18937	18937	NearestLocation	Brox
983	chr1	183359121	183360086	966	*	Diestrus__X04756	982	338366	183326236	183369565	-	inside	10444	9479	NearestLocation	Mia3
984	chr1	183669543	183670396	854	*	Diestrus__X04760	983	78772	183418470	183437053	+	downstream	251073	232490	NearestLocation	Hhipl2
985	chr1	183824844	183825205	362	*	Diestrus__X04763	984	73363	184033032	184033998	-	downstream	209154	207827	NearestLocation	1700056E22Rik
986	chr1	184235086	184236051	966	*	Diestrus__X04767	985	63953	184034461	184075636	+	downstream	200625	159450	NearestLocation	Dusp10
987	chr1	185342010	185343124	1115	*	Diestrus__X04796	986	23827	185332159	185357769	+	inside	9851	9851	NearestLocation	Bpnt1
988	chr1	185598526	185599119	594	*	Diestrus__X04802	987	114668	185497306	185498014	+	downstream	101220	100512	NearestLocation	5033404E19Rik
989	chr1	185891836	185892205	370	*	Diestrus__X04805	988	226791	186087732	186117310	-	downstream	225474	195527	NearestLocation	Lyplal1
990	chr1	186137670	186138474	805	*	Diestrus__X04809	989	226791	186087732	186117310	-	upstream	-20360	20360	NearestLocation	Lyplal1
991	chr1	186218032	186218517	486	*	Diestrus__X04812	990	226791	186087732	186117310	-	upstream	-100722	100722	NearestLocation	Lyplal1
992	chr1	186309384	186310381	998	*	Diestrus__X04818	991	226791	186087732	186117310	-	upstream	-192074	192074	NearestLocation	Lyplal1
993	chr1	186434656	186436554	1899	*	Diestrus__X04820	992	320449	186511838	186558681	-	downstream	124025	75284	NearestLocation	A730004F24Rik
994	chr1	186605421	186605999	579	*	Diestrus__X04825	993	320449	186511838	186558681	-	upstream	-46740	46740	NearestLocation	A730004F24Rik
995	chr1	186808367	186809101	735	*	Diestrus__X04832	994	67223	186721087	186749358	-	upstream	-59009	59009	NearestLocation	Rrp15
996	chr1	186827820	186828168	349	*	Diestrus__X04833	995	67223	186721087	186749358	-	upstream	-78462	78462	NearestLocation	Rrp15
997	chr1	186988127	186989301	1175	*	Diestrus__X04834	996	110957	186967416	186970627	+	downstream	20711	17500	NearestLocation	D1Pas1
998	chr1	187031402	187032284	883	*	Diestrus__X04836	997	110957	186967416	186970627	+	downstream	63986	60775	NearestLocation	D1Pas1
999	chr1	187276766	187277454	689	*	Diestrus__X04843	998	67769	187215511	187351429	+	inside	61255	61255	NearestLocation	Gpatch2
1000	chr1	187277758	187278624	867	*	Diestrus__X04844	999	67769	187215511	187351429	+	inside	62247	62247	NearestLocation	Gpatch2
1001	chr1	187285633	187286130	498	*	Diestrus__X04846	1000	67769	187215511	187351429	+	inside	70122	65299	NearestLocation	Gpatch2
1002	chr1	187315858	187316458	601	*	Diestrus__X04847	1001	67769	187215511	187351429	+	inside	100347	34971	NearestLocation	Gpatch2
1003	chr1	187378023	187378445	423	*	Diestrus__X04848	1002	67769	187215511	187351429	+	downstream	162512	26594	NearestLocation	Gpatch2
1004	chr1	187674894	187675486	593	*	Diestrus__X04851	1003	26381	187609006	188214884	+	inside	65888	65888	NearestLocation	Esrrg
1005	chr1	187997608	187998340	733	*	Diestrus__X04855	1004	320272	188006576	188008990	-	downstream	11382	8236	NearestLocation	9330162B11Rik
1006	chr1	188014367	188014865	499	*	Diestrus__X04856	1005	320272	188006576	188008990	-	upstream	-5377	5377	NearestLocation	9330162B11Rik
1007	chr1	188233010	188233812	803	*	Diestrus__X04859	1006	22283	188262023	188965039	+	upstream	-29013	28211	NearestLocation	Ush2a
1008	chr1	188616506	188617253	748	*	Diestrus__X04864	1007	22283	188262023	188965039	+	inside	354483	347786	NearestLocation	Ush2a
1009	chr1	188810047	188811057	1011	*	Diestrus__X04866	1008	226823	188971096	189007840	-	downstream	197793	160039	NearestLocation	Kctd3
1010	chr1	189004315	189005705	1391	*	Diestrus__X04868	1009	226823	188971096	189007840	-	inside	3525	2135	NearestLocation	Kctd3
1011	chr1	189028257	189029218	962	*	Diestrus__X04870	1010	226823	188971096	189007840	-	upstream	-20417	20417	NearestLocation	Kctd3
1012	chr1	189046326	189046747	422	*	Diestrus__X04872	1011	226823	188971096	189007840	-	upstream	-38486	38486	NearestLocation	Kctd3
1013	chr1	189217578	189218578	1001	*	Diestrus__X04878	1012	16526	189207930	189402273	-	inside	184695	9648	NearestLocation	Kcnk2
1014	chr1	189219010	189219599	590	*	Diestrus__X04879	1013	16526	189207930	189402273	-	inside	183263	11080	NearestLocation	Kcnk2
1015	chr1	189879004	189879612	609	*	Diestrus__X04896	1014	226830	189880492	189922288	-	downstream	43284	880	NearestLocation	Smyd2
1016	chr1	190045799	190046157	359	*	Diestrus__X04903	1015	226830	189880492	189922288	-	upstream	-123511	123511	NearestLocation	Smyd2
1017	chr1	190220336	190220864	529	*	Diestrus__X04908	1016	19130	190121777	190170680	-	upstream	-49656	49656	NearestLocation	Prox1
1018	chr1	190531034	190531549	516	*	Diestrus__X04911	1017	19130	190121777	190170680	-	upstream	-360354	360354	NearestLocation	Prox1
1019	chr1	190661229	190662033	805	*	Diestrus__X04913	1018	320119	190772879	190911770	-	downstream	250541	110846	NearestLocation	Rps6kc1
1020	chr1	190902663	190903429	767	*	Diestrus__X04920	1019	320119	190772879	190911770	-	inside	9107	8341	NearestLocation	Rps6kc1
1021	chr1	190979044	190979749	706	*	Diestrus__X04926	1020	226841	190947646	190979296	-	overlapStart	252	252	NearestLocation	Vash2
1022	chr1	191030994	191031609	616	*	Diestrus__X04928	1021	226844	191005832	191026190	-	upstream	-4804	4804	NearestLocation	Mfsd7b
1023	chr1	191075513	191075919	407	*	Diestrus__X04930	1022	381318	191063021	191084558	+	inside	12492	8639	NearestLocation	Nsl1
1024	chr1	191104692	191105140	449	*	Diestrus__X04933	1023	381319	191097880	191108943	+	inside	6812	3803	NearestLocation	Batf3
1025	chr1	191527049	191527755	707	*	Diestrus__X04947	1024	76843	191537356	191575544	-	downstream	48495	9601	NearestLocation	Dtl
1026	chr1	192070222	192071338	1117	*	Diestrus__X04961	1025	22033	191997203	192092599	-	inside	22377	21261	NearestLocation	Traf5
1027	chr1	192451645	192452543	899	*	Diestrus__X04977	1026	16510	192190777	192510159	+	inside	260868	57616	NearestLocation	Kcnh1
1028	chr1	192841051	192841736	686	*	Diestrus__X04987	1027	73455	192841705	192842739	+	overlapStart	-654	31	NearestLocation	1700065J18Rik
1029	chr1	193034349	193036703	2355	*	Diestrus__X04991	1028	329324	192891234	193035775	-	overlapStart	1426	928	NearestLocation	Syt14
1030	chr1	193151091	193151689	599	*	Diestrus__X04998	1029	54139	193153112	193172035	+	upstream	-2021	1423	NearestLocation	Irf6
1031	chr1	193189067	193190371	1305	*	Diestrus__X05000	1030	215243	193175504	193201546	-	inside	12479	11175	NearestLocation	Traf3ip3
1032	chr1	193298062	193298956	895	*	Diestrus__X05005	1031	14373	193272160	193273188	-	upstream	-24874	24874	NearestLocation	G0s2
1033	chr1	193315891	193317643	1753	*	Diestrus__X05007	1032	14373	193272160	193273188	-	upstream	-42703	42703	NearestLocation	G0s2
1034	chr1	193344410	193345560	1151	*	Diestrus__X05014	1033	215303	193346346	193370282	-	downstream	25872	786	NearestLocation	Camk1g
1035	chr1	193539025	193539839	815	*	Diestrus__X05025	1034	387201	193507463	193507530	-	upstream	-31495	31495	NearestLocation	Mir205
1036	chr1	193681255	193682179	925	*	Diestrus__X05032	1035	387201	193507463	193507530	-	upstream	-173725	173725	NearestLocation	Mir205
1037	chr1	193750538	193751362	825	*	Diestrus__X05035	1036	387201	193507463	193507530	-	upstream	-243008	243008	NearestLocation	Mir205
1038	chr1	193969155	193969635	481	*	Diestrus__X05040	1037	74942	194212187	194222759	-	downstream	253604	242552	NearestLocation	4930503O07Rik
1039	chr1	194089733	194090234	502	*	Diestrus__X05045	1038	74942	194212187	194222759	-	downstream	133026	121953	NearestLocation	4930503O07Rik
1040	chr1	194160573	194161537	965	*	Diestrus__X05046	1039	74942	194212187	194222759	-	downstream	62186	50650	NearestLocation	4930503O07Rik
1041	chr1	194315396	194316244	849	*	Diestrus__X05049	1040	74942	194212187	194222759	-	upstream	-92637	92637	NearestLocation	4930503O07Rik
1042	chr1	194548003	194548662	660	*	Diestrus__X05053	1041	18845	194619829	194816868	+	upstream	-71826	71167	NearestLocation	Plxna2
1043	chr1	194647190	194648169	980	*	Diestrus__X05063	1042	18845	194619829	194816868	+	inside	27361	27361	NearestLocation	Plxna2
1044	chr1	194736779	194737513	735	*	Diestrus__X05068	1043	18845	194619829	194816868	+	inside	116950	79355	NearestLocation	Plxna2
1045	chr1	194780865	194781779	915	*	Diestrus__X05069	1044	12490	194938821	194961292	+	upstream	-157956	157042	NearestLocation	Cd34
1046	chr1	194945412	194945890	479	*	Diestrus__X05077	1045	12490	194938821	194961292	+	inside	6591	6591	NearestLocation	Cd34
1047	chr10	3109871	3110417	547	*	Diestrus__X05088	1046	619314	3125091	3133193	-	downstream	23322	14674	NearestLocation	B020014A21Rik
1048	chr10	3112724	3113077	354	*	Diestrus__X05089	1047	619314	3125091	3133193	-	downstream	20469	12014	NearestLocation	B020014A21Rik
1049	chr10	3307662	3308274	613	*	Diestrus__X05091	1048	670558	3256208	3267771	-	upstream	-39891	39891	NearestLocation	H60c
1050	chr10	4006242	4006876	635	*	Diestrus__X05102	1049	270685	3973075	4167081	+	inside	33167	33167	NearestLocation	Mthfd1l
1051	chr10	4087366	4087996	631	*	Diestrus__X05103	1050	270685	3973075	4167081	+	inside	114291	79085	NearestLocation	Mthfd1l
1052	chr10	4233093	4233581	489	*	Diestrus__X05106	1051	83397	4266329	4359471	+	upstream	-33236	32748	NearestLocation	Akap12
1053	chr10	4266248	4267395	1148	*	Diestrus__X05107	1052	83397	4266329	4359471	+	overlapStart	-81	81	NearestLocation	Akap12
1054	chr10	4397738	4399627	1890	*	Diestrus__X05112	1053	381990	4367074	4388108	-	upstream	-9630	9630	NearestLocation	Zbtb2
1055	chr10	4611808	4612421	614	*	Diestrus__X05116	1054	13982	4611989	5005633	+	overlapStart	-181	181	NearestLocation	Esr1
1056	chr10	4709843	4710534	692	*	Diestrus__X05117	1055	13982	4611989	5005633	+	inside	97854	97854	NearestLocation	Esr1
1057	chr10	4993696	4994184	489	*	Diestrus__X05119	1056	13982	4611989	5005633	+	inside	381707	11449	NearestLocation	Esr1
1058	chr10	5264082	5265112	1031	*	Diestrus__X05126	1057	64009	5020196	5551482	-	inside	287400	243886	NearestLocation	Syne1
1059	chr10	5360286	5361063	778	*	Diestrus__X05132	1058	64009	5020196	5551482	-	inside	191196	190419	NearestLocation	Syne1
1060	chr10	5522097	5522709	613	*	Diestrus__X05139	1059	64009	5020196	5551482	-	inside	29385	28773	NearestLocation	Syne1
1061	chr10	5844287	5844788	502	*	Diestrus__X05151	1060	108853	5811887	5823943	-	upstream	-20344	20344	NearestLocation	Mtrf1l
1062	chr10	6011505	6012070	566	*	Diestrus__X05158	1061	56533	5825664	5922400	-	upstream	-89105	89105	NearestLocation	Rgs17
1063	chr10	6647537	6648113	577	*	Diestrus__X05160	1062	18390	6758593	7038209	+	upstream	-111056	110480	NearestLocation	Oprm1
1064	chr10	6666895	6667378	484	*	Diestrus__X05161	1063	18390	6758593	7038209	+	upstream	-91698	91215	NearestLocation	Oprm1
1065	chr10	6789670	6790656	987	*	Diestrus__X05164	1064	18390	6758593	7038209	+	inside	31077	31077	NearestLocation	Oprm1
1066	chr10	7046616	7047172	557	*	Diestrus__X05179	1065	320495	6886365	7023185	-	upstream	-23431	23431	NearestLocation	Ipcef1
1067	chr10	7066085	7066493	409	*	Diestrus__X05181	1066	320495	6886365	7023185	-	upstream	-42900	42900	NearestLocation	Ipcef1
1068	chr10	7211340	7211799	460	*	Diestrus__X05187	1067	215748	7119062	7212237	-	inside	897	438	NearestLocation	Cnksr3
1069	chr10	7224913	7225413	501	*	Diestrus__X05188	1068	215748	7119062	7212237	-	upstream	-12676	12676	NearestLocation	Cnksr3
1070	chr10	7591192	7592663	1472	*	Diestrus__X05195	1069	237253	7589800	7625477	+	inside	1392	1392	NearestLocation	Lrp11
1071	chr10	7702516	7703057	542	*	Diestrus__X05199	1070	16798	7681209	7716461	+	inside	21307	13404	NearestLocation	Lats1
1072	chr10	8176087	8177216	1130	*	Diestrus__X05212	1071	68652	7905648	7956123	-	upstream	-219964	219964	NearestLocation	Tab2
1073	chr10	8230003	8230464	462	*	Diestrus__X05215	1072	68652	7905648	7956123	-	upstream	-273880	273880	NearestLocation	Tab2
1074	chr10	8320796	8321174	379	*	Diestrus__X05219	1073	338362	8204753	8518825	-	inside	198029	116043	NearestLocation	Ust
1075	chr10	8446859	8448136	1278	*	Diestrus__X05223	1074	338362	8204753	8518825	-	inside	71966	70689	NearestLocation	Ust
1076	chr10	8577567	8578467	901	*	Diestrus__X05228	1075	338362	8204753	8518825	-	upstream	-58742	58742	NearestLocation	Ust
1077	chr10	8653609	8654009	401	*	Diestrus__X05231	1076	338362	8204753	8518825	-	upstream	-134784	134784	NearestLocation	Ust
1078	chr10	8682438	8683045	608	*	Diestrus__X05232	1077	338362	8204753	8518825	-	upstream	-163613	163613	NearestLocation	Ust
1079	chr10	8781987	8782781	795	*	Diestrus__X05235	1078	70097	8722219	8886070	-	inside	104083	59768	NearestLocation	Sash1
1080	chr10	8833250	8834321	1072	*	Diestrus__X05240	1079	70097	8722219	8886070	-	inside	52820	51749	NearestLocation	Sash1
1081	chr10	9310484	9310981	498	*	Diestrus__X05257	1080	320825	9627259	9675208	-	downstream	364724	316278	NearestLocation	Samd5
1082	chr10	9549845	9550770	926	*	Diestrus__X05263	1081	320825	9627259	9675208	-	downstream	125363	76489	NearestLocation	Samd5
1083	chr10	9575501	9575949	449	*	Diestrus__X05265	1082	320825	9627259	9675208	-	downstream	99707	51310	NearestLocation	Samd5
[truncated: 10,568 more rows]

## Sheet: Suppl. Dataset 1c
Suppl. Dataset 1c: Dioestrus-Male comparison_Dioestrus-specific ATAC-seq peaks (DM_Die)
[truncated: 14,767 more rows]

## Sheet: Suppl. Dataset 1d
Suppl. Dataset 1d: Dioestrus-Male comparison_Male-specific ATAC-seq peaks (DM_Male)
[truncated: 4,884 more rows]

[truncated: 3 more sheets: Suppl. Dataset 1e, Suppl. Dataset 1f, Suppl. Dataset 1g]
