# Supplementary material for: Chromatin organization in the female mouse brain fluctuates across the oestrous cycle
Source: Nat Commun. 2019 Jun 28;10:2851. doi: 10.1038/s41467-019-10704-0 (PMC6598989; doi:10.1038/s41467-019-10704-0)
Supplement: Supplementary file 5 — Supplementary Data 2 [file 41467_2019_10704_MOESM5_ESM.xlsx]

## Sheet: Suppl. Dataset 2a
Suppl. Dataset 2a: Biological Process_DP comparison_Pro-specific peaks (egoBP_DP_Pro)
GO:0031346	positive regulation of cell projection organization	1.31581e-12
GO:0034765	regulation of ion transmembrane transport	1.31581e-12
GO:0042391	regulation of membrane potential	1.31581e-12
GO:0010976	positive regulation of neuron projection development	2.62709e-12
GO:0045666	positive regulation of neuron differentiation	2.51019e-11
GO:0010959	regulation of metal ion transport	2.8976e-11
GO:1904062	regulation of cation transmembrane transport	1.04712e-10
GO:0007264	small GTPase mediated signal transduction	2.10431e-10
GO:0061564	axon development	9.6097e-10
GO:0003012	muscle system process	1.21594e-09
GO:0016358	dendrite development	1.27421e-09
GO:0051056	regulation of small GTPase mediated signal transduction	1.39537e-09
GO:0007409	axonogenesis	4.47453e-09
GO:0003013	circulatory system process	9.32888e-09
GO:0019932	second-messenger-mediated signaling	9.32888e-09
GO:0070838	divalent metal ion transport	2.02001e-08
GO:0008015	blood circulation	2.44337e-08
GO:0007215	glutamate receptor signaling pathway	2.44668e-08
GO:0032409	regulation of transporter activity	2.7296e-08
GO:0072511	divalent inorganic cation transport	2.8055e-08
GO:0007265	Ras protein signal transduction	2.8055e-08
GO:0050808	synapse organization	2.8055e-08
GO:0006816	calcium ion transport	2.8055e-08
GO:0010769	regulation of cell morphogenesis involved in differentiation	2.85369e-08
GO:0032412	regulation of ion transmembrane transporter activity	3.31089e-08
GO:0043270	positive regulation of ion transport	3.57755e-08
GO:0090257	regulation of muscle system process	3.57755e-08
GO:0022898	regulation of transmembrane transporter activity	7.20415e-08
GO:0003015	heart process	9.3094e-08
GO:1903522	regulation of blood circulation	1.08e-07
GO:0072657	protein localization to membrane	1.38095e-07
GO:0006813	potassium ion transport	1.38501e-07
GO:2001257	regulation of cation channel activity	1.38501e-07
GO:0007611	learning or memory	1.38501e-07
GO:0050890	cognition	1.57597e-07
GO:0006936	muscle contraction	1.65187e-07
GO:0007626	locomotory behavior	1.65187e-07
GO:0060047	heart contraction	1.70213e-07
GO:0032970	regulation of actin filament-based process	1.87601e-07
GO:0071804	cellular potassium ion transport	1.89407e-07
GO:0071805	potassium ion transmembrane transport	1.89407e-07
GO:0050773	regulation of dendrite development	3.99943e-07
GO:0021537	telencephalon development	4.19696e-07
GO:0006469	negative regulation of protein kinase activity	5.19417e-07
GO:0072659	protein localization to plasma membrane	5.19417e-07
GO:0008016	regulation of heart contraction	5.65062e-07
GO:0046578	regulation of Ras protein signal transduction	6.59534e-07
GO:0030900	forebrain development	8.53191e-07
GO:0035249	synaptic transmission, glutamatergic	8.66841e-07
GO:0050807	regulation of synapse organization	8.66841e-07
GO:0040013	negative regulation of locomotion	9.3929e-07
GO:0001508	action potential	1.01105e-06
GO:0035637	multicellular organismal signaling	1.01105e-06
GO:0030048	actin filament-based movement	1.22503e-06
GO:0043087	regulation of GTPase activity	1.54501e-06
GO:0060078	regulation of postsynaptic membrane potential	1.58042e-06
GO:0050803	regulation of synapse structure or activity	1.98012e-06
GO:0019722	calcium-mediated signaling	2.16099e-06
GO:0051963	regulation of synapse assembly	2.3043e-06
GO:0006874	cellular calcium ion homeostasis	2.61383e-06
GO:0001667	ameboidal-type cell migration	2.61383e-06
GO:0060537	muscle tissue development	2.66794e-06
GO:0010256	endomembrane system organization	2.9053e-06
GO:0072503	cellular divalent inorganic cation homeostasis	2.9053e-06
GO:0072507	divalent inorganic cation homeostasis	2.9053e-06
GO:0042692	muscle cell differentiation	3.04637e-06
GO:0014706	striated muscle tissue development	3.36763e-06
GO:0030336	negative regulation of cell migration	3.51984e-06
GO:0007015	actin filament organization	3.77678e-06
GO:1990778	protein localization to cell periphery	4.02174e-06
GO:0034764	positive regulation of transmembrane transport	4.86391e-06
GO:0099565	chemical synaptic transmission, postsynaptic	5.17684e-06
GO:0048167	regulation of synaptic plasticity	5.28993e-06
GO:0055074	calcium ion homeostasis	5.30554e-06
GO:0043266	regulation of potassium ion transport	5.60418e-06
GO:0051271	negative regulation of cellular component movement	5.8423e-06
GO:0050770	regulation of axonogenesis	5.8423e-06
GO:0033673	negative regulation of kinase activity	6.42153e-06
GO:0048588	developmental cell growth	6.54845e-06
GO:0051146	striated muscle cell differentiation	6.54845e-06
GO:2000146	negative regulation of cell motility	9.0173e-06
GO:0015672	monovalent inorganic cation transport	9.95507e-06
GO:0023061	signal release	9.95507e-06
GO:0032011	ARF protein signal transduction	9.95507e-06
GO:0032012	regulation of ARF protein signal transduction	9.95507e-06
GO:1902903	regulation of supramolecular fiber organization	1.05907e-05
GO:0051924	regulation of calcium ion transport	1.1052e-05
GO:0050806	positive regulation of synaptic transmission	1.16246e-05
GO:0007517	muscle organ development	1.29922e-05
GO:0001933	negative regulation of protein phosphorylation	1.36791e-05
GO:0007163	establishment or maintenance of cell polarity	1.391e-05
GO:1904064	positive regulation of cation transmembrane transport	1.45043e-05
GO:0060048	cardiac muscle contraction	1.46204e-05
GO:0060996	dendritic spine development	1.46204e-05
GO:0032956	regulation of actin cytoskeleton organization	1.46204e-05
GO:0055001	muscle cell development	1.79058e-05
GO:0006941	striated muscle contraction	2.24043e-05
GO:0055002	striated muscle cell development	2.3179e-05
GO:0006470	protein dephosphorylation	2.32327e-05
GO:0010811	positive regulation of cell-substrate adhesion	2.45792e-05
GO:0070588	calcium ion transmembrane transport	2.52375e-05
GO:0007411	axon guidance	2.54853e-05
GO:0051348	negative regulation of transferase activity	2.8494e-05
GO:0051235	maintenance of location	3.02453e-05
GO:0001525	angiogenesis	3.05266e-05
GO:0051966	regulation of synaptic transmission, glutamatergic	3.20249e-05
GO:0048813	dendrite morphogenesis	3.63608e-05
GO:1900449	regulation of glutamate receptor signaling pathway	3.70278e-05
GO:0048738	cardiac muscle tissue development	3.92385e-05
GO:1902905	positive regulation of supramolecular fiber organization	4.40671e-05
GO:0055117	regulation of cardiac muscle contraction	4.42968e-05
GO:0034767	positive regulation of ion transmembrane transport	4.42968e-05
GO:0007416	synapse assembly	4.44946e-05
GO:0007612	learning	4.44946e-05
GO:0097485	neuron projection guidance	4.5662e-05
GO:0055017	cardiac muscle tissue growth	4.6404e-05
GO:0086003	cardiac muscle cell contraction	4.76757e-05
GO:0051965	positive regulation of synapse assembly	5.17149e-05
GO:0060401	cytosolic calcium ion transport	5.56752e-05
GO:0060419	heart growth	5.72596e-05
GO:0016311	dephosphorylation	5.84394e-05
GO:0003300	cardiac muscle hypertrophy	5.91319e-05
GO:0060359	response to ammonium ion	6.41056e-05
GO:1901379	regulation of potassium ion transmembrane transport	6.60013e-05
GO:0021954	central nervous system neuron development	6.95457e-05
GO:0050805	negative regulation of synaptic transmission	6.95457e-05
GO:0010611	regulation of cardiac muscle hypertrophy	6.95457e-05
GO:0010770	positive regulation of cell morphogenesis involved in differentiation	8.76521e-05
GO:0006937	regulation of muscle contraction	8.80659e-05
GO:0110053	regulation of actin filament organization	8.86065e-05
GO:0031032	actomyosin structure organization	9.73292e-05
GO:0042326	negative regulation of phosphorylation	9.73292e-05
GO:0043502	regulation of muscle adaptation	9.73292e-05
GO:0010810	regulation of cell-substrate adhesion	9.73292e-05
GO:0051495	positive regulation of cytoskeleton organization	0.00010072
GO:0035265	organ growth	0.000101008
GO:0060998	regulation of dendritic spine development	0.000103002
GO:0021955	central nervous system neuron axonogenesis	0.000103002
GO:1903532	positive regulation of secretion by cell	0.000104675
GO:0060402	calcium ion transport into cytosol	0.000105979
GO:0034330	cell junction organization	0.000106512
GO:0046426	negative regulation of JAK-STAT cascade	0.000110079
GO:1904893	negative regulation of STAT cascade	0.000110079
GO:0010721	negative regulation of cell development	0.000118509
GO:0048638	regulation of developmental growth	0.000118509
GO:0021953	central nervous system neuron differentiation	0.000118509
GO:0032271	regulation of protein polymerization	0.000118509
GO:1990089	response to nerve growth factor	0.000121304
GO:1990090	cellular response to nerve growth factor stimulus	0.000121304
GO:0032535	regulation of cellular component size	0.000124644
GO:0051279	regulation of release of sequestered calcium ion into cytosol	0.000125397
GO:0007269	neurotransmitter secretion	0.000125397
GO:0099643	signal release from synapse	0.000125397
GO:0008154	actin polymerization or depolymerization	0.000125397
GO:0010631	epithelial cell migration	0.000125397
GO:0099531	presynaptic process involved in chemical synaptic transmission	0.00012566
GO:0014897	striated muscle hypertrophy	0.000139985
GO:0090130	tissue migration	0.00014321
GO:0014743	regulation of muscle hypertrophy	0.00014321
GO:1990138	neuron projection extension	0.000143994
GO:0046928	regulation of neurotransmitter secretion	0.000163803
GO:0055021	regulation of cardiac muscle tissue growth	0.000163803
GO:0043500	muscle adaptation	0.00016633
GO:0086009	membrane repolarization	0.00016633
GO:0019226	transmission of nerve impulse	0.00016633
GO:0090132	epithelium migration	0.000171981
GO:0051480	regulation of cytosolic calcium ion concentration	0.000176966
GO:0009612	response to mechanical stimulus	0.000180636
GO:0070252	actin-mediated cell contraction	0.000185052
GO:0032273	positive regulation of protein polymerization	0.00019158
GO:0086001	cardiac muscle cell action potential	0.000218785
GO:0034332	adherens junction organization	0.000231736
GO:0097553	calcium ion transmembrane import into cytosol	0.000248264
GO:0051668	localization within membrane	0.000251373
GO:0014896	muscle hypertrophy	0.000251373
GO:0006887	exocytosis	0.000251373
GO:0034329	cell junction assembly	0.000257007
GO:1901016	regulation of potassium ion transmembrane transporter activity	0.000258189
GO:1900006	positive regulation of dendrite development	0.000268704
GO:0006898	receptor-mediated endocytosis	0.000283354
GO:0007214	gamma-aminobutyric acid signaling pathway	0.000291141
GO:0030335	positive regulation of cell migration	0.000296926
GO:1903169	regulation of calcium ion transmembrane transport	0.000307711
GO:0007030	Golgi organization	0.000307711
GO:0007613	memory	0.000312407
GO:0002028	regulation of sodium ion transport	0.000315969
GO:0051968	positive regulation of synaptic transmission, glutamatergic	0.000354923
GO:0051258	protein polymerization	0.000365419
GO:0031589	cell-substrate adhesion	0.000367506
GO:0099173	postsynapse organization	0.000383065
GO:0055119	relaxation of cardiac muscle	0.000396897
GO:0001558	regulation of cell growth	0.000400578
GO:1901077	regulation of relaxation of muscle	0.000442485
GO:0019228	neuronal action potential	0.000454979
GO:0043268	positive regulation of potassium ion transport	0.000454979
GO:0007188	adenylate cyclase-modulating G-protein coupled receptor signaling pathway	0.000463096
GO:0043542	endothelial cell migration	0.000463096
GO:0051209	release of sequestered calcium ion into cytosol	0.000465651
GO:0051283	negative regulation of sequestering of calcium ion	0.000465651
GO:2000300	regulation of synaptic vesicle exocytosis	0.000465651
GO:0051961	negative regulation of nervous system development	0.000471801
GO:0060249	anatomical structure homeostasis	0.000544938
GO:0120031	plasma membrane bounded cell projection assembly	0.000591227
GO:0033002	muscle cell proliferation	0.000591227
GO:0048871	multicellular organismal homeostasis	0.000596657
GO:0051282	regulation of sequestering of calcium ion	0.000607449
GO:0018210	peptidyl-threonine modification	0.000607905
GO:0019233	sensory perception of pain	0.000617085
GO:0006836	neurotransmitter transport	0.000639146
GO:0000910	cytokinesis	0.000639146
GO:0048762	mesenchymal cell differentiation	0.000664362
GO:0050768	negative regulation of neurogenesis	0.000666708
GO:0090075	relaxation of muscle	0.000680086
GO:0002027	regulation of heart rate	0.000680086
GO:0060420	regulation of heart growth	0.000687448
GO:2001259	positive regulation of cation channel activity	0.000696702
GO:0010522	regulation of calcium ion transport into cytosol	0.000716056
GO:0086004	regulation of cardiac muscle cell contraction	0.000725681
GO:0051952	regulation of amine transport	0.00074032
GO:0098742	cell-cell adhesion via plasma-membrane adhesion molecules	0.00074032
GO:0018209	peptidyl-serine modification	0.00074032
GO:0051648	vesicle localization	0.000741743
GO:0051208	sequestering of calcium ion	0.000751581
GO:0060079	excitatory postsynaptic potential	0.000752044
GO:0038127	ERBB signaling pathway	0.000752044
GO:0003205	cardiac chamber development	0.00076621
GO:0099601	regulation of neurotransmitter receptor activity	0.000786954
GO:0043547	positive regulation of GTPase activity	0.000810634
GO:0051047	positive regulation of secretion	0.000811158
GO:0060306	regulation of membrane repolarization	0.000811158
GO:1902803	regulation of synaptic vesicle transport	0.000811158
GO:0060560	developmental growth involved in morphogenesis	0.000820784
GO:0045216	cell-cell junction organization	0.000853698
GO:0010657	muscle cell apoptotic process	0.000853698
GO:0045785	positive regulation of cell adhesion	0.000853698
GO:0009636	response to toxic substance	0.000857281
GO:0030100	regulation of endocytosis	0.000914873
GO:0048675	axon extension	0.000914873
GO:1904019	epithelial cell apoptotic process	0.000914873
GO:0050905	neuromuscular process	0.000926141
GO:0051588	regulation of neurotransmitter transport	0.000929492
GO:0030072	peptide hormone secretion	0.000964096
GO:0010660	regulation of muscle cell apoptotic process	0.00106305
GO:0001505	regulation of neurotransmitter levels	0.00107101
GO:0055024	regulation of cardiac muscle tissue development	0.00108881
GO:0060292	long term synaptic depression	0.0011108
GO:0043254	regulation of protein complex assembly	0.00111981
GO:0045987	positive regulation of smooth muscle contraction	0.00112388
GO:0001704	formation of primary germ layer	0.00114465
GO:0007156	homophilic cell adhesion via plasma membrane adhesion molecules	0.00115552
GO:0030516	regulation of axon extension	0.0011622
GO:0014902	myotube differentiation	0.00116644
GO:0048659	smooth muscle cell proliferation	0.00118829
GO:0006942	regulation of striated muscle contraction	0.00125141
GO:0071242	cellular response to ammonium ion	0.00126485
GO:0071375	cellular response to peptide hormone stimulus	0.00133135
GO:0048511	rhythmic process	0.00135092
GO:0106027	neuron projection organization	0.00137495
GO:0008064	regulation of actin polymerization or depolymerization	0.00137527
GO:0006029	proteoglycan metabolic process	0.00137527
GO:0009100	glycoprotein metabolic process	0.00141761
GO:0051954	positive regulation of amine transport	0.001454
GO:0007173	epidermal growth factor receptor signaling pathway	0.00145683
GO:0031532	actin cytoskeleton reorganization	0.00145683
GO:0001654	eye development	0.00161222
GO:0007204	positive regulation of cytosolic calcium ion concentration	0.00162993
GO:0030832	regulation of actin filament length	0.00163282
GO:0060485	mesenchyme development	0.00172746
GO:0001837	epithelial to mesenchymal transition	0.00172746
GO:0097479	synaptic vesicle localization	0.00172746
GO:0030041	actin filament polymerization	0.00179647
GO:1903076	regulation of protein localization to plasma membrane	0.00185534
GO:0015837	amine transport	0.00185534
GO:0002040	sprouting angiogenesis	0.00185534
GO:0019933	cAMP-mediated signaling	0.00190044
GO:0021543	pallium development	0.00190044
GO:0030534	adult behavior	0.00191848
GO:0035051	cardiocyte differentiation	0.00194559
GO:0031345	negative regulation of cell projection organization	0.00196495
GO:0099003	vesicle-mediated transport in synapse	0.00197385
GO:0035994	response to muscle stretch	0.00205414
GO:0019935	cyclic-nucleotide-mediated signaling	0.00211807
GO:0061384	heart trabecula morphogenesis	0.00224563
GO:1901653	cellular response to peptide	0.00226329
GO:0006979	response to oxidative stress	0.00227735
GO:0060021	roof of mouth development	0.00230482
GO:0043534	blood vessel endothelial cell migration	0.00231426
GO:0045933	positive regulation of muscle contraction	0.00231741
GO:0003231	cardiac ventricle development	0.00233267
GO:0001503	ossification	0.0023701
GO:0051650	establishment of vesicle localization	0.0023701
GO:0043112	receptor metabolic process	0.00238594
GO:0002791	regulation of peptide secretion	0.00238594
GO:1901652	response to peptide	0.00240709
GO:0030902	hindbrain development	0.00241871
GO:0098900	regulation of action potential	0.00249719
GO:0007369	gastrulation	0.00254377
GO:0032890	regulation of organic acid transport	0.00254745
GO:0016266	O-glycan processing	0.00260253
GO:2000727	positive regulation of cardiac muscle cell differentiation	0.00260253
GO:0032456	endocytic recycling	0.00260552
GO:0048660	regulation of smooth muscle cell proliferation	0.00261167
GO:0061387	regulation of extent of cell growth	0.00268841
GO:0042490	mechanoreceptor differentiation	0.00275927
GO:0051149	positive regulation of muscle cell differentiation	0.00275927
GO:0055013	cardiac muscle cell development	0.00275927
GO:0097061	dendritic spine organization	0.00275927
GO:0043267	negative regulation of potassium ion transport	0.00275927
GO:0010469	regulation of signaling receptor activity	0.00275927
GO:0055006	cardiac cell development	0.00280985
GO:0050772	positive regulation of axonogenesis	0.00282613
GO:0046879	hormone secretion	0.00288061
GO:0050920	regulation of chemotaxis	0.00291003
GO:0010632	regulation of epithelial cell migration	0.0031601
GO:0051932	synaptic transmission, GABAergic	0.00316286
GO:0048339	paraxial mesoderm development	0.00316286
GO:0051155	positive regulation of striated muscle cell differentiation	0.00320136
GO:0048489	synaptic vesicle transport	0.00324797
GO:0097480	establishment of synaptic vesicle localization	0.00324797
GO:0051656	establishment of organelle localization	0.00327351
GO:0055023	positive regulation of cardiac muscle tissue growth	0.00327351
GO:0086065	cell communication involved in cardiac conduction	0.00327351
GO:0017156	calcium ion regulated exocytosis	0.00327351
GO:0007187	G-protein coupled receptor signaling pathway, coupled to cyclic nucleotide second messenger	0.00330821
GO:0071900	regulation of protein serine/threonine kinase activity	0.00330821
GO:0003007	heart morphogenesis	0.00330918
GO:0061337	cardiac conduction	0.00330918
GO:0090398	cellular senescence	0.00330918
GO:0046620	regulation of organ growth	0.00336967
GO:1904375	regulation of protein localization to cell periphery	0.00336967
GO:0050926	regulation of positive chemotaxis	0.00339508
GO:0003298	physiological muscle hypertrophy	0.00339508
GO:0003301	physiological cardiac muscle hypertrophy	0.00339508
GO:0061049	cell growth involved in cardiac muscle cell development	0.00339508
GO:1905209	positive regulation of cardiocyte differentiation	0.00339508
GO:0050848	regulation of calcium-mediated signaling	0.00343173
GO:0030838	positive regulation of actin filament polymerization	0.00343173
GO:0050982	detection of mechanical stimulus	0.00345027
GO:0009914	hormone transport	0.00351899
GO:0048016	inositol phosphate-mediated signaling	0.00357556
GO:0031334	positive regulation of protein complex assembly	0.00365982
GO:0086002	cardiac muscle cell action potential involved in contraction	0.00365982
GO:0097120	receptor localization to synapse	0.00365982
GO:0018242	protein O-linked glycosylation via serine	0.00365982
GO:0099623	regulation of cardiac muscle cell membrane repolarization	0.00365982
GO:2000310	regulation of NMDA receptor activity	0.00365982
GO:0030833	regulation of actin filament polymerization	0.00377541
GO:0042063	gliogenesis	0.00387645
GO:1904427	positive regulation of calcium ion transmembrane transport	0.00387722
GO:0048639	positive regulation of developmental growth	0.00387722
GO:0015696	ammonium transport	0.00390657
GO:0030073	insulin secretion	0.00395254
GO:0007498	mesoderm development	0.00395254
GO:0035725	sodium ion transmembrane transport	0.00395254
GO:0044070	regulation of anion transport	0.00401486
GO:0030166	proteoglycan biosynthetic process	0.00407893
GO:0097720	calcineurin-mediated signaling	0.00407893
GO:0086019	cell-cell signaling involved in cardiac conduction	0.00416559
GO:0099622	cardiac muscle cell membrane repolarization	0.00416559
GO:0110020	regulation of actomyosin structure organization	0.00420622
GO:0055007	cardiac muscle cell differentiation	0.00431968
GO:0072347	response to anesthetic	0.00433313
GO:0048863	stem cell differentiation	0.00434331
GO:0035303	regulation of dephosphorylation	0.00436269
GO:1901861	regulation of muscle tissue development	0.00436269
GO:0016202	regulation of striated muscle tissue development	0.00453019
GO:0010171	body morphogenesis	0.00453033
GO:0010921	regulation of phosphatase activity	0.00460043
GO:0072001	renal system development	0.00467563
GO:0045055	regulated exocytosis	0.00478907
GO:1901184	regulation of ERBB signaling pathway	0.00485223
GO:0001954	positive regulation of cell-matrix adhesion	0.00485223
GO:0015872	dopamine transport	0.00485223
GO:0055025	positive regulation of cardiac muscle tissue development	0.00485223
GO:0022029	telencephalon cell migration	0.00499076
GO:0001952	regulation of cell-matrix adhesion	0.00507397
GO:0021885	forebrain cell migration	0.00507397
GO:0070373	negative regulation of ERK1 and ERK2 cascade	0.00507397
GO:0048634	regulation of muscle organ development	0.00508863
GO:0007254	JNK cascade	0.00511885
GO:0010765	positive regulation of sodium ion transport	0.00514677
GO:1902667	regulation of axon guidance	0.00514677
GO:1905207	regulation of cardiocyte differentiation	0.00514677
GO:0060113	inner ear receptor cell differentiation	0.00515519
GO:0008306	associative learning	0.0051588
GO:0017158	regulation of calcium ion-dependent exocytosis	0.00517165
GO:0021952	central nervous system projection neuron axonogenesis	0.00523376
GO:2000311	regulation of AMPA receptor activity	0.00523376
GO:0017157	regulation of exocytosis	0.00540796
GO:0046173	polyol biosynthetic process	0.00541208
GO:0198738	cell-cell signaling by wnt	0.00545468
GO:0072073	kidney epithelium development	0.00552989
GO:0007266	Rho protein signal transduction	0.00559839
GO:0032892	positive regulation of organic acid transport	0.00559839
GO:1903115	regulation of actin filament-based movement	0.00559839
GO:0050433	regulation of catecholamine secretion	0.00559839
GO:1902305	regulation of sodium ion transmembrane transport	0.00559839
GO:2000736	regulation of stem cell differentiation	0.00559839
GO:0032869	cellular response to insulin stimulus	0.00559839
GO:0008277	regulation of G-protein coupled receptor protein signaling pathway	0.00560692
GO:1901381	positive regulation of potassium ion transmembrane transport	0.00572959
GO:0000188	inactivation of MAPK activity	0.0057334
GO:0060999	positive regulation of dendritic spine development	0.00578899
GO:0019216	regulation of lipid metabolic process	0.00578899
GO:0006939	smooth muscle contraction	0.00581227
GO:0048193	Golgi vesicle transport	0.00598057
GO:0001764	neuron migration	0.00600121
GO:1904036	negative regulation of epithelial cell apoptotic process	0.00600121
GO:2001023	regulation of response to drug	0.00600121
GO:0046883	regulation of hormone secretion	0.00602762
GO:0043624	cellular protein complex disassembly	0.00605619
GO:0050885	neuromuscular process controlling balance	0.00605944
GO:0090287	regulation of cellular response to growth factor stimulus	0.00610459
GO:0043434	response to peptide hormone	0.00610459
GO:0030038	contractile actin filament bundle assembly	0.00610459
GO:0043149	stress fiber assembly	0.00610459
GO:0060123	regulation of growth hormone secretion	0.00610951
GO:0061050	regulation of cell growth involved in cardiac muscle cell development	0.00610951
GO:0007623	circadian rhythm	0.00622041
GO:0061051	positive regulation of cell growth involved in cardiac muscle cell development	0.00622041
GO:0051937	catecholamine transport	0.00622041
GO:0071774	response to fibroblast growth factor	0.00622041
GO:1904035	regulation of epithelial cell apoptotic process	0.00622372
GO:0016079	synaptic vesicle exocytosis	0.00622372
GO:0003279	cardiac septum development	0.00623975
GO:0003206	cardiac chamber morphogenesis	0.00623975
GO:0051281	positive regulation of release of sequestered calcium ion into cytosol	0.00623975
GO:1903531	negative regulation of secretion by cell	0.00628638
GO:0045822	negative regulation of heart contraction	0.00628638
GO:0050927	positive regulation of positive chemotaxis	0.00628638
GO:0051957	positive regulation of amino acid transport	0.00628638
GO:0051928	positive regulation of calcium ion transport	0.00633013
GO:2001135	regulation of endocytic recycling	0.00637539
GO:0045860	positive regulation of protein kinase activity	0.00651708
GO:0007162	negative regulation of cell adhesion	0.00660376
GO:0043010	camera-type eye development	0.00670873
GO:0051261	protein depolymerization	0.00680343
GO:0050918	positive chemotaxis	0.00686025
GO:0048814	regulation of dendrite morphogenesis	0.00694456
GO:0046328	regulation of JNK cascade	0.00695768
GO:0007034	vacuolar transport	0.00696678
GO:0014046	dopamine secretion	0.00696678
GO:0014059	regulation of dopamine secretion	0.00696678
GO:0031646	positive regulation of neurological system process	0.00696678
GO:0050919	negative chemotaxis	0.00696678
GO:2000772	regulation of cellular senescence	0.00696678
GO:0032411	positive regulation of transporter activity	0.00698255
GO:0046847	filopodium assembly	0.00699259
GO:0001655	urogenital system development	0.00699561
GO:0001956	positive regulation of neurotransmitter secretion	0.00731051
GO:0018243	protein O-linked glycosylation via threonine	0.00731051
GO:0022038	corpus callosum development	0.00731051
GO:0060412	ventricular septum morphogenesis	0.00731491
GO:0051170	import into nucleus	0.00739017
GO:0051899	membrane depolarization	0.00739541
GO:0010922	positive regulation of phosphatase activity	0.00757809
GO:0097581	lamellipodium organization	0.00757809
GO:1900076	regulation of cellular response to insulin stimulus	0.00757809
GO:0051302	regulation of cell division	0.00758395
GO:0010001	glial cell differentiation	0.00761573
GO:0051053	negative regulation of DNA metabolic process	0.0076161
GO:0030201	heparan sulfate proteoglycan metabolic process	0.00777934
GO:0030252	growth hormone secretion	0.00777934
GO:0060004	reflex	0.00777934
GO:0001894	tissue homeostasis	0.00792145
GO:0016055	Wnt signaling pathway	0.00792145
GO:0003018	vascular process in circulatory system	0.00818807
GO:0021987	cerebral cortex development	0.00842763
GO:0033173	calcineurin-NFAT signaling cascade	0.00864052
GO:0035418	protein localization to synapse	0.00864052
GO:0060421	positive regulation of heart growth	0.00864052
GO:0090276	regulation of peptide hormone secretion	0.008644
GO:0044331	cell-cell adhesion mediated by cadherin	0.00887393
GO:0007160	cell-matrix adhesion	0.00887393
GO:0014051	gamma-aminobutyric acid secretion	0.00887393
GO:0031644	regulation of neurological system process	0.00887393
GO:0033555	multicellular organismal response to stress	0.00887393
GO:0015844	monoamine transport	0.00903247
GO:0031338	regulation of vesicle fusion	0.00905103
GO:0030032	lamellipodium assembly	0.00923276
GO:0060997	dendritic spine morphogenesis	0.00923276
GO:0046323	glucose import	0.00925108
GO:0086010	membrane depolarization during action potential	0.00925108
GO:0090659	walking behavior	0.00925108
GO:0051098	regulation of binding	0.00925108
GO:0051099	positive regulation of binding	0.00925108
GO:0051153	regulation of striated muscle cell differentiation	0.00925836
GO:0061097	regulation of protein tyrosine kinase activity	0.00925836
GO:0050708	regulation of protein secretion	0.00928942
GO:0072594	establishment of protein localization to organelle	0.00929525
GO:0061640	cytoskeleton-dependent cytokinesis	0.00934316
GO:0055008	cardiac muscle tissue morphogenesis	0.00934316
GO:0060043	regulation of cardiac muscle cell proliferation	0.00982888
GO:0016050	vesicle organization	0.00994171
GO:0045444	fat cell differentiation	0.00997285
GO:0060291	long-term synaptic potentiation	0.00997285

## Sheet: Suppl. Dataset 2b
Suppl. Dataset 2b: Biological Process_DP comparison_Die-specific peaks (egoBP_DP_Die)
GO:0061564	axon development	1.62478e-16
GO:0007409	axonogenesis	1.76659e-14
GO:0003013	circulatory system process	7.74773e-12
GO:0045666	positive regulation of neuron differentiation	7.74773e-12
GO:0008015	blood circulation	2.23178e-11
GO:0016358	dendrite development	2.23178e-11
GO:0042391	regulation of membrane potential	3.82385e-11
GO:0030900	forebrain development	4.80128e-11
GO:0001503	ossification	1.75538e-10
GO:1903522	regulation of blood circulation	3.40246e-10
GO:0050807	regulation of synapse organization	5.04306e-10
GO:0034765	regulation of ion transmembrane transport	5.23561e-10
GO:0019932	second-messenger-mediated signaling	6.16102e-10
GO:0023061	signal release	6.16994e-10
GO:0007264	small GTPase mediated signal transduction	6.45569e-10
GO:0008016	regulation of heart contraction	6.45569e-10
GO:0003015	heart process	6.45569e-10
GO:0003012	muscle system process	7.80558e-10
GO:0055074	calcium ion homeostasis	8.17051e-10
GO:0050803	regulation of synapse structure or activity	8.17051e-10
GO:0060047	heart contraction	1.49386e-09
GO:0097485	neuron projection guidance	1.72401e-09
GO:0090257	regulation of muscle system process	2.18151e-09
GO:0072507	divalent inorganic cation homeostasis	3.0264e-09
GO:0007411	axon guidance	4.04621e-09
GO:0006874	cellular calcium ion homeostasis	4.04621e-09
GO:0031346	positive regulation of cell projection organization	4.37026e-09
GO:0010769	regulation of cell morphogenesis involved in differentiation	4.87767e-09
GO:0001655	urogenital system development	7.69177e-09
GO:0010976	positive regulation of neuron projection development	9.33062e-09
GO:0006939	smooth muscle contraction	1.0272e-08
GO:0030335	positive regulation of cell migration	1.04373e-08
GO:0050808	synapse organization	1.25686e-08
GO:0006813	potassium ion transport	1.4478e-08
GO:0001501	skeletal system development	1.83633e-08
GO:0072503	cellular divalent inorganic cation homeostasis	1.97095e-08
GO:0001822	kidney development	2.23777e-08
GO:0001763	morphogenesis of a branching structure	2.26772e-08
GO:0021537	telencephalon development	2.34236e-08
GO:0071804	cellular potassium ion transport	2.40106e-08
GO:0071805	potassium ion transmembrane transport	2.40106e-08
GO:0045216	cell-cell junction organization	2.48655e-08
GO:0035637	multicellular organismal signaling	2.76067e-08
GO:0046879	hormone secretion	2.76067e-08
GO:0046883	regulation of hormone secretion	2.76067e-08
GO:0019935	cyclic-nucleotide-mediated signaling	2.76067e-08
GO:0006936	muscle contraction	2.83064e-08
GO:0002027	regulation of heart rate	2.8496e-08
GO:0051480	regulation of cytosolic calcium ion concentration	2.8496e-08
GO:0072001	renal system development	2.92749e-08
GO:0060562	epithelial tube morphogenesis	3.68058e-08
GO:0051056	regulation of small GTPase mediated signal transduction	3.68058e-08
GO:0009914	hormone transport	3.74306e-08
GO:0060560	developmental growth involved in morphogenesis	4.69454e-08
GO:0045785	positive regulation of cell adhesion	7.26265e-08
GO:0001525	angiogenesis	1.39791e-07
GO:0007204	positive regulation of cytosolic calcium ion concentration	1.42325e-07
GO:0001508	action potential	1.92268e-07
GO:0007188	adenylate cyclase-modulating G-protein coupled receptor signaling pathway	2.37156e-07
GO:0001667	ameboidal-type cell migration	2.57603e-07
GO:0050673	epithelial cell proliferation	3.10199e-07
GO:0007612	learning	3.10752e-07
GO:0006937	regulation of muscle contraction	3.40614e-07
GO:0019933	cAMP-mediated signaling	3.42099e-07
GO:0033555	multicellular organismal response to stress	3.67628e-07
GO:0035296	regulation of tube diameter	4.08695e-07
GO:0097746	regulation of blood vessel diameter	4.08695e-07
GO:0060401	cytosolic calcium ion transport	4.15683e-07
GO:0032970	regulation of actin filament-based process	4.38717e-07
GO:0048588	developmental cell growth	4.8362e-07
GO:0050678	regulation of epithelial cell proliferation	4.89667e-07
GO:0030072	peptide hormone secretion	5.16442e-07
GO:0031214	biomineral tissue development	6.41705e-07
GO:1904062	regulation of cation transmembrane transport	6.42821e-07
GO:0015672	monovalent inorganic cation transport	6.52539e-07
GO:0006816	calcium ion transport	6.86888e-07
GO:0090287	regulation of cellular response to growth factor stimulus	7.75363e-07
GO:0030278	regulation of ossification	8.0344e-07
GO:0035249	synaptic transmission, glutamatergic	8.27214e-07
GO:0034330	cell junction organization	9.32838e-07
GO:0010721	negative regulation of cell development	9.47639e-07
GO:0007187	G-protein coupled receptor signaling pathway, coupled to cyclic nucleotide second messenger	9.47639e-07
GO:0007043	cell-cell junction assembly	9.86248e-07
GO:0060402	calcium ion transport into cytosol	1.02818e-06
GO:0034329	cell junction assembly	1.02818e-06
GO:0007265	Ras protein signal transduction	1.16958e-06
GO:0051963	regulation of synapse assembly	1.36164e-06
GO:0007178	transmembrane receptor protein serine/threonine kinase signaling pathway	1.38767e-06
GO:0051966	regulation of synaptic transmission, glutamatergic	1.4486e-06
GO:0007215	glutamate receptor signaling pathway	1.5656e-06
GO:0007015	actin filament organization	1.73537e-06
GO:0042310	vasoconstriction	2.02479e-06
GO:0097756	negative regulation of blood vessel diameter	2.1104e-06
GO:0070838	divalent metal ion transport	2.11791e-06
GO:0061138	morphogenesis of a branching epithelium	2.21074e-06
GO:0048813	dendrite morphogenesis	2.24401e-06
GO:0003018	vascular process in circulatory system	2.33375e-06
GO:0045778	positive regulation of ossification	2.82767e-06
GO:0030282	bone mineralization	2.84708e-06
GO:0050880	regulation of blood vessel size	2.84708e-06
GO:0030501	positive regulation of bone mineralization	2.84708e-06
GO:0050890	cognition	2.95963e-06
GO:0072511	divalent inorganic cation transport	3.12802e-06
GO:0010959	regulation of metal ion transport	3.54957e-06
GO:0035150	regulation of tube size	3.56543e-06
GO:0030111	regulation of Wnt signaling pathway	3.56543e-06
GO:0060537	muscle tissue development	3.65373e-06
GO:0051961	negative regulation of nervous system development	3.83686e-06
GO:0021885	forebrain cell migration	5.20817e-06
GO:0014896	muscle hypertrophy	5.25506e-06
GO:0090276	regulation of peptide hormone secretion	5.29559e-06
GO:0007611	learning or memory	5.41851e-06
GO:0048762	mesenchymal cell differentiation	6.07847e-06
GO:0014897	striated muscle hypertrophy	7.27169e-06
GO:0006836	neurotransmitter transport	7.27169e-06
GO:0001823	mesonephros development	7.39754e-06
GO:0021987	cerebral cortex development	7.39754e-06
GO:0048754	branching morphogenesis of an epithelial tube	7.61092e-06
GO:0046578	regulation of Ras protein signal transduction	8.73088e-06
GO:0021543	pallium development	9.15738e-06
GO:1901342	regulation of vasculature development	9.57926e-06
GO:0008277	regulation of G-protein coupled receptor protein signaling pathway	9.57926e-06
GO:0098742	cell-cell adhesion via plasma-membrane adhesion molecules	9.57926e-06
GO:0007266	Rho protein signal transduction	9.57926e-06
GO:0072073	kidney epithelium development	9.7076e-06
GO:0030510	regulation of BMP signaling pathway	9.73941e-06
GO:0030073	insulin secretion	1.01634e-05
GO:0030336	negative regulation of cell migration	1.05002e-05
GO:0014706	striated muscle tissue development	1.05284e-05
GO:0031589	cell-substrate adhesion	1.1842e-05
GO:0014743	regulation of muscle hypertrophy	1.1842e-05
GO:0048638	regulation of developmental growth	1.20273e-05
GO:0060048	cardiac muscle contraction	1.20273e-05
GO:0010770	positive regulation of cell morphogenesis involved in differentiation	1.22671e-05
GO:0050768	negative regulation of neurogenesis	1.23964e-05
GO:0050773	regulation of dendrite development	1.26518e-05
GO:0070169	positive regulation of biomineral tissue development	1.27421e-05
GO:0045860	positive regulation of protein kinase activity	1.28674e-05
GO:0022029	telencephalon cell migration	1.36315e-05
GO:0040013	negative regulation of locomotion	1.45286e-05
GO:0007416	synapse assembly	1.5173e-05
GO:0090596	sensory organ morphogenesis	1.57174e-05
GO:0010611	regulation of cardiac muscle hypertrophy	1.57174e-05
GO:0002791	regulation of peptide secretion	1.67271e-05
GO:0003300	cardiac muscle hypertrophy	1.75989e-05
GO:0099565	chemical synaptic transmission, postsynaptic	1.75989e-05
GO:0061337	cardiac conduction	1.94096e-05
GO:0090092	regulation of transmembrane receptor protein serine/threonine kinase signaling pathway	1.97718e-05
GO:0043270	positive regulation of ion transport	1.99093e-05
GO:0050679	positive regulation of epithelial cell proliferation	2.05763e-05
GO:0001764	neuron migration	2.17499e-05
GO:0034332	adherens junction organization	2.20281e-05
GO:0051271	negative regulation of cellular component movement	2.33644e-05
GO:0007189	adenylate cyclase-activating G-protein coupled receptor signaling pathway	2.35648e-05
GO:0014812	muscle cell migration	2.35648e-05
GO:0070588	calcium ion transmembrane transport	2.50697e-05
GO:0055117	regulation of cardiac muscle contraction	2.54163e-05
GO:0050974	detection of mechanical stimulus involved in sensory perception	2.94004e-05
GO:0048732	gland development	2.99031e-05
GO:0050770	regulation of axonogenesis	3.08807e-05
GO:0070252	actin-mediated cell contraction	3.17952e-05
GO:0060078	regulation of postsynaptic membrane potential	3.17952e-05
GO:0002062	chondrocyte differentiation	3.21427e-05
GO:0030177	positive regulation of Wnt signaling pathway	3.23478e-05
GO:0051899	membrane depolarization	3.23478e-05
GO:0021953	central nervous system neuron differentiation	3.23478e-05
GO:0007517	muscle organ development	3.25222e-05
GO:0035051	cardiocyte differentiation	3.35184e-05
GO:2000146	negative regulation of cell motility	3.35184e-05
GO:0018108	peptidyl-tyrosine phosphorylation	3.49302e-05
GO:0061448	connective tissue development	3.59352e-05
GO:0086003	cardiac muscle cell contraction	3.97932e-05
GO:0001505	regulation of neurotransmitter levels	4.07936e-05
GO:0001657	ureteric bud development	4.09509e-05
GO:0072163	mesonephric epithelium development	4.09509e-05
GO:0072164	mesonephric tubule development	4.09509e-05
GO:0097553	calcium ion transmembrane import into cytosol	4.23509e-05
GO:0090132	epithelium migration	4.24701e-05
GO:0001649	osteoblast differentiation	4.36282e-05
GO:0071772	response to BMP	4.38906e-05
GO:0071773	cellular response to BMP stimulus	4.38906e-05
GO:0022612	gland morphogenesis	4.7362e-05
GO:0031345	negative regulation of cell projection organization	4.88019e-05
GO:0060348	bone development	4.88019e-05
GO:0032409	regulation of transporter activity	4.92481e-05
GO:0050708	regulation of protein secretion	4.9714e-05
GO:0048169	regulation of long-term neuronal synaptic plasticity	4.97295e-05
GO:0006940	regulation of smooth muscle contraction	5.13321e-05
GO:0018212	peptidyl-tyrosine modification	5.22436e-05
GO:0030048	actin filament-based movement	5.22436e-05
GO:0010631	epithelial cell migration	5.22436e-05
GO:0045995	regulation of embryonic development	5.22436e-05
GO:0007214	gamma-aminobutyric acid signaling pathway	5.29898e-05
GO:0055123	digestive system development	5.40462e-05
GO:0051965	positive regulation of synapse assembly	5.52948e-05
GO:0022898	regulation of transmembrane transporter activity	5.56698e-05
GO:0090130	tissue migration	5.57173e-05
GO:0060996	dendritic spine development	5.61792e-05
GO:0071559	response to transforming growth factor beta	5.80996e-05
GO:0010038	response to metal ion	5.91691e-05
GO:0048738	cardiac muscle tissue development	5.95436e-05
GO:0050982	detection of mechanical stimulus	6.05239e-05
GO:0043542	endothelial cell migration	6.19155e-05
GO:0032956	regulation of actin cytoskeleton organization	6.20339e-05
GO:0072657	protein localization to membrane	6.20841e-05
GO:1903532	positive regulation of secretion by cell	6.24593e-05
GO:0010810	regulation of cell-substrate adhesion	6.4142e-05
GO:0030509	BMP signaling pathway	6.65693e-05
GO:1990138	neuron projection extension	7.09835e-05
GO:0051668	localization within membrane	7.43414e-05
GO:0071560	cellular response to transforming growth factor beta stimulus	7.45624e-05
GO:0050796	regulation of insulin secretion	7.59783e-05
GO:0010632	regulation of epithelial cell migration	7.652e-05
GO:0071902	positive regulation of protein serine/threonine kinase activity	8.24732e-05
GO:0045765	regulation of angiogenesis	9.94698e-05
GO:1901214	regulation of neuron death	9.98073e-05
GO:0071900	regulation of protein serine/threonine kinase activity	0.000101037
GO:0010811	positive regulation of cell-substrate adhesion	0.000101621
GO:0030500	regulation of bone mineralization	0.000103152
GO:0019229	regulation of vasoconstriction	0.000103881
GO:0070167	regulation of biomineral tissue development	0.000103881
GO:0006942	regulation of striated muscle contraction	0.000103881
GO:0030514	negative regulation of BMP signaling pathway	0.000105377
GO:0032060	bleb assembly	0.000105456
GO:0015837	amine transport	0.000113071
GO:0051209	release of sequestered calcium ion into cytosol	0.000113071
GO:0051283	negative regulation of sequestering of calcium ion	0.000113071
GO:0001935	endothelial cell proliferation	0.000116735
GO:0070997	neuron death	0.0001182
GO:0198738	cell-cell signaling by wnt	0.000137502
GO:0048608	reproductive structure development	0.000137502
GO:0021954	central nervous system neuron development	0.000139517
GO:0001654	eye development	0.000140727
GO:0061458	reproductive system development	0.000140727
GO:0051048	negative regulation of secretion	0.000143455
GO:0051282	regulation of sequestering of calcium ion	0.000146818
GO:0051216	cartilage development	0.000152144
GO:0001558	regulation of cell growth	0.00015267
GO:0060828	regulation of canonical Wnt signaling pathway	0.000153075
GO:0042596	fear response	0.000156645
GO:0016055	Wnt signaling pathway	0.000165876
GO:0099173	postsynapse organization	0.000171722
GO:0007179	transforming growth factor beta receptor signaling pathway	0.000172816
GO:0032147	activation of protein kinase activity	0.000182243
GO:0086065	cell communication involved in cardiac conduction	0.000182926
GO:0097484	dendrite extension	0.000182926
GO:0048565	digestive tract development	0.000183099
GO:0030178	negative regulation of Wnt signaling pathway	0.000183099
GO:0060070	canonical Wnt signaling pathway	0.00018514
GO:0051208	sequestering of calcium ion	0.000185863
GO:0007009	plasma membrane organization	0.000188277
GO:0032412	regulation of ion transmembrane transporter activity	0.00019401
GO:0086091	regulation of heart rate by cardiac conduction	0.00019729
GO:0043405	regulation of MAP kinase activity	0.000198658
GO:0051952	regulation of amine transport	0.000201886
GO:0007626	locomotory behavior	0.000208004
GO:0043087	regulation of GTPase activity	0.000209648
GO:0086001	cardiac muscle cell action potential	0.000212103
GO:0048871	multicellular organismal homeostasis	0.000225819
GO:0090288	negative regulation of cellular response to growth factor stimulus	0.000236927
GO:0120031	plasma membrane bounded cell projection assembly	0.00024419
GO:2001257	regulation of cation channel activity	0.000251269
GO:2000050	regulation of non-canonical Wnt signaling pathway	0.000258736
GO:0035265	organ growth	0.000281307
GO:0043583	ear development	0.00029399
GO:1904064	positive regulation of cation transmembrane transport	0.000296644
GO:0043297	apical junction assembly	0.000298492
GO:0014909	smooth muscle cell migration	0.0003235
GO:0019226	transmission of nerve impulse	0.0003235
GO:0014033	neural crest cell differentiation	0.000333113
GO:0050730	regulation of peptidyl-tyrosine phosphorylation	0.000333113
GO:0098900	regulation of action potential	0.000334607
GO:0018210	peptidyl-threonine modification	0.000340528
GO:0051047	positive regulation of secretion	0.000341378
GO:0009100	glycoprotein metabolic process	0.000343091
GO:0060485	mesenchyme development	0.000344608
GO:0009612	response to mechanical stimulus	0.000350633
GO:0007156	homophilic cell adhesion via plasma membrane adhesion molecules	0.000351046
GO:1903531	negative regulation of secretion by cell	0.000373775
GO:0007200	phospholipase C-activating G-protein coupled receptor signaling pathway	0.000385251
GO:0019233	sensory perception of pain	0.000387221
GO:1903039	positive regulation of leukocyte cell-cell adhesion	0.000401782
GO:0060021	roof of mouth development	0.000401782
GO:0001936	regulation of endothelial cell proliferation	0.000402941
GO:0006941	striated muscle contraction	0.000426895
GO:0090101	negative regulation of transmembrane receptor protein serine/threonine kinase signaling pathway	0.000427657
GO:0002209	behavioral defense response	0.000436342
GO:0099531	presynaptic process involved in chemical synaptic transmission	0.000436627
GO:0045665	negative regulation of neuron differentiation	0.000439497
GO:0035107	appendage morphogenesis	0.000449775
GO:0035108	limb morphogenesis	0.000449775
GO:0051932	synaptic transmission, GABAergic	0.000453006
GO:0090075	relaxation of muscle	0.000453006
GO:0002792	negative regulation of peptide secretion	0.000465063
GO:0034767	positive regulation of ion transmembrane transport	0.000490036
GO:0010522	regulation of calcium ion transport into cytosol	0.000491395
GO:0022407	regulation of cell-cell adhesion	0.000492644
GO:0001894	tissue homeostasis	0.000502298
GO:0043406	positive regulation of MAP kinase activity	0.000502298
GO:0048592	eye morphogenesis	0.000536094
GO:0008217	regulation of blood pressure	0.000555031
GO:0010594	regulation of endothelial cell migration	0.000566562
GO:0002040	sprouting angiogenesis	0.000566562
GO:0048864	stem cell development	0.000578924
GO:1903524	positive regulation of blood circulation	0.000578924
GO:1905475	regulation of protein localization to membrane	0.000588526
GO:0070372	regulation of ERK1 and ERK2 cascade	0.000605792
GO:0008360	regulation of cell shape	0.000606734
GO:0018209	peptidyl-serine modification	0.000606734
GO:0010977	negative regulation of neuron projection development	0.000621894
GO:0014829	vascular smooth muscle contraction	0.000626446
GO:0097755	positive regulation of blood vessel diameter	0.000629602
GO:0016331	morphogenesis of embryonic epithelium	0.000638484
GO:0010524	positive regulation of calcium ion transport into cytosol	0.000639311
GO:2000027	regulation of organ morphogenesis	0.000639352
GO:0046888	negative regulation of hormone secretion	0.000649677
GO:0007162	negative regulation of cell adhesion	0.000654558
GO:1901184	regulation of ERBB signaling pathway	0.000655005
GO:1902903	regulation of supramolecular fiber organization	0.000694492
GO:0086002	cardiac muscle cell action potential involved in contraction	0.00069882
GO:0001933	negative regulation of protein phosphorylation	0.000699078
GO:0007613	memory	0.000745381
GO:0050870	positive regulation of T cell activation	0.000751949
GO:0010634	positive regulation of epithelial cell migration	0.000804635
GO:0060079	excitatory postsynaptic potential	0.000806508
GO:0043112	receptor metabolic process	0.000817928
GO:0090263	positive regulation of canonical Wnt signaling pathway	0.000834282
GO:0001662	behavioral fear response	0.00085781
GO:0035023	regulation of Rho protein signal transduction	0.000860183
GO:0019722	calcium-mediated signaling	0.000876634
GO:0022409	positive regulation of cell-cell adhesion	0.000892775
GO:0090278	negative regulation of peptide hormone secretion	0.000905408
GO:0001838	embryonic epithelial tube formation	0.000907506
GO:0048755	branching morphogenesis of a nerve	0.000909458
GO:2000052	positive regulation of non-canonical Wnt signaling pathway	0.000909458
GO:0034446	substrate adhesion-dependent cell spreading	0.000909458
GO:0060998	regulation of dendritic spine development	0.000909458
GO:0031623	receptor internalization	0.000932526
GO:0043502	regulation of muscle adaptation	0.000954564
GO:0043010	camera-type eye development	0.000956383
GO:0042326	negative regulation of phosphorylation	0.000969387
GO:0051924	regulation of calcium ion transport	0.000985692
GO:0014031	mesenchymal cell development	0.000993162
GO:0009101	glycoprotein biosynthetic process	0.000998071
GO:1901186	positive regulation of ERBB signaling pathway	0.000998071
GO:0007269	neurotransmitter secretion	0.000998071
GO:0099643	signal release from synapse	0.000998071
GO:0030534	adult behavior	0.00102174
GO:0055007	cardiac muscle cell differentiation	0.00102301
GO:0031644	regulation of neurological system process	0.00102707
GO:0051928	positive regulation of calcium ion transport	0.00102707
GO:0045986	negative regulation of smooth muscle contraction	0.00105008
GO:0048639	positive regulation of developmental growth	0.00107701
GO:0046887	positive regulation of hormone secretion	0.00107701
GO:0060359	response to ammonium ion	0.00108049
GO:0010460	positive regulation of heart rate	0.00108143
GO:0031032	actomyosin structure organization	0.00108168
GO:0003205	cardiac chamber development	0.00108785
GO:0050731	positive regulation of peptidyl-tyrosine phosphorylation	0.0010887
GO:0060740	prostate gland epithelium morphogenesis	0.0011516
GO:0099175	regulation of postsynapse organization	0.0011516
GO:0045667	regulation of osteoblast differentiation	0.00118726
GO:0072006	nephron development	0.00118726
GO:0007163	establishment or maintenance of cell polarity	0.00122402
GO:0043271	negative regulation of ion transport	0.0012765
GO:0070371	ERK1 and ERK2 cascade	0.00129763
GO:0086004	regulation of cardiac muscle cell contraction	0.00129763
GO:0060541	respiratory system development	0.00130027
GO:0043534	blood vessel endothelial cell migration	0.00133312
GO:0070374	positive regulation of ERK1 and ERK2 cascade	0.00134297
GO:0050966	detection of mechanical stimulus involved in sensory perception of pain	0.00134297
GO:2000269	regulation of fibroblast apoptotic process	0.00134297
GO:0007193	adenylate cyclase-inhibiting G-protein coupled receptor signaling pathway	0.00135843
GO:0014032	neural crest cell development	0.00135843
GO:0072175	epithelial tube formation	0.00136305
GO:0033002	muscle cell proliferation	0.00136873
GO:0035148	tube formation	0.00137658
GO:1900273	positive regulation of long-term synaptic potentiation	0.00144298
GO:0042692	muscle cell differentiation	0.00147692
GO:0060419	heart growth	0.00150242
GO:0014065	phosphatidylinositol 3-kinase signaling	0.00151669
GO:1901890	positive regulation of cell junction assembly	0.00158125
GO:0051224	negative regulation of protein transport	0.00160923
GO:0051930	regulation of sensory perception of pain	0.00161036
GO:0051931	regulation of sensory perception	0.00161036
GO:0010517	regulation of phospholipase activity	0.00163421
GO:0046426	negative regulation of JAK-STAT cascade	0.00163421
GO:1904893	negative regulation of STAT cascade	0.00163421
GO:0021795	cerebral cortex cell migration	0.00163612
GO:0060993	kidney morphogenesis	0.00168551
GO:0110020	regulation of actomyosin structure organization	0.00168551
GO:0010613	positive regulation of cardiac muscle hypertrophy	0.00176599
GO:0014742	positive regulation of muscle hypertrophy	0.00176599
GO:0060512	prostate gland morphogenesis	0.00176599
GO:0055017	cardiac muscle tissue growth	0.00178835
GO:0034333	adherens junction assembly	0.00181766
GO:0051279	regulation of release of sequestered calcium ion into cytosol	0.00181766
GO:0001952	regulation of cell-matrix adhesion	0.00184373
GO:0043266	regulation of potassium ion transport	0.00184373
GO:0003073	regulation of systemic arterial blood pressure	0.00184373
GO:0048640	negative regulation of developmental growth	0.00184373
GO:0003002	regionalization	0.00184373
GO:0021955	central nervous system neuron axonogenesis	0.00191051
GO:0051968	positive regulation of synaptic transmission, glutamatergic	0.00191051
GO:0050709	negative regulation of protein secretion	0.00195049
GO:0051251	positive regulation of lymphocyte activation	0.00195752
GO:0045823	positive regulation of heart contraction	0.00204296
GO:0086069	bundle of His cell to Purkinje myocyte communication	0.00208999
GO:0051098	regulation of binding	0.00210162
GO:0048593	camera-type eye morphogenesis	0.00210825
GO:0003254	regulation of membrane depolarization	0.00212933
GO:0007389	pattern specification process	0.00214068
GO:0009187	cyclic nucleotide metabolic process	0.00219017
GO:1905207	regulation of cardiocyte differentiation	0.00223064
GO:0035725	sodium ion transmembrane transport	0.0022566
GO:0015711	organic anion transport	0.00228552
GO:0014066	regulation of phosphatidylinositol 3-kinase signaling	0.00236877
GO:0003231	cardiac ventricle development	0.00237465
GO:0045165	cell fate commitment	0.00239128
GO:0072659	protein localization to plasma membrane	0.00240515
GO:0003298	physiological muscle hypertrophy	0.00240515
GO:0003301	physiological cardiac muscle hypertrophy	0.00240515
GO:0061049	cell growth involved in cardiac muscle cell development	0.00240515
GO:0046058	cAMP metabolic process	0.00240515
GO:0016266	O-glycan processing	0.00243266
GO:0060004	reflex	0.00243266
GO:0032353	negative regulation of hormone biosynthetic process	0.0024589
GO:0048705	skeletal system morphogenesis	0.00246877
GO:0106027	neuron projection organization	0.00246877
GO:0099504	synaptic vesicle cycle	0.00248036
GO:0060572	morphogenesis of an epithelial bud	0.00249652
GO:0003206	cardiac chamber morphogenesis	0.00252105
GO:0032228	regulation of synaptic transmission, GABAergic	0.00261074
GO:0097061	dendritic spine organization	0.00261161
GO:0002694	regulation of leukocyte activation	0.00262285
GO:0002696	positive regulation of leukocyte activation	0.0026375
GO:0050867	positive regulation of cell activation	0.00265052
GO:0097264	self proteolysis	0.00273629
GO:0014910	regulation of smooth muscle cell migration	0.00275447
GO:0046885	regulation of hormone biosynthetic process	0.00275447
GO:0048265	response to pain	0.00275447
GO:0086009	membrane repolarization	0.00275447
GO:0042058	regulation of epidermal growth factor receptor signaling pathway	0.00277391
GO:1904950	negative regulation of establishment of protein localization	0.00278079
GO:1990778	protein localization to cell periphery	0.00290863
GO:1903115	regulation of actin filament-based movement	0.00295751
GO:1900449	regulation of glutamate receptor signaling pathway	0.00298531
GO:0048659	smooth muscle cell proliferation	0.00298531
GO:1900024	regulation of substrate adhesion-dependent cell spreading	0.00298531
GO:0046717	acid secretion	0.00299665
GO:0048545	response to steroid hormone	0.00299665
GO:0000187	activation of MAPK activity	0.00309069
GO:0051588	regulation of neurotransmitter transport	0.00355095
GO:0060688	regulation of morphogenesis of a branching structure	0.00355427
GO:0051656	establishment of organelle localization	0.00356787
GO:1903037	regulation of leukocyte cell-cell adhesion	0.00364477
GO:0045926	negative regulation of growth	0.00370215
GO:0034764	positive regulation of transmembrane transport	0.00370361
GO:0010035	response to inorganic substance	0.00370361
GO:0048017	inositol lipid-mediated signaling	0.00386895
GO:0010595	positive regulation of endothelial cell migration	0.00386895
GO:0003014	renal system process	0.00388636
GO:0086005	ventricular cardiac muscle cell action potential	0.00402774
GO:0016339	calcium-dependent cell-cell adhesion via plasma membrane cell adhesion molecules	0.00402774
GO:0051281	positive regulation of release of sequestered calcium ion into cytosol	0.00402774
GO:0045744	negative regulation of G-protein coupled receptor protein signaling pathway	0.00403687
GO:0021915	neural tube development	0.00406161
GO:0051235	maintenance of location	0.00409271
GO:0043949	regulation of cAMP-mediated signaling	0.00409271
GO:0001656	metanephros development	0.00409271
GO:0001841	neural tube formation	0.00410372
GO:0043062	extracellular structure organization	0.00410672
GO:0050772	positive regulation of axonogenesis	0.0041119
GO:0019228	neuronal action potential	0.0041119
GO:0048706	embryonic skeletal system development	0.00411507
GO:0048015	phosphatidylinositol-mediated signaling	0.00411955
GO:0050806	positive regulation of synaptic transmission	0.00422493
GO:0043588	skin development	0.00426424
GO:0003007	heart morphogenesis	0.00428358
GO:0050810	regulation of steroid biosynthetic process	0.00428625
GO:0007548	sex differentiation	0.00438307
GO:0044346	fibroblast apoptotic process	0.00443061
GO:0007159	leukocyte cell-cell adhesion	0.00449079
GO:0051145	smooth muscle cell differentiation	0.00449079
GO:0045742	positive regulation of epidermal growth factor receptor signaling pathway	0.00449079
GO:0071875	adrenergic receptor signaling pathway	0.00449079
GO:1904018	positive regulation of vasculature development	0.00457994
GO:0062012	regulation of small molecule metabolic process	0.00458994
GO:0030326	embryonic limb morphogenesis	0.00483221
GO:0035113	embryonic appendage morphogenesis	0.00483221
GO:0048511	rhythmic process	0.00485405
GO:0030038	contractile actin filament bundle assembly	0.00500328
GO:0043149	stress fiber assembly	0.00500328
GO:0042063	gliogenesis	0.00500328
GO:0110053	regulation of actin filament organization	0.00502745
GO:0030323	respiratory tube development	0.0051549
GO:1903169	regulation of calcium ion transmembrane transport	0.00520305
GO:0051896	regulation of protein kinase B signaling	0.00523442
GO:0043267	negative regulation of potassium ion transport	0.00523887
GO:0050919	negative chemotaxis	0.00523887
GO:1901215	negative regulation of neuron death	0.00535467
GO:0034390	smooth muscle cell apoptotic process	0.00537193
GO:0034391	regulation of smooth muscle cell apoptotic process	0.00537193
GO:0017121	phospholipid scrambling	0.00537193
GO:0032351	negative regulation of hormone metabolic process	0.00537193
GO:0055119	relaxation of cardiac muscle	0.00537193
GO:2000095	regulation of Wnt signaling pathway, planar cell polarity pathway	0.00537193
GO:0009991	response to extracellular stimulus	0.0053862
GO:0021884	forebrain neuron development	0.00539134
GO:0048736	appendage development	0.0054294
GO:0060173	limb development	0.0054294
GO:0001954	positive regulation of cell-matrix adhesion	0.00543511
GO:0060603	mammary gland duct morphogenesis	0.00548758
GO:0001569	branching involved in blood vessel morphogenesis	0.00550406
GO:0001960	negative regulation of cytokine-mediated signaling pathway	0.00550406
GO:0048488	synaptic vesicle endocytosis	0.00550406
GO:1900006	positive regulation of dendrite development	0.00552282
GO:0043491	protein kinase B signaling	0.00558835
GO:1904427	positive regulation of calcium ion transmembrane transport	0.00561039
GO:0051897	positive regulation of protein kinase B signaling	0.00561577
GO:0003094	glomerular filtration	0.00584171
GO:0090030	regulation of steroid hormone biosynthetic process	0.00584171
GO:0051249	regulation of lymphocyte activation	0.005856
GO:0071880	adenylate cyclase-activating adrenergic receptor signaling pathway	0.00608739
GO:0090077	foam cell differentiation	0.00608739
GO:1903859	regulation of dendrite extension	0.00608739
GO:0019216	regulation of lipid metabolic process	0.00609514
GO:0043500	muscle adaptation	0.00618125
GO:0050954	sensory perception of mechanical stimulus	0.0062066
GO:1901888	regulation of cell junction assembly	0.00632198
GO:1905477	positive regulation of protein localization to membrane	0.00639463
GO:0060415	muscle tissue morphogenesis	0.0064614
GO:0035567	non-canonical Wnt signaling pathway	0.00647314
GO:0051260	protein homooligomerization	0.00657138
GO:0090148	membrane fission	0.00657242
GO:0061572	actin filament bundle organization	0.00657242
GO:0060306	regulation of membrane repolarization	0.00666437
GO:0048660	regulation of smooth muscle cell proliferation	0.00687673
GO:0001938	positive regulation of endothelial cell proliferation	0.0069077
GO:0001755	neural crest cell migration	0.00698185
GO:0036465	synaptic vesicle recycling	0.00698185
GO:0009611	response to wounding	0.00705165
GO:0001837	epithelial to mesenchymal transition	0.00705165
GO:0048668	collateral sprouting	0.00707744
GO:0051017	actin filament bundle assembly	0.00713154
GO:0060428	lung epithelium development	0.00717228
GO:0007254	JNK cascade	0.00720463
GO:0008038	neuron recognition	0.00733906
GO:0034113	heterotypic cell-cell adhesion	0.00733906
GO:0050863	regulation of T cell activation	0.00733959
GO:1900271	regulation of long-term synaptic potentiation	0.00751167
GO:0043547	positive regulation of GTPase activity	0.00751167
GO:0006869	lipid transport	0.00751167
GO:0030100	regulation of endocytosis	0.00784207
GO:0060042	retina morphogenesis in camera-type eye	0.00790126
GO:0010876	lipid localization	0.00814902
GO:0015844	monoamine transport	0.00834423
GO:0008544	epidermis development	0.00834423
GO:0042733	embryonic digit morphogenesis	0.0083927
GO:0051894	positive regulation of focal adhesion assembly	0.00839949
GO:0045766	positive regulation of angiogenesis	0.0084007
GO:0046328	regulation of JNK cascade	0.0084007
GO:0061333	renal tubule morphogenesis	0.00845416
GO:0030324	lung development	0.00847169
GO:0007157	heterophilic cell-cell adhesion via plasma membrane cell adhesion molecules	0.00869947
GO:0010463	mesenchymal cell proliferation	0.00869947
GO:0046777	protein autophosphorylation	0.00873523
GO:0030198	extracellular matrix organization	0.00877135
GO:0048814	regulation of dendrite morphogenesis	0.00878431
GO:0014013	regulation of gliogenesis	0.00882213
GO:0045669	positive regulation of osteoblast differentiation	0.00882213
GO:0060191	regulation of lipase activity	0.00882213
GO:0007160	cell-matrix adhesion	0.00882213
GO:0090090	negative regulation of canonical Wnt signaling pathway	0.00882213
GO:0050795	regulation of behavior	0.00882213
GO:0055006	cardiac cell development	0.00882213
GO:0018107	peptidyl-threonine phosphorylation	0.00885289
GO:0003151	outflow tract morphogenesis	0.00893775
GO:0046676	negative regulation of insulin secretion	0.00893775
GO:0048546	digestive tract morphogenesis	0.00893775
GO:0045807	positive regulation of endocytosis	0.00898868
GO:0014741	negative regulation of muscle hypertrophy	0.00905696
GO:0070665	positive regulation of leukocyte proliferation	0.00919344
GO:1901861	regulation of muscle tissue development	0.00925661
GO:0006029	proteoglycan metabolic process	0.00925661
GO:0014068	positive regulation of phosphatidylinositol 3-kinase signaling	0.00925661
GO:0021761	limbic system development	0.00944186
GO:0038127	ERBB signaling pathway	0.00947691
GO:0042476	odontogenesis	0.00947691
GO:0032535	regulation of cellular component size	0.00947691
GO:0061180	mammary gland epithelium development	0.00947902
GO:1901343	negative regulation of vasculature development	0.00949814
GO:0045932	negative regulation of muscle contraction	0.00954228
GO:0060571	morphogenesis of an epithelial fold	0.00954228
GO:0010842	retina layer formation	0.00965287
GO:0018243	protein O-linked glycosylation via threonine	0.00965287
GO:0097205	renal filtration	0.00965287
GO:0009311	oligosaccharide metabolic process	0.00971998
GO:0071242	cellular response to ammonium ion	0.0097404
GO:0014047	glutamate secretion	0.00982335
GO:0048566	embryonic digestive tract development	0.00982335
GO:0051953	negative regulation of amine transport	0.00982335
GO:0016202	regulation of striated muscle tissue development	0.00984034
GO:0010470	regulation of gastrulation	0.00984034
GO:0010518	positive regulation of phospholipase activity	0.00984034
GO:0061326	renal tubule development	0.00984034
GO:0003401	axis elongation	0.00984034
GO:0040019	positive regulation of embryonic development	0.00984034
GO:0008589	regulation of smoothened signaling pathway	0.00984034
GO:0051492	regulation of stress fiber assembly	0.00984034
GO:0055013	cardiac muscle cell development	0.00984034
GO:0030431	sleep	0.00984034
GO:0098801	regulation of renal system process	0.00984034
GO:1903523	negative regulation of blood circulation	0.00984034
GO:0048863	stem cell differentiation	0.00984034
GO:1901379	regulation of potassium ion transmembrane transport	0.00984748
GO:0072578	neurotransmitter-gated ion channel clustering	0.00987214

## Sheet: Suppl. Dataset 2c
Suppl. Dataset 2c: Biological Process_DM comparison_Die-specific peaks (egoBP DM_Die)
GO:0061564	axon development	1.38623e-15
GO:0007409	axonogenesis	2.16789e-14
GO:0045666	positive regulation of neuron differentiation	1.02271e-13
GO:0003013	circulatory system process	1.99696e-13
GO:0008015	blood circulation	2.44056e-13
GO:0051056	regulation of small GTPase mediated signal transduction	9.90315e-13
GO:0010769	regulation of cell morphogenesis involved in differentiation	9.90315e-13
GO:0016358	dendrite development	1.19308e-12
GO:1903522	regulation of blood circulation	1.39468e-12
GO:0007264	small GTPase mediated signal transduction	1.50245e-12
GO:0031346	positive regulation of cell projection organization	3.76548e-12
GO:0050808	synapse organization	7.25668e-12
GO:0042391	regulation of membrane potential	9.79253e-12
GO:0003012	muscle system process	9.79253e-12
GO:0010721	negative regulation of cell development	4.0448e-11
GO:0008016	regulation of heart contraction	4.32715e-11
GO:0055074	calcium ion homeostasis	4.84896e-11
GO:0032970	regulation of actin filament-based process	4.84896e-11
GO:0010976	positive regulation of neuron projection development	5.1993e-11
GO:0001763	morphogenesis of a branching structure	8.12723e-11
GO:0030900	forebrain development	1.67494e-10
GO:0003015	heart process	2.06494e-10
GO:0072507	divalent inorganic cation homeostasis	2.06494e-10
GO:0006874	cellular calcium ion homeostasis	2.28709e-10
GO:0090257	regulation of muscle system process	3.66201e-10
GO:0060047	heart contraction	4.15884e-10
GO:0007015	actin filament organization	5.5722e-10
GO:0072503	cellular divalent inorganic cation homeostasis	6.04087e-10
GO:0046578	regulation of Ras protein signal transduction	6.74907e-10
GO:0050803	regulation of synapse structure or activity	8.51478e-10
GO:0002027	regulation of heart rate	1.04435e-09
GO:0006939	smooth muscle contraction	1.74164e-09
GO:0001508	action potential	2.32842e-09
GO:0031589	cell-substrate adhesion	2.41254e-09
GO:0050807	regulation of synapse organization	2.64784e-09
GO:0001667	ameboidal-type cell migration	3.15851e-09
GO:0003018	vascular process in circulatory system	5.08714e-09
GO:0030335	positive regulation of cell migration	5.6479e-09
GO:0006936	muscle contraction	6.53569e-09
GO:0007265	Ras protein signal transduction	7.6419e-09
GO:0051961	negative regulation of nervous system development	7.69308e-09
GO:0034765	regulation of ion transmembrane transport	7.69308e-09
GO:0061138	morphogenesis of a branching epithelium	1.12982e-08
GO:0001655	urogenital system development	1.17983e-08
GO:0050773	regulation of dendrite development	1.28978e-08
GO:0001822	kidney development	1.80478e-08
GO:0050768	negative regulation of neurogenesis	1.80478e-08
GO:0021537	telencephalon development	1.83379e-08
GO:0051480	regulation of cytosolic calcium ion concentration	2.02801e-08
GO:0071804	cellular potassium ion transport	2.16448e-08
GO:0071805	potassium ion transmembrane transport	2.16448e-08
GO:0035296	regulation of tube diameter	2.29456e-08
GO:0097746	regulation of blood vessel diameter	2.29456e-08
GO:0001503	ossification	3.71018e-08
GO:1902903	regulation of supramolecular fiber organization	3.71018e-08
GO:0042692	muscle cell differentiation	4.05913e-08
GO:0035637	multicellular organismal signaling	4.05913e-08
GO:0048754	branching morphogenesis of an epithelial tube	4.51927e-08
GO:0006813	potassium ion transport	4.80835e-08
GO:0060560	developmental growth involved in morphogenesis	4.9036e-08
GO:0086001	cardiac muscle cell action potential	4.9036e-08
GO:0097485	neuron projection guidance	5.70287e-08
GO:0048762	mesenchymal cell differentiation	6.07994e-08
GO:0042310	vasoconstriction	6.2881e-08
GO:0001525	angiogenesis	6.91047e-08
GO:0050880	regulation of blood vessel size	6.91047e-08
GO:0023061	signal release	8.71947e-08
GO:0032956	regulation of actin cytoskeleton organization	9.48994e-08
GO:0035150	regulation of tube size	9.48994e-08
GO:0035023	regulation of Rho protein signal transduction	9.48994e-08
GO:0010810	regulation of cell-substrate adhesion	9.93652e-08
GO:0007411	axon guidance	1.04193e-07
GO:0097756	negative regulation of blood vessel diameter	1.06551e-07
GO:0072001	renal system development	1.19697e-07
GO:0045665	negative regulation of neuron differentiation	1.23205e-07
GO:0006937	regulation of muscle contraction	1.30613e-07
GO:0001501	skeletal system development	1.48774e-07
GO:0086003	cardiac muscle cell contraction	1.8662e-07
GO:0110053	regulation of actin filament organization	2.2518e-07
GO:0045216	cell-cell junction organization	2.449e-07
GO:0051963	regulation of synapse assembly	2.57722e-07
GO:0048638	regulation of developmental growth	2.99468e-07
GO:0015672	monovalent inorganic cation transport	3.18683e-07
GO:0050770	regulation of axonogenesis	3.562e-07
GO:0061337	cardiac conduction	3.66534e-07
GO:0006816	calcium ion transport	3.76872e-07
GO:0086091	regulation of heart rate by cardiac conduction	5.24808e-07
GO:0007266	Rho protein signal transduction	5.26402e-07
GO:0030048	actin filament-based movement	5.75455e-07
GO:0048813	dendrite morphogenesis	5.95963e-07
GO:0007188	adenylate cyclase-modulating G-protein coupled receptor signaling pathway	6.26668e-07
GO:0060562	epithelial tube morphogenesis	7.60267e-07
GO:0050890	cognition	8.17503e-07
GO:0031345	negative regulation of cell projection organization	9.28668e-07
GO:1904062	regulation of cation transmembrane transport	9.83304e-07
GO:0045860	positive regulation of protein kinase activity	1.11515e-06
GO:0007416	synapse assembly	1.14759e-06
GO:0061448	connective tissue development	1.25331e-06
GO:0030111	regulation of Wnt signaling pathway	1.35343e-06
GO:1903532	positive regulation of secretion by cell	1.35343e-06
GO:0048588	developmental cell growth	1.61671e-06
GO:0051146	striated muscle cell differentiation	1.65005e-06
GO:0006836	neurotransmitter transport	1.65078e-06
GO:0048738	cardiac muscle tissue development	1.67397e-06
GO:0060537	muscle tissue development	1.88758e-06
GO:0070838	divalent metal ion transport	1.88962e-06
GO:0001505	regulation of neurotransmitter levels	1.98213e-06
GO:0034330	cell junction organization	2.00157e-06
GO:0060048	cardiac muscle contraction	2.30252e-06
GO:0198738	cell-cell signaling by wnt	2.37372e-06
GO:0070252	actin-mediated cell contraction	2.57824e-06
GO:0007611	learning or memory	2.67323e-06
GO:0016055	Wnt signaling pathway	2.74704e-06
GO:0007612	learning	2.74704e-06
GO:0034332	adherens junction organization	2.74704e-06
GO:0019935	cyclic-nucleotide-mediated signaling	2.94256e-06
GO:0010959	regulation of metal ion transport	2.94256e-06
GO:0086002	cardiac muscle cell action potential involved in contraction	2.94256e-06
GO:0072511	divalent inorganic cation transport	2.94286e-06
GO:0035249	synaptic transmission, glutamatergic	3.26178e-06
GO:0010977	negative regulation of neuron projection development	3.26178e-06
GO:0051965	positive regulation of synapse assembly	3.46616e-06
GO:0007626	locomotory behavior	3.83075e-06
GO:0006940	regulation of smooth muscle contraction	4.16082e-06
GO:0007204	positive regulation of cytosolic calcium ion concentration	4.48252e-06
GO:0040013	negative regulation of locomotion	4.59198e-06
GO:0046883	regulation of hormone secretion	5.01087e-06
GO:0090132	epithelium migration	5.19707e-06
GO:0034446	substrate adhesion-dependent cell spreading	5.37576e-06
GO:0043270	positive regulation of ion transport	5.50341e-06
GO:0010771	negative regulation of cell morphogenesis involved in differentiation	5.50341e-06
GO:0048732	gland development	5.50341e-06
GO:0043087	regulation of GTPase activity	5.81071e-06
GO:0010631	epithelial cell migration	6.05729e-06
GO:0019229	regulation of vasoconstriction	6.38935e-06
GO:0051216	cartilage development	6.38935e-06
GO:0072657	protein localization to membrane	6.38935e-06
GO:0120031	plasma membrane bounded cell projection assembly	6.38935e-06
GO:0051899	membrane depolarization	6.38935e-06
GO:0060021	roof of mouth development	6.38935e-06
GO:0019932	second-messenger-mediated signaling	6.49292e-06
GO:0086065	cell communication involved in cardiac conduction	6.49336e-06
GO:0071560	cellular response to transforming growth factor beta stimulus	6.70593e-06
GO:0014706	striated muscle tissue development	6.70637e-06
GO:1901342	regulation of vasculature development	6.75492e-06
GO:0031214	biomineral tissue development	7.18603e-06
GO:0002791	regulation of peptide secretion	7.18603e-06
GO:0090130	tissue migration	7.26704e-06
GO:0060828	regulation of canonical Wnt signaling pathway	7.57213e-06
GO:0051147	regulation of muscle cell differentiation	7.57213e-06
GO:0014812	muscle cell migration	7.57213e-06
GO:0032409	regulation of transporter activity	7.94401e-06
GO:0051048	negative regulation of secretion	8.05659e-06
GO:0007215	glutamate receptor signaling pathway	8.39294e-06
GO:0030177	positive regulation of Wnt signaling pathway	9.04056e-06
GO:0030278	regulation of ossification	9.17011e-06
GO:0098900	regulation of action potential	9.37611e-06
GO:0071559	response to transforming growth factor beta	1.08407e-05
GO:0051271	negative regulation of cellular component movement	1.08433e-05
GO:0007178	transmembrane receptor protein serine/threonine kinase signaling pathway	1.08433e-05
GO:0070371	ERK1 and ERK2 cascade	1.31834e-05
GO:0060004	reflex	1.33178e-05
GO:0008154	actin polymerization or depolymerization	1.48475e-05
GO:0007187	G-protein coupled receptor signaling pathway, coupled to cyclic nucleotide second messenger	1.5204e-05
GO:0032535	regulation of cellular component size	1.57403e-05
GO:0031032	actomyosin structure organization	1.57468e-05
GO:0010811	positive regulation of cell-substrate adhesion	1.70682e-05
GO:0051153	regulation of striated muscle cell differentiation	1.70682e-05
GO:0022898	regulation of transmembrane transporter activity	1.83424e-05
GO:0030336	negative regulation of cell migration	1.83424e-05
GO:0060485	mesenchyme development	2.11937e-05
GO:0045785	positive regulation of cell adhesion	2.14629e-05
GO:1903531	negative regulation of secretion by cell	2.27379e-05
GO:1902905	positive regulation of supramolecular fiber organization	2.27379e-05
GO:0097581	lamellipodium organization	2.3164e-05
GO:0014909	smooth muscle cell migration	2.34796e-05
GO:0060996	dendritic spine development	2.71564e-05
GO:0060070	canonical Wnt signaling pathway	2.81174e-05
GO:0032412	regulation of ion transmembrane transporter activity	3.14755e-05
GO:0019933	cAMP-mediated signaling	3.17288e-05
GO:0021543	pallium development	3.17288e-05
GO:0046879	hormone secretion	3.17288e-05
GO:0032147	activation of protein kinase activity	3.19666e-05
GO:0009914	hormone transport	3.23332e-05
GO:0070372	regulation of ERK1 and ERK2 cascade	3.32741e-05
GO:0003231	cardiac ventricle development	3.84016e-05
GO:0007163	establishment or maintenance of cell polarity	3.86836e-05
GO:0051047	positive regulation of secretion	3.92444e-05
GO:0050708	regulation of protein secretion	4.1165e-05
GO:0060541	respiratory system development	4.15054e-05
GO:0055117	regulation of cardiac muscle contraction	4.26506e-05
GO:0007179	transforming growth factor beta receptor signaling pathway	4.49495e-05
GO:0019233	sensory perception of pain	4.62438e-05
GO:0035265	organ growth	4.66287e-05
GO:0051966	regulation of synaptic transmission, glutamatergic	4.98443e-05
GO:0099531	presynaptic process involved in chemical synaptic transmission	5.44818e-05
GO:2000146	negative regulation of cell motility	5.46362e-05
GO:0072073	kidney epithelium development	5.53804e-05
GO:0002062	chondrocyte differentiation	5.5927e-05
GO:0045765	regulation of angiogenesis	5.5927e-05
GO:0010770	positive regulation of cell morphogenesis involved in differentiation	5.5927e-05
GO:0035051	cardiocyte differentiation	6.39016e-05
GO:0099173	postsynapse organization	6.46053e-05
GO:1900006	positive regulation of dendrite development	6.46053e-05
GO:0034329	cell junction assembly	7.49136e-05
GO:0009100	glycoprotein metabolic process	7.65722e-05
GO:0090287	regulation of cellular response to growth factor stimulus	7.76183e-05
GO:2000027	regulation of organ morphogenesis	7.76183e-05
GO:0003205	cardiac chamber development	7.76183e-05
GO:0090092	regulation of transmembrane receptor protein serine/threonine kinase signaling pathway	7.77032e-05
GO:0045778	positive regulation of ossification	7.77032e-05
GO:0014829	vascular smooth muscle contraction	8.362e-05
GO:0022612	gland morphogenesis	8.362e-05
GO:0060998	regulation of dendritic spine development	8.42218e-05
GO:0030282	bone mineralization	8.85501e-05
GO:0051952	regulation of amine transport	8.85501e-05
GO:0050974	detection of mechanical stimulus involved in sensory perception	8.92427e-05
GO:0051495	positive regulation of cytoskeleton organization	9.14126e-05
GO:0071902	positive regulation of protein serine/threonine kinase activity	9.45754e-05
GO:0050673	epithelial cell proliferation	9.63072e-05
GO:0060401	cytosolic calcium ion transport	0.000101838
GO:0048871	multicellular organismal homeostasis	0.000109196
GO:0007517	muscle organ development	0.000111771
GO:0001894	tissue homeostasis	0.000111771
GO:0033002	muscle cell proliferation	0.000111771
GO:0110020	regulation of actomyosin structure organization	0.000112313
GO:0045444	fat cell differentiation	0.000126198
GO:0051222	positive regulation of protein transport	0.000136344
GO:0043542	endothelial cell migration	0.000136749
GO:0015837	amine transport	0.000136749
GO:0014897	striated muscle hypertrophy	0.000136749
GO:0009612	response to mechanical stimulus	0.000141838
GO:0050678	regulation of epithelial cell proliferation	0.000146784
GO:0001654	eye development	0.000149503
GO:0042063	gliogenesis	0.000153379
GO:0007043	cell-cell junction assembly	0.00015552
GO:0033555	multicellular organismal response to stress	0.00015552
GO:0044060	regulation of endocrine process	0.000157089
GO:0006941	striated muscle contraction	0.00016339
GO:0070588	calcium ion transmembrane transport	0.00016339
GO:0070374	positive regulation of ERK1 and ERK2 cascade	0.000164284
GO:0098742	cell-cell adhesion via plasma-membrane adhesion molecules	0.000166793
GO:0007269	neurotransmitter secretion	0.000170384
GO:0099643	signal release from synapse	0.000170384
GO:0007160	cell-matrix adhesion	0.00017183
GO:0014910	regulation of smooth muscle cell migration	0.000175239
GO:0043583	ear development	0.000179885
GO:0043062	extracellular structure organization	0.000186863
GO:0030324	lung development	0.00019241
GO:0043406	positive regulation of MAP kinase activity	0.00019241
GO:0048511	rhythmic process	0.000193166
GO:0001952	regulation of cell-matrix adhesion	0.000193297
GO:0030534	adult behavior	0.000194448
GO:0030323	respiratory tube development	0.000195064
GO:0030100	regulation of endocytosis	0.000195791
GO:1903524	positive regulation of blood circulation	0.000201563
GO:0090596	sensory organ morphogenesis	0.000204637
GO:0001933	negative regulation of protein phosphorylation	0.000209612
GO:0010632	regulation of epithelial cell migration	0.000211759
GO:0072006	nephron development	0.000213524
GO:0001649	osteoblast differentiation	0.000213909
GO:1990138	neuron projection extension	0.000218793
GO:0051260	protein homooligomerization	0.000218793
GO:0086004	regulation of cardiac muscle cell contraction	0.000226848
GO:0008064	regulation of actin polymerization or depolymerization	0.000226848
GO:0106027	neuron projection organization	0.000229119
GO:0043254	regulation of protein complex assembly	0.000231375
GO:0042445	hormone metabolic process	0.00024061
GO:0014896	muscle hypertrophy	0.00024517
GO:0009101	glycoprotein biosynthetic process	0.000251006
GO:0008217	regulation of blood pressure	0.000260716
GO:0003300	cardiac muscle hypertrophy	0.000261488
GO:0001837	epithelial to mesenchymal transition	0.000264914
GO:0043547	positive regulation of GTPase activity	0.000264914
GO:1904951	positive regulation of establishment of protein localization	0.000264914
GO:0042326	negative regulation of phosphorylation	0.000273998
GO:0014033	neural crest cell differentiation	0.000273998
GO:0030832	regulation of actin filament length	0.000275577
GO:0051235	maintenance of location	0.000277933
GO:0035264	multicellular organism growth	0.000279169
GO:0051668	localization within membrane	0.000279169
GO:0060402	calcium ion transport into cytosol	0.00027999
GO:0007162	negative regulation of cell adhesion	0.000294552
GO:0060078	regulation of postsynaptic membrane potential	0.000299925
GO:0060419	heart growth	0.000299925
GO:0015711	organic anion transport	0.000311006
GO:0015850	organic hydroxy compound transport	0.000322697
GO:0051057	positive regulation of small GTPase mediated signal transduction	0.000363077
GO:0099565	chemical synaptic transmission, postsynaptic	0.000367913
GO:0055001	muscle cell development	0.000373442
GO:0055002	striated muscle cell development	0.000376237
GO:0051098	regulation of binding	0.000376389
GO:0043502	regulation of muscle adaptation	0.000376581
GO:0010876	lipid localization	0.000378353
GO:0007623	circadian rhythm	0.000379281
GO:0031623	receptor internalization	0.00040362
GO:0001823	mesonephros development	0.000446883
GO:0021987	cerebral cortex development	0.000446883
GO:0030041	actin filament polymerization	0.000446883
GO:0001558	regulation of cell growth	0.000449614
GO:0071900	regulation of protein serine/threonine kinase activity	0.000449614
GO:0097061	dendritic spine organization	0.000454555
GO:0072659	protein localization to plasma membrane	0.000454555
GO:0001935	endothelial cell proliferation	0.000454555
GO:0055017	cardiac muscle tissue growth	0.000476848
GO:0051258	protein polymerization	0.00047929
GO:0055123	digestive system development	0.000480775
GO:0050679	positive regulation of epithelial cell proliferation	0.00051859
GO:0032835	glomerulus development	0.00051859
GO:0050982	detection of mechanical stimulus	0.00051859
GO:0021953	central nervous system neuron differentiation	0.0005229
GO:0032271	regulation of protein polymerization	0.0005229
GO:0048015	phosphatidylinositol-mediated signaling	0.000532463
GO:0003281	ventricular septum development	0.000545563
GO:0006898	receptor-mediated endocytosis	0.000554316
GO:0048017	inositol lipid-mediated signaling	0.000557775
GO:0008202	steroid metabolic process	0.000563157
GO:0055006	cardiac cell development	0.00056947
GO:0021885	forebrain cell migration	0.000603675
GO:0051224	negative regulation of protein transport	0.000606746
GO:0021954	central nervous system neuron development	0.000615603
GO:0046426	negative regulation of JAK-STAT cascade	0.000617023
GO:1904893	negative regulation of STAT cascade	0.000617023
GO:0051091	positive regulation of DNA binding transcription factor activity	0.000655175
GO:0001764	neuron migration	0.000658286
GO:0043405	regulation of MAP kinase activity	0.000660945
GO:1990778	protein localization to cell periphery	0.000660945
GO:1900024	regulation of substrate adhesion-dependent cell spreading	0.000714298
GO:0034764	positive regulation of transmembrane transport	0.000721571
GO:1904018	positive regulation of vasculature development	0.000749982
GO:1904950	negative regulation of establishment of protein localization	0.000749982
GO:0055119	relaxation of cardiac muscle	0.000749982
GO:0048814	regulation of dendrite morphogenesis	0.000749982
GO:0001569	branching involved in blood vessel morphogenesis	0.000770097
GO:0086010	membrane depolarization during action potential	0.000770097
GO:0055007	cardiac muscle cell differentiation	0.000770097
GO:0006942	regulation of striated muscle contraction	0.000789908
GO:0086005	ventricular cardiac muscle cell action potential	0.000808638
GO:0098901	regulation of cardiac muscle cell action potential	0.000808638
GO:0001657	ureteric bud development	0.000825225
GO:0072163	mesonephric epithelium development	0.000825225
GO:0072164	mesonephric tubule development	0.000825225
GO:0050806	positive regulation of synaptic transmission	0.000876654
GO:0018212	peptidyl-tyrosine modification	0.000884023
GO:0018108	peptidyl-tyrosine phosphorylation	0.000884023
GO:0014743	regulation of muscle hypertrophy	0.000892536
GO:0043500	muscle adaptation	0.000892536
GO:0035107	appendage morphogenesis	0.000904516
GO:0035108	limb morphogenesis	0.000904516
GO:0030038	contractile actin filament bundle assembly	0.000904516
GO:0043149	stress fiber assembly	0.000904516
GO:0055067	monovalent inorganic cation homeostasis	0.000910234
GO:0051149	positive regulation of muscle cell differentiation	0.000986929
GO:0051492	regulation of stress fiber assembly	0.000986929
GO:0007189	adenylate cyclase-activating G-protein coupled receptor signaling pathway	0.000986929
GO:0030178	negative regulation of Wnt signaling pathway	0.00100828
GO:0003279	cardiac septum development	0.00103183
GO:1901184	regulation of ERBB signaling pathway	0.00104024
GO:0030198	extracellular matrix organization	0.00104024
GO:2001023	regulation of response to drug	0.00106689
GO:0010611	regulation of cardiac muscle hypertrophy	0.00106692
GO:0046579	positive regulation of Ras protein signal transduction	0.0010724
GO:0048659	smooth muscle cell proliferation	0.00111986
GO:0048639	positive regulation of developmental growth	0.00111986
GO:0043112	receptor metabolic process	0.00115166
GO:1903115	regulation of actin filament-based movement	0.00119396
GO:2001257	regulation of cation channel activity	0.00119396
GO:0022029	telencephalon cell migration	0.00120216
GO:0097484	dendrite extension	0.00125963
GO:1901214	regulation of neuron death	0.00125963
GO:1903829	positive regulation of cellular protein localization	0.00125963
GO:0051148	negative regulation of muscle cell differentiation	0.00125963
GO:2000649	regulation of sodium ion transmembrane transporter activity	0.00125963
GO:0007156	homophilic cell adhesion via plasma membrane adhesion molecules	0.00127359
GO:0031334	positive regulation of protein complex assembly	0.00128156
GO:0060348	bone development	0.00128193
GO:0002028	regulation of sodium ion transport	0.00129724
GO:0060359	response to ammonium ion	0.00129724
GO:0050663	cytokine secretion	0.00139874
GO:0007009	plasma membrane organization	0.0014304
GO:0070997	neuron death	0.00149225
GO:0045862	positive regulation of proteolysis	0.00151394
GO:1904036	negative regulation of epithelial cell apoptotic process	0.00151903
GO:0003007	heart morphogenesis	0.00154237
GO:0001936	regulation of endothelial cell proliferation	0.00154354
GO:0014065	phosphatidylinositol 3-kinase signaling	0.00154354
GO:0014031	mesenchymal cell development	0.00158323
GO:0043266	regulation of potassium ion transport	0.00165298
GO:0048863	stem cell differentiation	0.00165298
GO:0035725	sodium ion transmembrane transport	0.00165967
GO:0016266	O-glycan processing	0.00169758
GO:0030201	heparan sulfate proteoglycan metabolic process	0.00169758
GO:0007193	adenylate cyclase-inhibiting G-protein coupled receptor signaling pathway	0.00171923
GO:0014047	glutamate secretion	0.00171923
GO:0060740	prostate gland epithelium morphogenesis	0.00171923
GO:0010660	regulation of muscle cell apoptotic process	0.00172349
GO:0010717	regulation of epithelial to mesenchymal transition	0.00172349
GO:0014902	myotube differentiation	0.00173492
GO:0042982	amyloid precursor protein metabolic process	0.00187058
GO:0070167	regulation of biomineral tissue development	0.0019056
GO:0045807	positive regulation of endocytosis	0.0019056
GO:0043010	camera-type eye development	0.00192107
GO:0006869	lipid transport	0.00194157
GO:0007200	phospholipase C-activating G-protein coupled receptor signaling pathway	0.00196758
GO:0038127	ERBB signaling pathway	0.00196758
GO:0042476	odontogenesis	0.00196758
GO:0099175	regulation of postsynapse organization	0.00197785
GO:0060249	anatomical structure homeostasis	0.0019796
GO:0086009	membrane repolarization	0.0019796
GO:0090075	relaxation of muscle	0.0019889
GO:0045995	regulation of embryonic development	0.00199234
GO:0002064	epithelial cell development	0.00199282
GO:0045986	negative regulation of smooth muscle contraction	0.00199283
GO:0090090	negative regulation of canonical Wnt signaling pathway	0.0020558
GO:0030032	lamellipodium assembly	0.00207384
GO:0002792	negative regulation of peptide secretion	0.00208751
GO:0090030	regulation of steroid hormone biosynthetic process	0.00210734
GO:0003254	regulation of membrane depolarization	0.00212637
GO:0030166	proteoglycan biosynthetic process	0.00212637
GO:0007216	G-protein coupled glutamate receptor signaling pathway	0.00213303
GO:0048070	regulation of developmental pigmentation	0.00213303
GO:0007219	Notch signaling pathway	0.00213303
GO:0015800	acidic amino acid transport	0.00213303
GO:1902305	regulation of sodium ion transmembrane transport	0.00213303
GO:0090263	positive regulation of canonical Wnt signaling pathway	0.00213795
GO:0043954	cellular component maintenance	0.00217785
GO:0048660	regulation of smooth muscle cell proliferation	0.00217785
GO:0060079	excitatory postsynaptic potential	0.00222201
GO:0051154	negative regulation of striated muscle cell differentiation	0.00230973
GO:0009636	response to toxic substance	0.00235604
GO:0046887	positive regulation of hormone secretion	0.00235604
GO:0045667	regulation of osteoblast differentiation	0.00236343
GO:0030833	regulation of actin filament polymerization	0.0024065
GO:1901379	regulation of potassium ion transmembrane transport	0.00242852
GO:0016311	dephosphorylation	0.00250939
GO:1901652	response to peptide	0.00252994
GO:0032103	positive regulation of response to external stimulus	0.00262208
GO:0010718	positive regulation of epithelial to mesenchymal transition	0.0026348
GO:0010517	regulation of phospholipase activity	0.00264075
GO:0030072	peptide hormone secretion	0.00264184
GO:0034767	positive regulation of ion transmembrane transport	0.00264328
GO:0050919	negative chemotaxis	0.00273166
GO:0060512	prostate gland morphogenesis	0.00273166
GO:0010522	regulation of calcium ion transport into cytosol	0.00274273
GO:0031644	regulation of neurological system process	0.00274273
GO:0019216	regulation of lipid metabolic process	0.00280885
GO:0002793	positive regulation of peptide secretion	0.00286449
GO:0003014	renal system process	0.00292698
GO:0032231	regulation of actin filament bundle assembly	0.00292698
GO:0061025	membrane fusion	0.00300152
GO:0007214	gamma-aminobutyric acid signaling pathway	0.00301136
GO:0086019	cell-cell signaling involved in cardiac conduction	0.00301136
GO:0007018	microtubule-based movement	0.00303297
GO:0010657	muscle cell apoptotic process	0.00307866
GO:0060323	head morphogenesis	0.00315055
GO:0015696	ammonium transport	0.00315055
GO:0006029	proteoglycan metabolic process	0.00315055
GO:0051145	smooth muscle cell differentiation	0.00315055
GO:0001954	positive regulation of cell-matrix adhesion	0.00315055
GO:0097755	positive regulation of blood vessel diameter	0.00321183
GO:0050707	regulation of cytokine secretion	0.00321324
GO:0046888	negative regulation of hormone secretion	0.00327218
GO:1904064	positive regulation of cation transmembrane transport	0.00328187
GO:0045927	positive regulation of growth	0.00329657
GO:0050771	negative regulation of axonogenesis	0.00337569
GO:0061572	actin filament bundle organization	0.00342045
GO:0019218	regulation of steroid metabolic process	0.003466
GO:0043123	positive regulation of I-kappaB kinase/NF-kappaB signaling	0.003466
GO:1903844	regulation of cellular response to transforming growth factor beta stimulus	0.003466
GO:0051155	positive regulation of striated muscle cell differentiation	0.00348894
GO:0014032	neural crest cell development	0.00348894
GO:0030501	positive regulation of bone mineralization	0.00354806
GO:0048169	regulation of long-term neuronal synaptic plasticity	0.00354806
GO:0045766	positive regulation of angiogenesis	0.00354806
GO:0046330	positive regulation of JNK cascade	0.00362756
GO:0071772	response to BMP	0.00367996
GO:0071773	cellular response to BMP stimulus	0.00367996
GO:0070169	positive regulation of biomineral tissue development	0.00373233
GO:0010634	positive regulation of epithelial cell migration	0.00373452
GO:0003170	heart valve development	0.00375375
GO:0060389	pathway-restricted SMAD protein phosphorylation	0.00375375
GO:0015893	drug transport	0.00380081
GO:0007613	memory	0.00383539
GO:0048864	stem cell development	0.00408393
GO:0055013	cardiac muscle cell development	0.00408393
GO:0006493	protein O-linked glycosylation	0.00420784
GO:0061351	neural precursor cell proliferation	0.00420784
GO:0015012	heparan sulfate proteoglycan biosynthetic process	0.00420784
GO:0022038	corpus callosum development	0.00420784
GO:0010594	regulation of endothelial cell migration	0.00425432
GO:0048736	appendage development	0.00448487
GO:0060173	limb development	0.00448487
GO:0045823	positive regulation of heart contraction	0.00448951
GO:0060603	mammary gland duct morphogenesis	0.00448951
GO:0051090	regulation of DNA binding transcription factor activity	0.00449042
GO:0048839	inner ear development	0.00450564
GO:0060412	ventricular septum morphogenesis	0.0045309
GO:0086012	membrane depolarization during cardiac muscle cell action potential	0.00454806
GO:0050886	endocrine process	0.00457316
GO:0035690	cellular response to drug	0.00457482
GO:0006865	amino acid transport	0.00477572
GO:0006704	glucocorticoid biosynthetic process	0.00477572
GO:0032793	positive regulation of CREB transcription factor activity	0.00477572
GO:0032060	bleb assembly	0.00477572
GO:0048755	branching morphogenesis of a nerve	0.00477572
GO:2000052	positive regulation of non-canonical Wnt signaling pathway	0.00477572
GO:0032233	positive regulation of actin filament bundle assembly	0.00484199
GO:0001938	positive regulation of endothelial cell proliferation	0.00484319
GO:0015844	monoamine transport	0.00488473
GO:0043534	blood vessel endothelial cell migration	0.00498832
GO:0060688	regulation of morphogenesis of a branching structure	0.00500727
GO:0048565	digestive tract development	0.0050216
GO:0042596	fear response	0.00512406
GO:0050920	regulation of chemotaxis	0.00520314
GO:0010038	response to metal ion	0.00523033
GO:1905475	regulation of protein localization to membrane	0.00523033
GO:0030010	establishment of cell polarity	0.00530146
GO:0048265	response to pain	0.00530146
GO:0051930	regulation of sensory perception of pain	0.00530146
GO:0051931	regulation of sensory perception	0.00530146
GO:0050766	positive regulation of phagocytosis	0.00539471
GO:0060986	endocrine hormone secretion	0.00539471
GO:0060999	positive regulation of dendritic spine development	0.00539471
GO:0051017	actin filament bundle assembly	0.00542559
GO:0051092	positive regulation of NF-kappaB transcription factor activity	0.00553923
GO:0050709	negative regulation of protein secretion	0.00553923
GO:0007173	epidermal growth factor receptor signaling pathway	0.00564006
GO:0060491	regulation of cell projection assembly	0.00567119
GO:0051924	regulation of calcium ion transport	0.00584253
GO:1905809	negative regulation of synapse organization	0.00587614
GO:0030004	cellular monovalent inorganic cation homeostasis	0.00587614
GO:0030326	embryonic limb morphogenesis	0.00587614
GO:0035113	embryonic appendage morphogenesis	0.00587614
GO:0017157	regulation of exocytosis	0.00591548
GO:0090316	positive regulation of intracellular protein transport	0.00591548
GO:0030500	regulation of bone mineralization	0.00591548
GO:0055008	cardiac muscle tissue morphogenesis	0.00591548
GO:0009311	oligosaccharide metabolic process	0.00594157
GO:0030510	regulation of BMP signaling pathway	0.00606955
GO:0000187	activation of MAPK activity	0.00606955
GO:0008347	glial cell migration	0.00608286
GO:0006887	exocytosis	0.00616179
GO:0060840	artery development	0.00638723
GO:0099504	synaptic vesicle cycle	0.00650301
GO:0019915	lipid storage	0.00656288
GO:0120032	regulation of plasma membrane bounded cell projection assembly	0.00657244
GO:0018210	peptidyl-threonine modification	0.00678151
GO:0018209	peptidyl-serine modification	0.00684013
GO:0036293	response to decreased oxygen levels	0.00690258
GO:0055024	regulation of cardiac muscle tissue development	0.00691166
GO:1904019	epithelial cell apoptotic process	0.0069692
GO:0060306	regulation of membrane repolarization	0.0069692
GO:0060317	cardiac epithelial to mesenchymal transition	0.0069692
GO:0046660	female sex differentiation	0.00697239
GO:0045669	positive regulation of osteoblast differentiation	0.00710746
GO:0050810	regulation of steroid biosynthetic process	0.00710746
GO:0060191	regulation of lipase activity	0.00710746
GO:0042058	regulation of epidermal growth factor receptor signaling pathway	0.00715939
GO:0043297	apical junction assembly	0.00737393
GO:0051249	regulation of lymphocyte activation	0.00739548
GO:0090100	positive regulation of transmembrane receptor protein serine/threonine kinase signaling pathway	0.0074753
GO:0017015	regulation of transforming growth factor beta receptor signaling pathway	0.00757867
GO:0030279	negative regulation of ossification	0.00757867
GO:0060993	kidney morphogenesis	0.00757867
GO:0051353	positive regulation of oxidoreductase activity	0.00764315
GO:0048640	negative regulation of developmental growth	0.00770214
GO:0016339	calcium-dependent cell-cell adhesion via plasma membrane cell adhesion molecules	0.00773249
GO:0014013	regulation of gliogenesis	0.0077362
GO:0042490	mechanoreceptor differentiation	0.00774089
GO:0031102	neuron projection regeneration	0.00774835
GO:0032611	interleukin-1 beta production	0.00780567
GO:0060425	lung morphogenesis	0.00780567
GO:0008361	regulation of cell size	0.00783815
GO:0003206	cardiac chamber morphogenesis	0.00797821
GO:0017156	calcium ion regulated exocytosis	0.00812228
GO:0021761	limbic system development	0.00815912
GO:0034205	amyloid-beta formation	0.00817761
GO:0030850	prostate gland development	0.00832223
GO:1905207	regulation of cardiocyte differentiation	0.00832223
GO:0097553	calcium ion transmembrane import into cytosol	0.00853914
GO:0014066	regulation of phosphatidylinositol 3-kinase signaling	0.00858202
GO:0010171	body morphogenesis	0.00858202
GO:0003094	glomerular filtration	0.00861075
GO:0050966	detection of mechanical stimulus involved in sensory perception of pain	0.00861075
GO:0060746	parental behavior	0.00861075
GO:0008593	regulation of Notch signaling pathway	0.00868535
GO:0072009	nephron epithelium development	0.00874835
GO:0050954	sensory perception of mechanical stimulus	0.00875621
GO:0010761	fibroblast migration	0.00875621
GO:0034113	heterotypic cell-cell adhesion	0.00875621
GO:0090276	regulation of peptide hormone secretion	0.00886192
GO:0003298	physiological muscle hypertrophy	0.00886192
GO:0003301	physiological cardiac muscle hypertrophy	0.00886192
GO:0044331	cell-cell adhesion mediated by cadherin	0.00886192
GO:0048668	collateral sprouting	0.00886192
GO:0061049	cell growth involved in cardiac muscle cell development	0.00886192
GO:0050918	positive chemotaxis	0.00906029
GO:0021955	central nervous system neuron axonogenesis	0.0091292
GO:0045987	positive regulation of smooth muscle contraction	0.0091292
GO:0051968	positive regulation of synaptic transmission, glutamatergic	0.0091292
GO:0046545	development of primary female sexual characteristics	0.00917782
GO:1902904	negative regulation of supramolecular fiber organization	0.0091895
GO:0021766	hippocampus development	0.00923056
GO:0060997	dendritic spine morphogenesis	0.00923056
GO:0032388	positive regulation of intracellular transport	0.00933113
GO:0072594	establishment of protein localization to organelle	0.00935329
GO:0032495	response to muramyl dipeptide	0.00941706
GO:0010460	positive regulation of heart rate	0.00945545
GO:0099622	cardiac muscle cell membrane repolarization	0.00945545
GO:0060415	muscle tissue morphogenesis	0.00952361
GO:0051928	positive regulation of calcium ion transport	0.00959088
GO:0032874	positive regulation of stress-activated MAPK cascade	0.00959088
GO:0002209	behavioral defense response	0.00983425
GO:0060428	lung epithelium development	0.00983425
GO:0062012	regulation of small molecule metabolic process	0.00983425
GO:0019226	transmission of nerve impulse	0.0099745
GO:0071774	response to fibroblast growth factor	0.0099745

## Sheet: Suppl. Dataset 2d
Suppl. Dataset 2d: Biological Process_DM comparison_Male-specific peaks (egoBP DM_Male)
GO:0061564	axon development	1.92256e-13
GO:0007409	axonogenesis	5.03707e-12
GO:0050808	synapse organization	1.71939e-08
GO:0048588	developmental cell growth	6.96583e-08
GO:0031346	positive regulation of cell projection organization	6.96583e-08
GO:0045666	positive regulation of neuron differentiation	8.59217e-08
GO:0042391	regulation of membrane potential	1.43166e-07
GO:0097485	neuron projection guidance	2.88716e-07
GO:0007411	axon guidance	4.00661e-07
GO:0010976	positive regulation of neuron projection development	5.05335e-06
GO:1990138	neuron projection extension	6.99892e-06
GO:0007264	small GTPase mediated signal transduction	7.77178e-06
GO:0032970	regulation of actin filament-based process	1.06466e-05
GO:0010721	negative regulation of cell development	1.09297e-05
GO:0060562	epithelial tube morphogenesis	1.45262e-05
GO:0060560	developmental growth involved in morphogenesis	1.45262e-05
GO:0010769	regulation of cell morphogenesis involved in differentiation	1.54482e-05
GO:0035249	synaptic transmission, glutamatergic	1.88839e-05
GO:0016358	dendrite development	1.98613e-05
GO:0032535	regulation of cellular component size	2.35446e-05
GO:0007265	Ras protein signal transduction	2.61133e-05
GO:0050803	regulation of synapse structure or activity	2.61133e-05
GO:0032956	regulation of actin cytoskeleton organization	2.95283e-05
GO:0051963	regulation of synapse assembly	3.20497e-05
GO:0099565	chemical synaptic transmission, postsynaptic	3.29148e-05
GO:0050807	regulation of synapse organization	4.72565e-05
GO:0007015	actin filament organization	5.70472e-05
GO:1902903	regulation of supramolecular fiber organization	5.8002e-05
GO:0007215	glutamate receptor signaling pathway	6.22113e-05
GO:0034330	cell junction organization	6.26982e-05
GO:0048638	regulation of developmental growth	7.25905e-05
GO:0050805	negative regulation of synaptic transmission	9.84166e-05
GO:0051965	positive regulation of synapse assembly	0.000105048
GO:0034329	cell junction assembly	0.00013102
GO:0060078	regulation of postsynaptic membrane potential	0.000132055
GO:0050770	regulation of axonogenesis	0.000133354
GO:0050768	negative regulation of neurogenesis	0.000149341
GO:0030900	forebrain development	0.000149341
GO:0034332	adherens junction organization	0.000149341
GO:0045216	cell-cell junction organization	0.000195435
GO:0060079	excitatory postsynaptic potential	0.000196983
GO:0051966	regulation of synaptic transmission, glutamatergic	0.000246275
GO:0055021	regulation of cardiac muscle tissue growth	0.000246275
GO:0001525	angiogenesis	0.000246275
GO:0110053	regulation of actin filament organization	0.000246275
GO:0007416	synapse assembly	0.000265077
GO:0045665	negative regulation of neuron differentiation	0.000265077
GO:0032271	regulation of protein polymerization	0.000293851
GO:0050890	cognition	0.000293881
GO:0051056	regulation of small GTPase mediated signal transduction	0.000293881
GO:0001654	eye development	0.000295734
GO:0043254	regulation of protein complex assembly	0.000332971
GO:0060420	regulation of heart growth	0.000391567
GO:0021537	telencephalon development	0.000428109
GO:0031589	cell-substrate adhesion	0.000476911
GO:0048675	axon extension	0.000490767
GO:0008154	actin polymerization or depolymerization	0.000529868
GO:0061387	regulation of extent of cell growth	0.000534099
GO:0010631	epithelial cell migration	0.000588941
GO:0070838	divalent metal ion transport	0.000588941
GO:0007517	muscle organ development	0.000618249
GO:0051961	negative regulation of nervous system development	0.000666017
GO:0051495	positive regulation of cytoskeleton organization	0.000668891
GO:0090132	epithelium migration	0.000699079
GO:0072511	divalent inorganic cation transport	0.000713086
GO:0001558	regulation of cell growth	0.000836272
GO:0007611	learning or memory	0.000836272
GO:0090130	tissue migration	0.000836272
GO:0001667	ameboidal-type cell migration	0.000861386
GO:0072657	protein localization to membrane	0.000868409
GO:0043542	endothelial cell migration	0.000880396
GO:1902905	positive regulation of supramolecular fiber organization	0.000898507
GO:0002040	sprouting angiogenesis	0.000930457
GO:0034765	regulation of ion transmembrane transport	0.000930457
GO:0050974	detection of mechanical stimulus involved in sensory perception	0.00100471
GO:0050982	detection of mechanical stimulus	0.00103822
GO:0046620	regulation of organ growth	0.00103822
GO:0051896	regulation of protein kinase B signaling	0.00112486
GO:0010595	positive regulation of endothelial cell migration	0.00116957
GO:0055024	regulation of cardiac muscle tissue development	0.00116957
GO:0019932	second-messenger-mediated signaling	0.00138976
GO:0051258	protein polymerization	0.00138976
GO:0006813	potassium ion transport	0.00144576
GO:0048639	positive regulation of developmental growth	0.0015532
GO:0060419	heart growth	0.0015532
GO:2001257	regulation of cation channel activity	0.00166182
GO:0007613	memory	0.00166182
GO:0008361	regulation of cell size	0.00166182
GO:0031345	negative regulation of cell projection organization	0.00166182
GO:0060537	muscle tissue development	0.00166182
GO:0030041	actin filament polymerization	0.00170376
GO:0001952	regulation of cell-matrix adhesion	0.00174836
GO:0071804	cellular potassium ion transport	0.00177406
GO:0071805	potassium ion transmembrane transport	0.00177406
GO:0006816	calcium ion transport	0.00177872
GO:0055017	cardiac muscle tissue growth	0.00184862
GO:1901861	regulation of muscle tissue development	0.0019933
GO:0008064	regulation of actin polymerization or depolymerization	0.00214878
GO:0033002	muscle cell proliferation	0.00219953
GO:0048634	regulation of muscle organ development	0.00219953
GO:0010634	positive regulation of epithelial cell migration	0.00219953
GO:0048167	regulation of synaptic plasticity	0.00219953
GO:0030516	regulation of axon extension	0.00229317
GO:0030832	regulation of actin filament length	0.00231999
GO:0007160	cell-matrix adhesion	0.00233495
GO:0016082	synaptic vesicle priming	0.00243626
GO:0072507	divalent inorganic cation homeostasis	0.00249975
GO:0007626	locomotory behavior	0.00253595
GO:0043087	regulation of GTPase activity	0.00259974
GO:0007612	learning	0.00259974
GO:0016202	regulation of striated muscle tissue development	0.00259974
GO:0060292	long term synaptic depression	0.00262341
GO:2000463	positive regulation of excitatory postsynaptic potential	0.00262341
GO:0042063	gliogenesis	0.00279256
GO:0060491	regulation of cell projection assembly	0.00303678
GO:0021954	central nervous system neuron development	0.00309362
GO:0010810	regulation of cell-substrate adhesion	0.00309874
GO:0090287	regulation of cellular response to growth factor stimulus	0.00312915
GO:0060043	regulation of cardiac muscle cell proliferation	0.00333306
GO:0060487	lung epithelial cell differentiation	0.00361891
GO:0031532	actin cytoskeleton reorganization	0.00365447
GO:0010770	positive regulation of cell morphogenesis involved in differentiation	0.0036865
GO:0001764	neuron migration	0.00371042
GO:0001894	tissue homeostasis	0.00371042
GO:0003012	muscle system process	0.00416337
GO:0001655	urogenital system development	0.00419816
GO:1900449	regulation of glutamate receptor signaling pathway	0.00419816
GO:0046578	regulation of Ras protein signal transduction	0.00432508
GO:0043270	positive regulation of ion transport	0.00432508
GO:0060249	anatomical structure homeostasis	0.00435932
GO:0072503	cellular divalent inorganic cation homeostasis	0.00445183
GO:0120032	regulation of plasma membrane bounded cell projection assembly	0.00445183
GO:0046426	negative regulation of JAK-STAT cascade	0.00451278
GO:1904893	negative regulation of STAT cascade	0.00451278
GO:0032273	positive regulation of protein polymerization	0.00451278
GO:0060479	lung cell differentiation	0.00459046
GO:0010811	positive regulation of cell-substrate adhesion	0.00459498
GO:0014706	striated muscle tissue development	0.0048771
GO:0010959	regulation of metal ion transport	0.00497784
GO:0051954	positive regulation of amine transport	0.00505946
GO:0018212	peptidyl-tyrosine modification	0.00505946
GO:0060401	cytosolic calcium ion transport	0.00515959
GO:0007163	establishment or maintenance of cell polarity	0.00523608
GO:0048871	multicellular organismal homeostasis	0.00531583
GO:0051656	establishment of organelle localization	0.00579902
GO:0030833	regulation of actin filament polymerization	0.00583895
GO:0015837	amine transport	0.00606866
GO:0072073	kidney epithelium development	0.00606866
GO:0001822	kidney development	0.00629943
GO:0006874	cellular calcium ion homeostasis	0.00629943
GO:0018108	peptidyl-tyrosine phosphorylation	0.00646616
GO:0046834	lipid phosphorylation	0.00681677
GO:0050905	neuromuscular process	0.00703183
GO:0045956	positive regulation of calcium ion-dependent exocytosis	0.00708182
GO:0043491	protein kinase B signaling	0.00717969
GO:0051952	regulation of amine transport	0.00743036
GO:0099531	presynaptic process involved in chemical synaptic transmission	0.00776075
GO:0072001	renal system development	0.00786246
GO:0031338	regulation of vesicle fusion	0.00786246
GO:0035148	tube formation	0.00786246
GO:0043473	pigmentation	0.00786246
GO:0021953	central nervous system neuron differentiation	0.00812265
GO:0099173	postsynapse organization	0.00813098
GO:0032409	regulation of transporter activity	0.00821239
GO:0007044	cell-substrate junction assembly	0.00852229
GO:1905209	positive regulation of cardiocyte differentiation	0.00855472
GO:0010977	negative regulation of neuron projection development	0.00855472
GO:0031334	positive regulation of protein complex assembly	0.00875281
GO:0072594	establishment of protein localization to organelle	0.00875281
GO:0050806	positive regulation of synaptic transmission	0.0089292
GO:0042692	muscle cell differentiation	0.0089292
GO:0048168	regulation of neuronal synaptic plasticity	0.0089292
GO:0035235	ionotropic glutamate receptor signaling pathway	0.0089292
GO:0120031	plasma membrane bounded cell projection assembly	0.0089292
GO:0048015	phosphatidylinositol-mediated signaling	0.0089292
GO:0060402	calcium ion transport into cytosol	0.0089292
GO:0050773	regulation of dendrite development	0.00904013
GO:0048659	smooth muscle cell proliferation	0.00904013
GO:0010737	protein kinase A signaling	0.00922466
GO:0021955	central nervous system neuron axonogenesis	0.00922466
GO:0048169	regulation of long-term neuronal synaptic plasticity	0.00922466
GO:0097484	dendrite extension	0.00922466
GO:0055022	negative regulation of cardiac muscle tissue growth	0.00929645
GO:0061117	negative regulation of heart growth	0.00929645
GO:2000727	positive regulation of cardiac muscle cell differentiation	0.00929645
GO:0055074	calcium ion homeostasis	0.00938314
GO:0007269	neurotransmitter secretion	0.00941034
GO:0099643	signal release from synapse	0.00941034
GO:0048660	regulation of smooth muscle cell proliferation	0.00962024
GO:0019722	calcium-mediated signaling	0.00963628
GO:0001933	negative regulation of protein phosphorylation	0.00972002
GO:0001505	regulation of neurotransmitter levels	0.00986341
GO:0014068	positive regulation of phosphatidylinositol 3-kinase signaling	0.00986341
GO:0061333	renal tubule morphogenesis	0.00995122

## Sheet: Suppl. Dataset 2e
Suppl. Dataset 2e: Biological Process_PM comparison_Pro-specific peaks (egoBP PM_Pro)
GO:0042391	regulation of membrane potential	5.72838e-15
GO:0007264	small GTPase mediated signal transduction	7.27509e-15
GO:0051056	regulation of small GTPase mediated signal transduction	3.06623e-14
GO:0061564	axon development	4.55268e-14
GO:0045666	positive regulation of neuron differentiation	4.79531e-14
GO:0034765	regulation of ion transmembrane transport	5.22866e-14
GO:0007409	axonogenesis	2.77478e-13
GO:0010976	positive regulation of neuron projection development	6.55575e-13
GO:0031346	positive regulation of cell projection organization	7.97635e-13
GO:0003012	muscle system process	1.39252e-12
GO:0003013	circulatory system process	1.53153e-12
GO:0008015	blood circulation	3.97277e-12
GO:0050808	synapse organization	5.1546e-12
GO:0010769	regulation of cell morphogenesis involved in differentiation	1.7655e-11
GO:0046578	regulation of Ras protein signal transduction	2.08959e-11
GO:1903522	regulation of blood circulation	2.40504e-11
GO:1904062	regulation of cation transmembrane transport	2.40504e-11
GO:0007265	Ras protein signal transduction	6.71991e-11
GO:0010959	regulation of metal ion transport	2.37805e-10
GO:0050890	cognition	4.79313e-10
GO:0090257	regulation of muscle system process	4.79313e-10
GO:0007611	learning or memory	5.17712e-10
GO:0006813	potassium ion transport	1.08331e-09
GO:0006936	muscle contraction	1.24876e-09
GO:0032409	regulation of transporter activity	1.24876e-09
GO:0022898	regulation of transmembrane transporter activity	1.92375e-09
GO:0008016	regulation of heart contraction	1.92375e-09
GO:0032970	regulation of actin filament-based process	1.92375e-09
GO:0007626	locomotory behavior	2.03017e-09
GO:0032412	regulation of ion transmembrane transporter activity	2.61233e-09
GO:0003015	heart process	4.41546e-09
GO:0001508	action potential	5.27084e-09
GO:0016358	dendrite development	7.79276e-09
GO:0060047	heart contraction	7.96251e-09
GO:0071804	cellular potassium ion transport	9.99965e-09
GO:0071805	potassium ion transmembrane transport	9.99965e-09
GO:0042692	muscle cell differentiation	1.61913e-08
GO:0007612	learning	1.69058e-08
GO:0001667	ameboidal-type cell migration	2.63143e-08
GO:0051963	regulation of synapse assembly	3.35068e-08
GO:0030048	actin filament-based movement	4.3904e-08
GO:0043087	regulation of GTPase activity	5.6992e-08
GO:0032535	regulation of cellular component size	5.72945e-08
GO:0006816	calcium ion transport	5.86871e-08
GO:0050807	regulation of synapse organization	6.17892e-08
GO:0007015	actin filament organization	6.17892e-08
GO:0050803	regulation of synapse structure or activity	6.44546e-08
GO:1902903	regulation of supramolecular fiber organization	6.44546e-08
GO:0010721	negative regulation of cell development	6.63264e-08
GO:0051146	striated muscle cell differentiation	8.69983e-08
GO:0015672	monovalent inorganic cation transport	1.03399e-07
GO:0070838	divalent metal ion transport	1.03399e-07
GO:2001257	regulation of cation channel activity	1.39982e-07
GO:0043270	positive regulation of ion transport	1.44474e-07
GO:0023061	signal release	1.57428e-07
GO:0006874	cellular calcium ion homeostasis	1.74113e-07
GO:0050770	regulation of axonogenesis	1.74113e-07
GO:0072511	divalent inorganic cation transport	1.83703e-07
GO:0019932	second-messenger-mediated signaling	2.10557e-07
GO:0072659	protein localization to plasma membrane	2.21397e-07
GO:0035637	multicellular organismal signaling	2.21397e-07
GO:0030900	forebrain development	2.45563e-07
GO:0097485	neuron projection guidance	2.70508e-07
GO:0035265	organ growth	2.73145e-07
GO:0051961	negative regulation of nervous system development	2.73145e-07
GO:0001525	angiogenesis	2.80594e-07
GO:0030335	positive regulation of cell migration	2.80594e-07
GO:0048638	regulation of developmental growth	3.19102e-07
GO:0007416	synapse assembly	3.66847e-07
GO:0032011	ARF protein signal transduction	3.66847e-07
GO:0032012	regulation of ARF protein signal transduction	3.66847e-07
GO:1990778	protein localization to cell periphery	3.97145e-07
GO:0007411	axon guidance	4.37537e-07
GO:1903532	positive regulation of secretion by cell	4.46349e-07
GO:0072657	protein localization to membrane	4.55435e-07
GO:0032956	regulation of actin cytoskeleton organization	4.64126e-07
GO:0051965	positive regulation of synapse assembly	4.72373e-07
GO:0043266	regulation of potassium ion transport	5.10535e-07
GO:0055074	calcium ion homeostasis	6.11154e-07
GO:0072503	cellular divalent inorganic cation homeostasis	8.22463e-07
GO:0060078	regulation of postsynaptic membrane potential	9.29376e-07
GO:0006937	regulation of muscle contraction	9.40088e-07
GO:0050773	regulation of dendrite development	9.86026e-07
GO:0060537	muscle tissue development	1.06596e-06
GO:0001933	negative regulation of protein phosphorylation	1.06596e-06
GO:0031032	actomyosin structure organization	1.13473e-06
GO:0050768	negative regulation of neurogenesis	1.13473e-06
GO:0086003	cardiac muscle cell contraction	1.24543e-06
GO:0007163	establishment or maintenance of cell polarity	1.24543e-06
GO:0001558	regulation of cell growth	1.63995e-06
GO:0031589	cell-substrate adhesion	1.71514e-06
GO:0072507	divalent inorganic cation homeostasis	1.76698e-06
GO:0110053	regulation of actin filament organization	2.05319e-06
GO:0007215	glutamate receptor signaling pathway	2.05319e-06
GO:0006469	negative regulation of protein kinase activity	2.69083e-06
GO:0048588	developmental cell growth	2.6986e-06
GO:0099565	chemical synaptic transmission, postsynaptic	2.71942e-06
GO:0014706	striated muscle tissue development	2.84536e-06
GO:1902905	positive regulation of supramolecular fiber organization	3.01011e-06
GO:0051480	regulation of cytosolic calcium ion concentration	3.02123e-06
GO:0060560	developmental growth involved in morphogenesis	3.33979e-06
GO:0021537	telencephalon development	3.40046e-06
GO:0045665	negative regulation of neuron differentiation	3.82949e-06
GO:0006941	striated muscle contraction	3.85178e-06
GO:0001654	eye development	4.00986e-06
GO:0090130	tissue migration	4.00986e-06
GO:0002791	regulation of peptide secretion	4.00986e-06
GO:0007188	adenylate cyclase-modulating G-protein coupled receptor signaling pathway	4.20646e-06
GO:0042326	negative regulation of phosphorylation	4.20646e-06
GO:0060401	cytosolic calcium ion transport	4.20646e-06
GO:0090132	epithelium migration	4.46386e-06
GO:0086001	cardiac muscle cell action potential	4.69511e-06
GO:0010631	epithelial cell migration	5.06489e-06
GO:0045860	positive regulation of protein kinase activity	5.22819e-06
GO:0060048	cardiac muscle contraction	5.26805e-06
GO:0040013	negative regulation of locomotion	5.5995e-06
GO:0009612	response to mechanical stimulus	5.86991e-06
GO:0048762	mesenchymal cell differentiation	5.96893e-06
GO:0034764	positive regulation of transmembrane transport	5.985e-06
GO:0048871	multicellular organismal homeostasis	6.06027e-06
GO:0002027	regulation of heart rate	6.50023e-06
GO:0009636	response to toxic substance	6.57464e-06
GO:0050708	regulation of protein secretion	6.76839e-06
GO:0010810	regulation of cell-substrate adhesion	7.34922e-06
GO:0001505	regulation of neurotransmitter levels	8.06488e-06
GO:0038127	ERBB signaling pathway	8.23833e-06
GO:0003231	cardiac ventricle development	8.64614e-06
GO:0032271	regulation of protein polymerization	8.7146e-06
GO:0002028	regulation of sodium ion transport	8.91744e-06
GO:0006939	smooth muscle contraction	9.12618e-06
GO:0055002	striated muscle cell development	1.01823e-05
GO:0035296	regulation of tube diameter	1.01823e-05
GO:0097746	regulation of blood vessel diameter	1.01823e-05
GO:0060249	anatomical structure homeostasis	1.02407e-05
GO:0070252	actin-mediated cell contraction	1.02407e-05
GO:0050806	positive regulation of synaptic transmission	1.02497e-05
GO:0055117	regulation of cardiac muscle contraction	1.11797e-05
GO:0035249	synaptic transmission, glutamatergic	1.32999e-05
GO:0099531	presynaptic process involved in chemical synaptic transmission	1.41828e-05
GO:0031345	negative regulation of cell projection organization	1.41828e-05
GO:0010770	positive regulation of cell morphogenesis involved in differentiation	1.47292e-05
GO:0034330	cell junction organization	1.56331e-05
GO:0003018	vascular process in circulatory system	1.60083e-05
GO:0051271	negative regulation of cellular component movement	1.60083e-05
GO:0048738	cardiac muscle tissue development	1.66633e-05
GO:0051216	cartilage development	1.77868e-05
GO:0060402	calcium ion transport into cytosol	1.79398e-05
GO:0055001	muscle cell development	1.79854e-05
GO:0008154	actin polymerization or depolymerization	1.79931e-05
GO:0033673	negative regulation of kinase activity	1.81411e-05
GO:0051235	maintenance of location	1.85634e-05
GO:0035150	regulation of tube size	1.89116e-05
GO:0006836	neurotransmitter transport	1.93959e-05
GO:0007517	muscle organ development	1.99267e-05
GO:0007173	epidermal growth factor receptor signaling pathway	2.0315e-05
GO:0048813	dendrite morphogenesis	2.13422e-05
GO:0044262	cellular carbohydrate metabolic process	2.19064e-05
GO:0035023	regulation of Rho protein signal transduction	2.1937e-05
GO:0030534	adult behavior	2.2228e-05
GO:0048511	rhythmic process	2.63284e-05
GO:0060485	mesenchyme development	2.6467e-05
GO:0050880	regulation of blood vessel size	2.82837e-05
GO:1904064	positive regulation of cation transmembrane transport	2.8936e-05
GO:0034329	cell junction assembly	2.91765e-05
GO:0048167	regulation of synaptic plasticity	2.9735e-05
GO:0016311	dephosphorylation	3.2274e-05
GO:0086009	membrane repolarization	3.2274e-05
GO:0051047	positive regulation of secretion	3.2274e-05
GO:0019233	sensory perception of pain	3.2274e-05
GO:0060419	heart growth	3.26194e-05
GO:0070588	calcium ion transmembrane transport	3.26194e-05
GO:0019935	cyclic-nucleotide-mediated signaling	3.34902e-05
GO:0007269	neurotransmitter secretion	3.34902e-05
GO:0099643	signal release from synapse	3.34902e-05
GO:1903531	negative regulation of secretion by cell	3.47584e-05
GO:0071900	regulation of protein serine/threonine kinase activity	3.47584e-05
GO:0045216	cell-cell junction organization	3.49464e-05
GO:1901379	regulation of potassium ion transmembrane transport	3.49464e-05
GO:0007623	circadian rhythm	3.58799e-05
GO:0051147	regulation of muscle cell differentiation	3.59106e-05
GO:0009100	glycoprotein metabolic process	4.21598e-05
GO:0043547	positive regulation of GTPase activity	4.37517e-05
GO:0051495	positive regulation of cytoskeleton organization	4.37517e-05
GO:0062012	regulation of small molecule metabolic process	5.21917e-05
GO:0006979	response to oxidative stress	5.30707e-05
GO:0007266	Rho protein signal transduction	5.30707e-05
GO:0030336	negative regulation of cell migration	5.33448e-05
GO:0060996	dendritic spine development	5.5272e-05
GO:0034332	adherens junction organization	5.76267e-05
GO:0043500	muscle adaptation	5.89184e-05
GO:0003205	cardiac chamber development	6.0304e-05
GO:0030100	regulation of endocytosis	6.63331e-05
GO:0051258	protein polymerization	6.70089e-05
GO:0051153	regulation of striated muscle cell differentiation	7.14646e-05
GO:1902305	regulation of sodium ion transmembrane transport	7.34953e-05
GO:0051048	negative regulation of secretion	7.48204e-05
GO:1990138	neuron projection extension	7.87304e-05
GO:0018209	peptidyl-serine modification	7.9049e-05
GO:0001501	skeletal system development	7.92396e-05
GO:0042063	gliogenesis	8.19053e-05
GO:0120031	plasma membrane bounded cell projection assembly	8.19053e-05
GO:0006940	regulation of smooth muscle contraction	8.19053e-05
GO:0055017	cardiac muscle tissue growth	8.35642e-05
GO:0001837	epithelial to mesenchymal transition	8.40396e-05
GO:0034767	positive regulation of ion transmembrane transport	8.40396e-05
GO:0008064	regulation of actin polymerization or depolymerization	8.66281e-05
GO:0010977	negative regulation of neuron projection development	8.66281e-05
GO:0097756	negative regulation of blood vessel diameter	9.25968e-05
GO:0030072	peptide hormone secretion	9.37297e-05
GO:0001894	tissue homeostasis	9.62831e-05
GO:0007204	positive regulation of cytosolic calcium ion concentration	9.84228e-05
GO:0198738	cell-cell signaling by wnt	0.000103726
GO:0006470	protein dephosphorylation	0.000109388
GO:1901653	cellular response to peptide	0.000109576
GO:2000146	negative regulation of cell motility	0.000109576
GO:0030832	regulation of actin filament length	0.000109576
GO:0007369	gastrulation	0.000110897
GO:0060079	excitatory postsynaptic potential	0.000110955
GO:1901342	regulation of vasculature development	0.000111359
GO:1901652	response to peptide	0.000111733
GO:0043502	regulation of muscle adaptation	0.000115469
GO:0060359	response to ammonium ion	0.000116469
GO:0061448	connective tissue development	0.000116469
GO:0086002	cardiac muscle cell action potential involved in contraction	0.000117116
GO:0086004	regulation of cardiac muscle cell contraction	0.000120365
GO:0051348	negative regulation of transferase activity	0.000121904
GO:0001764	neuron migration	0.000121914
GO:0007219	Notch signaling pathway	0.000122196
GO:0007613	memory	0.000127951
GO:0071902	positive regulation of protein serine/threonine kinase activity	0.000135076
GO:0061097	regulation of protein tyrosine kinase activity	0.000135428
GO:0048639	positive regulation of developmental growth	0.000142184
GO:0003281	ventricular septum development	0.000143439
GO:0010522	regulation of calcium ion transport into cytosol	0.000145227
GO:0060998	regulation of dendritic spine development	0.000145715
GO:0043010	camera-type eye development	0.000154914
GO:0051966	regulation of synaptic transmission, glutamatergic	0.000161245
GO:0033002	muscle cell proliferation	0.000161661
GO:2001259	positive regulation of cation channel activity	0.000164869
GO:0016055	Wnt signaling pathway	0.000165621
GO:0043542	endothelial cell migration	0.000170088
GO:0018210	peptidyl-threonine modification	0.000172511
GO:0035051	cardiocyte differentiation	0.000177948
GO:1900449	regulation of glutamate receptor signaling pathway	0.000179881
GO:0021954	central nervous system neuron development	0.000184294
GO:0043268	positive regulation of potassium ion transport	0.000191894
GO:0014902	myotube differentiation	0.000194194
GO:0007214	gamma-aminobutyric acid signaling pathway	0.000194194
GO:0043583	ear development	0.000199748
GO:0006029	proteoglycan metabolic process	0.000206447
GO:0097581	lamellipodium organization	0.000206447
GO:0032273	positive regulation of protein polymerization	0.00020981
GO:0061337	cardiac conduction	0.000216444
GO:0051952	regulation of amine transport	0.000219242
GO:0007187	G-protein coupled receptor signaling pathway, coupled to cyclic nucleotide second messenger	0.000221874
GO:0060306	regulation of membrane repolarization	0.000222565
GO:0045444	fat cell differentiation	0.000222565
GO:0019933	cAMP-mediated signaling	0.000223582
GO:0001503	ossification	0.000223582
GO:0043254	regulation of protein complex assembly	0.00022691
GO:1990089	response to nerve growth factor	0.00022691
GO:1990090	cellular response to nerve growth factor stimulus	0.00022691
GO:0045927	positive regulation of growth	0.000231677
GO:0046883	regulation of hormone secretion	0.000231677
GO:0021953	central nervous system neuron differentiation	0.000245871
GO:0008361	regulation of cell size	0.000246432
GO:0010632	regulation of epithelial cell migration	0.000254027
GO:0008593	regulation of Notch signaling pathway	0.000254325
GO:0003279	cardiac septum development	0.00026413
GO:0046879	hormone secretion	0.00026528
GO:0002062	chondrocyte differentiation	0.000274616
GO:0010811	positive regulation of cell-substrate adhesion	0.000289902
GO:1903524	positive regulation of blood circulation	0.000290051
GO:0018212	peptidyl-tyrosine modification	0.000290158
GO:0051924	regulation of calcium ion transport	0.000290158
GO:0033555	multicellular organismal response to stress	0.000311694
GO:0034446	substrate adhesion-dependent cell spreading	0.000323778
GO:0035725	sodium ion transmembrane transport	0.000328763
GO:0007156	homophilic cell adhesion via plasma membrane adhesion molecules	0.000334824
GO:0046426	negative regulation of JAK-STAT cascade	0.000334824
GO:1904893	negative regulation of STAT cascade	0.000334824
GO:1901184	regulation of ERBB signaling pathway	0.000339083
GO:0045862	positive regulation of proteolysis	0.000341293
GO:0046330	positive regulation of JNK cascade	0.000357021
GO:0098900	regulation of action potential	0.000369699
GO:0030073	insulin secretion	0.000383237
GO:0008217	regulation of blood pressure	0.000390473
GO:0051899	membrane depolarization	0.000395053
GO:0060021	roof of mouth development	0.000395053
GO:0006887	exocytosis	0.000395053
GO:0030201	heparan sulfate proteoglycan metabolic process	0.000395053
GO:0060004	reflex	0.000395053
GO:0030516	regulation of axon extension	0.000395053
GO:0007160	cell-matrix adhesion	0.000395053
GO:0007162	negative regulation of cell adhesion	0.000395716
GO:0030177	positive regulation of Wnt signaling pathway	0.000397251
GO:0048839	inner ear development	0.000400795
GO:2000027	regulation of organ morphogenesis	0.000400795
GO:0021543	pallium development	0.000406211
GO:0018108	peptidyl-tyrosine phosphorylation	0.000416374
GO:0045785	positive regulation of cell adhesion	0.000416781
GO:0030041	actin filament polymerization	0.000422029
GO:0010256	endomembrane system organization	0.00043454
GO:0019216	regulation of lipid metabolic process	0.000436058
GO:0097553	calcium ion transmembrane import into cytosol	0.000447133
GO:0051098	regulation of binding	0.000453762
GO:2000649	regulation of sodium ion transmembrane transporter activity	0.000473947
GO:0098742	cell-cell adhesion via plasma-membrane adhesion molecules	0.000478116
GO:0019226	transmission of nerve impulse	0.000495233
GO:0071774	response to fibroblast growth factor	0.000495233
GO:0017158	regulation of calcium ion-dependent exocytosis	0.000510111
GO:0086012	membrane depolarization during cardiac muscle cell action potential	0.000536442
GO:0014897	striated muscle hypertrophy	0.000536442
GO:0060412	ventricular septum morphogenesis	0.000563213
GO:0044344	cellular response to fibroblast growth factor stimulus	0.000563213
GO:0001704	formation of primary germ layer	0.000569601
GO:0042310	vasoconstriction	0.000569601
GO:0070371	ERK1 and ERK2 cascade	0.000570763
GO:0002793	positive regulation of peptide secretion	0.000573404
GO:0061387	regulation of extent of cell growth	0.000573404
GO:0030010	establishment of cell polarity	0.000585814
GO:0018105	peptidyl-serine phosphorylation	0.000585814
GO:0007254	JNK cascade	0.000588986
GO:2001023	regulation of response to drug	0.000590715
GO:0030166	proteoglycan biosynthetic process	0.000595738
GO:0086010	membrane depolarization during action potential	0.000595738
GO:0030833	regulation of actin filament polymerization	0.000617637
GO:0031644	regulation of neurological system process	0.000635832
GO:0034599	cellular response to oxidative stress	0.000635832
GO:0001655	urogenital system development	0.000635832
GO:0001502	cartilage condensation	0.000641882
GO:0030111	regulation of Wnt signaling pathway	0.000641882
GO:0070372	regulation of ERK1 and ERK2 cascade	0.000642199
GO:0009914	hormone transport	0.00064537
GO:1900006	positive regulation of dendrite development	0.000662486
GO:0045765	regulation of angiogenesis	0.000671067
GO:0003007	heart morphogenesis	0.000673107
GO:0001822	kidney development	0.000673666
GO:0015837	amine transport	0.000685622
GO:0043271	negative regulation of ion transport	0.00068668
GO:0048659	smooth muscle cell proliferation	0.000701586
GO:0046888	negative regulation of hormone secretion	0.000707897
GO:0019229	regulation of vasoconstriction	0.000707897
GO:0021955	central nervous system neuron axonogenesis	0.000711612
GO:0045987	positive regulation of smooth muscle contraction	0.000711612
GO:0086065	cell communication involved in cardiac conduction	0.000711612
GO:0072001	renal system development	0.000738936
GO:0106027	neuron projection organization	0.000748234
GO:0048863	stem cell differentiation	0.000783106
GO:0014047	glutamate secretion	0.00078911
GO:0035264	multicellular organism growth	0.000792247
GO:0099173	postsynapse organization	0.000814123
GO:0010460	positive regulation of heart rate	0.000815614
GO:0099622	cardiac muscle cell membrane repolarization	0.000815614
GO:1902904	negative regulation of supramolecular fiber organization	0.000820309
GO:0017157	regulation of exocytosis	0.000820309
GO:0000188	inactivation of MAPK activity	0.000882988
GO:0006942	regulation of striated muscle contraction	0.000882988
GO:0003300	cardiac muscle hypertrophy	0.000904567
GO:0055006	cardiac cell development	0.000904567
GO:0071375	cellular response to peptide hormone stimulus	0.000908168
GO:0014896	muscle hypertrophy	0.000954171
GO:0090596	sensory organ morphogenesis	0.000954171
GO:1903115	regulation of actin filament-based movement	0.000960673
GO:0031334	positive regulation of protein complex assembly	0.000978731
GO:1903076	regulation of protein localization to plasma membrane	0.000991937
GO:0051279	regulation of release of sequestered calcium ion into cytosol	0.000994864
GO:0002792	negative regulation of peptide secretion	0.00102891
GO:0050918	positive chemotaxis	0.001048
GO:0051648	vesicle localization	0.00111485
GO:0043405	regulation of MAP kinase activity	0.00113735
GO:0045823	positive regulation of heart contraction	0.00114407
GO:0002040	sprouting angiogenesis	0.00117084
GO:0043112	receptor metabolic process	0.00118831
GO:0010001	glial cell differentiation	0.00121539
GO:0046328	regulation of JNK cascade	0.00123442
GO:0015800	acidic amino acid transport	0.00125291
GO:0099601	regulation of neurotransmitter receptor activity	0.00127154
GO:0048660	regulation of smooth muscle cell proliferation	0.00127154
GO:0051650	establishment of vesicle localization	0.00127538
GO:0008543	fibroblast growth factor receptor signaling pathway	0.0012779
GO:0042490	mechanoreceptor differentiation	0.00132054
GO:0051149	positive regulation of muscle cell differentiation	0.00132054
GO:0097061	dendritic spine organization	0.00132054
GO:0046434	organophosphate catabolic process	0.00132492
GO:0042060	wound healing	0.00133891
GO:0051209	release of sequestered calcium ion into cytosol	0.00133891
GO:0051283	negative regulation of sequestering of calcium ion	0.00133891
GO:0008643	carbohydrate transport	0.00133891
GO:0035690	cellular response to drug	0.00133891
GO:0051260	protein homooligomerization	0.00133891
GO:0006898	receptor-mediated endocytosis	0.001345
GO:0010469	regulation of signaling receptor activity	0.001345
GO:0009611	response to wounding	0.00135721
GO:0003170	heart valve development	0.0013716
GO:0043267	negative regulation of potassium ion transport	0.00137907
GO:0043393	regulation of protein binding	0.00140876
GO:0090276	regulation of peptide hormone secretion	0.00140876
GO:0051155	positive regulation of striated muscle cell differentiation	0.00140876
GO:0014743	regulation of muscle hypertrophy	0.00141003
GO:0010771	negative regulation of cell morphogenesis involved in differentiation	0.00141559
GO:0060292	long term synaptic depression	0.00145151
GO:0098743	cell aggregation	0.00148074
GO:0099623	regulation of cardiac muscle cell membrane repolarization	0.00148074
GO:0000302	response to reactive oxygen species	0.00149482
GO:0019228	neuronal action potential	0.00149482
GO:0071242	cellular response to ammonium ion	0.00149482
GO:1904375	regulation of protein localization to cell periphery	0.0014997
GO:1901016	regulation of potassium ion transmembrane transporter activity	0.0014997
GO:0050905	neuromuscular process	0.0014997
GO:0032958	inositol phosphate biosynthetic process	0.0014997
GO:0010611	regulation of cardiac muscle hypertrophy	0.00157301
GO:0014048	regulation of glutamate secretion	0.00159259
GO:0030307	positive regulation of cell growth	0.00162729
GO:0045933	positive regulation of muscle contraction	0.00168132
GO:0001952	regulation of cell-matrix adhesion	0.00168132
GO:0032092	positive regulation of protein binding	0.00168132
GO:0043534	blood vessel endothelial cell migration	0.00170004
GO:0051282	regulation of sequestering of calcium ion	0.00170004
GO:0050805	negative regulation of synaptic transmission	0.00173294
GO:0050982	detection of mechanical stimulus	0.00176782
GO:0099003	vesicle-mediated transport in synapse	0.00181623
GO:0007193	adenylate cyclase-inhibiting G-protein coupled receptor signaling pathway	0.00186772
GO:0090263	positive regulation of canonical Wnt signaling pathway	0.00186779
GO:0110020	regulation of actomyosin structure organization	0.00186779
GO:0048675	axon extension	0.00188635
GO:0015748	organophosphate ester transport	0.00197826
GO:0055119	relaxation of cardiac muscle	0.00198507
GO:0050714	positive regulation of protein secretion	0.00198507
GO:0019722	calcium-mediated signaling	0.00209144
GO:0051954	positive regulation of amine transport	0.00209496
GO:0051222	positive regulation of protein transport	0.00209496
GO:0008306	associative learning	0.0021245
GO:0015844	monoamine transport	0.0021245
GO:0051968	positive regulation of synaptic transmission, glutamatergic	0.00214135
GO:0097484	dendrite extension	0.00214135
GO:0016051	carbohydrate biosynthetic process	0.00217511
GO:0017156	calcium ion regulated exocytosis	0.00218672
GO:0006814	sodium ion transport	0.00218672
GO:0008344	adult locomotory behavior	0.00218785
GO:0010927	cellular component assembly involved in morphogenesis	0.00218785
GO:0051208	sequestering of calcium ion	0.00218785
GO:0046173	polyol biosynthetic process	0.00221117
GO:0010830	regulation of myotube differentiation	0.00223887
GO:0042058	regulation of epidermal growth factor receptor signaling pathway	0.00223887
GO:0050709	negative regulation of protein secretion	0.00229668
GO:0008038	neuron recognition	0.00229668
GO:1903034	regulation of response to wounding	0.00231068
GO:0010634	positive regulation of epithelial cell migration	0.00234652
GO:0018107	peptidyl-threonine phosphorylation	0.00243592
GO:0050772	positive regulation of axonogenesis	0.00243592
GO:0070528	protein kinase C signaling	0.00247872
GO:0050885	neuromuscular process controlling balance	0.00247872
GO:0010171	body morphogenesis	0.0025289
GO:0050730	regulation of peptidyl-tyrosine phosphorylation	0.0025289
GO:0051302	regulation of cell division	0.00259996
GO:0055013	cardiac muscle cell development	0.00262323
GO:0062013	positive regulation of small molecule metabolic process	0.00263037
GO:0002026	regulation of the force of heart contraction	0.00263706
GO:0090075	relaxation of muscle	0.00263706
GO:0051656	establishment of organelle localization	0.00263706
GO:0055007	cardiac muscle cell differentiation	0.00263981
GO:0019751	polyol metabolic process	0.00279836
GO:0032411	positive regulation of transporter activity	0.00280941
GO:0050796	regulation of insulin secretion	0.00289796
GO:0035335	peptidyl-tyrosine dephosphorylation	0.00295804
GO:0050926	regulation of positive chemotaxis	0.00295804
GO:0043062	extracellular structure organization	0.00300102
GO:0015012	heparan sulfate proteoglycan biosynthetic process	0.00301916
GO:0035994	response to muscle stretch	0.00301916
GO:0090287	regulation of cellular response to growth factor stimulus	0.00304632
GO:0086019	cell-cell signaling involved in cardiac conduction	0.00305486
GO:0072073	kidney epithelium development	0.00313291
GO:0046165	alcohol biosynthetic process	0.00315914
GO:0030038	contractile actin filament bundle assembly	0.00316204
GO:0043149	stress fiber assembly	0.00316204
GO:0045807	positive regulation of endocytosis	0.00316204
GO:2001135	regulation of endocytic recycling	0.00317962
GO:0031098	stress-activated protein kinase signaling cascade	0.0032396
GO:0097479	synaptic vesicle localization	0.00330701
GO:0007009	plasma membrane organization	0.00336463
GO:0060828	regulation of canonical Wnt signaling pathway	0.00339168
GO:0003230	cardiac atrium development	0.00341832
GO:0030239	myofibril assembly	0.00342184
GO:0098815	modulation of excitatory postsynaptic potential	0.00345887
GO:0014033	neural crest cell differentiation	0.00345887
GO:0032874	positive regulation of stress-activated MAPK cascade	0.00356904
GO:0032414	positive regulation of ion transmembrane transporter activity	0.00358394
GO:0007189	adenylate cyclase-activating G-protein coupled receptor signaling pathway	0.00359547
GO:0051668	localization within membrane	0.00362384
GO:0060420	regulation of heart growth	0.00362929
GO:0016050	vesicle organization	0.00372465
GO:0043624	cellular protein complex disassembly	0.00372465
GO:0060113	inner ear receptor cell differentiation	0.00380743
GO:0009101	glycoprotein biosynthetic process	0.0038207
GO:0019098	reproductive behavior	0.00384917
GO:0001763	morphogenesis of a branching structure	0.00384917
GO:0009896	positive regulation of catabolic process	0.00384917
GO:0055021	regulation of cardiac muscle tissue growth	0.00384917
GO:1901343	negative regulation of vasculature development	0.00388328
GO:0014031	mesenchymal cell development	0.00390061
GO:1903169	regulation of calcium ion transmembrane transport	0.00398967
GO:1904019	epithelial cell apoptotic process	0.00404744
GO:0031646	positive regulation of neurological system process	0.00406036
GO:0050919	negative chemotaxis	0.00406036
GO:1904951	positive regulation of establishment of protein localization	0.00406537
GO:0030278	regulation of ossification	0.00411859
GO:0061572	actin filament bundle organization	0.00424587
GO:0003254	regulation of membrane depolarization	0.00426991
GO:0007044	cell-substrate junction assembly	0.00426991
GO:0051937	catecholamine transport	0.00426991
GO:0048489	synaptic vesicle transport	0.00426991
GO:0097480	establishment of synaptic vesicle localization	0.00426991
GO:0070304	positive regulation of stress-activated protein kinase signaling cascade	0.00427523
GO:0090278	negative regulation of peptide hormone secretion	0.00432557
GO:0086091	regulation of heart rate by cardiac conduction	0.00439379
GO:2000181	negative regulation of blood vessel morphogenesis	0.00444824
GO:0010660	regulation of muscle cell apoptotic process	0.00448939
GO:0040014	regulation of multicellular organism growth	0.00448939
GO:0010657	muscle cell apoptotic process	0.0045355
GO:0060562	epithelial tube morphogenesis	0.0045355
GO:0070374	positive regulation of ERK1 and ERK2 cascade	0.00463461
GO:0008645	hexose transmembrane transport	0.00469851
GO:0010765	positive regulation of sodium ion transport	0.00472038
GO:0050974	detection of mechanical stimulus involved in sensory perception	0.00472038
GO:0048841	regulation of axon extension involved in axon guidance	0.00473388
GO:0006066	alcohol metabolic process	0.00480917
GO:0032922	circadian regulation of gene expression	0.00489348
GO:0003208	cardiac ventricle morphogenesis	0.004986
GO:1901863	positive regulation of muscle tissue development	0.004986
GO:0060070	canonical Wnt signaling pathway	0.00499655
GO:0042752	regulation of circadian rhythm	0.00501274
GO:0048864	stem cell development	0.0050792
GO:2000311	regulation of AMPA receptor activity	0.0050792
GO:0002064	epithelial cell development	0.00512484
GO:0007045	cell-substrate adherens junction assembly	0.00520188
GO:0048041	focal adhesion assembly	0.00520188
GO:0032456	endocytic recycling	0.00522444
GO:0050927	positive regulation of positive chemotaxis	0.00542534
GO:0032272	negative regulation of protein polymerization	0.00546366
GO:0055008	cardiac muscle tissue morphogenesis	0.00546366
GO:0045926	negative regulation of growth	0.00551912
GO:0031338	regulation of vesicle fusion	0.00551912
GO:0003073	regulation of systemic arterial blood pressure	0.0055523
GO:0002090	regulation of receptor internalization	0.00563351
GO:0010035	response to inorganic substance	0.00565836
GO:0042596	fear response	0.00566876
GO:0003085	negative regulation of systemic arterial blood pressure	0.00566876
GO:0032469	endoplasmic reticulum calcium ion homeostasis	0.00566876
GO:0035107	appendage morphogenesis	0.00568296
GO:0035108	limb morphogenesis	0.00568296
GO:0032495	response to muramyl dipeptide	0.00570946
GO:0050866	negative regulation of cell activation	0.00572929
GO:0010737	protein kinase A signaling	0.00572929
GO:0055023	positive regulation of cardiac muscle tissue growth	0.00572929
GO:0060840	artery development	0.00573361
GO:0021761	limbic system development	0.00573361
GO:0006665	sphingolipid metabolic process	0.0058936
GO:0035587	purinergic receptor signaling pathway	0.00591359
GO:0090036	regulation of protein kinase C signaling	0.00591359
GO:2000310	regulation of NMDA receptor activity	0.00594326
GO:0010594	regulation of endothelial cell migration	0.00596351
GO:1904950	negative regulation of establishment of protein localization	0.00601428
GO:0010952	positive regulation of peptidase activity	0.00613045
GO:0060324	face development	0.00615251
GO:0051261	protein depolymerization	0.00618414
GO:0050853	B cell receptor signaling pathway	0.00621093
GO:0003206	cardiac chamber morphogenesis	0.00621093
GO:0051017	actin filament bundle assembly	0.00621281
GO:0046677	response to antibiotic	0.00623298
GO:0070570	regulation of neuron projection regeneration	0.00627084
GO:0045446	endothelial cell differentiation	0.00627084
GO:0051494	negative regulation of cytoskeleton organization	0.00636953
GO:0046058	cAMP metabolic process	0.00636953
GO:0043434	response to peptide hormone	0.00641087
GO:0016079	synaptic vesicle exocytosis	0.00644835
GO:0021766	hippocampus development	0.00650425
GO:0030032	lamellipodium assembly	0.00650425
GO:0060997	dendritic spine morphogenesis	0.00650425
GO:1904377	positive regulation of protein localization to cell periphery	0.00650425
GO:0090398	cellular senescence	0.00690737
GO:1903078	positive regulation of protein localization to plasma membrane	0.00690737
GO:0090311	regulation of protein deacetylation	0.00690737
GO:0008360	regulation of cell shape	0.00690737
GO:0030902	hindbrain development	0.00690737
GO:0016525	negative regulation of angiogenesis	0.00690737
GO:0015749	monosaccharide transmembrane transport	0.00690737
GO:0031099	regeneration	0.00690737
GO:0022408	negative regulation of cell-cell adhesion	0.00701583
GO:0015872	dopamine transport	0.0070231
GO:0031113	regulation of microtubule polymerization	0.0070231
GO:0022612	gland morphogenesis	0.00709807
GO:0045844	positive regulation of striated muscle tissue development	0.0071799
GO:0048636	positive regulation of muscle organ development	0.0071799
GO:0099504	synaptic vesicle cycle	0.0071799
GO:1900076	regulation of cellular response to insulin stimulus	0.00723803
GO:0050920	regulation of chemotaxis	0.00723803
GO:0015893	drug transport	0.00728446
GO:0016239	positive regulation of macroautophagy	0.00728446
GO:0035904	aorta development	0.00728446
GO:0055081	anion homeostasis	0.00728446
GO:0030198	extracellular matrix organization	0.00728446
GO:0003158	endothelium development	0.00728446
GO:0015696	ammonium transport	0.00728446
GO:0051224	negative regulation of protein transport	0.00728446
GO:0034219	carbohydrate transmembrane transport	0.00739561
GO:0050999	regulation of nitric-oxide synthase activity	0.00742829
GO:0006906	vesicle fusion	0.00750472
GO:0035418	protein localization to synapse	0.00757627
GO:0060421	positive regulation of heart growth	0.00757627
GO:0046928	regulation of neurotransmitter secretion	0.00759942
GO:0048168	regulation of neuronal synaptic plasticity	0.00759942
GO:0010524	positive regulation of calcium ion transport into cytosol	0.00759942
GO:0046676	negative regulation of insulin secretion	0.00759942
GO:0009791	post-embryonic development	0.00759942
GO:0045165	cell fate commitment	0.00759942
GO:0032869	cellular response to insulin stimulus	0.00764707
GO:0007043	cell-cell junction assembly	0.00797402
GO:0034333	adherens junction assembly	0.00802382
GO:0060541	respiratory system development	0.00809218
GO:0002695	negative regulation of leukocyte activation	0.00812247
GO:0032872	regulation of stress-activated MAPK cascade	0.00818312
GO:0030837	negative regulation of actin filament polymerization	0.00818312
GO:0046620	regulation of organ growth	0.0084104
GO:0048736	appendage development	0.0084104
GO:0051099	positive regulation of binding	0.0084104
GO:0060173	limb development	0.0084104
GO:0048265	response to pain	0.0084104
GO:1901861	regulation of muscle tissue development	0.00855308
GO:0014013	regulation of gliogenesis	0.00855308
GO:1904659	glucose transmembrane transport	0.00855727
GO:0003044	regulation of systemic arterial blood pressure mediated by a chemical signal	0.00855727
GO:0043647	inositol phosphate metabolic process	0.00855727
GO:1905207	regulation of cardiocyte differentiation	0.00855727
GO:0044264	cellular polysaccharide metabolic process	0.00881807
GO:0043406	positive regulation of MAP kinase activity	0.00888127
GO:0030838	positive regulation of actin filament polymerization	0.00898337
GO:0010639	negative regulation of organelle organization	0.00905545
GO:0055024	regulation of cardiac muscle tissue development	0.00909383
GO:0051403	stress-activated MAPK cascade	0.00912282
GO:0048259	regulation of receptor-mediated endocytosis	0.00912282
GO:0051492	regulation of stress fiber assembly	0.00912282
GO:0007018	microtubule-based movement	0.00920506
GO:0072347	response to anesthetic	0.00920506
GO:0045995	regulation of embryonic development	0.00924747
GO:0061384	heart trabecula morphogenesis	0.00931246
GO:1901381	positive regulation of potassium ion transmembrane transport	0.00931246
GO:0045332	phospholipid translocation	0.00933634
GO:0061099	negative regulation of protein tyrosine kinase activity	0.00933634
GO:0098901	regulation of cardiac muscle cell action potential	0.00933634
GO:0071560	cellular response to transforming growth factor beta stimulus	0.00933634
GO:0070302	regulation of stress-activated protein kinase signaling cascade	0.00933634
GO:0048814	regulation of dendrite morphogenesis	0.00936093
GO:0042982	amyloid precursor protein metabolic process	0.009542
GO:0045010	actin nucleation	0.009542
GO:1900024	regulation of substrate adhesion-dependent cell spreading	0.009542
GO:1903670	regulation of sprouting angiogenesis	0.009542
GO:2001021	negative regulation of response to DNA damage stimulus	0.009542
GO:0001657	ureteric bud development	0.009542
GO:0031623	receptor internalization	0.009542
GO:0072163	mesonephric epithelium development	0.009542
GO:0072164	mesonephric tubule development	0.009542
GO:0034614	cellular response to reactive oxygen species	0.00961404
GO:0061028	establishment of endothelial barrier	0.00961404
GO:0050679	positive regulation of epithelial cell proliferation	0.0097033
GO:0008277	regulation of G-protein coupled receptor protein signaling pathway	0.00981684
GO:0019915	lipid storage	0.00981684
GO:0022407	regulation of cell-cell adhesion	0.00981684
GO:0007413	axonal fasciculation	0.00981684
GO:0008211	glucocorticoid metabolic process	0.00981684
GO:0106030	neuron projection fasciculation	0.00981684
GO:1902932	positive regulation of alcohol biosynthetic process	0.00981684
GO:1901214	regulation of neuron death	0.0098217
GO:1901615	organic hydroxy compound metabolic process	0.00987864
GO:0060563	neuroepithelial cell differentiation	0.00996249
GO:0070373	negative regulation of ERK1 and ERK2 cascade	0.00996249

## Sheet: Suppl. Dataset 2f
Suppl. Dataset 2f: Biological Process_PM comparison_Male-specific peaks (egoBP PM_Male)
GO:0061564	axon development	8.01584e-11
GO:0007409	axonogenesis	3.71102e-09
GO:0045666	positive regulation of neuron differentiation	4.96095e-08
GO:0030900	forebrain development	9.70412e-07
GO:0010721	negative regulation of cell development	1.45072e-06
GO:0098742	cell-cell adhesion via plasma-membrane adhesion molecules	2.2811e-06
GO:0042391	regulation of membrane potential	3.37698e-06
GO:0001764	neuron migration	4.05788e-06
GO:0051961	negative regulation of nervous system development	4.05788e-06
GO:0031346	positive regulation of cell projection organization	4.05788e-06
GO:0097485	neuron projection guidance	4.57198e-06
GO:0007411	axon guidance	5.8515e-06
GO:0021537	telencephalon development	6.66936e-06
GO:0050768	negative regulation of neurogenesis	7.24939e-06
GO:0007264	small GTPase mediated signal transduction	9.29969e-06
GO:0050808	synapse organization	9.88229e-06
GO:0050890	cognition	1.10834e-05
GO:0035249	synaptic transmission, glutamatergic	1.50236e-05
GO:0001822	kidney development	1.71103e-05
GO:0007611	learning or memory	1.71103e-05
GO:0010769	regulation of cell morphogenesis involved in differentiation	2.17145e-05
GO:0072001	renal system development	2.17145e-05
GO:0007612	learning	2.30435e-05
GO:0033555	multicellular organismal response to stress	2.45156e-05
GO:0021543	pallium development	4.2616e-05
GO:0001655	urogenital system development	4.77846e-05
GO:0099565	chemical synaptic transmission, postsynaptic	5.21733e-05
GO:0018209	peptidyl-serine modification	6.37586e-05
GO:0045665	negative regulation of neuron differentiation	6.37586e-05
GO:0034765	regulation of ion transmembrane transport	6.37586e-05
GO:0042063	gliogenesis	6.94549e-05
GO:0010976	positive regulation of neuron projection development	8.53195e-05
GO:0019932	second-messenger-mediated signaling	0.00011338
GO:0007188	adenylate cyclase-modulating G-protein coupled receptor signaling pathway	0.000115864
GO:0090287	regulation of cellular response to growth factor stimulus	0.000118884
GO:0048588	developmental cell growth	0.000135357
GO:0007265	Ras protein signal transduction	0.000147087
GO:0001501	skeletal system development	0.000150165
GO:0006813	potassium ion transport	0.000170565
GO:0060078	regulation of postsynaptic membrane potential	0.000191568
GO:0051966	regulation of synaptic transmission, glutamatergic	0.000200097
GO:0050805	negative regulation of synaptic transmission	0.000247309
GO:0042596	fear response	0.000260405
GO:0016358	dendrite development	0.000288108
GO:0060562	epithelial tube morphogenesis	0.000311842
GO:0030534	adult behavior	0.00040023
GO:0007626	locomotory behavior	0.000403117
GO:0007215	glutamate receptor signaling pathway	0.000403117
GO:0031644	regulation of neurological system process	0.000403117
GO:0019935	cyclic-nucleotide-mediated signaling	0.000433972
GO:0007156	homophilic cell adhesion via plasma membrane adhesion molecules	0.000449723
GO:0060560	developmental growth involved in morphogenesis	0.000475632
GO:0015837	amine transport	0.000493611
GO:0010001	glial cell differentiation	0.000496001
GO:0071804	cellular potassium ion transport	0.000532657
GO:0071805	potassium ion transmembrane transport	0.000532657
GO:0051056	regulation of small GTPase mediated signal transduction	0.000532657
GO:0048169	regulation of long-term neuronal synaptic plasticity	0.000532657
GO:0007416	synapse assembly	0.000532657
GO:0023061	signal release	0.000572466
GO:0050807	regulation of synapse organization	0.000572466
GO:0034103	regulation of tissue remodeling	0.000572466
GO:0090288	negative regulation of cellular response to growth factor stimulus	0.000572466
GO:0032970	regulation of actin filament-based process	0.000580824
GO:0009100	glycoprotein metabolic process	0.00065714
GO:0022029	telencephalon cell migration	0.00065714
GO:0001662	behavioral fear response	0.000662013
GO:0050803	regulation of synapse structure or activity	0.000735578
GO:1901214	regulation of neuron death	0.000761196
GO:0021987	cerebral cortex development	0.000834998
GO:0006929	substrate-dependent cell migration	0.000885404
GO:0002209	behavioral defense response	0.000885404
GO:0035637	multicellular organismal signaling	0.000885404
GO:0007187	G-protein coupled receptor signaling pathway, coupled to cyclic nucleotide second messenger	0.000898114
GO:0031345	negative regulation of cell projection organization	0.000910801
GO:0019226	transmission of nerve impulse	0.000944856
GO:0007613	memory	0.000967566
GO:0001933	negative regulation of protein phosphorylation	0.0010114
GO:0032956	regulation of actin cytoskeleton organization	0.00101527
GO:0051952	regulation of amine transport	0.00103085
GO:0072073	kidney epithelium development	0.00116026
GO:1901216	positive regulation of neuron death	0.00120661
GO:0021885	forebrain cell migration	0.00122601
GO:0002040	sprouting angiogenesis	0.00122601
GO:0051963	regulation of synapse assembly	0.00122601
GO:0010770	positive regulation of cell morphogenesis involved in differentiation	0.00125223
GO:0018105	peptidyl-serine phosphorylation	0.00131146
GO:0019933	cAMP-mediated signaling	0.00132342
GO:0007189	adenylate cyclase-activating G-protein coupled receptor signaling pathway	0.00163172
GO:0010977	negative regulation of neuron projection development	0.0016426
GO:0070997	neuron death	0.00184225
GO:0001667	ameboidal-type cell migration	0.00191555
GO:0001505	regulation of neurotransmitter levels	0.00195319
GO:0060079	excitatory postsynaptic potential	0.00217063
GO:0042326	negative regulation of phosphorylation	0.00243963
GO:0034329	cell junction assembly	0.00243963
GO:0007015	actin filament organization	0.00254674
GO:0045216	cell-cell junction organization	0.00254674
GO:0034332	adherens junction organization	0.00258331
GO:0046578	regulation of Ras protein signal transduction	0.00284501
GO:1902903	regulation of supramolecular fiber organization	0.00286226
GO:0021954	central nervous system neuron development	0.00289061
GO:0090257	regulation of muscle system process	0.00301607
GO:0016339	calcium-dependent cell-cell adhesion via plasma membrane cell adhesion molecules	0.00320119
GO:0072507	divalent inorganic cation homeostasis	0.00333668
GO:0001508	action potential	0.00346481
GO:0070588	calcium ion transmembrane transport	0.00347793
GO:0046058	cAMP metabolic process	0.00357919
GO:0034330	cell junction organization	0.00358124
GO:0001525	angiogenesis	0.00378564
GO:0030335	positive regulation of cell migration	0.00378564
GO:0021953	central nervous system neuron differentiation	0.00378564
GO:0019233	sensory perception of pain	0.00378564
GO:0007163	establishment or maintenance of cell polarity	0.00384419
GO:0007266	Rho protein signal transduction	0.00402606
GO:0007517	muscle organ development	0.00402606
GO:0051930	regulation of sensory perception of pain	0.00402606
GO:0051931	regulation of sensory perception	0.00402606
GO:0051954	positive regulation of amine transport	0.00402606
GO:0015672	monovalent inorganic cation transport	0.00422412
GO:0072006	nephron development	0.00424563
GO:0050432	catecholamine secretion	0.00444217
GO:0060537	muscle tissue development	0.00444925
GO:0072503	cellular divalent inorganic cation homeostasis	0.00444925
GO:0050673	epithelial cell proliferation	0.00458627
GO:0006874	cellular calcium ion homeostasis	0.00486763
GO:0048167	regulation of synaptic plasticity	0.00486763
GO:0048168	regulation of neuronal synaptic plasticity	0.00503295
GO:0050974	detection of mechanical stimulus involved in sensory perception	0.00527417
GO:2001257	regulation of cation channel activity	0.00536639
GO:0009187	cyclic nucleotide metabolic process	0.00536639
GO:0070838	divalent metal ion transport	0.00536639
GO:0048871	multicellular organismal homeostasis	0.00536639
GO:0050433	regulation of catecholamine secretion	0.00574733
GO:0001654	eye development	0.00590024
GO:0007272	ensheathment of neurons	0.00608416
GO:0008366	axon ensheathment	0.00608416
GO:0055074	calcium ion homeostasis	0.00610399
GO:1901342	regulation of vasculature development	0.00630949
GO:0045124	regulation of bone resorption	0.00630949
GO:1990138	neuron projection extension	0.00631059
GO:0072511	divalent inorganic cation transport	0.00644493
GO:1904062	regulation of cation transmembrane transport	0.00680956
GO:1903522	regulation of blood circulation	0.00688843
GO:0006816	calcium ion transport	0.00689065
GO:0032835	glomerulus development	0.00689065
GO:0050770	regulation of axonogenesis	0.0075315
GO:0018210	peptidyl-threonine modification	0.00760878
GO:0042552	myelination	0.00760878
GO:0001935	endothelial cell proliferation	0.00760878
GO:0009101	glycoprotein biosynthetic process	0.00770119
GO:0006140	regulation of nucleotide metabolic process	0.00787516
GO:0003012	muscle system process	0.00790604
GO:0001558	regulation of cell growth	0.00839029
GO:0046850	regulation of bone remodeling	0.00840753
GO:0001936	regulation of endothelial cell proliferation	0.00843574
GO:0051480	regulation of cytosolic calcium ion concentration	0.00943042
GO:0010631	epithelial cell migration	0.00956456

## Sheet: Suppl. Dataset 2g
Suppl. Dataset 2g: Cellular Component_DP comparison_Pro-specific peaks (egoCC_DP_Pro)
GO:0034703	cation channel complex	7.71636e-18
GO:0097060	synaptic membrane	7.71636e-18
GO:1902495	transmembrane transporter complex	5.17499e-17
GO:0033267	axon part	1.26372e-16
GO:1990351	transporter complex	1.58261e-16
GO:0034702	ion channel complex	1.83049e-16
GO:0098984	neuron to neuron synapse	1.83049e-16
GO:0045211	postsynaptic membrane	1.91121e-16
GO:0032279	asymmetric synapse	3.84392e-16
GO:0014069	postsynaptic density	6.21994e-16
GO:0099572	postsynaptic specialization	6.30758e-16
GO:0150034	distal axon	2.36139e-13
GO:0034705	potassium channel complex	2.11918e-11
GO:0098793	presynapse	1.00083e-10
GO:0031252	cell leading edge	1.33047e-10
GO:0005911	cell-cell junction	2.3551e-10
GO:0008076	voltage-gated potassium channel complex	4.9093e-10
GO:0042383	sarcolemma	6.21784e-10
GO:0005912	adherens junction	2.91812e-09
GO:0044306	neuron projection terminus	4.33035e-09
GO:0070161	anchoring junction	4.37849e-09
GO:0043679	axon terminus	1.08972e-08
GO:0015629	actin cytoskeleton	1.53615e-08
GO:0030016	myofibril	5.36275e-08
GO:0031256	leading edge membrane	5.36275e-08
GO:0005938	cell cortex	6.14169e-08
GO:0044449	contractile fiber part	8.03843e-08
GO:0005901	caveola	9.78539e-08
GO:0043292	contractile fiber	1.89869e-07
GO:0032589	neuron projection membrane	2.43259e-07
GO:0008328	ionotropic glutamate receptor complex	2.44895e-07
GO:0044853	plasma membrane raft	2.47176e-07
GO:0042734	presynaptic membrane	2.82192e-07
GO:0043198	dendritic shaft	3.80851e-07
GO:0030017	sarcomere	4.36139e-07
GO:0030427	site of polarized growth	5.87344e-07
GO:0030315	T-tubule	5.94127e-07
GO:0031253	cell projection membrane	5.94127e-07
GO:0044433	cytoplasmic vesicle part	6.18813e-07
GO:0043197	dendritic spine	6.58138e-07
GO:0098878	neurotransmitter receptor complex	6.58138e-07
GO:0030426	growth cone	6.58138e-07
GO:0044309	neuron spine	1.09712e-06
GO:0045121	membrane raft	1.10622e-06
GO:0098857	membrane microdomain	1.10622e-06
GO:0043235	receptor complex	1.55027e-06
GO:0031594	neuromuscular junction	2.27331e-06
GO:0098589	membrane region	2.9348e-06
GO:0098839	postsynaptic density membrane	2.9348e-06
GO:0019898	extrinsic component of membrane	3.06403e-06
GO:0030018	Z disc	3.3098e-06
GO:0044448	cell cortex part	3.5732e-06
GO:0031674	I band	5.17377e-06
GO:0099634	postsynaptic specialization membrane	9.37935e-06
GO:0030139	endocytic vesicle	9.99484e-06
GO:0030863	cortical cytoskeleton	9.99484e-06
GO:0044304	main axon	1.01706e-05
GO:0099568	cytoplasmic region	1.70984e-05
GO:0044291	cell-cell contact zone	1.99976e-05
GO:0016528	sarcoplasm	2.34593e-05
GO:0030055	cell-substrate junction	2.67609e-05
GO:0005578	proteinaceous extracellular matrix	4.88934e-05
GO:0005913	cell-cell adherens junction	5.62484e-05
GO:0030133	transport vesicle	7.29295e-05
GO:0005924	cell-substrate adherens junction	7.44139e-05
GO:0098802	plasma membrane receptor complex	0.000103923
GO:0043195	terminal bouton	0.000123279
GO:0030673	axolemma	0.000123279
GO:0045177	apical part of cell	0.000124035
GO:0005925	focal adhesion	0.000155183
GO:0019897	extrinsic component of plasma membrane	0.000179614
GO:0031234	extrinsic component of cytoplasmic side of plasma membrane	0.000196197
GO:0055037	recycling endosome	0.000196197
GO:0031012	extracellular matrix	0.000227917
GO:0014704	intercalated disc	0.000227917
GO:0048786	presynaptic active zone	0.00023772
GO:0005667	transcription factor complex	0.000261501
GO:0016529	sarcoplasmic reticulum	0.000358435
GO:0032281	AMPA glutamate receptor complex	0.000399181
GO:0070382	exocytic vesicle	0.000399181
GO:0044440	endosomal part	0.000572133
GO:0001726	ruffle	0.000730254
GO:0005635	nuclear envelope	0.0008156
GO:0030136	clathrin-coated vesicle	0.000892517
GO:0016342	catenin complex	0.00117544
GO:0005769	early endosome	0.00128692
GO:0044431	Golgi apparatus part	0.00130405
GO:0000118	histone deacetylase complex	0.00160948
GO:0098562	cytoplasmic side of membrane	0.00182848
GO:0012506	vesicle membrane	0.00182848
GO:0032590	dendrite membrane	0.00207933
GO:0016324	apical plasma membrane	0.00222689
GO:0043194	axon initial segment	0.00243065
GO:0060077	inhibitory synapse	0.00243065
GO:0008021	synaptic vesicle	0.00256989
GO:0043204	perikaryon	0.00271986
GO:0098791	Golgi subcompartment	0.00293141
GO:0034704	calcium channel complex	0.00351869
GO:0030659	cytoplasmic vesicle membrane	0.00395668
GO:0030864	cortical actin cytoskeleton	0.00395668
GO:0060076	excitatory synapse	0.00466689
GO:0005884	actin filament	0.00467037
GO:0043296	apical junction complex	0.00467978
GO:0005802	trans-Golgi network	0.00505623
GO:0010008	endosome membrane	0.00527015
GO:0009898	cytoplasmic side of plasma membrane	0.00608002
GO:0030135	coated vesicle	0.00621878
GO:0043034	costamere	0.00689841
GO:0032809	neuronal cell body membrane	0.00708987
GO:0043209	myelin sheath	0.00712834
GO:0030027	lamellipodium	0.0078505
GO:0034706	sodium channel complex	0.00886891
GO:0031672	A band	0.00909289

## Sheet: Suppl. Dataset 2h
Suppl. Dataset 2h: Cellular Component_DP comparison_Die-specific peaks (egoCC_DP_Die)
GO:0097060	synaptic membrane	1.7178e-16
GO:0045211	postsynaptic membrane	5.15791e-15
GO:0098793	presynapse	4.40889e-12
GO:0098984	neuron to neuron synapse	7.20257e-12
GO:0043235	receptor complex	7.20257e-12
GO:0033267	axon part	7.34318e-12
GO:0032279	asymmetric synapse	1.18076e-11
GO:0005578	proteinaceous extracellular matrix	1.77656e-11
GO:0034702	ion channel complex	5.85066e-11
GO:1902495	transmembrane transporter complex	7.3296e-11
GO:0099572	postsynaptic specialization	9.23401e-11
GO:0014069	postsynaptic density	9.23401e-11
GO:0034703	cation channel complex	1.44319e-10
GO:1990351	transporter complex	1.44319e-10
GO:0005911	cell-cell junction	2.25686e-10
GO:0031012	extracellular matrix	3.1458e-10
GO:0150034	distal axon	2.47623e-09
GO:0070161	anchoring junction	2.06123e-08
GO:0044309	neuron spine	2.42329e-07
GO:0043197	dendritic spine	3.23082e-07
GO:0005912	adherens junction	3.49289e-07
GO:0043679	axon terminus	4.32426e-07
GO:0044291	cell-cell contact zone	7.0865e-07
GO:0031252	cell leading edge	8.24297e-07
GO:0044306	neuron projection terminus	1.07048e-06
GO:0005913	cell-cell adherens junction	1.35264e-06
GO:0043195	terminal bouton	1.35264e-06
GO:0005581	collagen trimer	3.39523e-06
GO:0014704	intercalated disc	4.07397e-06
GO:0098878	neurotransmitter receptor complex	4.88336e-06
GO:0042734	presynaptic membrane	6.41865e-06
GO:0008328	ionotropic glutamate receptor complex	6.59316e-06
GO:0015629	actin cytoskeleton	1.08574e-05
GO:0034705	potassium channel complex	1.37687e-05
GO:0042383	sarcolemma	1.97557e-05
GO:0099634	postsynaptic specialization membrane	4.18091e-05
GO:0019897	extrinsic component of plasma membrane	5.92159e-05
GO:0043204	perikaryon	6.81694e-05
GO:0098839	postsynaptic density membrane	7.82797e-05
GO:0045121	membrane raft	0.000104081
GO:0098857	membrane microdomain	0.000104081
GO:0098589	membrane region	0.000118316
GO:0031256	leading edge membrane	0.000169654
GO:0030018	Z disc	0.000169654
GO:0030427	site of polarized growth	0.000200474
GO:0008076	voltage-gated potassium channel complex	0.000244973
GO:0030426	growth cone	0.000280468
GO:0044420	extracellular matrix component	0.000540386
GO:0043296	apical junction complex	0.000567887
GO:0031674	I band	0.000693043
GO:0019898	extrinsic component of membrane	0.000693043
GO:0030017	sarcomere	0.00078924
GO:0031253	cell projection membrane	0.000889258
GO:0009898	cytoplasmic side of plasma membrane	0.000916929
GO:0098562	cytoplasmic side of membrane	0.00106582
GO:0044304	main axon	0.00107269
GO:0044449	contractile fiber part	0.00132538
GO:0030027	lamellipodium	0.00149744
GO:0098802	plasma membrane receptor complex	0.00161432
GO:0032589	neuron projection membrane	0.00170503
GO:0016342	catenin complex	0.00176485
GO:0043292	contractile fiber	0.00182827
GO:0030016	myofibril	0.00191803
GO:0005923	bicellular tight junction	0.00191803
GO:0032281	AMPA glutamate receptor complex	0.00191803
GO:0043198	dendritic shaft	0.00212176
GO:0099568	cytoplasmic region	0.00248553
GO:0070160	occluding junction	0.0034775
GO:0031234	extrinsic component of cytoplasmic side of plasma membrane	0.0036242
GO:0070382	exocytic vesicle	0.00416928
GO:0005604	basement membrane	0.00453883
GO:0034706	sodium channel complex	0.00453883
GO:0060077	inhibitory synapse	0.00453883
GO:0060076	excitatory synapse	0.00466448
GO:0030673	axolemma	0.00642646
GO:0008021	synaptic vesicle	0.00683122
GO:0043194	axon initial segment	0.00683122
GO:0030864	cortical actin cytoskeleton	0.00754656
GO:0030133	transport vesicle	0.00859074
GO:0030315	T-tubule	0.00894677
GO:0098858	actin-based cell projection	0.0091014

## Sheet: Suppl. Dataset 2i
Suppl. Dataset 2i: Cellular Component_DM comparison_Die-specific peaks (egoCC DM_Die)
GO:0097060	synaptic membrane	8.75452e-23
GO:0045211	postsynaptic membrane	1.63065e-21
GO:0098984	neuron to neuron synapse	1.75069e-19
GO:0032279	asymmetric synapse	3.22686e-19
GO:0014069	postsynaptic density	1.268e-18
GO:0099572	postsynaptic specialization	1.40621e-18
GO:0033267	axon part	6.10231e-16
GO:0098793	presynapse	1.18848e-15
GO:0034703	cation channel complex	9.88162e-15
GO:1902495	transmembrane transporter complex	2.96697e-14
GO:0034702	ion channel complex	4.59858e-14
GO:0005578	proteinaceous extracellular matrix	1.10336e-13
GO:1990351	transporter complex	1.10336e-13
GO:0043235	receptor complex	1.10336e-13
GO:0150034	distal axon	7.67175e-13
GO:0005911	cell-cell junction	1.15102e-12
GO:0031252	cell leading edge	8.51358e-12
GO:0031012	extracellular matrix	2.79536e-11
GO:0005912	adherens junction	1.94209e-10
GO:0070161	anchoring junction	2.42232e-10
GO:0005913	cell-cell adherens junction	3.53902e-10
GO:0045121	membrane raft	5.85311e-10
GO:0098857	membrane microdomain	5.85311e-10
GO:0015629	actin cytoskeleton	1.40923e-09
GO:0098589	membrane region	2.89541e-09
GO:0044309	neuron spine	7.71727e-09
GO:0043197	dendritic spine	9.21166e-09
GO:0044306	neuron projection terminus	4.10153e-08
GO:0098878	neurotransmitter receptor complex	5.84541e-08
GO:0030427	site of polarized growth	8.02982e-08
GO:0030426	growth cone	8.57659e-08
GO:0043679	axon terminus	1.42733e-07
GO:0034705	potassium channel complex	2.76656e-07
GO:0008328	ionotropic glutamate receptor complex	2.76656e-07
GO:0014704	intercalated disc	3.53885e-07
GO:0030027	lamellipodium	3.82962e-07
GO:0043198	dendritic shaft	8.37292e-07
GO:0042383	sarcolemma	8.56798e-07
GO:0042734	presynaptic membrane	9.28128e-07
GO:0044291	cell-cell contact zone	9.28128e-07
GO:0044449	contractile fiber part	9.71065e-07
GO:0008076	voltage-gated potassium channel complex	9.94775e-07
GO:0099634	postsynaptic specialization membrane	1.02421e-06
GO:0098839	postsynaptic density membrane	1.08083e-06
GO:0045177	apical part of cell	1.37944e-06
GO:0043292	contractile fiber	1.56116e-06
GO:0030018	Z disc	2.67525e-06
GO:0031674	I band	2.67525e-06
GO:0030017	sarcomere	3.51555e-06
GO:0005901	caveola	3.64526e-06
GO:0043204	perikaryon	3.87429e-06
GO:0098802	plasma membrane receptor complex	3.91226e-06
GO:0030016	myofibril	5.65556e-06
GO:0032281	AMPA glutamate receptor complex	5.94643e-06
GO:0043195	terminal bouton	6.40534e-06
GO:0044853	plasma membrane raft	1.20343e-05
GO:0019897	extrinsic component of plasma membrane	4.37794e-05
GO:0070382	exocytic vesicle	6.77751e-05
GO:0044420	extracellular matrix component	7.06687e-05
GO:0008021	synaptic vesicle	0.000101
GO:0030315	T-tubule	0.000111317
GO:0031253	cell projection membrane	0.000135362
GO:0016324	apical plasma membrane	0.000281372
GO:0060076	excitatory synapse	0.000349623
GO:0032589	neuron projection membrane	0.000388533
GO:0005604	basement membrane	0.000441688
GO:0031256	leading edge membrane	0.000441688
GO:0043296	apical junction complex	0.000452472
GO:0019898	extrinsic component of membrane	0.000970395
GO:0001726	ruffle	0.00099188
GO:0030133	transport vesicle	0.00110171
GO:0099568	cytoplasmic region	0.00110171
GO:0031234	extrinsic component of cytoplasmic side of plasma membrane	0.00113556
GO:0044304	main axon	0.00130759
GO:0005925	focal adhesion	0.00132228
GO:0005581	collagen trimer	0.00142127
GO:0016342	catenin complex	0.00156773
GO:0005923	bicellular tight junction	0.00156773
GO:0070160	occluding junction	0.00163128
GO:0009898	cytoplasmic side of plasma membrane	0.00191404
GO:0098562	cytoplasmic side of membrane	0.00202319
GO:0031594	neuromuscular junction	0.00202319
GO:0030055	cell-substrate junction	0.002197
GO:0098862	cluster of actin-based cell projections	0.00225869
GO:0042641	actomyosin	0.00237572
GO:0005924	cell-substrate adherens junction	0.00242419
GO:0000159	protein phosphatase type 2A complex	0.00258374
GO:0005916	fascia adherens	0.00336586
GO:0005884	actin filament	0.00351815
GO:0032809	neuronal cell body membrane	0.00351815
GO:0032838	plasma membrane bounded cell projection cytoplasm	0.00408241
GO:0001725	stress fiber	0.00471912
GO:0097517	contractile actin filament bundle	0.00471912
GO:0030175	filopodium	0.00510087
GO:0030863	cortical cytoskeleton	0.00510087
GO:0016323	basolateral plasma membrane	0.00510087
GO:0044298	cell body membrane	0.00543477
GO:0032432	actin filament bundle	0.00566564
GO:0098858	actin-based cell projection	0.00695741
GO:0097440	apical dendrite	0.00709954
GO:0030286	dynein complex	0.00772622
GO:0044441	ciliary part	0.00842677
GO:0030864	cortical actin cytoskeleton	0.00876788
GO:0030139	endocytic vesicle	0.00904644

## Sheet: Suppl. Dataset 2j
Suppl. Dataset 2j: Cellular Component_DM comparison_Male-specific peaks (egoCC DM_Male)
GO:0034703	cation channel complex	7.68209e-12
GO:0034702	ion channel complex	1.01967e-10
GO:1902495	transmembrane transporter complex	1.3797e-10
GO:0098984	neuron to neuron synapse	2.10722e-10
GO:0032279	asymmetric synapse	2.43204e-10
GO:1990351	transporter complex	2.43204e-10
GO:0033267	axon part	2.43204e-10
GO:0099572	postsynaptic specialization	3.87293e-10
GO:0034705	potassium channel complex	4.3286e-10
GO:0014069	postsynaptic density	4.83695e-10
GO:0097060	synaptic membrane	1.83247e-08
GO:0008076	voltage-gated potassium channel complex	2.80489e-08
GO:0042734	presynaptic membrane	4.10694e-07
GO:0150034	distal axon	5.20997e-07
GO:0048786	presynaptic active zone	5.65554e-07
GO:0098793	presynapse	1.30419e-06
GO:0070161	anchoring junction	1.42551e-06
GO:0005912	adherens junction	1.42551e-06
GO:0008328	ionotropic glutamate receptor complex	1.42998e-06
GO:0045211	postsynaptic membrane	1.85655e-06
GO:0015629	actin cytoskeleton	1.95295e-06
GO:0098878	neurotransmitter receptor complex	2.74302e-06
GO:0005911	cell-cell junction	3.45049e-06
GO:0031012	extracellular matrix	7.90979e-06
GO:0005578	proteinaceous extracellular matrix	1.51334e-05
GO:0030427	site of polarized growth	1.65902e-05
GO:0030426	growth cone	1.751e-05
GO:0060076	excitatory synapse	4.35027e-05
GO:0044306	neuron projection terminus	7.94691e-05
GO:0005913	cell-cell adherens junction	8.23452e-05
GO:0099634	postsynaptic specialization membrane	0.000203242
GO:0098839	postsynaptic density membrane	0.000206896
GO:0031594	neuromuscular junction	0.000210566
GO:0030673	axolemma	0.0002118
GO:0031252	cell leading edge	0.000312385
GO:0044304	main axon	0.000515054
GO:0098831	presynaptic active zone cytoplasmic component	0.000676611
GO:0043679	axon terminus	0.00153514
GO:0005938	cell cortex	0.00158904
GO:0070382	exocytic vesicle	0.00159781
GO:0043197	dendritic spine	0.00159781
GO:0019898	extrinsic component of membrane	0.00173035
GO:0044448	cell cortex part	0.00173035
GO:0044309	neuron spine	0.0019177
GO:0060077	inhibitory synapse	0.00300602
GO:0016528	sarcoplasm	0.00304502
GO:0043235	receptor complex	0.00326785
GO:0032281	AMPA glutamate receptor complex	0.00349581
GO:0030863	cortical cytoskeleton	0.00349581
GO:0005884	actin filament	0.00398283
GO:0033017	sarcoplasmic reticulum membrane	0.00400088
GO:0030016	myofibril	0.00400088
GO:0032589	neuron projection membrane	0.00436364
GO:0043292	contractile fiber	0.00439804
GO:0098936	intrinsic component of postsynaptic membrane	0.00439804
GO:0099055	integral component of postsynaptic membrane	0.00439804
GO:0099240	intrinsic component of synaptic membrane	0.00439804
GO:0099699	integral component of synaptic membrane	0.00439804
GO:0008021	synaptic vesicle	0.00458487
GO:0016342	catenin complex	0.00458487
GO:0030133	transport vesicle	0.00461186
GO:0031253	cell projection membrane	0.00541104
GO:0030017	sarcomere	0.00701295
GO:0044449	contractile fiber part	0.008137
GO:0016529	sarcoplasmic reticulum	0.00841433

[truncated: 8 more sheets: Suppl. Dataset 2k, Suppl. Dataset 2l, Suppl. Dataset 2m, Suppl. Dataset 2n, Suppl. Dataset 2o, Suppl. Dataset 2p, Suppl. Dataset 2q, Suppl. Dataset 2r]
