# Supplementary material for: Chromatin organization in the female mouse brain fluctuates across the oestrous cycle
Source: Nat Commun. 2019 Jun 28;10:2851. doi: 10.1038/s41467-019-10704-0 (PMC6598989; doi:10.1038/s41467-019-10704-0)
Supplement: Supplementary file 6 — Supplementary Data 3 [file 41467_2019_10704_MOESM6_ESM.xlsx]

## Sheet: Suppl. Dataset 3a
Suppl. Dataset 3a: Dioestrus-Proestrus comparison (KEGG_DP)
ID	Description	GeneRatio	BgRatio	pvalue	p.adjust	qvalue
mmu04510	Focal adhesion	207/4289	305/10750	1.29524e-23	3.97637e-21	2.38596e-21
mmu04020	Calcium signaling pathway	185/4289	274/10750	7.91145e-21	1.21441e-18	7.28686e-19
mmu04261	Adrenergic signaling in cardiomyocytes	156/4289	227/10750	6.9473e-19	7.1094e-17	4.26588e-17
mmu04024	cAMP signaling pathway	193/4289	305/10750	5.57741e-17	4.28066e-15	2.56854e-15
mmu04022	cGMP-PKG signaling pathway	167/4289	267/10750	3.41698e-14	2.09803e-12	1.25889e-12
mmu04512	ECM-receptor interaction	91/4289	127/10750	3.12291e-13	1.59789e-11	9.5879e-12
mmu05205	Proteoglycans in cancer	196/4289	336/10750	3.33161e-12	1.28139e-10	7.68878e-11
mmu04728	Dopaminergic synapse	128/4289	200/10750	3.33913e-12	1.28139e-10	7.68878e-11
mmu04360	Axon guidance	158/4289	261/10750	7.95696e-12	2.71421e-10	1.62862e-10
mmu04921	Oxytocin signaling pathway	144/4289	236/10750	2.97751e-11	9.14096e-10	5.48489e-10
mmu04310	Wnt signaling pathway	137/4289	223/10750	4.53867e-11	1.2667e-09	7.60064e-10
mmu04713	Circadian entrainment	98/4289	149/10750	1.21311e-10	3.10353e-09	1.86223e-09
mmu04611	Platelet activation	125/4289	202/10750	1.63762e-10	3.86731e-09	2.32052e-09
mmu04925	Aldosterone synthesis and secretion	99/4289	156/10750	1.8755e-09	4.1127e-08	2.46776e-08
mmu04550	Signaling pathways regulating pluripotency of stem cells	132/4289	222/10750	2.21454e-09	4.53243e-08	2.71961e-08
mmu04971	Gastric acid secretion	77/4289	115/10750	3.47153e-09	6.38869e-08	3.83343e-08
mmu04724	Glutamatergic synapse	107/4289	173/10750	3.53771e-09	6.38869e-08	3.83343e-08
mmu04080	Neuroactive ligand-receptor interaction	226/4289	423/10750	6.66351e-09	1.1365e-07	6.81938e-08
mmu05412	Arrhythmogenic right ventricular cardiomyopathy (ARVC)	76/4289	116/10750	1.88661e-08	3.04836e-07	1.82912e-07
mmu05032	Morphine addiction	85/4289	134/10750	2.68321e-08	4.11872e-07	2.47137e-07
mmu05224	Breast cancer	142/4289	250/10750	3.56465e-08	5.21118e-07	3.12689e-07
mmu05414	Dilated cardiomyopathy (DCM)	91/4289	147/10750	4.88306e-08	6.81409e-07	4.08869e-07
mmu04071	Sphingolipid signaling pathway	108/4289	182/10750	7.33879e-08	9.79569e-07	5.87775e-07
mmu04725	Cholinergic synapse	103/4289	172/10750	7.6904e-08	9.83731e-07	5.90272e-07
mmu04010	MAPK signaling pathway	241/4289	467/10750	1.1084e-07	1.34546e-06	8.07322e-07
mmu04530	Tight junction	137/4289	243/10750	1.13948e-07	1.34546e-06	8.07322e-07
mmu04390	Hippo signaling pathway	139/4289	249/10750	2.05586e-07	2.33759e-06	1.40263e-06
mmu04144	Endocytosis	198/4289	376/10750	2.39388e-07	2.62471e-06	1.57492e-06
mmu04916	Melanogenesis	91/4289	151/10750	2.90637e-07	3.07674e-06	1.84615e-06
mmu04722	Neurotrophin signaling pathway	108/4289	186/10750	3.45626e-07	3.5369e-06	2.12226e-06
mmu05225	Hepatocellular carcinoma	147/4289	268/10750	3.9181e-07	3.88018e-06	2.32824e-06
mmu05145	Toxoplasmosis	102/4289	175/10750	5.66209e-07	5.43207e-06	3.25943e-06
mmu04072	Phospholipase D signaling pathway	129/4289	232/10750	7.49079e-07	6.9687e-06	4.18146e-06
mmu04915	Estrogen signaling pathway	90/4289	152/10750	1.01063e-06	9.12538e-06	5.47554e-06
mmu05214	Glioma	72/4289	116/10750	1.04157e-06	9.13607e-06	5.48195e-06
mmu05222	Small cell lung cancer	88/4289	149/10750	1.54449e-06	1.31711e-05	7.9031e-06
mmu04670	Leukocyte transendothelial migration	100/4289	174/10750	1.78428e-06	1.48047e-05	8.88334e-06
mmu05226	Gastric cancer	137/4289	252/10750	1.86531e-06	1.50697e-05	9.04235e-06
mmu04730	Long-term depression	63/4289	100/10750	2.35088e-06	1.83523e-05	1.1012e-05
mmu05410	Hypertrophic cardiomyopathy (HCM)	85/4289	144/10750	2.39118e-06	1.83523e-05	1.1012e-05
mmu04911	Insulin secretion	80/4289	134/10750	2.5309e-06	1.88875e-05	1.13332e-05
mmu04974	Protein digestion and absorption	77/4289	128/10750	2.58396e-06	1.88875e-05	1.13332e-05
mmu04015	Rap1 signaling pathway	171/4289	327/10750	2.78622e-06	1.98923e-05	1.19361e-05
mmu04970	Salivary secretion	77/4289	129/10750	3.92316e-06	2.68191e-05	1.60924e-05
mmu04520	Adherens junction	74/4289	123/10750	4.00628e-06	2.68191e-05	1.60924e-05
mmu05217	Basal cell carcinoma	68/4289	111/10750	4.01849e-06	2.68191e-05	1.60924e-05
mmu04723	Retrograde endocannabinoid signaling	118/4289	215/10750	5.1831e-06	3.38556e-05	2.03145e-05
mmu05031	Amphetamine addiction	65/4289	106/10750	6.22502e-06	3.98142e-05	2.38899e-05
mmu04371	Apelin signaling pathway	112/4289	203/10750	6.45775e-06	4.04598e-05	2.42773e-05
mmu01522	Endocrine resistance	85/4289	147/10750	7.50689e-06	4.60923e-05	2.7657e-05
mmu04912	GnRH signaling pathway	82/4289	141/10750	7.99674e-06	4.81372e-05	2.8884e-05
mmu04350	TGF-beta signaling pathway	80/4289	137/10750	8.30979e-06	4.90597e-05	2.94375e-05
mmu05212	Pancreatic cancer	77/4289	131/10750	8.74721e-06	5.06678e-05	3.04024e-05
mmu04727	GABAergic synapse	73/4289	123/10750	9.241e-06	5.25368e-05	3.15239e-05
mmu04918	Thyroid hormone synthesis	67/4289	113/10750	2.22376e-05	0.000124126	7.448e-05
mmu00512	Mucin type O-glycan biosynthesis	28/4289	38/10750	2.42617e-05	0.000133006	7.98081e-05
mmu04933	AGE-RAGE signaling pathway in diabetic complications	89/4289	159/10750	2.67787e-05	0.000144229	8.65424e-05
mmu04014	Ras signaling pathway	182/4289	362/10750	3.04727e-05	0.000161295	9.67827e-05
mmu04917	Prolactin signaling pathway	68/4289	116/10750	3.25243e-05	0.000166892	0.000100141
mmu05202	Transcriptional misregulation in cancer	138/4289	265/10750	3.26173e-05	0.000166892	0.000100141
mmu04720	Long-term potentiation	62/4289	104/10750	3.53035e-05	0.000177675	0.000106611
mmu04972	Pancreatic secretion	91/4289	165/10750	4.7034e-05	0.000232894	0.000139744
mmu04012	ErbB signaling pathway	74/4289	130/10750	5.90227e-05	0.000287619	0.000172581
mmu05142	Chagas disease (American trypanosomiasis)	89/4289	162/10750	6.86527e-05	0.000329319	0.000197602
mmu04924	Renin secretion	64/4289	110/10750	7.52514e-05	0.000355418	0.000213263
mmu04931	Insulin resistance	91/4289	167/10750	8.56897e-05	0.000398587	0.000239166
mmu05223	Non-small cell lung cancer	65/4289	113/10750	0.000106471	0.000487858	0.000292732
mmu04270	Vascular smooth muscle contraction	100/4289	188/10750	0.000136461	0.00061608	0.000369669
mmu04750	Inflammatory mediator regulation of TRP channels	97/4289	182/10750	0.000155146	0.000690288	0.000414197
mmu04919	Thyroid hormone signaling pathway	99/4289	187/10750	0.000185237	0.000812397	0.000487466
mmu05210	Colorectal cancer	68/4289	121/10750	0.000195555	0.00084557	0.000507371
mmu05206	MicroRNAs in cancer	122/4289	238/10750	0.000217574	0.00092771	0.000556658
mmu04150	mTOR signaling pathway	119/4289	232/10750	0.000250118	0.00105186	0.000631155
mmu05220	Chronic myeloid leukemia	73/4289	133/10750	0.000309471	0.00128389	0.000770375
mmu05033	Nicotine addiction	39/4289	63/10750	0.000330415	0.00134713	0.000808323
mmu04540	Gap junction	71/4289	129/10750	0.000333491	0.00134713	0.000808323
mmu01521	EGFR tyrosine kinase inhibitor resistance	69/4289	125/10750	0.000358951	0.0014144	0.000848691
mmu04926	Relaxin signaling pathway	101/4289	194/10750	0.00035936	0.0014144	0.000848691
mmu04630	Jak-STAT signaling pathway	130/4289	259/10750	0.000434509	0.00168854	0.00101318
mmu05418	Fluid shear stress and atherosclerosis	109/4289	214/10750	0.00062203	0.00238704	0.0014323
mmu04114	Oocyte meiosis	86/4289	164/10750	0.000708206	0.00265358	0.00159224
mmu04923	Regulation of lipolysis in adipocytes	47/4289	81/10750	0.000708774	0.00265358	0.00159224
mmu04973	Carbohydrate digestion and absorption	35/4289	57/10750	0.000817842	0.00302503	0.00181512
mmu04068	FoxO signaling pathway	111/4289	220/10750	0.00086821	0.0031731	0.00190397
mmu04152	AMPK signaling pathway	96/4289	188/10750	0.0011456	0.00413762	0.00248271
mmu04340	Hedgehog signaling pathway	40/4289	68/10750	0.00119988	0.00428329	0.00257012
mmu04066	HIF-1 signaling pathway	84/4289	162/10750	0.00126564	0.00446612	0.00267982
mmu04810	Regulation of actin cytoskeleton	153/4289	318/10750	0.00155725	0.00543267	0.00325979
mmu05211	Renal cell carcinoma	60/4289	111/10750	0.00168378	0.00580809	0.00348505
mmu04218	Cellular senescence	132/4289	274/10750	0.00297025	0.0101319	0.00607947
mmu00760	Nicotinate and nicotinamide metabolism	29/4289	48/10750	0.00317676	0.0106007	0.00636078
mmu04710	Circadian rhythm	29/4289	48/10750	0.00317676	0.0106007	0.00636078
mmu04726	Serotonergic synapse	97/4289	196/10750	0.00377383	0.0123933	0.0074364
mmu00750	Vitamin B6 metabolism	4289-11-01	14/10750	0.00379469	0.0123933	0.0074364
mmu04666	Fc gamma R-mediated phagocytosis	65/4289	125/10750	0.00388971	0.0125699	0.00754237
mmu04213	Longevity regulating pathway - multiple species	52/4289	97/10750	0.00416508	0.0133196	0.0079922
mmu05161	Hepatitis B	119/4289	247/10750	0.00461412	0.0146035	0.00876257
mmu05100	Bacterial invasion of epithelial cells	55/4289	104/10750	0.00478384	0.0149861	0.00899218
mmu00534	Glycosaminoglycan biosynthesis - heparan sulfate / heparin	23/4289	37/10750	0.00505894	0.0156878	0.00941323
mmu04380	Osteoclast differentiation	97/4289	198/10750	0.00548545	0.0168403	0.0101048
mmu04140	Autophagy - animal	94/4289	192/10750	0.00633169	0.0192458	0.0115482
mmu05140	Leishmaniasis	52/4289	99/10750	0.00712681	0.0214503	0.0128709
mmu03060	Protein export	20/4289	32/10750	0.00805705	0.0240147	0.0144096
mmu04960	Aldosterone-regulated sodium reabsorption	34/4289	61/10750	0.00872508	0.0257558	0.0154543
mmu04215	Apoptosis - multiple species	28/4289	49/10750	0.010734	0.0313842	0.0188316
mmu04211	Longevity regulating pathway	70/4289	141/10750	0.0114613	0.0331944	0.0199178
mmu04664	Fc epsilon RI signaling pathway	55/4289	108/10750	0.0127268	0.0363535	0.0218134
mmu05213	Endometrial cancer	50/4289	97/10750	0.0128852	0.0363535	0.0218134
mmu04910	Insulin signaling pathway	97/4289	203/10750	0.0129073	0.0363535	0.0218134
mmu05231	Choline metabolism in cancer	74/4289	151/10750	0.0138347	0.0383752	0.0230264
mmu05218	Melanoma	62/4289	124/10750	0.0138751	0.0383752	0.0230264
mmu05014	Amyotrophic lateral sclerosis (ALS)	41/4289	78/10750	0.0154984	0.0422901	0.0253755
mmu05215	Prostate cancer	79/4289	163/10750	0.0155661	0.0422901	0.0253755
mmu04659	Th17 cell differentiation	82/4289	170/10750	0.016014	0.0431254	0.0258767

## Sheet: Suppl. Dataset 3b
Suppl. Dataset 3b: Dioestrus-Male comparison (KEGG_DM)
ID	Description	GeneRatio	BgRatio	pvalue	p.adjust	qvalue
mmu04261	Adrenergic signaling in cardiomyocytes	138/3880	227/10750	1.91422e-14	5.87664e-12	3.88888e-12
mmu04921	Oxytocin signaling pathway	136/3880	236/10750	8.43335e-12	1.29452e-09	8.56651e-10
mmu04360	Axon guidance	147/3880	261/10750	1.33024e-11	1.36128e-09	9.00828e-10
mmu04020	Calcium signaling pathway	149/3880	274/10750	3.18983e-10	2.44819e-08	1.6201e-08
mmu05414	Dilated cardiomyopathy (DCM)	90/3880	147/10750	4.04807e-10	2.48551e-08	1.64479e-08
mmu04730	Long-term depression	66/3880	100/10750	1.01831e-09	4.55781e-08	3.01614e-08
mmu05412	Arrhythmogenic right ventricular cardiomyopathy (ARVC)	74/3880	116/10750	1.03924e-09	4.55781e-08	3.01614e-08
mmu04022	cGMP-PKG signaling pathway	144/3880	267/10750	1.34919e-09	5.17753e-08	3.42624e-08
mmu05410	Hypertrophic cardiomyopathy (HCM)	87/3880	144/10750	2.04188e-09	6.80649e-08	4.50421e-08
mmu04510	Focal adhesion	160/3880	305/10750	2.41326e-09	6.80649e-08	4.50421e-08
mmu04728	Dopaminergic synapse	113/3880	200/10750	2.43881e-09	6.80649e-08	4.50421e-08
mmu04713	Circadian entrainment	89/3880	149/10750	3.00292e-09	7.68246e-08	5.08388e-08
mmu04080	Neuroactive ligand-receptor interaction	210/3880	423/10750	4.13993e-09	9.77659e-08	6.46968e-08
mmu04024	cAMP signaling pathway	157/3880	305/10750	1.87372e-08	4.10881e-07	2.71901e-07
mmu04010	MAPK signaling pathway	225/3880	467/10750	2.99084e-08	6.12126e-07	4.05076e-07
mmu04512	ECM-receptor interaction	76/3880	127/10750	3.78778e-08	7.26781e-07	4.80949e-07
mmu04724	Glutamatergic synapse	97/3880	173/10750	5.47591e-08	9.34808e-07	6.18611e-07
mmu05202	Transcriptional misregulation in cancer	138/3880	265/10750	5.48096e-08	9.34808e-07	6.18611e-07
mmu04925	Aldosterone synthesis and secretion	89/3880	156/10750	6.49277e-08	1.04909e-06	6.94241e-07
mmu04974	Protein digestion and absorption	74/3880	128/10750	4.0225e-07	6.17453e-06	4.08601e-06
mmu04390	Hippo signaling pathway	128/3880	249/10750	4.23336e-07	6.18877e-06	4.09543e-06
mmu04611	Platelet activation	107/3880	202/10750	5.75553e-07	8.03157e-06	5.31491e-06
mmu04911	Insulin secretion	75/3880	134/10750	1.89367e-06	2.49069e-05	1.64822e-05
mmu05031	Amphetamine addiction	62/3880	106/10750	2.00849e-06	2.49069e-05	1.64822e-05
mmu04725	Cholinergic synapse	92/3880	172/10750	2.02825e-06	2.49069e-05	1.64822e-05
mmu04270	Vascular smooth muscle contraction	99/3880	188/10750	2.13443e-06	2.52027e-05	1.66779e-05
mmu05142	Chagas disease (American trypanosomiasis)	87/3880	162/10750	3.07084e-06	3.49166e-05	2.31062e-05
mmu05205	Proteoglycans in cancer	161/3880	336/10750	4.23149e-06	4.63953e-05	3.07022e-05
mmu04015	Rap1 signaling pathway	157/3880	327/10750	4.81861e-06	5.10108e-05	3.37565e-05
mmu05144	Malaria	49/3880	81/10750	6.37482e-06	6.52356e-05	4.31698e-05
mmu04971	Gastric acid secretion	64/3880	115/10750	1.35198e-05	0.00013389	8.86018e-05
mmu04970	Salivary secretion	70/3880	129/10750	1.73857e-05	0.000166794	0.000110376
mmu04530	Tight junction	119/3880	243/10750	2.17182e-05	0.000202045	0.000133704
mmu04912	GnRH signaling pathway	75/3880	141/10750	2.24685e-05	0.000202877	0.000134255
mmu04924	Renin secretion	61/3880	110/10750	2.47439e-05	0.000217039	0.000143626
mmu04350	TGF-beta signaling pathway	73/3880	137/10750	2.65905e-05	0.000226758	0.000150058
mmu05210	Colorectal cancer	65/3880	121/10750	5.19291e-05	0.000430871	0.00028513
mmu00534	Glycosaminoglycan biosynthesis - heparan sulfate / heparin	25/3880	37/10750	9.63591e-05	0.00077848	0.000515161
mmu05033	Nicotine addiction	37/3880	63/10750	0.000202635	0.0015951	0.00105556
mmu04540	Gap junction	66/3880	129/10750	0.00030446	0.00233673	0.00154633
mmu05222	Small cell lung cancer	74/3880	149/10750	0.000436493	0.00325924	0.00215681
mmu05014	Amyotrophic lateral sclerosis (ALS)	43/3880	78/10750	0.000445889	0.00325924	0.00215681
mmu05140	Leishmaniasis	52/3880	99/10750	0.000576793	0.00395402	0.00261658
mmu04810	Regulation of actin cytoskeleton	143/3880	318/10750	0.000587499	0.00395402	0.00261658
mmu04722	Neurotrophin signaling pathway	89/3880	186/10750	0.000599303	0.00395402	0.00261658
mmu04072	Phospholipase D signaling pathway	108/3880	232/10750	0.000603593	0.00395402	0.00261658
mmu04723	Retrograde endocannabinoid signaling	101/3880	215/10750	0.000605339	0.00395402	0.00261658
mmu04071	Sphingolipid signaling pathway	87/3880	182/10750	0.000713646	0.00456436	0.00302048
mmu04919	Thyroid hormone signaling pathway	89/3880	187/10750	0.00074368	0.00465938	0.00308336
mmu04310	Wnt signaling pathway	103/3880	223/10750	0.00111074	0.00681996	0.00451312
mmu05145	Toxoplasmosis	83/3880	175/10750	0.00125279	0.0075413	0.00499047
mmu04550	Signaling pathways regulating pluripotency of stem cells	102/3880	222/10750	0.00145215	0.0085733	0.0056734
mmu05226	Gastric cancer	114/3880	252/10750	0.00156478	0.00906392	0.00599807
mmu00512	Mucin type O-glycan biosynthesis	23/3880	38/10750	0.00183637	0.0104401	0.00690876
mmu04215	Apoptosis - multiple species	28/3880	49/10750	0.0020965	0.0117023	0.00774402
mmu05020	Prion diseases	27/3880	47/10750	0.00225414	0.0123575	0.00817761
mmu04520	Adherens junction	60/3880	123/10750	0.00250124	0.0134716	0.00891486
mmu00280	Valine, leucine and isoleucine degradation	39/3880	75/10750	0.00338941	0.017922	0.0118599
mmu05032	Morphine addiction	64/3880	134/10750	0.00347804	0.017922	0.0118599
mmu05161	Hepatitis B	110/3880	247/10750	0.00350653	0.017922	0.0118599
mmu04973	Carbohydrate digestion and absorption	31/3880	57/10750	0.00356105	0.017922	0.0118599
mmu05224	Breast cancer	111/3880	250/10750	0.00379275	0.0187802	0.0124279
mmu04380	Osteoclast differentiation	90/3880	198/10750	0.00390532	0.0188193	0.0124537
mmu04918	Thyroid hormone synthesis	55/3880	113/10750	0.00392323	0.0188193	0.0124537
mmu04726	Serotonergic synapse	89/3880	196/10750	0.00423855	0.020019	0.0132476
mmu04915	Estrogen signaling pathway	71/3880	152/10750	0.00435021	0.0202351	0.0133906
mmu04720	Long-term potentiation	51/3880	104/10750	0.00442643	0.0202823	0.0134219
mmu05220	Chronic myeloid leukemia	63/3880	133/10750	0.00471519	0.0212877	0.0140872
mmu04620	Toll-like receptor signaling pathway	75/3880	163/10750	0.00551331	0.0245302	0.0162329
mmu04371	Apelin signaling pathway	91/3880	203/10750	0.00598722	0.0262582	0.0173764
mmu04933	AGE-RAGE signaling pathway in diabetic complications	73/3880	159/10750	0.00652613	0.0278699	0.0184429
mmu04340	Hedgehog signaling pathway	35/3880	68/10750	0.00659574	0.0278699	0.0184429
mmu04114	Oocyte meiosis	75/3880	164/10750	0.00662703	0.0278699	0.0184429
mmu04670	Leukocyte transendothelial migration	79/3880	174/10750	0.00679229	0.0280223	0.0185438
mmu01522	Endocrine resistance	68/3880	147/10750	0.00684583	0.0280223	0.0185438
mmu04750	Inflammatory mediator regulation of TRP channels	82/3880	182/10750	0.00749757	0.0302862	0.020042
mmu05214	Glioma	55/3880	116/10750	0.00773373	0.0308345	0.0204048
mmu04060	Cytokine-cytokine receptor interaction	172/3880	411/10750	0.00806214	0.0317317	0.0209986
mmu04672	Intestinal immune network for IgA production	35/3880	69/10750	0.00881008	0.0342366	0.0226562
mmu04668	TNF signaling pathway	81/3880	181/10750	0.0095979	0.036832	0.0243736
mmu05146	Amoebiasis	72/3880	159/10750	0.0101595	0.0385056	0.0254812
mmu04070	Phosphatidylinositol signaling system	58/3880	125/10750	0.0109958	0.0411671	0.0272424
mmu00532	Glycosaminoglycan biosynthesis - chondroitin sulfate / dermatan sulfate	16/3880	27/10750	0.0118391	0.0433189	0.0286664
mmu04068	FoxO signaling pathway	96/3880	220/10750	0.0118908	0.0433189	0.0286664
mmu04727	GABAergic synapse	57/3880	123/10750	0.0119938	0.0433189	0.0286664
mmu05217	Basal cell carcinoma	52/3880	111/10750	0.0124573	0.0444698	0.029428
mmu04960	Aldosterone-regulated sodium reabsorption	31/3880	61/10750	0.0128118	0.0452094	0.0299174
mmu04916	Melanogenesis	68/3880	151/10750	0.0141243	0.0492746	0.0326075

## Sheet: Suppl. Dataset 3c
Suppl. Dataset 3c: Proestrus-Male comparison (KEGG_PM)
ID	Description	GeneRatio	BgRatio	pvalue	p.adjust	qvalue
mmu04510	Focal adhesion	204/4330	305/10750	1.68087e-21	3.96974e-19	2.36837e-19
mmu04020	Calcium signaling pathway	187/4330	274/10750	2.58615e-21	3.96974e-19	2.36837e-19
mmu04261	Adrenergic signaling in cardiomyocytes	157/4330	227/10750	5.93214e-19	6.07056e-17	3.62173e-17
mmu04921	Oxytocin signaling pathway	151/4330	236/10750	9.67006e-14	7.42177e-12	4.42787e-12
mmu04022	cGMP-PKG signaling pathway	166/4330	267/10750	2.32894e-13	1.42997e-11	8.53126e-12
mmu04010	MAPK signaling pathway	259/4330	467/10750	9.45346e-12	4.83702e-10	2.88579e-10
mmu04360	Axon guidance	156/4330	261/10750	1.02459e-10	4.49355e-09	2.68088e-09
mmu05414	Dilated cardiomyopathy (DCM)	97/4330	147/10750	2.13119e-10	8.17843e-09	4.8793e-09
mmu04080	Neuroactive ligand-receptor interaction	233/4330	423/10750	2.60532e-10	8.88705e-09	5.30206e-09
mmu04728	Dopaminergic synapse	124/4330	200/10750	3.32878e-10	9.22351e-09	5.5028e-09
mmu05410	Hypertrophic cardiomyopathy (HCM)	95/4330	144/10750	3.32974e-10	9.22351e-09	5.5028e-09
mmu04024	cAMP signaling pathway	176/4330	305/10750	3.60528e-10	9.22351e-09	5.5028e-09
mmu04925	Aldosterone synthesis and secretion	101/4330	156/10750	4.61284e-10	1.08934e-08	6.49907e-09
mmu04611	Platelet activation	123/4330	202/10750	1.98793e-09	4.31113e-08	2.57204e-08
mmu04911	Insulin secretion	88/4330	134/10750	2.10641e-09	4.31113e-08	2.57204e-08
mmu05412	Arrhythmogenic right ventricular cardiomyopathy (ARVC)	78/4330	116/10750	3.39696e-09	6.51791e-08	3.88862e-08
mmu04713	Circadian entrainment	95/4330	149/10750	4.95893e-09	8.95524e-08	5.34274e-08
mmu05205	Proteoglycans in cancer	187/4330	336/10750	5.45566e-09	9.30493e-08	5.55137e-08
mmu04530	Tight junction	142/4330	243/10750	5.92829e-09	9.57886e-08	5.7148e-08
mmu04512	ECM-receptor interaction	82/4330	127/10750	2.39182e-08	3.67144e-07	2.1904e-07
mmu04917	Prolactin signaling pathway	76/4330	116/10750	3.05494e-08	4.46603e-07	2.66446e-07
mmu04915	Estrogen signaling pathway	94/4330	152/10750	5.44907e-08	7.60393e-07	4.53655e-07
mmu04670	Leukocyte transendothelial migration	104/4330	174/10750	1.34338e-07	1.79312e-06	1.06979e-06
mmu04730	Long-term depression	66/4330	100/10750	1.61763e-07	2.06921e-06	1.2345e-06
mmu04974	Protein digestion and absorption	80/4330	128/10750	2.78586e-07	3.3629e-06	2.00632e-06
mmu04310	Wnt signaling pathway	127/4330	223/10750	2.84805e-07	3.3629e-06	2.00632e-06
mmu04015	Rap1 signaling pathway	176/4330	327/10750	3.52148e-07	4.00405e-06	2.38884e-06
mmu05225	Hepatocellular carcinoma	148/4330	268/10750	4.05864e-07	4.45001e-06	2.6549e-06
mmu04724	Glutamatergic synapse	102/4330	173/10750	4.49407e-07	4.75752e-06	2.83836e-06
mmu04912	GnRH signaling pathway	86/4330	141/10750	4.74519e-07	4.85591e-06	2.89706e-06
mmu04072	Phospholipase D signaling pathway	130/4330	232/10750	7.07212e-07	6.82023e-06	4.06898e-06
mmu04014	Ras signaling pathway	191/4330	362/10750	7.10903e-07	6.82023e-06	4.06898e-06
mmu04068	FoxO signaling pathway	124/4330	220/10750	8.36516e-07	7.78213e-06	4.64286e-06
mmu05202	Transcriptional misregulation in cancer	145/4330	265/10750	1.0903e-06	9.38133e-06	5.59695e-06
mmu04540	Gap junction	79/4330	129/10750	1.09221e-06	9.38133e-06	5.59695e-06
mmu05212	Pancreatic cancer	80/4330	131/10750	1.10009e-06	9.38133e-06	5.59695e-06
mmu04390	Hippo signaling pathway	137/4330	249/10750	1.43131e-06	1.15935e-05	6.91676e-06
mmu04725	Cholinergic synapse	100/4330	172/10750	1.43503e-06	1.15935e-05	6.91676e-06
mmu04550	Signaling pathways regulating pluripotency of stem cells	124/4330	222/10750	1.59013e-06	1.25172e-05	7.46781e-06
mmu04371	Apelin signaling pathway	114/4330	203/10750	2.92012e-06	2.24119e-05	1.33711e-05
mmu05226	Gastric cancer	137/4330	252/10750	3.41315e-06	2.52673e-05	1.50746e-05
mmu05418	Fluid shear stress and atherosclerosis	119/4330	214/10750	3.45676e-06	2.52673e-05	1.50746e-05
mmu04919	Thyroid hormone signaling pathway	106/4330	187/10750	3.61817e-06	2.58321e-05	1.54115e-05
mmu04810	Regulation of actin cytoskeleton	167/4330	318/10750	5.08685e-06	3.53034e-05	2.10622e-05
mmu04722	Neurotrophin signaling pathway	105/4330	186/10750	5.17477e-06	3.53034e-05	2.10622e-05
mmu04970	Salivary secretion	77/4330	129/10750	5.96211e-06	3.97906e-05	2.37393e-05
mmu05214	Glioma	70/4330	116/10750	9.2047e-06	6.01243e-05	3.58705e-05
mmu05206	MicroRNAs in cancer	128/4330	238/10750	1.43653e-05	9.18783e-05	5.48151e-05
mmu05145	Toxoplasmosis	98/4330	175/10750	1.66286e-05	0.000104183	6.21562e-05
mmu04270	Vascular smooth muscle contraction	104/4330	188/10750	1.89055e-05	0.00011608	6.92539e-05
mmu04520	Adherens junction	72/4330	123/10750	3.00933e-05	0.000180114	0.000107457
mmu05210	Colorectal cancer	71/4330	121/10750	3.05078e-05	0.000180114	0.000107457
mmu05224	Breast cancer	132/4330	250/10750	3.4704e-05	0.000201021	0.00011993
mmu05032	Morphine addiction	77/4330	134/10750	3.96858e-05	0.000225621	0.000134607
mmu04144	Endocytosis	189/4330	376/10750	4.2274e-05	0.000235966	0.000140779
mmu04924	Renin secretion	65/4330	110/10750	4.82332e-05	0.000264421	0.000157755
mmu05031	Amphetamine addiction	63/4330	106/10750	4.91206e-05	0.000264562	0.000157839
mmu00534	Glycosaminoglycan biosynthesis - heparan sulfate / heparin	27/4330	37/10750	5.53336e-05	0.000292886	0.000174738
mmu01521	EGFR tyrosine kinase inhibitor resistance	72/4330	125/10750	6.27949e-05	0.000321301	0.00019169
mmu04070	Phosphatidylinositol signaling system	72/4330	125/10750	6.27949e-05	0.000321301	0.00019169
mmu05223	Non-small cell lung cancer	66/4330	113/10750	6.99237e-05	0.000351911	0.000209952
mmu04933	AGE-RAGE signaling pathway in diabetic complications	88/4330	159/10750	7.87299e-05	0.00038984	0.000232581
mmu05142	Chagas disease (American trypanosomiasis)	89/4330	162/10750	0.00010294	0.000501629	0.000299275
mmu04926	Relaxin signaling pathway	104/4330	194/10750	0.000104806	0.00050274	0.000299937
mmu04720	Long-term potentiation	61/4330	104/10750	0.000109851	0.000518834	0.000309539
mmu05220	Chronic myeloid leukemia	75/4330	133/10750	0.000116034	0.000539732	0.000322007
mmu00512	Mucin type O-glycan biosynthesis	27/4330	38/10750	0.000117841	0.000539959	0.000322143
mmu04071	Sphingolipid signaling pathway	98/4330	182/10750	0.000131627	0.000587684	0.000350616
mmu04727	GABAergic synapse	70/4330	123/10750	0.000132085	0.000587684	0.000350616
mmu04971	Gastric acid secretion	66/4330	115/10750	0.000144932	0.000635632	0.000379221
mmu04218	Cellular senescence	140/4330	274/10750	0.000157825	0.000682426	0.000407139
mmu04916	Melanogenesis	83/4330	151/10750	0.000169637	0.000723313	0.000431533
mmu04710	Circadian rhythm	32/4330	48/10750	0.000192445	0.000809321	0.000482846
mmu04012	ErbB signaling pathway	72/4330	130/10750	0.00033	0.00136905	0.000816786
mmu04910	Insulin signaling pathway	106/4330	203/10750	0.000342145	0.00140051	0.000835554
mmu04923	Regulation of lipolysis in adipocytes	48/4330	81/10750	0.000413762	0.00165649	0.000988269
mmu05033	Nicotine addiction	39/4330	63/10750	0.00041547	0.00165649	0.000988269
mmu04630	Jak-STAT signaling pathway	131/4330	259/10750	0.000437766	0.001723	0.00102795
mmu04380	Osteoclast differentiation	103/4330	198/10750	0.000491656	0.00191061	0.00113988
mmu04918	Thyroid hormone synthesis	63/4330	113/10750	0.000598844	0.00229807	0.00137104
mmu04930	Type II diabetes mellitus	43/4330	72/10750	0.000647094	0.00243937	0.00145534
mmu00750	Vitamin B6 metabolism	4330-12-01	14/10750	0.000651558	0.00243937	0.00145534
mmu04723	Retrograde endocannabinoid signaling	110/4330	215/10750	0.000717124	0.0026525	0.00158249
mmu04514	Cell adhesion molecules (CAMs)	121/4330	240/10750	0.000831126	0.00303757	0.00181223
mmu04960	Aldosterone-regulated sodium reabsorption	37/4330	61/10750	0.00100879	0.00364351	0.00217374
mmu05222	Small cell lung cancer	79/4330	149/10750	0.00103985	0.00371202	0.00221461
mmu01522	Endocrine resistance	78/4330	147/10750	0.00108266	0.00382043	0.00227929
mmu05217	Basal cell carcinoma	61/4330	111/10750	0.00118477	0.00413323	0.00246591
mmu04211	Longevity regulating pathway	75/4330	141/10750	0.00122136	0.00417304	0.00248966
mmu04931	Insulin resistance	87/4330	167/10750	0.00122337	0.00417304	0.00248966
mmu04350	TGF-beta signaling pathway	73/4330	137/10750	0.00132295	0.00446314	0.00266274
mmu05213	Endometrial cancer	54/4330	97/10750	0.00149452	0.00498713	0.00297535
mmu04922	Glucagon signaling pathway	79/4330	152/10750	0.00217853	0.0071755	0.00428094
mmu05211	Renal cell carcinoma	60/4330	111/10750	0.00219706	0.0071755	0.00428094
mmu04150	mTOR signaling pathway	115/4330	232/10750	0.00235198	0.00760061	0.00453457
mmu00562	Inositol phosphate metabolism	49/4330	88/10750	0.00240702	0.00769745	0.00459234
mmu04066	HIF-1 signaling pathway	83/4330	162/10750	0.00289223	0.00915375	0.00546118
mmu04750	Inflammatory mediator regulation of TRP channels	92/4330	182/10750	0.00298111	0.00933879	0.00557157
mmu05030	Cocaine addiction	40/4330	70/10750	0.0031251	0.00969096	0.00578168
mmu04140	Autophagy - animal	96/4330	192/10750	0.00373146	0.0114429	0.00682687
mmu05144	Malaria	45/4330	81/10750	0.00376459	0.0114429	0.00682687
mmu05160	Hepatitis C	104/4330	210/10750	0.00382828	0.0114829	0.00685075
mmu04659	Th17 cell differentiation	86/4330	170/10750	0.00388997	0.0114829	0.00685075
mmu04660	T cell receptor signaling pathway	86/4330	170/10750	0.00388997	0.0114829	0.00685075
mmu05146	Amoebiasis	81/4330	159/10750	0.00392901	0.0114877	0.00685361
mmu04060	Cytokine-cytokine receptor interaction	192/4330	411/10750	0.00407054	0.0117892	0.0070335
mmu04141	Protein processing in endoplasmic reticulum	116/4330	238/10750	0.00458635	0.013159	0.00785072
mmu05231	Choline metabolism in cancer	77/4330	151/10750	0.00469054	0.0133333	0.00795471
mmu04213	Longevity regulating pathway - multiple species	52/4330	97/10750	0.00522986	0.01473	0.00878799
mmu04973	Carbohydrate digestion and absorption	33/4330	57/10750	0.00529159	0.0147683	0.00881087
mmu04664	Fc epsilon RI signaling pathway	57/4330	108/10750	0.0055475	0.0153431	0.00915377
mmu04370	VEGF signaling pathway	48/4330	89/10750	0.00612972	0.016802	0.0100242
mmu04152	AMPK signaling pathway	93/4330	188/10750	0.00624839	0.0169757	0.0101278
mmu05218	Melanoma	64/4330	124/10750	0.00666591	0.0179512	0.0107098
mmu04972	Pancreatic secretion	82/4330	165/10750	0.00847593	0.0226271	0.0134994
mmu04260	Cardiac muscle contraction	63/4330	123/10750	0.00875046	0.0231585	0.0138165
mmu05140	Leishmaniasis	52/4330	99/10750	0.00884823	0.0232171	0.0138515
mmu05321	Inflammatory bowel disease (IBD)	51/4330	97/10750	0.00923765	0.0240335	0.0143385
mmu04114	Oocyte meiosis	81/4330	164/10750	0.0107102	0.0276306	0.0164846
mmu04215	Apoptosis - multiple species	28/4330	49/10750	0.0124147	0.031761	0.0189488
mmu00220	Arginine biosynthesis	16/4330	25/10750	0.0140944	0.0357601	0.0213347
mmu00760	Nicotinate and nicotinamide metabolism	27/4330	48/10750	0.0181318	0.0456266	0.0272211
