# Supplementary material for: Chromatin organization in the female mouse brain fluctuates across the oestrous cycle
Source: Nat Commun. 2019 Jun 28;10:2851. doi: 10.1038/s41467-019-10704-0 (PMC6598989; doi:10.1038/s41467-019-10704-0)
Supplement: Supplementary file 7 — Supplementary Data 4 [file 41467_2019_10704_MOESM7_ESM.xlsx]

## Sheet: Suppl. Dataset 4a
Suppl. Dataset 4a: Dioestrus-Proestrus comparison_Proestrus-specific motifs (DP_Pro)
	Motif	seq	p_val	logPval	Num_motif	PerMoitf	Num_motif_bk	PerMoitf_bk
3	Mef2c(MADS)/GM12878-Mef2c-ChIP-Seq(GSE32465)/Homer	DCYAAAAATAGM	1e-148	-342.5	3013	0.2595	6217.1	0.1642
4	Mef2d(MADS)/Retina-Mef2d-ChIP-Seq(GSE61391)/Homer	GCTATTTTTAGC	1e-148	-341.1	1529	0.1317	2451.2	0.0647
5	Mef2b(MADS)/HEK293-Mef2b.V5-ChIP-Seq(GSE67450)/Homer	GCTATTTTTGGM	1e-126	-290.8	4509	0.3884	10791.6	0.2849
6	Egr1(Zf)/K562-Egr1-ChIP-Seq(GSE32465)/Homer	TGCGTGGGYG	1e-104	-239.7	3074	0.2648	6927.8	0.1829
8	Mef2a(MADS)/HL1-Mef2a.biotin-ChIP-Seq(GSE21529)/Homer	CYAAAAATAG	1e-101	-234.3	2557	0.2202	5515.5	0.1456

## Sheet: Suppl. Dataset 4b
Suppl. Dataset 4b: Dioestrus-Proestrus comparison_Dioestrus-specific motifs (DP_Die)
	Motif	seq	p_val	logPval	Num_motif	PerMoitf	Num_motif_bk	PerMoitf_bk
12	Ascl1(bHLH)/NeuralTubes-Ascl1-ChIP-Seq(GSE55840)/Homer	NNVVCAGCTGBN	1e-146	-338.4	6413	0.5511	16375.3	0.4316
17	Tcf21(bHLH)/ArterySmoothMuscle-Tcf21-ChIP-Seq(GSE61369)/Homer	NAACAGCTGG	1e-134	-309.7	4517	0.3882	10688.1	0.2817
18	X-box(HTH)/NPC-H3K4me1-ChIP-Seq(GSE16256)/Homer	GGTTGCCATGGCAA	1e-106	-244.9	930	0.0799	1369.7	0.0361
19	NF1-halfsite(CTF)/LNCaP-NF1-ChIP-Seq(Unpublished)/Homer	YTGCCAAG	1e-100	-230.3	6704	0.5761	18119.2	0.4776
20	Rfx1(HTH)/NPC-H3K4me1-ChIP-Seq(GSE16256)/Homer	KGTTGCCATGGCAA	1e-91	-211.7	1292	0.111	2312.3	0.061
21	Tcf12(bHLH)/GM12878-Tcf12-ChIP-Seq(GSE32465)/Homer	VCAGCTGYTG	1e-82	-191.1	4011	0.3447	9991.2	0.2634
22	MyoD(bHLH)/Myotube-MyoD-ChIP-Seq(GSE21614)/Homer	RRCAGCTGYTSY	1e-72	-167	3334	0.2865	8164.9	0.2152
23	Ap4(bHLH)/AML-Tfap4-ChIP-Seq(GSE45738)/Homer	NAHCAGCTGD	1e-70	-161.3	5155	0.443	13764.8	0.3628
24	NF1(CTF)/LNCAP-NF1-ChIP-Seq(Unpublished)/Homer	CYTGGCABNSTGCCAR	1e-69	-160.8	1819	0.1563	3908.2	0.103
25	Bach2(bZIP)/OCILy7-Bach2-ChIP-Seq(GSE44420)/Homer	TGCTGAGTCA	1e-69	-159.2	1215	0.1044	2332	0.0615
27	MyoG(bHLH)/C2C12-MyoG-ChIP-Seq(GSE36024)/Homer	AACAGCTG	1e-56	-130.5	4269	0.3669	11304.7	0.298
28	Pitx1:Ebox(Homeobox,bHLH)/Hindlimb-Pitx1-ChIP-Seq(GSE41591)/Homer	YTAATTRAWWCCAGATGT	1e-54	-125.6	1425	0.1225	3048	0.0803
29	Myf5(bHLH)/GM-Myf5-ChIP-Seq(GSE24852)/Homer	BAACAGCTGT	1e-54	-124.7	3128	0.2688	7903.4	0.2083

## Sheet: Suppl. Dataset 4c
Suppl. Dataset 4c: Dioestrus-Male comparison_Dioestrus-specific motifs (DM_Die)
	Motif	seq	p_val	logPval	Num_motif	PerMoitf	Num_motif_bk	PerMoitf_bk
4	Fra2(bZIP)/Striatum-Fra2-ChIP-Seq(GSE43429)/Homer	GGATGACTCATC	1e-252	-581.7	3974	0.2695	5538.5	0.1592
6	Fosl2(bZIP)/3T3L1-Fosl2-ChIP-Seq(GSE56872)/Homer	NATGASTCABNN	1e-247	-570.2	2957	0.2005	3692.7	0.1061
7	Fra1(bZIP)/BT549-Fra1-ChIP-Seq(GSE46166)/Homer	NNATGASTCATH	1e-244	-561.8	4454	0.302	6530.9	0.1877
8	Jun-AP1(bZIP)/K562-cJun-ChIP-Seq(GSE31477)/Homer	GATGASTCATCN	1e-232	-534.5	2285	0.155	2612.8	0.0751
9	Atf3(bZIP)/GBM-ATF3-ChIP-Seq(GSE33912)/Homer	DATGASTCATHN	1e-223	-515.5	4969	0.337	7720.4	0.2219
10	JunB(bZIP)/DendriticCells-Junb-ChIP-Seq(GSE36099)/Homer	RATGASTCAT	1e-222	-511.3	4338	0.2942	6463	0.1858
11	AP-1(bZIP)/ThioMac-PU.1-ChIP-Seq(GSE21512)/Homer	VTGACTCATC	1e-198	-457.7	5292	0.3589	8605.3	0.2473
12	BATF(bZIP)/Th17-BATF-ChIP-Seq(GSE39756)/Homer	DATGASTCAT	1e-196	-452.5	4938	0.3349	7888.1	0.2267
14	RFX(HTH)/K562-RFX3-ChIP-Seq(SRA012198)/Homer	CGGTTGCCATGGCAAC	1e-142	-328.8	959	0.065	890.1	0.0256
16	Rfx2(HTH)/LoVo-RFX2-ChIP-Seq(GSE49402)/Homer	GTTGCCATGGCAACM	1e-126	-290.7	1028	0.0697	1055.5	0.0303
17	Bach2(bZIP)/OCILy7-Bach2-ChIP-Seq(GSE44420)/Homer	TGCTGAGTCA	1e-118	-271.9	1693	0.1148	2207.5	0.0634
18	X-box(HTH)/NPC-H3K4me1-ChIP-Seq(GSE16256)/Homer	GGTTGCCATGGCAA	1e-102	-236	1140	0.0773	1344.6	0.0386
19	Ascl1(bHLH)/NeuralTubes-Ascl1-ChIP-Seq(GSE55840)/Homer	NNVVCAGCTGBN	1e-85	-196.2	8087	0.5484	16273.5	0.4677
20	Rfx1(HTH)/NPC-H3K4me1-ChIP-Seq(GSE16256)/Homer	KGTTGCCATGGCAA	1e-82	-190.9	1661	0.1126	2396.6	0.0689
21	Tcf21(bHLH)/ArterySmoothMuscle-Tcf21-ChIP-Seq(GSE61369)/Homer	NAACAGCTGG	1e-65	-150.9	5508	0.3735	10687.8	0.3072
22	Egr1(Zf)/K562-Egr1-ChIP-Seq(GSE32465)/Homer	TGCGTGGGYG	1e-61	-141.5	3648	0.2474	6671.7	0.1918
23	NF1(CTF)/LNCAP-NF1-ChIP-Seq(Unpublished)/Homer	CYTGGCABNSTGCCAR	1e-53	-123.8	2322	0.1575	3993.6	0.1148

## Sheet: Suppl. Dataset 4d
Suppl. Dataset 4d: Dioestrus-Male comparison_Male-specific motifs (DM_Male)
	Motif	seq	p_val	logPval	Num_motif	PerMoitf	Num_motif_bk	PerMoitf_bk
6	Mef2d(MADS)/Retina-Mef2d-ChIP-Seq(GSE61391)/Homer	GCTATTTTTAGC	1e-65	-151.8	676	0.1386	3031.6	0.0684
7	Mef2a(MADS)/HL1-Mef2a.biotin-ChIP-Seq(GSE21529)/Homer	CYAAAAATAG	1e-63	-146.4	1169	0.2397	6540.3	0.1476
8	Mef2b(MADS)/HEK293-Mef2b.V5-ChIP-Seq(GSE67450)/Homer	GCTATTTTTGGM	1e-60	-139.9	1965	0.4029	12943	0.2921
11	Mef2c(MADS)/GM12878-Mef2c-ChIP-Seq(GSE32465)/Homer	DCYAAAAATAGM	1e-55	-127.4	1297	0.2659	7765.3	0.1752

## Sheet: Suppl. Dataset 4e
Suppl. Dataset 4e: Proestrus-Male comparison_Proestrus-specific motifs (PM_Pro)
	Motif	seq	p_val	logPval	Num_motif	PerMoitf	Num_motif_bk	PerMoitf_bk
14	Egr1(Zf)/K562-Egr1-ChIP-Seq(GSE32465)/Homer	TGCGTGGGYG	1e-142	-327.5	4556	0.2703	6212.9	0.1898
15	Mef2c(MADS)/GM12878-Mef2c-ChIP-Seq(GSE32465)/Homer	DCYAAAAATAGM	1e-131	-301.8	3982	0.2362	5338.1	0.1631
16	Mef2d(MADS)/Retina-Mef2d-ChIP-Seq(GSE61391)/Homer	GCTATTTTTAGC	1e-125	-289.9	1951	0.1157	2146.1	0.0656
20	Mef2b(MADS)/HEK293-Mef2b.V5-ChIP-Seq(GSE67450)/Homer	GCTATTTTTGGM	1e-105	-243.1	6167	0.3659	9418.9	0.2878
22	Bach2(bZIP)/OCILy7-Bach2-ChIP-Seq(GSE44420)/Homer	TGCTGAGTCA	1e-95	-220.5	1735	0.1029	1997.7	0.061
24	Mef2a(MADS)/HL1-Mef2a.biotin-ChIP-Seq(GSE21529)/Homer	CYAAAAATAG	1e-74	-171.9	3344	0.1984	4786.4	0.1462

## Sheet: Suppl. Dataset 4f
Suppl. Dataset 4f: Proestrus-Male comparison_Male-specific motifs (PM_Male)
	Motif	seq	p_val	logPval	Num_motif	PerMoitf	Num_motif_bk	PerMoitf_bk
6	Ascl1(bHLH)/NeuralTubes-Ascl1-ChIP-Seq(GSE55840)/Homer	NNVVCAGCTGBN	1e-111	-256.1	3356	0.4983	15492.2	0.364
8	Tcf21(bHLH)/ArterySmoothMuscle-Tcf21-ChIP-Seq(GSE61369)/Homer	NAACAGCTGG	1e-95	-219.2	2371	0.352	10181.6	0.2393
19	Tcf12(bHLH)/GM12878-Tcf12-ChIP-Seq(GSE32465)/Homer	VCAGCTGYTG	1e-67	-154.8	2080	0.3088	9259.1	0.2176
21	Ap4(bHLH)/AML-Tfap4-ChIP-Seq(GSE45738)/Homer	NAHCAGCTGD	1e-53	-123.4	2682	0.3982	13151.5	0.309
