# Supplementary material for: Chromatin organization in the female mouse brain fluctuates across the oestrous cycle
Source: Nat Commun. 2019 Jun 28;10:2851. doi: 10.1038/s41467-019-10704-0 (PMC6598989; doi:10.1038/s41467-019-10704-0)
Supplement: Supplementary file 8 — Supplementary Data 5 [file 41467_2019_10704_MOESM8_ESM.xlsx]

## Sheet: Suppl. Dataset 5
Supplementary Dataset 5: KEGG pathways enriched in proestrus-specific, Egr1 motif-containing genes (ATAC-seq, dioestrus-proestrus comparison)
ID	Description	GeneRatio	BgRatio	pvalue	p.adjust	qvalue
mmu04510	Focal adhesion	41/553	304/10801	1.05897e-08	2.85922e-06	1.90615e-06
mmu04722	Neurotrophin signaling pathway	29/553	186/10801	6.90277e-08	7.00611e-06	4.67074e-06
mmu04919	Thyroid hormone signaling pathway	29/553	187/10801	7.78456e-08	7.00611e-06	4.67074e-06
mmu04010	MAPK signaling pathway	51/553	467/10801	2.05117e-07	1.38454e-05	9.23027e-06
mmu04024	cAMP signaling pathway	38/553	305/10801	3.03436e-07	1.63855e-05	1.09237e-05
mmu04020	Calcium signaling pathway	35/553	273/10801	4.53008e-07	2.03854e-05	1.35902e-05
mmu05412	Arrhythmogenic right ventricular cardiomyopathy (ARVC)	20/553	116/10801	1.52514e-06	5.88269e-05	3.92179e-05
mmu04530	Tight junction	31/553	242/10801	2.11158e-06	7.12659e-05	4.75106e-05
mmu05205	Proteoglycans in cancer	38/553	332/10801	2.53423e-06	7.60268e-05	5.06845e-05
mmu05225	Hepatocellular carcinoma	33/553	270/10801	2.836e-06	7.65721e-05	5.10481e-05
mmu04921	Oxytocin signaling pathway	30/553	236/10801	3.61572e-06	8.87494e-05	5.91663e-05
mmu04931	Insulin resistance	24/553	167/10801	4.12994e-06	9.29237e-05	6.19491e-05
mmu04728	Dopaminergic synapse	26/553	201/10801	1.176e-05	0.000244247	0.000162831
mmu04261	Adrenergic signaling in cardiomyocytes	28/553	227/10801	1.35436e-05	0.000261198	0.000174132
mmu04933	AGE-RAGE signaling pathway in diabetic complications	22/553	159/10801	1.91061e-05	0.000337498	0.000224999
mmu05210	Colorectal cancer	21/553	148/10801	1.99999e-05	0.000337498	0.000224999
mmu04068	FoxO signaling pathway	27/553	221/10801	2.29292e-05	0.00036417	0.00024278
mmu04664	Fc epsilon RI signaling pathway	17/553	108/10801	3.18381e-05	0.000477571	0.000318381
mmu05410	Hypertrophic cardiomyopathy (HCM)	20/553	144/10801	4.2944e-05	0.000610257	0.000406838
mmu05217	Basal cell carcinoma	17/553	111/10801	4.56758e-05	0.000616623	0.000411082
mmu04360	Axon guidance	29/553	259/10801	5.91579e-05	0.000760601	0.000507068
mmu04971	Gastric acid secretion	17/553	115/10801	7.22718e-05	0.000886972	0.000591315
mmu04917	Prolactin signaling pathway	17/553	116/10801	8.07504e-05	0.000947939	0.00063196
mmu04310	Wnt signaling pathway	26/553	228/10801	0.000104609	0.00117685	0.000784566
mmu04213	Longevity regulating pathway - multiple species	15/553	97/10801	0.000113198	0.00122254	0.000815028
mmu04215	Apoptosis - multiple species	10/553	49/10801	0.000153454	0.00159356	0.00106238
mmu05145	Toxoplasmosis	21/553	175/10801	0.00023552	0.0023552	0.00157013
mmu05418	Fluid shear stress and atherosclerosis	24/553	215/10801	0.000264516	0.00255069	0.00170046
mmu04970	Salivary secretion	17/553	129/10801	0.00030184	0.00281023	0.00187349
mmu05224	Breast cancer	26/553	244/10801	0.000312715	0.00281443	0.00187629
mmu04150	mTOR signaling pathway	25/553	232/10801	0.000342176	0.00298025	0.00198683
mmu05213	Endometrial cancer	14/553	97/10801	0.00039695	0.0033042	0.0022028
mmu04071	Sphingolipid signaling pathway	21/553	182/10801	0.000403846	0.0033042	0.0022028
mmu04390	Hippo signaling pathway	26/553	249/10801	0.000428925	0.00340617	0.00227078
mmu05221	Acute myeloid leukemia	16/553	122/10801	0.000475724	0.00366987	0.00244658
mmu05414	Dilated cardiomyopathy (DCM)	18/553	147/10801	0.000504983	0.00378737	0.00252491
mmu05142	Chagas disease (American trypanosomiasis)	19/553	162/10801	0.000613689	0.00447827	0.00298552
mmu05231	Choline metabolism in cancer	18/553	151/10801	0.00069777	0.00495784	0.00330523
mmu04140	Autophagy - animal	21/553	192/10801	0.000822216	0.00569227	0.00379484
mmu04915	Estrogen signaling pathway	22/553	206/10801	0.000860438	0.00580795	0.00387197
mmu04012	ErbB signaling pathway	16/553	129/10801	0.000884693	0.00582603	0.00388402
mmu04550	Signaling pathways regulating pluripotency of stem cells	23/553	222/10801	0.00100603	0.00633319	0.00422213
mmu04930	Type II diabetes mellitus	11/553	72/10801	0.00100862	0.00633319	0.00422213
mmu05206	MicroRNAs in cancer	24/553	239/10801	0.00122005	0.00748668	0.00499112
mmu04014	Ras signaling pathway	32/553	356/10801	0.00136427	0.00814006	0.00542671
mmu04520	Adherens junction	15/553	122/10801	0.00138683	0.00814006	0.00542671
mmu04144	Endocytosis	33/553	373/10801	0.00150441	0.00864233	0.00576156
mmu04914	Progesterone-mediated oocyte maturation	16/553	136/10801	0.00156053	0.00872739	0.00581826
mmu04713	Circadian entrainment	17/553	149/10801	0.00158386	0.00872739	0.00581826
mmu04666	Fc gamma R-mediated phagocytosis	15/553	124/10801	0.00163576	0.00883311	0.00588874
