# Supplementary material for: Chromatin organization in the female mouse brain fluctuates across the oestrous cycle
Source: Nat Commun. 2019 Jun 28;10:2851. doi: 10.1038/s41467-019-10704-0 (PMC6598989; doi:10.1038/s41467-019-10704-0)
Supplement: Supplementary file 9 — Supplementary Data 6 [file 41467_2019_10704_MOESM9_ESM.xlsx]

## Sheet: Suppl. Dataset 6a
Suppl. Dataset 6a: Proestrus- Dioestrus comparison (DEG_Pro-Die)
	Ensembl_ID	ENTREZID	SYMBOL	baseMean	log2FoldChange	lfcSE	stat	pvalue	Direction (Up or Down)
1	ENSMUSG00000000420	14423	Galnt1	559.93	-0.277395	0.13702	-2.02449	0.0429196	Down
2	ENSMUSG00000001943	57276	Vsig2	19.8396	-1.24188	0.483476	-2.56865	0.0102096	Down
3	ENSMUSG00000002006	245469	Pdzd4	1012.36	0.259366	0.124673	2.08036	0.0374924	Up
4	ENSMUSG00000002020	16997	Ltbp2	5.74225	-1.72096	0.85892	-2.00363	0.0451099	Down
5	ENSMUSG00000002052	20926	Supt6	4784.83	0.419912	0.129133	3.25177	0.00114689	Up
6	ENSMUSG00000002055	54141	Spag5	196.726	-0.436056	0.212556	-2.05149	0.0402189	Down
7	ENSMUSG00000002372	71810	Ranbp3	973.999	0.397921	0.117518	3.38604	0.000709098	Up
8	ENSMUSG00000005553	11944	Atp4a	7.58819	1.65364	0.799638	2.06799	0.0386414	Up
9	ENSMUSG00000005583	17260	Mef2c	3235.3	-0.52991	0.258317	-2.05139	0.0402286	Down
10	ENSMUSG00000007880	93760	Arid1a	2727.7	0.267555	0.135453	1.97527	0.0482375	Up
11	ENSMUSG00000011171	22355	Vipr2	17.8768	2.20557	0.915704	2.4086	0.0160136	Up
12	ENSMUSG00000015016	257633	Acsf3	441.553	0.290759	0.145058	2.00444	0.0450234	Up
13	ENSMUSG00000016194	15483	Hsd11b1	78.9028	-0.473923	0.23506	-2.01618	0.0437809	Down
14	ENSMUSG00000016494	12490	Cd34	726.296	-0.607572	0.233948	-2.59704	0.00940301	Down
15	ENSMUSG00000018474	216848	Chd3	7215.22	0.515597	0.145809	3.53612	0.000406045	Up
16	ENSMUSG00000018800	217265	Abca5	2035.8	-0.276338	0.119663	-2.30931	0.0209266	Down
17	ENSMUSG00000019768	13982	Esr1	53.6154	0.735888	0.336693	2.18564	0.0288422	Up
18	ENSMUSG00000019772	22353	Vip	286.247	-0.657056	0.30788	-2.13413	0.0328319	Down
19	ENSMUSG00000019802	140740	Sec63	1262.07	-0.273294	0.133225	-2.05137	0.0402308	Down
20	ENSMUSG00000019932	16545	Kera	2.02516	3.3883	1.70456	1.98779	0.0468351	Up
21	ENSMUSG00000020102	20503	Slc16a7	1284.84	-0.334561	0.154824	-2.16091	0.0307026	Down
22	ENSMUSG00000020689	16416	Itgb3	39.0553	-0.757318	0.338566	-2.23684	0.0252967	Down
23	ENSMUSG00000020734	14813	Grin2c	34.5135	0.985424	0.379697	2.59529	0.00945099	Up
24	ENSMUSG00000020805	237831	Slc13a5	36.906	-0.868553	0.441499	-1.96728	0.049151	Down
25	ENSMUSG00000020836	216961	Coro6	499.463	-0.467462	0.187758	-2.48971	0.0127848	Down
26	ENSMUSG00000020932	14580	Gfap	188.925	0.486795	0.222386	2.18897	0.0285992	Up
27	ENSMUSG00000020953	12810	Coch	114.509	-1.02789	0.329503	-3.11952	0.00181143	Down
28	ENSMUSG00000021179	217827	Nrde2	421.244	0.302627	0.144291	2.09734	0.0359636	Up
29	ENSMUSG00000021379	15904	Id4	66.5135	0.688452	0.292771	2.35151	0.0186975	Up
30	ENSMUSG00000021508	57266	Cxcl14	412.309	-0.504928	0.229164	-2.20335	0.02757	Down
31	ENSMUSG00000021613	12950	Hapln1	285.528	-0.441146	0.18361	-2.40262	0.0162782	Down
32	ENSMUSG00000021843	16709	Ktn1	2277.01	-0.232053	0.113959	-2.03628	0.0417222	Down
33	ENSMUSG00000021919	12647	Chat	2.84584	-3.89914	1.79186	-2.17603	0.0295529	Down
34	ENSMUSG00000021991	12294	Cacna2d3	5191.63	-0.258511	0.0993252	-2.60267	0.00925008	Down
35	ENSMUSG00000022000	67302	Zc3h13	2611.4	0.360383	0.120043	3.00211	0.00268119	Up
36	ENSMUSG00000022103	14586	Gfra2	908.964	-0.44113	0.212512	-2.07579	0.0379132	Down
37	ENSMUSG00000022342	67498	Kcnv1	881.785	-0.474585	0.190109	-2.49638	0.0125468	Down
38	ENSMUSG00000022416	239556	Cacna1i	2867.55	-0.238503	0.119838	-1.9902	0.0465685	Down
39	ENSMUSG00000022521	12914	Crebbp	5031.88	0.245543	0.103147	2.38051	0.0172885	Up
40	ENSMUSG00000022667	57781	Cd200r1	2.06999	-4.49164	1.81061	-2.48073	0.0131112	Down
41	ENSMUSG00000022687	117606	Boc	559.146	-0.387498	0.196814	-1.96885	0.0489699	Down
42	ENSMUSG00000023019	14555	Gpd1	800.543	0.267463	0.133937	1.99693	0.045833	Up
43	ENSMUSG00000023885	21826	Thbs2	97.5737	-0.642606	0.26446	-2.42988	0.0151036	Down
44	ENSMUSG00000024085	17158	Man2a1	1327.48	-0.31734	0.127215	-2.49452	0.0126127	Down
45	ENSMUSG00000024256	11516	Adcyap1	163.147	-0.549773	0.272266	-2.01925	0.0434614	Down
46	ENSMUSG00000024846	73720	Cst6	29.5279	-0.854877	0.432329	-1.97737	0.0479995	Down
47	ENSMUSG00000025047	18572	Pdcd11	1221.83	0.314365	0.127124	2.47289	0.0134026	Up
48	ENSMUSG00000025369	68094	Smarcc2	4044.07	0.424	0.126304	3.35699	0.00078796	Up
49	ENSMUSG00000025964	23792	Adam23	5443.4	-0.25614	0.116935	-2.19045	0.0284917	Down
50	ENSMUSG00000026051	78896	1500015O10Rik	12.9615	-1.72142	0.729192	-2.36073	0.0182391	Down
51	ENSMUSG00000026452	20980	Syt2	669.804	-0.517453	0.259575	-1.99346	0.0462112	Down
52	ENSMUSG00000026650	104362	Meig1	17.5258	1.0661	0.54084	1.9712	0.0487009	Up
53	ENSMUSG00000026778	18761	Prkcq	33.4636	-0.936354	0.468982	-1.99657	0.0458721	Down
54	ENSMUSG00000026915	20744	Strbp	6484.58	-0.247085	0.121667	-2.03082	0.042273	Down
55	ENSMUSG00000027270	76161	Lamp5	1065.31	-0.792726	0.239887	-3.30457	0.000951207	Down
56	ENSMUSG00000027784	242083	Ppm1l	3542.12	-0.391071	0.194732	-2.00825	0.0446166	Down
57	ENSMUSG00000027849	54524	Syt6	124.203	-0.794072	0.236496	-3.35766	0.000786063	Down
58	ENSMUSG00000027864	19221	Ptgfrn	465.561	-0.545801	0.246262	-2.21635	0.0266678	Down
59	ENSMUSG00000027900	67171	Dram2	201.021	-0.410219	0.170876	-2.40069	0.0163643	Down
60	ENSMUSG00000027985	16842	Lef1	39.1296	1.2898	0.620267	2.07943	0.0375782	Up
61	ENSMUSG00000028033	226922	Kcnq5	2430.61	-0.431587	0.111987	-3.85392	0.000116243	Down
62	ENSMUSG00000028207	65973	Asph	1953.09	-0.261957	0.115277	-2.27242	0.023061	Down
63	ENSMUSG00000028461	622404	Ccdc107	476.798	0.349799	0.165675	2.11135	0.0347421	Up
64	ENSMUSG00000028614	72787	Ndc1	400.079	-0.326561	0.138743	-2.3537	0.0185876	Down
65	ENSMUSG00000028654	16918	Mycl	336.825	0.374156	0.162753	2.29892	0.0215096	Up
66	ENSMUSG00000028871	192199	Rspo1	11.2169	-1.44873	0.736589	-1.96681	0.0492055	Down
67	ENSMUSG00000029314	231510	Gpat3	89.8583	-0.496614	0.226204	-2.19543	0.0281331	Down
68	ENSMUSG00000029478	20602	Ncor2	4960.21	0.384954	0.113661	3.38687	0.000706961	Up
69	ENSMUSG00000029672	27999	Fam3c	1022.47	-0.360324	0.181128	-1.98934	0.0466641	Down
70	ENSMUSG00000029798	67138	Herc6	39.8763	-1.05598	0.45746	-2.30835	0.0209796	Down
71	ENSMUSG00000030205	93746	Gprc5d	2.47236	3.70614	1.60951	2.30266	0.0212982	Up
72	ENSMUSG00000030781	246787	Slc5a2	2.4571	3.69806	1.6383	2.25725	0.0239924	Up
73	ENSMUSG00000030792	50722	Dkkl1	58.991	-1.54484	0.437006	-3.53505	0.0004077	Down
74	ENSMUSG00000030816	233900	Rnf40	1162.55	0.258538	0.115363	2.24109	0.0250205	Up
75	ENSMUSG00000030847	29810	Bag3	32.2243	0.744311	0.357509	2.08194	0.037348	Up
76	ENSMUSG00000031079	245368	Zfp300	48.8392	-0.64958	0.304928	-2.13027	0.0331491	Down
77	ENSMUSG00000031548	20377	Sfrp1	50.1911	-0.672163	0.31416	-2.13956	0.0323905	Down
78	ENSMUSG00000031555	11502	Adam9	1016.35	-0.279376	0.141244	-1.97797	0.0479317	Down
79	ENSMUSG00000031622	20467	Sin3b	2095.01	0.241956	0.12235	1.97757	0.0479772	Up
80	ENSMUSG00000032303	110834	Chrna3	19.938	-1.79798	0.826553	-2.17528	0.0296093	Down
81	ENSMUSG00000032420	23959	Nt5e	57.2863	-0.654717	0.326273	-2.00666	0.0447862	Down
82	ENSMUSG00000032648	19309	Pygm	93.7909	-0.668134	0.269945	-2.47507	0.0133209	Down
83	ENSMUSG00000032679	12509	Cd59a	22.7618	-0.884591	0.44911	-1.96965	0.0488782	Down
84	ENSMUSG00000032908	433323	Sgpp2	238.777	-0.544212	0.236453	-2.30157	0.0213596	Down
85	ENSMUSG00000033032	106877	Afap1l1	72.7304	-0.693314	0.309545	-2.23978	0.025105	Down
86	ENSMUSG00000033542	54324	Arhgef5	5.12344	-2.70871	1.06694	-2.53876	0.0111247	Down
87	ENSMUSG00000033805	384214	Ephx4	436.418	-0.408478	0.176921	-2.30882	0.0209537	Down
88	ENSMUSG00000034402	238271	Kcnh5	702.126	-0.748462	0.275264	-2.71908	0.00654647	Down
89	ENSMUSG00000034584	320051	Exph5	197.493	-0.891854	0.297787	-2.99494	0.00274502	Down
90	ENSMUSG00000035000	13482	Dpp4	42.2197	-0.969758	0.370388	-2.61822	0.00883899	Down
91	ENSMUSG00000035200	108015	Chrnb4	9.72551	-1.94154	0.871424	-2.22801	0.0258798	Down
92	ENSMUSG00000035357	55983	Pdzrn3	337.374	-0.472931	0.239627	-1.97361	0.0484259	Down
93	ENSMUSG00000035946	14843	Gsx2	1.87509	4.35483	1.78717	2.43672	0.014821	Up
94	ENSMUSG00000036206	98402	Sh3bp4	437.746	0.338701	0.156786	2.16027	0.0307515	Up
95	ENSMUSG00000036598	244608	Ccdc113	18.5958	-1.11303	0.464667	-2.39533	0.0166054	Down
96	ENSMUSG00000037341	236727	Slc9a7	1047.89	-0.242064	0.120758	-2.00453	0.0450134	Down
97	ENSMUSG00000037610	72413	Kcnmb2	92.0787	-0.496101	0.23889	-2.07669	0.0378303	Down
98	ENSMUSG00000037996	76376	Slc24a2	18493.5	-0.315535	0.153498	-2.05563	0.0398182	Down
99	ENSMUSG00000038064	75677	Cldn22	12.7524	-1.21846	0.594797	-2.04853	0.0405086	Down
100	ENSMUSG00000038112	244810	AW551984	96.9955	0.713353	0.32664	2.18392	0.0289684	Up
101	ENSMUSG00000038379	22137	Ttk	3.12857	3.07098	1.43687	2.13728	0.0325755	Up
102	ENSMUSG00000038781	106766	Stap2	3.33226	-2.49093	1.25399	-1.9864	0.046989	Down
103	ENSMUSG00000038914	23856	Dido1	3356.73	0.241367	0.108015	2.23456	0.025446	Up
104	ENSMUSG00000039477	231861	Tnrc18	2277.8	0.238611	0.118014	2.02189	0.0431875	Up
105	ENSMUSG00000040452	215654	Cdh12	890.837	-0.45207	0.153609	-2.94299	0.00325059	Down
106	ENSMUSG00000040761	56381	Spen	2737.86	0.322019	0.117015	2.75194	0.00592443	Up
107	ENSMUSG00000040856	13386	Dlk1	171.434	1.16572	0.34986	3.33196	0.000862363	Up
108	ENSMUSG00000041506	27966	Rrp9	255.176	0.323602	0.159659	2.02683	0.0426799	Up
109	ENSMUSG00000041645	27225	Ddx24	4034.99	0.341946	0.135683	2.52019	0.0117291	Up
110	ENSMUSG00000041828	217258	Abca8a	116.048	0.598268	0.279024	2.14415	0.0320212	Up
111	ENSMUSG00000042390	229542	Gatad2b	3130.76	0.3231	0.111622	2.89458	0.00379661	Up
112	ENSMUSG00000045136	73710	Tubb2b	468.856	0.341307	0.166665	2.04786	0.0405734	Up
113	ENSMUSG00000045314	78088	Sowahb	108.603	-0.688701	0.31143	-2.21141	0.0270073	Down
114	ENSMUSG00000045348	243300	Nyap1	591.08	0.286147	0.144386	1.98182	0.0474995	Up
115	ENSMUSG00000045471	15171	Hcrt	4.1109	4.46064	1.63489	2.72841	0.00636406	Up
116	ENSMUSG00000045613	243764	Chrm2	318.056	-0.517864	0.238628	-2.17017	0.0299936	Down
117	ENSMUSG00000046160	50914	Olig1	100.542	0.591181	0.232121	2.54687	0.0108695	Up
118	ENSMUSG00000046532	11835	Ar	639.546	0.325805	0.156157	2.08639	0.0369434	Up
119	ENSMUSG00000047230	12738	Cldn2	11.5035	-1.39976	0.711711	-1.96675	0.0492118	Down
120	ENSMUSG00000047496	320311	Rnf152	129.779	-0.637447	0.312719	-2.0384	0.0415096	Down
121	ENSMUSG00000047824	68911	Pygo2	421.123	0.332238	0.161011	2.06345	0.0390697	Up
122	ENSMUSG00000048108	319776	Tmem72	26.3597	-1.37274	0.511259	-2.68501	0.00725268	Down
123	ENSMUSG00000048154	381022	Kmt2d	4078.86	0.251588	0.124102	2.02727	0.0426347	Up
124	ENSMUSG00000048277	20973	Syngr2	22.9706	0.88997	0.443975	2.00455	0.0450111	Up
125	ENSMUSG00000049532	50524	Sall2	902.364	0.298616	0.118763	2.51437	0.0119245	Up
126	ENSMUSG00000049649	14748	Gpr3	107.524	-0.562939	0.267083	-2.10773	0.0350545	Down
127	ENSMUSG00000049687	338368	Pheta2	6.00932	1.85596	0.897268	2.06846	0.0385968	Up
128	ENSMUSG00000049796	12918	Crh	22.5183	-1.19947	0.578603	-2.07305	0.0381672	Down
129	ENSMUSG00000050315	118449	Synpo2	45.5133	0.979272	0.496604	1.97194	0.0486168	Up
130	ENSMUSG00000050663	237553	Trhde	1250.41	-0.400665	0.176678	-2.26777	0.0233432	Down
131	ENSMUSG00000050821	78408	Fam131a	3457.53	0.282009	0.131526	2.14413	0.0320227	Up
132	ENSMUSG00000052488	27967	Cherp	707.183	0.260651	0.124416	2.09499	0.0361716	Up
133	ENSMUSG00000052957	14451	Gas1	30.6136	0.950345	0.430555	2.20726	0.0272961	Up
134	ENSMUSG00000053754	67772	Chd8	5928.12	0.224684	0.103169	2.17783	0.0294184	Up
135	ENSMUSG00000055333	245827	Fat2	48.7657	1.00058	0.451404	2.2166	0.0266506	Up
136	ENSMUSG00000055523	73707	Gucy2g	85.0664	-0.559836	0.259982	-2.15337	0.0312899	Down
137	ENSMUSG00000055633	68992	Zfp580	87.9289	0.484499	0.236213	2.05111	0.040256	Up
138	ENSMUSG00000055707	234378	Klhl26	632.481	0.331258	0.136004	2.43565	0.0148651	Up
139	ENSMUSG00000056306	329641	Sertm1	838.811	0.281569	0.141612	1.98831	0.0467771	Up
140	ENSMUSG00000057133	71389	Chd6	6338.2	0.304131	0.118605	2.56423	0.0103406	Up
141	ENSMUSG00000058248	16510	Kcnh1	2210.85	-0.299375	0.144955	-2.0653	0.0388945	Down
142	ENSMUSG00000058756	21833	Thra	3717.28	0.304518	0.135078	2.25439	0.0241719	Up
143	ENSMUSG00000059288	12593	Cdyl	229.627	-0.428119	0.193515	-2.21233	0.0269438	Down
144	ENSMUSG00000060791	63986	Gmfg	1.33752	-3.84887	1.93061	-1.9936	0.0461953	Down
145	ENSMUSG00000061119	72461	Prcp	227.097	-0.525821	0.221043	-2.37882	0.0173683	Down
146	ENSMUSG00000061535	109323	C1qtnf7	14.3072	1.12437	0.545852	2.05985	0.0394133	Up
147	ENSMUSG00000063142	16531	Kcnma1	12521.9	-0.207188	0.104616	-1.98046	0.0476516	Down
148	ENSMUSG00000063382	80288	Bcl9l	677.022	0.419245	0.159501	2.62847	0.00857692	Up
149	ENSMUSG00000063870	107932	Chd4	6554.25	0.4431	0.109571	4.04393	5.26e-05	Up
150	ENSMUSG00000064329	20265	Scn1a	5603.52	-0.322465	0.129676	-2.4867	0.0128934	Down
151	ENSMUSG00000065465	723897	Mir33	1.35548	3.88812	1.93863	2.0056	0.0448991	Up
152	ENSMUSG00000066438	217682	Plekhd1	35.6969	0.739614	0.363849	2.03275	0.0420779	Up
153	ENSMUSG00000067768	27083	Xlr4b	2.97171	3.98717	1.58001	2.52351	0.011619	Up
154	ENSMUSG00000068117	74369	Mei1	51.1546	-0.844388	0.389592	-2.16737	0.0302068	Down
155	ENSMUSG00000070348	12443	Ccnd1	296.79	0.454427	0.195814	2.32071	0.0203026	Up
156	ENSMUSG00000070942	107527	Il1rl2	9.72388	1.54152	0.65967	2.33681	0.0194491	Up
157	ENSMUSG00000074825	73338	Itpripl1	8.43467	-2.20091	0.859159	-2.5617	0.0104161	Down
158	ENSMUSG00000075224	241528	Lrrc55	258.399	-0.674695	0.310429	-2.17343	0.0297479	Down
159	ENSMUSG00000085007	100503068	Gm11549	67.9872	-0.857534	0.39334	-2.18013	0.0292475	Down
160	ENSMUSG00000085980	100040557	Gm12408	10.0004	1.57172	0.754857	2.08214	0.0373299	Up
161	ENSMUSG00000088088	19782	Rmrp	22087.8	0.709849	0.180725	3.92779	8.57e-05	Up
162	ENSMUSG00000089255	100306952	Snora78	156.046	0.615716	0.21933	2.80726	0.00499644	Up
163	ENSMUSG00000091387	218476	Gcnt4	134.849	-0.826378	0.389377	-2.12231	0.033812	Down
164	ENSMUSG00000092837	85029	Rpph1	7274.08	0.392345	0.17507	2.24107	0.0250213	Up
165	ENSMUSG00000095139	18992	Pou3f2	69.4144	-1.05099	0.365697	-2.87393	0.004054	Down
166	ENSMUSG00000095407	622645	Tmem200c	206.316	-0.428764	0.179775	-2.38501	0.0170788	Down
167	ENSMUSG00000095845	100503710	Gm5741	2.04435	-4.47266	2.09914	-2.13071	0.033113	Down
168	ENSMUSG00000096883	435145	Shisa8	30.6412	-1.1047	0.559828	-1.97328	0.0484632	Down
169	ENSMUSG00000097182	320297	A830009L08Rik	8.39867	-2.1783	0.977441	-2.22858	0.025842	Down
170	ENSMUSG00000097929	69952	Tunar	122.866	0.492816	0.221244	2.22748	0.0259153	Up
171	ENSMUSG00000111765	100038575	Gm10635	2.4899	-4.74752	1.6264	-2.91904	0.00351112	Down
172	ENSMUSG00000114968	408254	A630019I02Rik	4.99498	-1.95688	0.986276	-1.98411	0.0472439	Down

## Sheet: Suppl. Dataset 6b
Suppl. Dataset 6b: Dioestrus-Male comparison (DEG_Die-Male)
	Ensembl_ID	ENTREZID	SYMBOL	baseMean	log2FoldChange	lfcSE	stat	pvalue	Direction (Up or Down)
1	ENSMUSG00000000058	12390	Cav2	87.8876	0.744802	0.35853	-2.07738	0.0377668	Up
2	ENSMUSG00000000134	209446	Tfe3	362.453	-0.345862	0.151223	2.2871	0.02219	Down
3	ENSMUSG00000000214	21823	Th	20.8821	-3.24733	1.47425	2.2027	0.0276159	Down
4	ENSMUSG00000000420	14423	Galnt1	520.317	0.367455	0.146314	-2.51141	0.012025	Up
5	ENSMUSG00000000532	11479	Acvr1b	2600.47	0.523477	0.186249	-2.81062	0.00494458	Up
6	ENSMUSG00000000605	12727	Clcn4	2971.64	0.42113	0.181796	-2.3165	0.0205311	Up
7	ENSMUSG00000000753	20317	Serpinf1	41.8702	0.988883	0.353878	-2.79442	0.00519934	Up
8	ENSMUSG00000000787	13205	Ddx3x	2215.34	0.403053	0.167067	-2.41253	0.0158424	Up
9	ENSMUSG00000001103	18292	Sebox	14.6789	1.14842	0.557898	-2.05847	0.0395451	Up
10	ENSMUSG00000001120	59093	Pcbp3	564.793	-0.340204	0.17057	1.99452	0.0460956	Down
11	ENSMUSG00000001211	28169	Agpat3	2490.93	0.341989	0.148611	-2.30123	0.0213784	Up
12	ENSMUSG00000001227	20359	Sema6b	2676.64	0.413085	0.186402	-2.2161	0.0266846	Up
13	ENSMUSG00000001289	56612	Pfdn5	331.783	0.492275	0.208505	-2.36098	0.0182267	Up
14	ENSMUSG00000001305	67223	Rrp15	275.122	-0.377497	0.172937	2.18287	0.0290457	Down
15	ENSMUSG00000001334	384061	Fndc5	846.271	0.544409	0.235138	-2.31527	0.020598	Up
16	ENSMUSG00000001418	56700	Glmp	445.338	0.537606	0.190323	-2.8247	0.00473249	Up
17	ENSMUSG00000001420	71913	Tmem79	15.2918	1.23136	0.536455	-2.29536	0.0217125	Up
18	ENSMUSG00000001504	16372	Irx2	1.85483	4.26207	2.08533	-2.04383	0.04097	Up
19	ENSMUSG00000001507	16400	Itga3	500.84	0.395207	0.170035	-2.32427	0.0201113	Up
20	ENSMUSG00000001576	67458	Ergic1	1806.13	0.360868	0.180817	-1.99576	0.0459601	Up
21	ENSMUSG00000001663	14871	Gstt1	31.1791	0.869364	0.372433	-2.33428	0.0195809	Up
22	ENSMUSG00000001802	435965	Lrp3	1280.75	0.310204	0.152172	-2.0385	0.0414996	Up
23	ENSMUSG00000001827	14275	Folr1	8.78409	2.61273	1.05208	-2.4834	0.0130134	Up
24	ENSMUSG00000001943	57276	Vsig2	19.6754	1.06861	0.499743	-2.13832	0.0324909	Up
25	ENSMUSG00000002015	27061	Bcap31	564.673	0.609036	0.206053	-2.95572	0.00311942	Up
26	ENSMUSG00000002052	20926	Supt6	4373.84	-0.306411	0.148359	2.06534	0.038891	Down
27	ENSMUSG00000002103	11432	Acp2	1609.43	0.350134	0.156944	-2.23095	0.0256842	Up
28	ENSMUSG00000002228	71887	Ppm1j	5.01303	-2.75782	1.34328	2.05305	0.0400675	Down
29	ENSMUSG00000002265	18616	Peg3	10553.3	-0.211785	0.103693	2.04242	0.0411102	Down
30	ENSMUSG00000002341	13004	Ncan	4692.43	0.457124	0.184922	-2.47198	0.0134366	Up
31	ENSMUSG00000002342	234371	Tmem161a	383.628	0.414829	0.168126	-2.46737	0.0136108	Up
32	ENSMUSG00000002372	71810	Ranbp3	906.472	-0.330913	0.14616	2.26405	0.0235709	Down
33	ENSMUSG00000002475	106861	Abhd3	251.122	0.465226	0.17144	-2.71364	0.00665488	Up
34	ENSMUSG00000002602	26362	Axl	42.3453	0.74798	0.337979	-2.2131	0.026891	Up
35	ENSMUSG00000002771	14814	Grin2d	253.799	0.444256	0.182881	-2.42921	0.0151316	Up
36	ENSMUSG00000002778	68137	Kdelr1	658.943	0.474956	0.184255	-2.57771	0.00994574	Up
37	ENSMUSG00000002808	105298	Epdr1	1467.61	0.663242	0.213285	-3.10965	0.00187308	Up
38	ENSMUSG00000002844	11544	Adprh	740.053	0.389109	0.196268	-1.98255	0.0474182	Up
39	ENSMUSG00000002981	56457	Clptm1	2709.12	0.501595	0.188655	-2.6588	0.00784191	Up
40	ENSMUSG00000003153	20527	Slc2a3	3324.29	0.334482	0.15778	-2.11993	0.0340116	Up
41	ENSMUSG00000003166	13356	Dgcr2	1258.8	0.379667	0.157074	-2.41712	0.0156439	Up
42	ENSMUSG00000003273	12348	Car11	1299.96	0.353954	0.172135	-2.05626	0.0397572	Up
43	ENSMUSG00000003316	20340	Glg1	6187.24	0.483487	0.175513	-2.75471	0.0058744	Up
44	ENSMUSG00000003363	18807	Pld3	6021.37	0.440725	0.191905	-2.29658	0.0216429	Up
45	ENSMUSG00000003380	14470	Rabac1	795.262	0.524435	0.246968	-2.12349	0.0337128	Up
46	ENSMUSG00000003402	19089	Prkcsh	1451.95	0.38956	0.148262	-2.62752	0.00860094	Up
47	ENSMUSG00000003534	12305	Ddr1	707.92	0.533168	0.172255	-3.09522	0.00196668	Up
48	ENSMUSG00000003657	12308	Calb2	150.884	-0.667308	0.304139	2.19409	0.028229	Down
49	ENSMUSG00000003721	72999	Insig2	585.021	0.466963	0.13472	-3.46618	0.000527913	Up
50	ENSMUSG00000003814	12317	Calr	7456.8	0.544902	0.158665	-3.43428	0.000594121	Up
51	ENSMUSG00000004207	19156	Psap	16807.6	0.599473	0.193952	-3.09083	0.00199597	Up
52	ENSMUSG00000004319	12725	Clcn3	3965.44	0.402039	0.157713	-2.54919	0.0107974	Up
53	ENSMUSG00000004328	53417	Hif3a	37.3593	-0.880448	0.356966	2.46648	0.013645	Down
54	ENSMUSG00000004366	20604	Sst	2019.83	0.783943	0.255054	-3.07363	0.00211469	Up
55	ENSMUSG00000004394	103694	Tmed4	1127.74	0.445475	0.164465	-2.70862	0.00675636	Up
56	ENSMUSG00000004460	67838	Dnajb11	1037.15	0.582656	0.185588	-3.13951	0.00169231	Up
57	ENSMUSG00000004698	79221	Hdac9	1470.01	-0.357466	0.143011	2.49958	0.0124342	Down
58	ENSMUSG00000004846	26433	Plod3	459.816	0.342789	0.144923	-2.36532	0.0180146	Up
59	ENSMUSG00000004961	53420	Syt5	2657.49	0.593858	0.224572	-2.6444	0.00818361	Up
60	ENSMUSG00000005089	20511	Slc1a2	12311.3	0.419252	0.192584	-2.17698	0.0294818	Up
61	ENSMUSG00000005268	19116	Prlr	155.463	0.70872	0.194082	-3.65166	0.000260552	Up
62	ENSMUSG00000005338	94332	Cadm3	7626.15	0.494794	0.181306	-2.72905	0.00635163	Up
63	ENSMUSG00000005374	27368	Tbl2	667.354	0.445208	0.16713	-2.66384	0.0077254	Up
64	ENSMUSG00000005413	15368	Hmox1	28.9848	0.84718	0.387898	-2.18403	0.0289604	Up
65	ENSMUSG00000005514	18984	Por	1619.22	0.51585	0.186609	-2.76434	0.00570383	Up
66	ENSMUSG00000005533	16001	Igf1r	2409.64	0.284166	0.143888	-1.97491	0.0482782	Up
67	ENSMUSG00000005580	11515	Adcy9	4277.99	0.302358	0.118324	-2.55534	0.0106083	Up
68	ENSMUSG00000005583	17260	Mef2c	3079.02	0.544502	0.262457	-2.07463	0.0380207	Up
69	ENSMUSG00000005716	19293	Pvalb	78.0199	0.763664	0.364325	-2.09611	0.0360729	Up
70	ENSMUSG00000005802	22785	Slc30a4	630.737	0.70606	0.232761	-3.03341	0.00241805	Up
71	ENSMUSG00000005873	13476	Reep5	4124.18	0.618189	0.233995	-2.64189	0.00824448	Up
72	ENSMUSG00000005881	66366	Ergic3	1071.18	0.403139	0.201	-2.00567	0.0448919	Up
73	ENSMUSG00000006179	54373	Prss16	8.83356	1.52192	0.698179	-2.17984	0.0292693	Up
74	ENSMUSG00000006205	56213	Htra1	283.14	0.395853	0.162345	-2.43834	0.0147548	Up
75	ENSMUSG00000006315	69804	Tmem147	534.077	0.493705	0.22296	-2.21432	0.0268067	Up
76	ENSMUSG00000006342	71733	Susd2	101.838	0.668917	0.267598	-2.4997	0.0124297	Up
77	ENSMUSG00000006373	53328	Pgrmc1	2554.12	0.469779	0.217232	-2.16257	0.0305746	Up
78	ENSMUSG00000006411	71740	Nectin4	59.6787	0.659552	0.284502	-2.31827	0.0204349	Up
79	ENSMUSG00000006651	11803	Aplp1	15268.9	0.567056	0.205172	-2.7638	0.00571322	Up
80	ENSMUSG00000006675	74443	P4htm	1588.56	0.362716	0.156905	-2.3117	0.0207944	Up
81	ENSMUSG00000006731	14421	B4galnt1	1742.61	0.402253	0.169455	-2.3738	0.0176059	Up
82	ENSMUSG00000006736	67125	Tspan31	607.309	0.437215	0.190327	-2.29718	0.0216084	Up
83	ENSMUSG00000006800	72043	Sulf2	2539.34	0.398149	0.146989	-2.7087	0.00675484	Up
84	ENSMUSG00000007021	20974	Syngr3	1728.2	0.565823	0.213072	-2.65555	0.00791783	Up
85	ENSMUSG00000007036	193742	Abhd16a	1234.72	0.380039	0.170535	-2.22851	0.0258468	Up
86	ENSMUSG00000007038	18010	Neu1	920.377	0.476281	0.190508	-2.50005	0.0124175	Up
87	ENSMUSG00000007458	17113	M6pr	1352.42	0.548122	0.199444	-2.74826	0.00599133	Up
88	ENSMUSG00000007594	330790	Hapln4	1004.86	0.645773	0.218707	-2.95269	0.00315016	Up
89	ENSMUSG00000007613	21812	Tgfbr1	196.373	0.50718	0.241094	-2.10366	0.0354081	Up
90	ENSMUSG00000007653	14401	Gabrb2	4408.7	0.448452	0.182309	-2.45985	0.0138996	Up
91	ENSMUSG00000007656	59046	Arpp19	532.418	0.579983	0.215875	-2.68666	0.00721705	Up
92	ENSMUSG00000007888	12931	Crlf1	346.914	0.533038	0.213156	-2.50069	0.012395	Up
93	ENSMUSG00000007891	13033	Ctsd	1368.37	0.602535	0.211161	-2.85344	0.00432493	Up
94	ENSMUSG00000007892	56040	Rplp1	633.188	0.681252	0.251822	-2.70529	0.00682451	Up
95	ENSMUSG00000007989	14365	Fzd3	2489.16	0.495442	0.229534	-2.15847	0.0308913	Up
96	ENSMUSG00000008140	69683	Emc10	1621.98	0.504436	0.201382	-2.50487	0.0122496	Up
97	ENSMUSG00000008153	232370	Clstn3	7652.8	0.568475	0.192726	-2.94966	0.00318125	Up
98	ENSMUSG00000008682	110954	Rpl10	718.601	0.404848	0.199598	-2.02832	0.042528	Up
99	ENSMUSG00000008734	64297	Gprc5b	1251.17	0.590601	0.268304	-2.20124	0.0277188	Up
100	ENSMUSG00000008763	17156	Man1a2	2595.93	0.293399	0.129795	-2.26048	0.0237914	Up
101	ENSMUSG00000009035	223693	Tmem184b	700.72	0.423958	0.176511	-2.40188	0.016311	Up
102	ENSMUSG00000009207	69605	Lnpk	1246.82	0.28515	0.137222	-2.07802	0.0377076	Up
103	ENSMUSG00000009406	13712	Elk1	900.038	0.35005	0.14589	-2.39941	0.0164216	Up
104	ENSMUSG00000009927	75617	Rps25	473.234	0.533913	0.206856	-2.58108	0.00984917	Up
105	ENSMUSG00000010045	56395	Tmem115	603.551	0.518096	0.200537	-2.58354	0.00977929	Up
106	ENSMUSG00000010047	15587	Hyal2	178.346	0.441013	0.209484	-2.10523	0.035271	Up
107	ENSMUSG00000010095	17254	Slc3a2	1888.18	0.464853	0.159762	-2.90967	0.00361812	Up
108	ENSMUSG00000010607	66268	Pigyl	104.375	0.530995	0.27083	-1.96062	0.049923	Up
109	ENSMUSG00000010663	76267	Fads1	1342.9	0.281714	0.138288	-2.03715	0.0416349	Up
110	ENSMUSG00000010803	14394	Gabra1	6238.33	0.665813	0.24334	-2.73615	0.00621629	Up
111	ENSMUSG00000011171	22355	Vipr2	14.521	-1.91013	0.962622	1.9843	0.0472222	Down
112	ENSMUSG00000013033	330814	Adgrl1	11187.2	0.3685	0.172909	-2.13118	0.0330742	Up
113	ENSMUSG00000013236	19280	Ptprs	18073.4	0.262048	0.129172	-2.02868	0.0424912	Up
114	ENSMUSG00000013275	98396	Slc41a1	770.846	0.353384	0.141346	-2.50013	0.0124149	Up
115	ENSMUSG00000013662	67979	Atad1	1463.16	0.438257	0.204243	-2.14577	0.0318916	Up
116	ENSMUSG00000013858	216157	Tmem259	1313.9	0.430345	0.174103	-2.47179	0.0134439	Up
117	ENSMUSG00000014177	67510	Tvp23b	287.648	0.484735	0.196522	-2.46656	0.0136416	Up
118	ENSMUSG00000014599	12977	Csf1	347.592	0.622603	0.17417	-3.57468	0.000350651	Up
119	ENSMUSG00000014867	20932	Surf4	902.927	0.507676	0.187471	-2.70803	0.00676847	Up
120	ENSMUSG00000014905	27362	Dnajb9	355.307	0.586455	0.244882	-2.39484	0.0166274	Up
121	ENSMUSG00000015090	19215	Ptgds	391.852	0.937658	0.279027	-3.36046	0.00077812	Up
122	ENSMUSG00000015094	18146	Npdc1	2757.73	0.426693	0.174239	-2.44889	0.0143297	Up
123	ENSMUSG00000015189	213819	Casd1	1034.2	0.460405	0.185928	-2.47625	0.013277	Up
124	ENSMUSG00000015396	12522	Cd83	158.993	0.939885	0.244242	-3.84818	0.000118999	Up
125	ENSMUSG00000015461	12915	Atf6b	1022.14	0.461743	0.162731	-2.83747	0.0045473	Up
126	ENSMUSG00000015653	74051	Steap2	110.402	0.527658	0.263599	-2.00175	0.0453118	Up
127	ENSMUSG00000015668	72621	Pdzd11	193.756	0.357581	0.174401	-2.05035	0.0403307	Up
128	ENSMUSG00000015829	21960	Tnr	6810.4	0.262354	0.121272	-2.16335	0.0305146	Up
129	ENSMUSG00000015839	18024	Nfe2l2	16.7274	1.04489	0.524926	-1.99055	0.0465301	Up
130	ENSMUSG00000015879	58227	Fam184b	272.134	-0.555217	0.196632	2.82363	0.00474825	Down
131	ENSMUSG00000016194	15483	Hsd11b1	70.1672	0.73481	0.257372	-2.85505	0.00430294	Up
132	ENSMUSG00000016256	64138	Ctsz	201.117	0.767255	0.326296	-2.35141	0.0187026	Up
133	ENSMUSG00000016427	54405	Ndufa1	116.108	0.673789	0.311562	-2.16262	0.0305705	Up
134	ENSMUSG00000016487	67533	Ppfibp1	505.555	-1.02563	0.278166	3.68711	0.000226817	Down
135	ENSMUSG00000016494	12490	Cd34	681.423	0.675145	0.247465	-2.72824	0.00636728	Up
136	ENSMUSG00000016520	140887	Lnx2	88.9134	-0.578104	0.233315	2.47778	0.0132201	Down
137	ENSMUSG00000016552	239554	Foxred2	521.382	0.40297	0.192205	-2.09656	0.0360322	Up
138	ENSMUSG00000016559	15081	H3f3b	883.29	0.340019	0.171987	-1.977	0.0480411	Up
139	ENSMUSG00000017009	20971	Sdc4	45.0148	0.91007	0.313903	-2.8992	0.00374112	Up
140	ENSMUSG00000017167	53321	Cntnap1	3841.18	0.507297	0.152365	-3.32948	0.000870081	Up
141	ENSMUSG00000017188	52469	Coa3	224.169	0.484917	0.246921	-1.96386	0.0495467	Up
142	ENSMUSG00000017400	217154	Stac2	293.888	0.409889	0.175529	-2.33517	0.0195347	Up
143	ENSMUSG00000017417	72324	Plxdc1	428.384	0.765322	0.256265	-2.98645	0.00282236	Up
144	ENSMUSG00000017493	16010	Igfbp4	760.296	0.568613	0.268931	-2.11435	0.0344858	Up
145	ENSMUSG00000017707	26943	Serinc3	2756.67	0.521578	0.190448	-2.7387	0.0061683	Up
146	ENSMUSG00000017721	78928	Pigt	1139.11	0.457815	0.185885	-2.4629	0.0137819	Up
147	ENSMUSG00000017740	57138	Slc12a5	10286.6	0.500425	0.178916	-2.79698	0.00515819	Up
148	ENSMUSG00000017760	19025	Ctsa	1372.67	0.377721	0.172274	-2.19257	0.0283386	Up
149	ENSMUSG00000017765	20498	Slc12a4	41.1545	0.958063	0.475989	-2.01279	0.0441372	Up
150	ENSMUSG00000017778	12867	Cox7c	419.547	0.446389	0.206928	-2.15722	0.0309882	Up
151	ENSMUSG00000017802	67998	Retreg3	1000.26	0.293907	0.149109	-1.97109	0.0487136	Up
152	ENSMUSG00000017929	56336	B4galt5	1023.81	0.52021	0.18802	-2.76679	0.00566118	Up
153	ENSMUSG00000017999	228889	Ddx27	410.203	-0.281839	0.140354	2.00806	0.0446372	Down
154	ENSMUSG00000018167	59045	Stard3	358.554	0.484647	0.169644	-2.85685	0.00427871	Up
155	ENSMUSG00000018171	75909	Vmp1	1226.99	0.429493	0.196975	-2.18044	0.0292248	Up
156	ENSMUSG00000018474	216848	Chd3	6568.57	-0.394892	0.146553	2.69453	0.00704879	Down
157	ENSMUSG00000018581	13411	Dnah11	25.0268	-1.68852	0.686138	2.46091	0.0138586	Down
158	ENSMUSG00000018651	217031	Tada2a	564.988	-0.288523	0.138849	2.07796	0.0377131	Down
159	ENSMUSG00000018800	217265	Abca5	1936.7	0.290215	0.128411	-2.26005	0.023818	Up
160	ENSMUSG00000018999	58246	Slc35b4	1440.28	0.333884	0.14193	-2.35246	0.0186497	Up
161	ENSMUSG00000019087	54411	Atp6ap1	4608.57	0.488515	0.188952	-2.5854	0.00972674	Up
162	ENSMUSG00000019146	12300	Cacng2	547.641	0.433265	0.179726	-2.41069	0.0159222	Up
163	ENSMUSG00000019189	74315	Rnf145	2100.97	0.329821	0.153346	-2.15082	0.0314903	Up
164	ENSMUSG00000019194	20266	Scn1b	2034.31	0.503578	0.209542	-2.40323	0.0162509	Up
165	ENSMUSG00000019302	11975	Atp6v0a1	11336.4	0.265173	0.129123	-2.05365	0.0400094	Up
166	ENSMUSG00000019579	28106	Mydgf	379.359	0.447479	0.18957	-2.3605	0.0182504	Up
167	ENSMUSG00000019731	270066	Slc35e1	1071.47	0.374955	0.168813	-2.22112	0.0263428	Up
168	ENSMUSG00000019796	237253	Lrp11	2896.05	0.524807	0.183584	-2.85868	0.00425413	Up
169	ENSMUSG00000019802	140740	Sec63	1191.36	0.312174	0.139374	-2.23982	0.0251024	Up
170	ENSMUSG00000019810	66848	Fuca2	502.435	0.496735	0.170766	-2.90886	0.00362747	Up
171	ENSMUSG00000019828	14816	Grm1	3089.79	0.371273	0.132162	-2.80922	0.00496618	Up
172	ENSMUSG00000019877	56442	Serinc1	9895.61	0.610204	0.222245	-2.74564	0.00603936	Up
173	ENSMUSG00000019916	18451	P4ha1	1649.46	0.471522	0.134108	-3.51598	0.000438127	Up
174	ENSMUSG00000019935	216227	Slc17a8	71.4309	0.742955	0.300569	-2.47183	0.0134424	Up
175	ENSMUSG00000019944	69288	Rhobtb1	84.999	-0.478594	0.238949	2.00291	0.0451872	Down
176	ENSMUSG00000019969	19164	Psen1	1370.51	0.383695	0.147758	-2.59678	0.00941025	Up
177	ENSMUSG00000019975	67454	Ikbip	127.12	0.505449	0.213214	-2.37062	0.0177581	Up
178	ENSMUSG00000020009	15979	Ifngr1	124.386	0.525588	0.210564	-2.49609	0.0125569	Up
179	ENSMUSG00000020014	380654	Cfap54	558.025	-0.724508	0.264735	2.73673	0.00620536	Down
180	ENSMUSG00000020044	21859	Timp3	219.591	0.586296	0.192543	-3.04501	0.00232671	Up
181	ENSMUSG00000020048	22027	Hsp90b1	4040.06	0.49377	0.155171	-3.18211	0.00146207	Up
182	ENSMUSG00000020053	16000	Igf1	141.875	0.496909	0.194052	-2.5607	0.0104463	Up
183	ENSMUSG00000020075	56200	Ddx21	356.972	-0.301722	0.14674	2.05616	0.0397671	Down
184	ENSMUSG00000020102	20503	Slc16a7	1222.73	0.347833	0.154838	-2.24643	0.0246764	Up
185	ENSMUSG00000020142	55963	Slc1a4	1039.41	0.431429	0.170762	-2.52649	0.0115208	Up
186	ENSMUSG00000020183	70574	Cpm	88.4298	0.562336	0.242521	-2.31871	0.0204108	Up
187	ENSMUSG00000020196	104248	Cabin1	3358.12	-0.341264	0.158729	2.14997	0.0315576	Down
188	ENSMUSG00000020231	64451	Dip2a	1541.47	-0.305786	0.142465	2.14639	0.031842	Down
189	ENSMUSG00000020238	103425	Ncln	938.079	0.296628	0.142847	-2.07655	0.0378429	Up
190	ENSMUSG00000020251	74782	Glt8d2	501.245	0.602098	0.173064	-3.47905	0.000503189	Up
191	ENSMUSG00000020261	215335	Slc36a1	1075.14	0.344708	0.174862	-1.97132	0.0486878	Up
192	ENSMUSG00000020333	216739	Acsl6	3608.37	0.233088	0.113653	-2.05088	0.0402787	Up
193	ENSMUSG00000020368	12330	Canx	5439.43	0.513265	0.201091	-2.5524	0.0106982	Up
194	ENSMUSG00000020392	52626	Cdkn2aipnl	221.665	0.477401	0.218791	-2.18199	0.0291103	Up
195	ENSMUSG00000020396	380684	Nefh	371.879	0.479248	0.218606	-2.19229	0.0283586	Up
196	ENSMUSG00000020436	14406	Gabrg2	3157.78	0.435618	0.206633	-2.10817	0.0350161	Up
197	ENSMUSG00000020460	78294	Rps27a	486.991	0.438786	0.192988	-2.27364	0.0229874	Up
198	ENSMUSG00000020484	22433	Xbp1	1203.8	0.482285	0.149381	-3.22855	0.00124421	Up
199	ENSMUSG00000020571	71853	Pdia6	2309.13	0.516732	0.145682	-3.54699	0.000389653	Up
200	ENSMUSG00000020577	66109	Tspan13	3263.49	0.397015	0.198309	-2.002	0.0452843	Up
201	ENSMUSG00000020585	17775	Laptm4a	1157.58	0.571569	0.20507	-2.78719	0.00531669	Up
202	ENSMUSG00000020598	319504	Nrcam	16724.2	0.235638	0.118765	-1.98406	0.0472486	Up
203	ENSMUSG00000020634	217379	Ubxn2a	240.829	0.368852	0.18675	-1.97511	0.0482552	Up
204	ENSMUSG00000020650	12033	Bcap29	276.541	0.394858	0.176275	-2.24001	0.0250905	Up
205	ENSMUSG00000020734	14813	Grin2c	34.457	-1.0723	0.463949	2.31123	0.0208199	Down
206	ENSMUSG00000020758	192897	Itgb4	19.4793	1.10889	0.503036	-2.2044	0.0274966	Up
207	ENSMUSG00000020811	216881	Wscd1	936.612	0.385976	0.139254	-2.77173	0.00557589	Up
208	ENSMUSG00000020814	67622	Mxra7	74.9295	0.633253	0.273447	-2.31582	0.0205682	Up
209	ENSMUSG00000020828	18806	Pld2	134.575	-0.603404	0.21714	2.77887	0.00545479	Down
210	ENSMUSG00000020873	110172	Slc35b1	627.41	0.35868	0.18145	-1.97674	0.0480706	Up
211	ENSMUSG00000020899	237823	Pfas	644.635	-0.314585	0.133491	2.35659	0.0184434	Down
212	ENSMUSG00000020921	76547	Tmem101	216.173	0.612944	0.228999	-2.67662	0.00743693	Up
213	ENSMUSG00000020926	11488	Adam11	3433.88	0.324202	0.136542	-2.37438	0.0175784	Up
214	ENSMUSG00000020964	20338	Sel1l	5379.73	0.427698	0.138329	-3.09189	0.00198885	Up
215	ENSMUSG00000020973	109065	Dnaaf2	10.2619	-1.36711	0.646321	2.11522	0.034411	Down
216	ENSMUSG00000021054	81535	Sgpp1	409.807	0.521659	0.19489	-2.67668	0.00743558	Up
217	ENSMUSG00000021065	53618	Fut8	1230.25	0.423019	0.131395	-3.21944	0.0012844	Up
218	ENSMUSG00000021087	104001	Rtn1	12504.2	0.48239	0.202559	-2.38148	0.0172433	Up
219	ENSMUSG00000021091	20716	Serpina3n	551.358	0.729955	0.209927	-3.47719	0.000506703	Up
220	ENSMUSG00000021094	66375	Dhrs7	237.015	0.65537	0.224354	-2.92115	0.00348745	Up
221	ENSMUSG00000021130	108760	Galnt16	4182.42	0.33521	0.150675	-2.22471	0.0261005	Up
222	ENSMUSG00000021133	217684	Susd6	1456.57	0.298501	0.147427	-2.02475	0.0428934	Up
223	ENSMUSG00000021140	54604	Pcnx	6941.95	0.31717	0.115753	-2.74006	0.00614288	Up
224	ENSMUSG00000021182	68339	Ccdc88c	1360.57	-0.309668	0.147869	2.09421	0.0362411	Down
225	ENSMUSG00000021190	19141	Lgmn	1293.3	0.557578	0.216936	-2.57025	0.0101626	Up
226	ENSMUSG00000021194	12652	Chga	1843.5	0.59152	0.207211	-2.85467	0.00430817	Up
227	ENSMUSG00000021215	56349	Net1	251.774	0.544653	0.26781	-2.03373	0.0419789	Up
228	ENSMUSG00000021221	70127	Dpf3	189.413	0.591568	0.284815	-2.07703	0.0377991	Up
229	ENSMUSG00000021248	68581	Tmed10	1279.66	0.421862	0.200075	-2.10852	0.034986	Up
230	ENSMUSG00000021253	21809	Tgfb3	168.548	0.482947	0.204912	-2.35685	0.0184307	Up
231	ENSMUSG00000021259	13116	Cyp46a1	2371.59	0.35708	0.175604	-2.03344	0.0420083	Up
232	ENSMUSG00000021427	107513	Ssr1	2440.52	0.413466	0.182713	-2.26292	0.0236405	Up
233	ENSMUSG00000021477	13039	Ctsl	1017.89	0.60029	0.222	-2.70401	0.00685075	Up
234	ENSMUSG00000021484	66890	Lman2	1191.92	0.401389	0.166093	-2.41665	0.0156639	Up
235	ENSMUSG00000021497	69672	Txndc15	878.261	0.450033	0.160943	-2.79622	0.00517042	Up
236	ENSMUSG00000021504	218271	B4galt7	324.939	0.434862	0.15838	-2.74568	0.00603853	Up
237	ENSMUSG00000021508	57266	Cxcl14	352.614	0.927199	0.252856	-3.66691	0.000245498	Up
238	ENSMUSG00000021556	105348	Golm1	1136.5	0.559515	0.164214	-3.40723	0.000656254	Up
239	ENSMUSG00000021587	18548	Pcsk1	1071.29	0.563212	0.260165	-2.16482	0.0304011	Up
240	ENSMUSG00000021594	78925	Srd5a1	53.8241	0.637938	0.307214	-2.07652	0.0378456	Up
241	ENSMUSG00000021610	218335	Clptm1l	1647.16	0.394778	0.177387	-2.22553	0.026046	Up
242	ENSMUSG00000021613	12950	Hapln1	245.733	0.824624	0.243557	-3.38576	0.000709824	Up
243	ENSMUSG00000021638	18260	Ocln	179.233	0.542448	0.24488	-2.21516	0.0267492	Up
244	ENSMUSG00000021646	78038	Mccc2	408.59	-0.385557	0.18208	2.11751	0.0342164	Down
245	ENSMUSG00000021680	12919	Crhbp	240.261	0.825013	0.276767	-2.9809	0.00287403	Up
246	ENSMUSG00000021687	107767	Scamp1	2393.6	0.476498	0.210237	-2.26648	0.0234219	Up
247	ENSMUSG00000021721	15550	Htr1a	631.762	0.458398	0.185829	-2.46678	0.0136334	Up
248	ENSMUSG00000021756	16195	Il6st	1230.57	0.516993	0.151711	-3.40774	0.000655034	Up
249	ENSMUSG00000021759	19012	Plpp1	217.663	0.627532	0.218501	-2.87199	0.00407897	Up
250	ENSMUSG00000021770	67630	Samd8	1676.21	0.443197	0.184285	-2.40495	0.0161745	Up
251	ENSMUSG00000021796	12166	Bmpr1a	671.937	0.38205	0.172649	-2.21288	0.0269061	Up
252	ENSMUSG00000021830	70561	Txndc16	1455.6	0.344338	0.140929	-2.44334	0.0145519	Up
253	ENSMUSG00000021831	50527	Ero1l	740.121	0.385853	0.159549	-2.4184	0.015589	Up
254	ENSMUSG00000021895	71704	Arhgef3	1043.41	0.308947	0.156283	-1.97684	0.0480592	Up
255	ENSMUSG00000021917	69019	Spcs1	476.787	0.461243	0.232715	-1.982	0.0474788	Up
256	ENSMUSG00000021919	12647	Chat	2.73709	3.76792	1.81001	-2.08172	0.0373681	Up
257	ENSMUSG00000021939	13030	Ctsb	5988.76	0.641241	0.213573	-3.00245	0.0026782	Up
258	ENSMUSG00000021974	14180	Fgf9	228.419	0.397341	0.174829	-2.27274	0.0230417	Up
259	ENSMUSG00000021978	54616	Extl3	2404.4	0.431343	0.171949	-2.50855	0.0121229	Up
260	ENSMUSG00000021990	219140	Spata13	201.068	0.654075	0.293143	-2.23125	0.0256647	Up
261	ENSMUSG00000022000	67302	Zc3h13	2569.8	-0.435518	0.132608	3.28426	0.0010225	Down
262	ENSMUSG00000022013	66148	Dnajc15	114.469	0.508086	0.242205	-2.09775	0.0359271	Up
263	ENSMUSG00000022037	12759	Clu	2244.89	0.458178	0.199702	-2.29431	0.0217727	Up
264	ENSMUSG00000022102	13449	Dok2	14.852	-1.05094	0.533597	1.96955	0.0488904	Down
265	ENSMUSG00000022103	14586	Gfra2	781.774	0.828601	0.22101	-3.74916	0.000177428	Up
266	ENSMUSG00000022108	16432	Itm2b	6659.95	0.636829	0.219569	-2.90036	0.00372735	Up
267	ENSMUSG00000022125	211286	Cln5	118.939	0.735116	0.243156	-3.02323	0.00250095	Up
268	ENSMUSG00000022131	58245	Gpr180	331.539	0.378337	0.184229	-2.05363	0.040012	Up
269	ENSMUSG00000022136	100037258	Dnajc3	970.043	0.608886	0.154227	-3.94799	7.88095e-05	Up
270	ENSMUSG00000022179	74359	4931414P19Rik	46.6376	0.609175	0.303551	-2.00683	0.044768	Up
271	ENSMUSG00000022193	19173	Psmb5	218.261	0.500413	0.25045	-1.99805	0.0457109	Up
272	ENSMUSG00000022199	59049	Slc22a17	9233.03	0.471286	0.175821	-2.68049	0.00735147	Up
273	ENSMUSG00000022231	20356	Sema5a	2945.64	0.543037	0.24737	-2.19524	0.0281463	Up
274	ENSMUSG00000022246	75646	Rai14	249.305	-0.561771	0.258734	2.17123	0.0299138	Down
275	ENSMUSG00000022257	114128	Laptm4b	724.922	0.744298	0.215651	-3.4514	0.000557689	Up
276	ENSMUSG00000022261	15529	Sdc2	283.916	0.4848	0.202094	-2.39889	0.0164449	Up
277	ENSMUSG00000022265	11732	Ank	2628.92	0.463725	0.158204	-2.93118	0.00337678	Up
278	ENSMUSG00000022270	66270	Retreg1	515.386	0.577869	0.215067	-2.68693	0.00721128	Up
279	ENSMUSG00000022305	239393	Lrp12	1452.5	0.419576	0.178735	-2.34748	0.0189007	Up
280	ENSMUSG00000022324	17181	Matn2	1556.68	0.38621	0.183605	-2.10348	0.0354236	Up
281	ENSMUSG00000022342	67498	Kcnv1	842.96	0.473094	0.203271	-2.3274	0.0199439	Up
282	ENSMUSG00000022354	66218	Ndufb9	384.132	0.429795	0.219176	-1.96096	0.0498834	Up
283	ENSMUSG00000022365	67819	Derl1	960.153	0.441285	0.155702	-2.83417	0.00459455	Up
284	ENSMUSG00000022369	105837	Mtbp	56.4932	-0.77692	0.307696	2.52496	0.0115712	Down
285	ENSMUSG00000022415	20972	Syngr1	7011.87	0.595351	0.217355	-2.73908	0.00616117	Up
286	ENSMUSG00000022416	239556	Cacna1i	2608.33	0.397989	0.129597	-3.07096	0.0021337	Up
287	ENSMUSG00000022425	18606	Enpp2	1116.95	1.3553	0.617022	-2.19652	0.0280546	Up
288	ENSMUSG00000022441	77627	Efcab6	380.495	-0.560885	0.199331	2.81384	0.00489538	Down
289	ENSMUSG00000022454	54003	Nell2	16033	0.483123	0.162534	-2.97244	0.00295444	Up
290	ENSMUSG00000022462	67760	Slc38a2	2058.43	0.446843	0.169748	-2.63238	0.00847879	Up
291	ENSMUSG00000022561	14731	Gpaa1	549.116	0.428959	0.157233	-2.72818	0.00636841	Up
292	ENSMUSG00000022564	66168	Grina	4782.98	0.533445	0.198642	-2.68546	0.00724292	Up
293	ENSMUSG00000022587	17069	Ly6e	1686.36	0.522474	0.172254	-3.03317	0.00241999	Up
294	ENSMUSG00000022594	23936	Lynx1	2742.74	0.556717	0.187419	-2.97043	0.00297379	Up
295	ENSMUSG00000022614	105847	Lmf2	146.588	0.48829	0.201146	-2.42754	0.0152017	Up
296	ENSMUSG00000022656	58998	Nectin3	839.387	0.427784	0.195932	-2.18333	0.0290113	Up
297	ENSMUSG00000022667	57781	Cd200r1	1.9785	4.36021	1.83173	-2.38038	0.017295	Up
298	ENSMUSG00000022684	67118	Bfar	535.918	0.348535	0.1366	-2.5515	0.0107261	Up
299	ENSMUSG00000022744	224250	Cldnd1	499.486	0.351476	0.17408	-2.01905	0.0434824	Up
300	ENSMUSG00000022756	224022	Slc7a4	1513.41	0.370481	0.148722	-2.49109	0.0127352	Up
301	ENSMUSG00000022769	64136	Sdf2l1	133.245	0.659015	0.232594	-2.83332	0.00460666	Up
302	ENSMUSG00000022793	56375	B4galt4	479.957	0.305858	0.145667	-2.09971	0.0357547	Up
303	ENSMUSG00000022802	239833	Lmln	628.674	0.335887	0.139734	-2.40376	0.0162276	Up
304	ENSMUSG00000022848	224132	Dirc2	1021.21	0.517187	0.165584	-3.12342	0.00178764	Up
305	ENSMUSG00000022856	66664	Tmem41a	138.455	0.541458	0.232995	-2.32391	0.0201305	Up
306	ENSMUSG00000022892	11820	App	24000.2	0.571767	0.196403	-2.91119	0.00360057	Up
307	ENSMUSG00000022899	57738	Slc15a2	178.797	1.0453	0.247974	-4.21537	2.49368e-05	Up
308	ENSMUSG00000022949	209195	Clic6	26.7281	2.12527	0.749168	-2.83684	0.00455631	Up
309	ENSMUSG00000022964	77975	Tmem50b	866.843	0.523889	0.180696	-2.89929	0.00374006	Up
310	ENSMUSG00000022965	15980	Ifngr2	801.22	0.423819	0.200053	-2.11854	0.0341293	Up
311	ENSMUSG00000023010	110213	Tmbim6	2664.51	0.474537	0.186892	-2.5391	0.0111138	Up
312	ENSMUSG00000023011	72393	Faim2	6765.47	0.56901	0.203276	-2.7992	0.0051229	Up
313	ENSMUSG00000023017	11419	Asic1	683.031	0.420703	0.210433	-1.99922	0.0455845	Up
314	ENSMUSG00000023032	59033	Slc4a8	3408.16	0.267419	0.131737	-2.02995	0.0423618	Up
315	ENSMUSG00000023033	20273	Scn8a	14709.2	0.321789	0.130041	-2.47453	0.0133413	Up
316	ENSMUSG00000023036	93707	Pcdhgc4	446.799	0.292162	0.144637	-2.01997	0.0433861	Up
317	ENSMUSG00000023046	16012	Igfbp6	118.972	1.01403	0.339461	-2.98719	0.00281557	Up
318	ENSMUSG00000023079	57080	Gtf2ird1	585.647	-0.363498	0.183624	1.97958	0.047751	Down
319	ENSMUSG00000023118	68188	Sympk	1743.66	-0.259948	0.121004	2.14826	0.0316934	Down
320	ENSMUSG00000023169	105727	Slc38a1	3454.88	0.460271	0.182445	-2.52279	0.0116426	Up
321	ENSMUSG00000023175	12215	Bsg	4247.3	0.623561	0.216975	-2.87389	0.00405453	Up
322	ENSMUSG00000023192	108068	Grm2	1450.46	0.55513	0.227954	-2.43527	0.0148806	Up
323	ENSMUSG00000023232	230779	Serinc2	180.745	0.560001	0.200413	-2.79423	0.0052023	Up
324	ENSMUSG00000023236	20394	Scg5	2354.8	0.465744	0.206421	-2.25628	0.0240531	Up
325	ENSMUSG00000023272	76737	Creld2	288.028	0.791586	0.157288	-5.03272	4.83569e-07	Up
326	ENSMUSG00000023403	77485	Stk31	3.87645	-2.75869	1.30323	2.1168	0.0342766	Down
327	ENSMUSG00000023827	68262	Agpat4	1003.09	0.351447	0.128407	-2.73699	0.00620047	Up
328	ENSMUSG00000023830	16004	Igf2r	2574.6	0.282283	0.125944	-2.24134	0.0250041	Up
329	ENSMUSG00000023845	240028	Lnpep	2632.01	0.327611	0.148495	-2.20621	0.0273693	Up
330	ENSMUSG00000023885	21826	Thbs2	86.8657	0.923451	0.246462	-3.74683	0.000179086	Up
331	ENSMUSG00000023886	64074	Smoc2	595.756	0.751703	0.224587	-3.34705	0.00081677	Up
332	ENSMUSG00000023905	27279	Tnfrsf12a	19.8041	0.992086	0.492164	-2.01576	0.043825	Up
333	ENSMUSG00000023909	76498	Paqr4	487.961	0.614842	0.226209	-2.71802	0.00656729	Up
334	ENSMUSG00000023915	94185	Tnfrsf21	2699.65	0.484488	0.190867	-2.53835	0.0111376	Up
335	ENSMUSG00000023942	63959	Slc29a1	304.239	0.368651	0.166347	-2.21615	0.0266811	Up
336	ENSMUSG00000023960	83965	Enpp5	4113.66	0.486121	0.173954	-2.79454	0.00519729	Up
337	ENSMUSG00000023961	224794	Enpp4	310.831	0.561635	0.249468	-2.25133	0.0243645	Up
338	ENSMUSG00000023972	71461	Ptk7	235.619	0.412495	0.193416	-2.13268	0.0329509	Up
339	ENSMUSG00000023973	72029	Cnpy3	857.101	0.532882	0.202982	-2.62527	0.00865804	Up
340	ENSMUSG00000024030	11307	Abcg1	1606.89	0.417186	0.199069	-2.09568	0.0361102	Up
341	ENSMUSG00000024049	17929	Myom1	85.3426	-0.663303	0.335719	1.97577	0.0481811	Down
342	ENSMUSG00000024069	210148	Slc30a6	280.884	0.399416	0.195268	-2.04548	0.0408076	Up
343	ENSMUSG00000024072	67864	Yipf4	296.759	0.585121	0.250669	-2.33424	0.0195833	Up
344	ENSMUSG00000024084	70536	Qpct	133.838	0.54546	0.237845	-2.29334	0.0218287	Up
345	ENSMUSG00000024098	65960	Twsg1	428.552	0.434759	0.178719	-2.43265	0.0149889	Up
346	ENSMUSG00000024121	11984	Atp6v0c	843.644	0.352107	0.175731	-2.00368	0.0451048	Up
347	ENSMUSG00000024130	27410	Abca3	3025.26	0.281597	0.130894	-2.15133	0.0314499	Up
348	ENSMUSG00000024193	21652	Phf1	321.063	0.36283	0.165897	-2.18708	0.0287364	Up
349	ENSMUSG00000024236	225115	Svil	173.732	-0.669735	0.218484	3.06538	0.00217395	Down
350	ENSMUSG00000024245	68027	Tmem178	1280	0.516402	0.192246	-2.68615	0.00722804	Up
351	ENSMUSG00000024261	20983	Syt4	3498.39	0.522152	0.218701	-2.38752	0.0169626	Up
352	ENSMUSG00000024270	106957	Slc39a6	1140.64	0.40462	0.179006	-2.26037	0.0237983	Up
353	ENSMUSG00000024308	21356	Tapbp	236.338	0.477364	0.224626	-2.12515	0.0335739	Up
354	ENSMUSG00000024339	21355	Tap2	57.8811	0.805466	0.296243	-2.71893	0.0065493	Up
355	ENSMUSG00000024350	76594	Dnajc18	1532.6	0.34309	0.166768	-2.05729	0.039658	Up
356	ENSMUSG00000024425	65113	Ndfip1	3090.67	0.613242	0.215234	-2.84918	0.0043832	Up
357	ENSMUSG00000024462	54393	Gabbr1	11937.1	0.46479	0.188368	-2.46746	0.0136077	Up
358	ENSMUSG00000024487	67180	Yipf5	494.259	0.46055	0.198247	-2.32311	0.0201732	Up
359	ENSMUSG00000024538	19038	Ppic	15.432	1.57028	0.556207	-2.82319	0.00475477	Up
360	ENSMUSG00000024565	20689	Sall3	13.022	-1.40885	0.715118	1.9701	0.0488271	Down
361	ENSMUSG00000024579	240334	Pcyox1l	583.96	0.406676	0.19862	-2.04751	0.0406082	Up
362	ENSMUSG00000024608	20044	Rps14	684.888	0.502323	0.231598	-2.16894	0.0300871	Up
363	ENSMUSG00000024613	21453	Tcof1	285.44	-0.353795	0.159629	2.21636	0.0266667	Down
364	ENSMUSG00000024614	67988	Tmx3	736.349	0.417749	0.197856	-2.11138	0.0347401	Up
365	ENSMUSG00000024647	12405	Cbln2	298.732	0.648688	0.273077	-2.37548	0.0175262	Up
366	ENSMUSG00000024661	14319	Fth1	1750.06	0.652104	0.243211	-2.68123	0.00733521	Up
367	ENSMUSG00000024665	56473	Fads2	439.109	0.373649	0.160355	-2.33014	0.0197988	Up
368	ENSMUSG00000024666	72982	Tmem138	167.135	0.406731	0.188305	-2.15996	0.0307759	Up
369	ENSMUSG00000024736	98170	Tmem132a	4323.65	0.517952	0.209321	-2.47444	0.0133446	Up
370	ENSMUSG00000024758	20168	Rtn3	10414.6	0.405605	0.182399	-2.22373	0.0261669	Up
371	ENSMUSG00000024807	74126	Syvn1	1026.72	0.418295	0.156227	-2.67748	0.00741791	Up
372	ENSMUSG00000024846	73720	Cst6	27.5757	0.948393	0.426584	-2.22322	0.0262007	Up
373	ENSMUSG00000024847	11632	Aip	255.127	0.519152	0.214804	-2.41686	0.015655	Up
374	ENSMUSG00000024871	60425	Doc2g	20.2692	-1.45764	0.629303	2.31628	0.0205428	Down
375	ENSMUSG00000024891	13340	Slc29a2	248.578	0.499007	0.206459	-2.41697	0.0156502	Up
376	ENSMUSG00000024896	17330	Minpp1	818.171	0.495098	0.216378	-2.28812	0.0221305	Up
377	ENSMUSG00000024924	22359	Vldlr	2513.92	0.286234	0.142229	-2.01249	0.0441687	Up
378	ENSMUSG00000024935	20510	Slc1a1	4063.21	0.33951	0.146525	-2.31708	0.0204992	Up
379	ENSMUSG00000024957	16528	Kcnk4	114.466	0.701833	0.22969	-3.05556	0.00224638	Up
380	ENSMUSG00000024958	107173	Gpr137	743.972	0.363257	0.172471	-2.10619	0.0351879	Up
381	ENSMUSG00000024981	433256	Acsl5	1222.56	0.503073	0.201356	-2.49842	0.0124748	Up
382	ENSMUSG00000024990	19662	Rbp4	109.263	0.755495	0.333883	-2.26275	0.023651	Up
383	ENSMUSG00000024998	74055	Plce1	181.033	-0.912208	0.28684	3.1802	0.00147175	Down
384	ENSMUSG00000025016	107358	Tm9sf3	1941.95	0.526157	0.20387	-2.58084	0.00985604	Up
385	ENSMUSG00000025025	17859	Mxi1	279.624	0.483042	0.20798	-2.32254	0.0202041	Up
386	ENSMUSG00000025036	94279	Sfxn2	166.591	-0.516415	0.218177	2.36695	0.0179353	Down
387	ENSMUSG00000025047	18572	Pdcd11	1155.82	-0.288263	0.145112	1.98648	0.0469797	Down
388	ENSMUSG00000025081	83561	Tdrd1	15.7027	-1.25087	0.533848	2.34312	0.0191232	Down
389	ENSMUSG00000025130	18453	P4hb	1566.48	0.530732	0.192369	-2.75892	0.00579925	Up
390	ENSMUSG00000025203	20250	Scd2	6989.62	0.412582	0.176588	-2.33641	0.0194699	Up
391	ENSMUSG00000025226	68431	Fbxl15	116.382	0.577311	0.235559	-2.45082	0.0142533	Up
392	ENSMUSG00000025232	15211	Hexa	866.292	0.3181	0.140451	-2.26485	0.0235219	Up
393	ENSMUSG00000025277	66082	Abhd6	1061.23	0.449137	0.165816	-2.70865	0.00675577	Up
394	ENSMUSG00000025283	20229	Sat1	182.296	0.503212	0.249031	-2.02068	0.0433124	Up
395	ENSMUSG00000025314	19271	Ptprj	4805.77	0.498439	0.186392	-2.67415	0.00749186	Up
396	ENSMUSG00000025321	320910	Itgb8	477.785	0.457771	0.209498	-2.18509	0.0288825	Up
397	ENSMUSG00000025332	20591	Kdm5c	1591.42	0.383735	0.118915	-3.22696	0.00125112	Up
398	ENSMUSG00000025352	14561	Gdf11	241.43	0.398687	0.190846	-2.08905	0.0367029	Up
399	ENSMUSG00000025362	27370	Rps26	385	0.57066	0.22494	-2.53695	0.0111824	Up
400	ENSMUSG00000025369	68094	Smarcc2	3815.22	-0.391921	0.150104	2.61099	0.00902812	Down
401	ENSMUSG00000025370	12565	Cdh9	1094.34	0.325304	0.160462	-2.0273	0.0426319	Up
402	ENSMUSG00000025381	56530	Cnpy2	412.622	0.516265	0.199024	-2.59399	0.00948697	Up
403	ENSMUSG00000025400	21334	Tac2	51.7549	1.02894	0.407203	-2.52686	0.0115088	Up
404	ENSMUSG00000025425	225742	St8sia5	1345.11	0.47448	0.152592	-3.10947	0.0018742	Up
405	ENSMUSG00000025436	68876	Atp23	117.598	-0.423213	0.213867	1.97886	0.0478321	Down
406	ENSMUSG00000025468	68566	Caly	2075.78	0.417371	0.181705	-2.29697	0.0216206	Up
407	ENSMUSG00000025495	27388	Ptdss2	847.415	0.270545	0.132624	-2.03994	0.0413558	Up
408	ENSMUSG00000025544	68059	Tm9sf2	1515.82	0.596719	0.200771	-2.97213	0.0029574	Up
409	ENSMUSG00000025579	14387	Gaa	6591.85	0.453132	0.170916	-2.65121	0.00802051	Up
410	ENSMUSG00000025582	18164	Nptx1	10126.1	0.735765	0.181428	-4.0554	5.00484e-05	Up
411	ENSMUSG00000025666	192216	Tmem47	180.873	0.600838	0.259108	-2.31887	0.0204019	Up
412	ENSMUSG00000025758	20873	Plk4	89.0841	-0.545507	0.242468	2.24981	0.0244612	Down
413	ENSMUSG00000025794	67115	Rpl14	496.453	0.447676	0.222969	-2.00779	0.0446652	Up
414	ENSMUSG00000025823	12304	Pdia4	1133.37	0.647144	0.157918	-4.09797	4.16795e-05	Up
415	ENSMUSG00000025873	76577	Faf2	1170.42	0.300213	0.147173	-2.03986	0.0413642	Up
416	ENSMUSG00000025875	74257	Tspan17	225.701	0.377037	0.179237	-2.10357	0.0354161	Up
417	ENSMUSG00000025876	107448	Unc5a	3003.67	0.355568	0.152177	-2.33654	0.019463	Up
418	ENSMUSG00000025931	74229	Paqr8	742.55	0.562423	0.159486	-3.52648	0.000421128	Up
419	ENSMUSG00000025938	240726	Slco5a1	162.443	-0.506019	0.229447	2.20539	0.0274268	Down
420	ENSMUSG00000025958	12912	Creb1	750.285	0.305438	0.139954	-2.18242	0.0290788	Up
421	ENSMUSG00000025986	227059	Slc39a10	3309.81	0.530125	0.220099	-2.40858	0.0160148	Up
422	ENSMUSG00000026051	78896	1500015O10Rik	11.6509	2.15721	0.807948	-2.66999	0.00758544	Up
423	ENSMUSG00000026072	16177	Il1r1	320.807	0.471095	0.22675	-2.0776	0.0377462	Up
424	ENSMUSG00000026080	98388	Chst10	1429.81	0.368656	0.146635	-2.51411	0.0119334	Up
425	ENSMUSG00000026097	227102	Ormdl1	37.8184	0.822585	0.347075	-2.37005	0.0177857	Up
426	ENSMUSG00000026185	16011	Igfbp5	3014.96	0.729518	0.180993	-4.03064	5.56246e-05	Up
427	ENSMUSG00000026204	19275	Ptprn	9100.3	0.390958	0.161392	-2.42242	0.0154177	Up
428	ENSMUSG00000026223	64294	Itm2c	10892.4	0.539234	0.195781	-2.75428	0.00588214	Up
429	ENSMUSG00000026235	13838	Epha4	10853.3	0.494418	0.216922	-2.27925	0.0226525	Up
430	ENSMUSG00000026249	20720	Serpine2	580.95	0.44156	0.179721	-2.45692	0.0140135	Up
431	ENSMUSG00000026307	50880	Scly	287.581	-0.350734	0.176428	1.98797	0.0468153	Down
432	ENSMUSG00000026335	18484	Pam	5803.11	0.437828	0.169822	-2.57817	0.00993263	Up
433	ENSMUSG00000026411	66241	Tmem9	737.346	0.465978	0.205136	-2.27155	0.0231137	Up
434	ENSMUSG00000026443	16980	Lrrn2	4264.17	0.473907	0.185654	-2.55264	0.0106911	Up
435	ENSMUSG00000026452	20980	Syt2	594.093	0.794063	0.267481	-2.96867	0.00299088	Up
436	ENSMUSG00000026457	72674	Adipor1	643.84	0.50619	0.167776	-3.01707	0.00255234	Up
437	ENSMUSG00000026466	208263	Tor1aip1	339.258	0.312411	0.157667	-1.98146	0.0475397	Up
438	ENSMUSG00000026469	19775	Xpr1	2104.94	0.427876	0.167276	-2.55791	0.0105304	Up
439	ENSMUSG00000026479	16782	Lamc2	329.461	0.880281	0.324469	-2.71299	0.0066679	Up
440	ENSMUSG00000026576	11931	Atp1b1	25571.3	0.554627	0.191228	-2.90034	0.00372758	Up
441	ENSMUSG00000026587	11899	Astn1	8892.58	0.290578	0.132195	-2.19811	0.0279416	Up
442	ENSMUSG00000026603	226830	Smyd2	597.125	-0.280565	0.14207	1.97484	0.0482865	Down
443	ENSMUSG00000026650	104362	Meig1	16.3229	-1.0109	0.492695	2.05178	0.0401909	Down
444	ENSMUSG00000026663	226641	Atf6	1845.11	0.450598	0.177268	-2.5419	0.0110251	Up
445	ENSMUSG00000026778	18761	Prkcq	29.9455	1.23369	0.496943	-2.48256	0.013044	Up
446	ENSMUSG00000026787	14417	Gad2	1216.48	0.382067	0.184112	-2.07519	0.037969	Up
447	ENSMUSG00000026790	18286	Odf2	2378.18	-0.430716	0.196121	2.19618	0.0280791	Down
448	ENSMUSG00000026830	77767	Ermn	47.2125	1.05426	0.374417	-2.81575	0.00486641	Up
449	ENSMUSG00000026833	56177	Olfm1	10807.7	0.546189	0.180684	-3.0229	0.00250364	Up
450	ENSMUSG00000026834	269275	Acvr1c	539.966	0.594827	0.179236	-3.31867	0.000904467	Up
451	ENSMUSG00000026836	11477	Acvr1	1103.47	0.337255	0.134719	-2.50339	0.0123011	Up
452	ENSMUSG00000026841	98970	Fibcd1	2407.37	0.434626	0.218311	-1.99086	0.0464968	Up
453	ENSMUSG00000026864	14828	Hspa5	4545.49	0.628702	0.156958	-4.00555	6.18733e-05	Up
454	ENSMUSG00000026923	18128	Notch1	99.7305	0.703229	0.310129	-2.26754	0.0233573	Up
455	ENSMUSG00000026930	67839	Gpsm1	497.889	-0.379449	0.174271	2.17734	0.029455	Down
456	ENSMUSG00000026944	11305	Abca2	6149.36	0.318355	0.152454	-2.08821	0.0367792	Up
457	ENSMUSG00000026959	14810	Grin1	11996.5	0.343959	0.148584	-2.31491	0.0206179	Up
458	ENSMUSG00000026966	68475	Ssna1	212.199	0.444698	0.220417	-2.01753	0.0436405	Up
459	ENSMUSG00000027087	16410	Itgav	913.506	0.525294	0.261653	-2.0076	0.0446858	Up
460	ENSMUSG00000027107	11435	Chrna1	17.4296	1.01555	0.503578	-2.01667	0.0437295	Up
461	ENSMUSG00000027131	68032	Emc4	683.395	0.460325	0.207195	-2.2217	0.0263035	Up
462	ENSMUSG00000027134	99010	Lpcat4	1265.82	0.404591	0.177013	-2.28565	0.0222745	Up
463	ENSMUSG00000027195	56348	Hsd17b12	615.14	0.541614	0.207105	-2.61516	0.00891852	Up
464	ENSMUSG00000027198	14043	Ext2	1458.4	0.253212	0.114701	-2.20758	0.0272735	Up
465	ENSMUSG00000027204	14118	Fbn1	1271.26	-0.386214	0.15994	2.41474	0.0157463	Down
466	ENSMUSG00000027220	80976	Syt13	3418.25	0.595973	0.205787	-2.89606	0.00377877	Up
467	ENSMUSG00000027221	76969	Chst1	3648.56	0.430319	0.175427	-2.45298	0.0141676	Up
468	ENSMUSG00000027248	14827	Pdia3	2495.3	0.541639	0.161922	-3.34507	0.000822612	Up
469	ENSMUSG00000027253	228357	Lrp4	225.763	0.503292	0.21171	-2.37727	0.0174411	Up
470	ENSMUSG00000027270	76161	Lamp5	978.429	0.954868	0.248769	-3.83837	0.000123853	Up
471	ENSMUSG00000027303	19262	Ptpra	4288.49	0.422721	0.174552	-2.42175	0.0154459	Up
472	ENSMUSG00000027312	11990	Atrn	5846.54	0.393904	0.164642	-2.3925	0.0167343	Up
473	ENSMUSG00000027318	110751	Adam33	26.8534	-1.08825	0.464874	2.34096	0.019234	Down
474	ENSMUSG00000027335	11550	Adra1d	924.203	0.608733	0.179822	-3.3852	0.000711272	Up
475	ENSMUSG00000027340	54338	Slc23a2	3943.15	0.401542	0.183541	-2.18776	0.0286874	Up
476	ENSMUSG00000027350	12653	Chgb	8003.38	0.741724	0.231165	-3.20863	0.00133368	Up
477	ENSMUSG00000027351	114715	Spred1	966.356	0.348322	0.165746	-2.10155	0.0355931	Up
478	ENSMUSG00000027357	66586	Crls1	197.392	0.37408	0.184227	-2.03054	0.0423018	Up
479	ENSMUSG00000027371	68126	Fahd2a	292.662	-0.333282	0.164929	2.02076	0.0433045	Down
480	ENSMUSG00000027375	17153	Mal	166.769	0.67452	0.22856	-2.95118	0.00316564	Up
481	ENSMUSG00000027400	18610	Pdyn	232.236	0.992485	0.272349	-3.64416	0.000268267	Up
482	ENSMUSG00000027419	18549	Pcsk2	8537.43	0.567163	0.228655	-2.48043	0.0131224	Up
483	ENSMUSG00000027447	13010	Cst3	1227.62	0.396685	0.186345	-2.12877	0.0332737	Up
484	ENSMUSG00000027452	68738	Acss1	191.146	-0.373534	0.18862	1.98035	0.047664	Down
485	ENSMUSG00000027508	94212	Pag1	771.756	0.344743	0.130265	-2.64647	0.00813356	Up
486	ENSMUSG00000027546	11981	Atp9a	8276.63	0.465603	0.183256	-2.54072	0.0110623	Up
487	ENSMUSG00000027568	18216	Ntsr1	197.625	0.704613	0.273444	-2.57681	0.00997167	Up
488	ENSMUSG00000027603	207182	Ggt7	1976.27	0.312418	0.140101	-2.22995	0.0257504	Up
489	ENSMUSG00000027642	20014	Rpn2	1943.67	0.410666	0.172187	-2.385	0.0170793	Up
490	ENSMUSG00000027674	58869	Pex5l	5215.4	-0.273158	0.136413	2.00243	0.0452388	Down
491	ENSMUSG00000027698	320024	Nceh1	2450.99	0.580155	0.207573	-2.79494	0.00519089	Up
492	ENSMUSG00000027706	69276	Sec62	1490.34	0.501383	0.208416	-2.40569	0.0161421	Up
493	ENSMUSG00000027737	26570	Slc7a11	56.6762	0.670852	0.339596	-1.97544	0.0482182	Up
494	ENSMUSG00000027775	66868	Mfsd1	401.833	0.341128	0.161689	-2.10978	0.0348776	Up
495	ENSMUSG00000027784	242083	Ppm1l	3210.39	0.574019	0.204113	-2.81226	0.00491954	Up
496	ENSMUSG00000027822	11416	Slc33a1	568.161	0.311767	0.151629	-2.05611	0.0397718	Up
497	ENSMUSG00000027828	67437	Ssr3	955.915	0.463257	0.205025	-2.25951	0.0238516	Up
498	ENSMUSG00000027834	20713	Serpini1	2961.43	0.530598	0.249869	-2.1235	0.0337117	Up
499	ENSMUSG00000027864	19221	Ptgfrn	418.321	0.774733	0.257152	-3.01275	0.00258894	Up
500	ENSMUSG00000027894	229706	Slc6a17	9897.18	0.429051	0.158689	-2.70372	0.00685678	Up
501	ENSMUSG00000027900	67171	Dram2	192.575	0.401117	0.179842	-2.23038	0.025722	Up
502	ENSMUSG00000027935	68328	Rab13	16.2262	1.42097	0.522291	-2.72065	0.00651537	Up
503	ENSMUSG00000027950	11444	Chrnb2	1531.87	0.479258	0.159475	-3.00523	0.00265379	Up
504	ENSMUSG00000027953	19729	Slc50a1	391.342	0.333593	0.160269	-2.08146	0.037392	Up
505	ENSMUSG00000027963	58193	Extl2	1365.76	0.689041	0.228615	-3.01399	0.0025784	Up
506	ENSMUSG00000027965	229759	Olfm3	411.907	0.767744	0.291287	-2.63569	0.00839656	Up
507	ENSMUSG00000028004	18167	Npy2r	637.108	0.409337	0.17764	-2.30431	0.0212055	Up
508	ENSMUSG00000028020	14658	Glrb	2135.49	0.576725	0.206272	-2.79595	0.00517476	Up
509	ENSMUSG00000028033	226922	Kcnq5	2371.32	0.361748	0.111244	-3.25185	0.00114656	Up
510	ENSMUSG00000028039	13638	Efna3	866.217	0.58027	0.199466	-2.90912	0.00362443	Up
511	ENSMUSG00000028081	20091	Rps3a1	654.371	0.547711	0.210406	-2.60312	0.00923794	Up
512	ENSMUSG00000028132	99887	Tmem56	697.183	0.599894	0.225409	-2.66135	0.00778275	Up
513	ENSMUSG00000028152	56224	Tspan5	2846.26	0.455047	0.218096	-2.08645	0.0369376	Up
514	ENSMUSG00000028207	65973	Asph	1865.96	0.262228	0.119533	-2.19377	0.0282523	Up
515	ENSMUSG00000028232	72098	Tmem68	477.753	0.41679	0.195283	-2.13429	0.0328192	Up
516	ENSMUSG00000028307	230163	Aldob	97.4193	-0.540695	0.226289	2.3894	0.016876	Down
517	ENSMUSG00000028310	19059	Ppp3r2	64.8095	-0.770383	0.390722	1.97169	0.0486447	Down
518	ENSMUSG00000028343	76299	Erp44	668.771	0.39309	0.143475	-2.73978	0.00614798	Up
519	ENSMUSG00000028347	230157	Tmeff1	911.404	0.438585	0.195416	-2.24437	0.0248089	Up
520	ENSMUSG00000028351	56710	Brinp1	5197.18	0.379338	0.184699	-2.05382	0.039993	Up
521	ENSMUSG00000028358	72701	Zfp618	274.385	-0.540787	0.23645	2.28711	0.0221896	Down
522	ENSMUSG00000028381	22234	Ugcg	1384.16	0.518701	0.202733	-2.55855	0.0105111	Up
523	ENSMUSG00000028403	68268	Zdhhc21	1218.09	0.268026	0.123494	-2.17036	0.0299794	Up
524	ENSMUSG00000028444	12804	Cntfr	435.261	0.360519	0.164722	-2.18865	0.0286224	Up
525	ENSMUSG00000028456	22249	Unc13b	3952.61	-0.37364	0.177181	2.1088	0.0349617	Down
526	ENSMUSG00000028532	320508	Cachd1	1058.81	0.357177	0.168373	-2.12135	0.0338922	Up
527	ENSMUSG00000028538	20441	St3gal3	563.835	0.347883	0.140372	-2.4783	0.0132009	Up
528	ENSMUSG00000028542	14664	Slc6a9	417.645	0.488056	0.16915	-2.88534	0.00390995	Up
529	ENSMUSG00000028563	94043	Tm2d1	147.059	0.531388	0.228569	-2.32485	0.0200802	Up
530	ENSMUSG00000028573	75578	Fggy	195.941	-0.463112	0.183962	2.51743	0.0118216	Down
531	ENSMUSG00000028580	80912	Pum1	1955.99	0.254074	0.129494	-1.96205	0.0497562	Up
532	ENSMUSG00000028582	319965	Cc2d1b	529.29	-0.379908	0.172738	2.19932	0.027855	Down
533	ENSMUSG00000028614	72787	Ndc1	366.835	0.463787	0.148861	-3.11558	0.00183584	Up
534	ENSMUSG00000028618	56374	Tmem59	1804.55	0.536668	0.203576	-2.6362	0.00838396	Up
535	ENSMUSG00000028645	20525	Slc2a1	291.808	0.48805	0.217413	-2.2448	0.0247808	Up
536	ENSMUSG00000028661	13842	Epha8	119.938	0.55729	0.228249	-2.44159	0.0146227	Up
537	ENSMUSG00000028664	13844	Ephb2	1091.65	0.530232	0.17574	-3.01713	0.00255178	Up
538	ENSMUSG00000028749	26971	Pla2g2f	23.7372	1.15316	0.554307	-2.08036	0.0374925	Up
539	ENSMUSG00000028757	13200	Ddost	1562.32	0.508061	0.205346	-2.47417	0.0133545	Up
540	ENSMUSG00000028782	230775	Adgrb2	9560.17	0.385478	0.160845	-2.39658	0.0165489	Up
541	ENSMUSG00000028803	74552	Nipal3	2037.15	0.505193	0.208194	-2.42654	0.0152434	Up
542	ENSMUSG00000028822	71817	Tmem50a	796.796	0.51983	0.218498	-2.3791	0.0173549	Up
543	ENSMUSG00000028854	20544	Slc9a1	1379.79	0.323274	0.158111	-2.0446	0.0408943	Up
544	ENSMUSG00000028971	12854	Cort	58.3012	0.700726	0.330262	-2.12173	0.0338606	Up
545	ENSMUSG00000029016	26372	Clcn6	1978.19	0.352522	0.156937	-2.24627	0.0246866	Up
546	ENSMUSG00000029048	67830	Rer1	555.518	0.472231	0.186778	-2.5283	0.0114616	Up
547	ENSMUSG00000029049	76866	Morn1	314.503	-0.583686	0.206623	2.82489	0.0047297	Down
548	ENSMUSG00000029054	14403	Gabrd	622.194	0.689121	0.248598	-2.77203	0.00557079	Up
549	ENSMUSG00000029076	20318	Sdf4	2662.83	0.492475	0.186598	-2.63924	0.0083093	Up
550	ENSMUSG00000029090	70693	Adgra3	429.14	0.406004	0.155041	-2.6187	0.00882663	Up
551	ENSMUSG00000029103	16976	Lrpap1	3151.71	0.485272	0.194798	-2.49115	0.012733	Up
552	ENSMUSG00000029126	18196	Nsg1	2801.7	0.463723	0.198421	-2.33706	0.0194358	Up
553	ENSMUSG00000029151	22784	Slc30a3	1108.65	0.595387	0.203232	-2.92959	0.0033941	Up
554	ENSMUSG00000029154	231293	Cwh43	69.48	-0.754728	0.332942	2.26684	0.0233998	Down
555	ENSMUSG00000029189	231238	Sel1l3	2507.42	0.288799	0.112387	-2.56968	0.0101793	Up
556	ENSMUSG00000029309	13602	Sparcl1	9072.06	0.843682	0.233227	-3.61742	0.000297549	Up
557	ENSMUSG00000029311	114664	Hsd17b11	268.846	0.50558	0.204716	-2.46967	0.0135238	Up
558	ENSMUSG00000029314	231510	Gpat3	84.1791	0.563654	0.239718	-2.35132	0.018707	Up
559	ENSMUSG00000029330	74596	Cds1	2069.28	0.466907	0.156773	-2.97824	0.00289912	Up
560	ENSMUSG00000029348	72898	Asphd2	1363.39	0.290271	0.144621	-2.00711	0.0447377	Up
561	ENSMUSG00000029390	56334	Tmed2	519.37	0.501463	0.227816	-2.20117	0.027724	Up
562	ENSMUSG00000029390	100862175	Gm10698	519.37	0.501463	0.227816	-2.20117	0.027724	Up
563	ENSMUSG00000029403	53886	Cdkl2	622.274	-0.344474	0.151834	2.26876	0.023283	Down
564	ENSMUSG00000029426	12492	Scarb2	1796.32	0.478925	0.185474	-2.58217	0.00981801	Up
565	ENSMUSG00000029436	23948	Mmp17	4242.91	0.474064	0.173283	-2.73578	0.00622321	Up
566	ENSMUSG00000029467	11938	Atp2a2	16964.7	0.483445	0.173071	-2.79333	0.00521689	Up
567	ENSMUSG00000029550	74585	Sppl3	1296.56	0.340452	0.157825	-2.15715	0.0309943	Up
568	ENSMUSG00000029552	21753	Tes	5.40996	-1.99497	0.989928	2.01527	0.0438766	Down
569	ENSMUSG00000029571	71900	Tmem106b	2404.52	0.526715	0.197839	-2.66234	0.00775995	Up
570	ENSMUSG00000029598	71772	Plbd2	1370.41	0.365295	0.184354	-1.98148	0.0475375	Up
571	ENSMUSG00000029614	19988	Rpl6	871.034	0.372889	0.16869	-2.2105	0.0270702	Up
572	ENSMUSG00000029616	67397	Erp29	935.775	0.450519	0.189541	-2.3769	0.0174589	Up
573	ENSMUSG00000029661	12843	Col1a2	19.8783	1.37908	0.577286	-2.3889	0.016899	Up
574	ENSMUSG00000029672	27999	Fam3c	917.974	0.574543	0.190655	-3.01353	0.00258227	Up
575	ENSMUSG00000029765	243743	Plxna4	10204.3	0.310826	0.139034	-2.23561	0.0253771	Up
576	ENSMUSG00000029767	12321	Calu	1063.1	0.436955	0.192205	-2.27339	0.0230029	Up
577	ENSMUSG00000029778	11517	Adcyap1r1	3896.8	0.416897	0.116479	-3.57916	0.000344705	Up
578	ENSMUSG00000029781	27055	Fkbp9	279.281	0.559575	0.200658	-2.7887	0.00529199	Up
579	ENSMUSG00000029798	67138	Herc6	39.3248	0.921845	0.465321	-1.98109	0.0475808	Up
580	ENSMUSG00000029810	65963	Tmem176b	53.3185	0.968468	0.33904	-2.8565	0.00428341	Up
581	ENSMUSG00000029819	109648	Npy	442.351	0.900875	0.265794	-3.38937	0.000700539	Up
582	ENSMUSG00000029843	243755	Slc13a4	14.3007	1.69382	0.726341	-2.33198	0.0197016	Up
583	ENSMUSG00000029869	13848	Ephb6	2216.03	0.451796	0.163759	-2.75891	0.00579944	Up
584	ENSMUSG00000029913	70779	Prdm5	411.343	0.51396	0.230441	-2.23033	0.0257254	Up
585	ENSMUSG00000029998	66881	Pcyox1	2049.68	0.430037	0.198079	-2.17103	0.0299288	Up
586	ENSMUSG00000030062	103963	Rpn1	2578.64	0.55413	0.193035	-2.87061	0.00409674	Up
587	ENSMUSG00000030077	12661	Chl1	6611.14	0.34295	0.156415	-2.19257	0.0283385	Up
588	ENSMUSG00000030082	53421	Sec61a1	1237.45	0.330821	0.145233	-2.27787	0.0227344	Up
589	ENSMUSG00000030084	18844	Plxna1	5144.16	0.287836	0.143996	-1.99891	0.0456179	Up
590	ENSMUSG00000030089	71699	Slc41a3	51.2773	0.977217	0.321959	-3.03522	0.00240362	Up
591	ENSMUSG00000030093	22421	Wnt7a	190.525	0.731026	0.2775	-2.63432	0.00843048	Up
592	ENSMUSG00000030094	22591	Xpc	421.886	-0.35687	0.163529	2.1823	0.0290874	Down
593	ENSMUSG00000030095	74122	Tmem43	602.716	0.352916	0.176785	-1.9963	0.0459013	Up
594	ENSMUSG00000030101	58911	Sumf1	385.5	0.402986	0.189815	-2.12305	0.03375	Up
595	ENSMUSG00000030110	19713	Ret	103.154	0.770635	0.300327	-2.56599	0.0102882	Up
596	ENSMUSG00000030207	74525	Fam234b	4073.16	0.446796	0.168021	-2.65916	0.00783358	Up
597	ENSMUSG00000030235	58807	Slco1c1	25.0545	0.931658	0.444384	-2.09651	0.0360365	Up
598	ENSMUSG00000030245	66964	Golt1b	686.935	0.386979	0.160969	-2.40406	0.0162139	Up
599	ENSMUSG00000030254	58186	Rad18	180.246	-0.43453	0.183503	2.36798	0.0178856	Down
600	ENSMUSG00000030284	171508	Creld1	1291.99	0.464785	0.178709	-2.60079	0.00930085	Up
601	ENSMUSG00000030286	66087	Emc3	920.684	0.523375	0.175845	-2.97634	0.00291711	Up
602	ENSMUSG00000030302	11941	Atp2b2	18783.6	0.64121	0.218381	-2.93621	0.00332254	Up
603	ENSMUSG00000030310	232333	Slc6a1	3803.16	0.4406	0.152588	-2.88751	0.00388306	Up
604	ENSMUSG00000030340	20276	Scnn1a	113.097	0.810396	0.247311	-3.27683	0.00104981	Up
605	ENSMUSG00000030342	12527	Cd9	67.6184	0.564741	0.285868	-1.97553	0.0482079	Up
606	ENSMUSG00000030351	68498	Tspan11	12.9362	1.9637	0.598341	-3.28191	0.00103105	Up
607	ENSMUSG00000030376	110891	Slc8a2	8063.91	0.616793	0.227147	-2.7154	0.00661965	Up
608	ENSMUSG00000030432	19943	Rpl28	458.385	0.565112	0.2043	-2.76609	0.00567334	Up
609	ENSMUSG00000030452	93790	Nipa2	415.526	0.415651	0.162014	-2.56552	0.0103022	Up
610	ENSMUSG00000030500	140919	Slc17a6	655.309	0.861534	0.292559	-2.94482	0.00323138	Up
611	ENSMUSG00000030588	77254	Yif1b	232.06	0.708298	0.253296	-2.79632	0.00516877	Up
612	ENSMUSG00000030654	54208	Arl6ip1	2316.19	0.484772	0.215227	-2.25238	0.0242983	Up
613	ENSMUSG00000030682	52858	Cdipt	1348.18	0.593472	0.205976	-2.88127	0.0039608	Up
614	ENSMUSG00000030683	233878	Sez6l2	5573.61	0.550393	0.181512	-3.03227	0.0024272	Up
615	ENSMUSG00000030691	207278	Fchsd2	746.213	-0.351931	0.152553	2.30695	0.0210578	Down
616	ENSMUSG00000030731	20981	Syt3	1197.22	0.364043	0.169394	-2.14909	0.0316275	Up
617	ENSMUSG00000030741	73658	Spns1	908.4	0.313392	0.15283	-2.05059	0.0403067	Up
618	ENSMUSG00000030747	67800	Dgat2	1294.76	0.623254	0.209945	-2.96866	0.00299104	Up
619	ENSMUSG00000030757	210162	Zkscan2	1438.53	-0.472901	0.191491	2.46957	0.0135276	Down
620	ENSMUSG00000030772	50781	Dkk3	5632.71	0.723939	0.226663	-3.1939	0.00140366	Up
621	ENSMUSG00000030792	50722	Dkkl1	56.1815	1.56184	0.425646	-3.66933	0.000243186	Up
622	ENSMUSG00000030824	18220	Nucb1	998.532	0.474256	0.168893	-2.80802	0.00498471	Up
623	ENSMUSG00000030835	211548	Nomo1	2485.78	0.496625	0.164091	-3.02652	0.00247383	Up
624	ENSMUSG00000030872	74105	Gga2	630.277	-0.320994	0.149405	2.14848	0.0316757	Down
625	ENSMUSG00000031007	70495	Atp6ap2	2168.33	0.545229	0.214125	-2.54631	0.010887	Up
626	ENSMUSG00000031021	56786	Tmem9b	761.974	0.54036	0.188248	-2.87047	0.0040986	Up
627	ENSMUSG00000031119	14735	Gpc4	923.538	0.347122	0.168405	-2.06123	0.0392814	Up
628	ENSMUSG00000031144	20977	Syp	19010.4	0.639923	0.216883	-2.95054	0.00317216	Up
629	ENSMUSG00000031149	54637	Praf2	319.889	0.525481	0.214131	-2.45402	0.014127	Up
630	ENSMUSG00000031168	13595	Ebp	221.836	0.641059	0.197755	-3.24168	0.00118827	Up
631	ENSMUSG00000031174	19893	Rpgr	500.789	-0.374432	0.150003	2.49616	0.0125546	Down
632	ENSMUSG00000031239	16431	Itm2a	67.692	0.750286	0.30273	-2.4784	0.0131973	Up
633	ENSMUSG00000031266	11605	Gla	205.839	0.473888	0.210046	-2.25612	0.0240634	Up
634	ENSMUSG00000031303	270672	Map3k15	48.9162	-0.743062	0.322684	2.30276	0.0212926	Down
635	ENSMUSG00000031320	20102	Rps4x	638.333	0.476881	0.210186	-2.26885	0.0232775	Up
636	ENSMUSG00000031333	11306	Abcb7	293.91	0.458591	0.21308	-2.1522	0.0313817	Up
637	ENSMUSG00000031342	14758	Gpm6b	5347.23	0.314596	0.146347	-2.14965	0.0315827	Up
638	ENSMUSG00000031355	11856	Arhgap6	208.329	-0.989751	0.366048	2.70388	0.00685344	Down
639	ENSMUSG00000031364	14829	Grpr	23.9868	1.30066	0.542197	-2.39887	0.0164458	Up
640	ENSMUSG00000031376	320707	Atp2b3	5555.28	0.311956	0.117937	-2.6451	0.00816662	Up
641	ENSMUSG00000031400	14381	G6pdx	190.407	0.423818	0.206404	-2.05334	0.0400397	Up
642	ENSMUSG00000031431	14605	Tsc22d3	213.266	0.494795	0.202873	-2.43894	0.0147306	Up
643	ENSMUSG00000031438	66889	Rnf128	345.291	0.393582	0.200673	-1.96131	0.0498425	Up
644	ENSMUSG00000031447	16783	Lamp1	2170.02	0.540354	0.205653	-2.6275	0.00860141	Up
645	ENSMUSG00000031492	108043	Chrnb3	16.4333	1.8055	0.715054	-2.52499	0.0115702	Up
646	ENSMUSG00000031513	68192	Leprotl1	751.937	0.489191	0.225012	-2.17406	0.0297004	Up
647	ENSMUSG00000031517	234267	Gpm6a	11659.4	0.597993	0.22128	-2.70243	0.0068835	Up
648	ENSMUSG00000031532	67887	Saraf	2859.04	0.55898	0.187633	-2.97911	0.00289083	Up
649	ENSMUSG00000031545	102247	Gpat4	1609.55	0.415848	0.160768	-2.58663	0.00969186	Up
650	ENSMUSG00000031548	20377	Sfrp1	43.9321	1.03019	0.360445	-2.85809	0.00426195	Up
651	ENSMUSG00000031555	11502	Adam9	943.451	0.373467	0.142009	-2.62987	0.00854169	Up
652	ENSMUSG00000031556	69742	Tm2d2	578.364	0.585923	0.23599	-2.48284	0.0130341	Up
653	ENSMUSG00000031561	23965	Tenm3	7032.03	0.403439	0.189007	-2.13452	0.0328003	Up
654	ENSMUSG00000031654	12404	Cbln1	212.426	0.747938	0.375885	-1.9898	0.0466126	Up
655	ENSMUSG00000031668	13666	Eif2ak3	893.114	0.408949	0.163039	-2.50829	0.0121316	Up
656	ENSMUSG00000031703	71927	Itfg1	2841.55	0.483265	0.188164	-2.56831	0.0102194	Up
657	ENSMUSG00000031708	106529	Tecr	4061.09	0.610293	0.189213	-3.22542	0.00125787	Up
658	ENSMUSG00000031751	23802	Amfr	2481.78	0.489986	0.184116	-2.66129	0.00778407	Up
659	ENSMUSG00000031770	64209	Herpud1	755.983	0.403875	0.18699	-2.15987	0.0307828	Up
660	ENSMUSG00000031778	20312	Cx3cl1	12195.2	0.584253	0.216865	-2.69409	0.00705821	Up
661	ENSMUSG00000031791	74166	Tmem38a	1772.28	0.487287	0.181167	-2.68971	0.00715149	Up
662	ENSMUSG00000031897	19171	Psmb10	103.185	0.605081	0.261336	-2.31534	0.0205945	Up
663	ENSMUSG00000031930	66894	Wwp2	500.584	-0.31055	0.145709	2.1313	0.0330641	Down
664	ENSMUSG00000031932	14608	Gpr83	392.117	0.42797	0.19762	-2.16562	0.0303401	Up
665	ENSMUSG00000031963	73230	Bmper	213.916	0.51096	0.219603	-2.32675	0.0199787	Up
666	ENSMUSG00000031993	102607	Snx19	2280.29	0.375596	0.164896	-2.27777	0.0227402	Up
667	ENSMUSG00000031996	11804	Aplp2	7690.25	0.54451	0.181129	-3.0062	0.00264537	Up
668	ENSMUSG00000032011	21838	Thy1	9774.56	0.575646	0.209861	-2.74298	0.00608842	Up
669	ENSMUSG00000032012	58235	Nectin1	1519.44	0.451158	0.188358	-2.39522	0.0166105	Up
670	ENSMUSG00000032018	235293	Sc5d	875.414	0.368989	0.182207	-2.02511	0.0428562	Up
671	ENSMUSG00000032046	76192	Abhd12	3036.89	0.512188	0.188812	-2.71269	0.0066739	Up
672	ENSMUSG00000032086	23821	Bace1	2464.65	0.353855	0.16721	-2.11623	0.0343256	Up
673	ENSMUSG00000032097	13209	Ddx6	2427.24	0.356923	0.169749	-2.10265	0.0354963	Up
674	ENSMUSG00000032114	14385	Slc37a4	363.562	0.533876	0.161821	-3.29918	0.000969688	Up
675	ENSMUSG00000032115	12282	Hyou1	3660.26	0.462086	0.170147	-2.7158	0.00661153	Up
676	ENSMUSG00000032116	16430	Stt3a	924.712	0.345167	0.152268	-2.26684	0.0233997	Up
677	ENSMUSG00000032120	71764	C2cd2l	3531.14	0.350872	0.176082	-1.99267	0.0462981	Up
678	ENSMUSG00000032172	244723	Olfm2	925.591	0.768142	0.272563	-2.81822	0.00482907	Up
679	ENSMUSG00000032174	15898	Icam5	5700.26	0.346227	0.153008	-2.26281	0.0236475	Up
680	ENSMUSG00000032178	16201	Ilf3	1890.15	-0.252269	0.121457	2.07702	0.0377998	Down
681	ENSMUSG00000032181	20255	Scg3	1736.82	0.508265	0.22006	-2.30966	0.0209068	Up
682	ENSMUSG00000032198	319899	Dock6	190.493	-0.55291	0.275122	2.00969	0.044464	Down
683	ENSMUSG00000032243	319480	Itga11	121.872	0.680345	0.249273	-2.72931	0.00634662	Up
684	ENSMUSG00000032262	83603	Elovl4	1034.71	0.549979	0.200042	-2.74931	0.00597209	Up
685	ENSMUSG00000032269	15561	Htr3a	171.573	0.567912	0.2542	-2.23412	0.0254753	Up
686	ENSMUSG00000032324	56434	Tspan3	2876.97	0.552995	0.196874	-2.80888	0.00497138	Up
687	ENSMUSG00000032328	69981	Tmem30a	2594.64	0.620256	0.239013	-2.59508	0.009457	Up
688	ENSMUSG00000032330	12866	Cox7a2	370.585	0.543222	0.232145	-2.34001	0.0192832	Up
689	ENSMUSG00000032333	69106	Stoml1	871.94	0.313391	0.149893	-2.09077	0.0365487	Up
690	ENSMUSG00000032336	20320	Nptn	8109.86	0.480749	0.181555	-2.64795	0.00809815	Up
691	ENSMUSG00000032340	18007	Neo1	2987.04	0.26195	0.118298	-2.21432	0.026807	Up
692	ENSMUSG00000032437	68292	Stt3b	2206.72	0.466834	0.178032	-2.6222	0.0087365	Up
693	ENSMUSG00000032440	21813	Tgfbr2	76.9254	0.795226	0.316198	-2.51496	0.0119046	Up
694	ENSMUSG00000032452	64085	Clstn2	4872.36	0.433463	0.132512	-3.27111	0.00107125	Up
695	ENSMUSG00000032485	235623	Scap	2201.1	0.352359	0.160194	-2.19958	0.0278364	Up
696	ENSMUSG00000032487	19225	Ptgs2	541.172	0.480375	0.196426	-2.44557	0.0144622	Up
697	ENSMUSG00000032498	17350	Mlh1	362.882	-0.334122	0.170295	1.96202	0.0497598	Down
698	ENSMUSG00000032517	17433	Mobp	108.039	0.589968	0.264038	-2.2344	0.0254565	Up
699	ENSMUSG00000032518	16785	Rpsa	864.266	0.515569	0.210931	-2.44426	0.014515	Up
700	ENSMUSG00000032537	270190	Ephb1	486.015	0.540435	0.229791	-2.35186	0.01868	Up
701	ENSMUSG00000032553	20818	Srprb	242.348	0.423007	0.209361	-2.02047	0.0433352	Up
702	ENSMUSG00000032560	235567	Dnajc13	2718.12	-0.298637	0.140055	2.13228	0.0329838	Down
703	ENSMUSG00000032575	74840	Manf	639.129	0.467231	0.191619	-2.43834	0.0147551	Up
704	ENSMUSG00000032625	330267	Thsd7a	1976.8	0.288861	0.144827	-1.99452	0.046095	Up
705	ENSMUSG00000032648	19309	Pygm	89.3938	0.676744	0.279318	-2.42284	0.0153997	Up
706	ENSMUSG00000032719	226866	Sbspon	3.67869	2.55143	1.27436	-2.00213	0.0452707	Up
707	ENSMUSG00000032741	252972	Tpcn1	443.693	0.30296	0.142341	-2.12841	0.0333029	Up
708	ENSMUSG00000032773	12669	Chrm1	5572.17	0.384538	0.170436	-2.2562	0.0240578	Up
709	ENSMUSG00000032883	74205	Acsl3	1399.66	0.465939	0.21928	-2.12485	0.0335989	Up
710	ENSMUSG00000032890	242662	Rims3	827.367	0.575598	0.253802	-2.2679	0.0233351	Up
711	ENSMUSG00000032902	20501	Slc16a1	600.997	0.407934	0.198157	-2.05865	0.0395281	Up
712	ENSMUSG00000032908	433323	Sgpp2	209.518	0.868238	0.253049	-3.43111	0.000601117	Up
713	ENSMUSG00000032932	110920	Hspa13	948.726	0.4451	0.187832	-2.36967	0.0178041	Up
714	ENSMUSG00000032997	74241	Chpf	1292.68	0.514549	0.211266	-2.43556	0.0148689	Up
715	ENSMUSG00000033006	20665	Sox10	49.8277	0.621875	0.303603	-2.04832	0.0405289	Up
716	ENSMUSG00000033096	71881	Apmap	978.167	0.469055	0.187404	-2.50292	0.0123175	Up
717	ENSMUSG00000033124	245860	Atg9a	1346.93	0.41578	0.166336	-2.49964	0.0124321	Up
718	ENSMUSG00000033152	319655	Podxl2	1543.77	0.387519	0.190253	-2.03686	0.0416638	Up
719	ENSMUSG00000033161	11928	Atp1a1	13614.9	0.659234	0.216969	-3.03838	0.00237856	Up
720	ENSMUSG00000033184	66676	Tmed7	1108.76	0.513968	0.201437	-2.55151	0.0107257	Up
721	ENSMUSG00000033186	76789	Mzt1	179.618	0.459369	0.229357	-2.00286	0.0451928	Up
722	ENSMUSG00000033249	26386	Hsf4	86.289	0.527698	0.240752	-2.19187	0.0283888	Up
723	ENSMUSG00000033278	19274	Ptprm	1041.62	0.376967	0.158422	-2.37951	0.0173357	Up
724	ENSMUSG00000033308	99586	Dpyd	639.144	-0.685755	0.217567	3.15192	0.00162201	Down
725	ENSMUSG00000033316	231605	Galnt9	2536.38	0.360312	0.177297	-2.03225	0.0421286	Up
726	ENSMUSG00000033350	54371	Chst2	1001.33	0.387794	0.172032	-2.2542	0.0241838	Up
727	ENSMUSG00000033379	114143	Atp6v0b	2658.04	0.405563	0.166214	-2.44001	0.0146868	Up
728	ENSMUSG00000033400	77559	Agl	607.25	-0.326801	0.143956	2.27015	0.0231985	Down
729	ENSMUSG00000033542	54324	Arhgef5	5.4547	1.79036	0.890364	-2.01082	0.0443441	Up
730	ENSMUSG00000033578	67564	Tmem35a	648.294	0.401138	0.202866	-1.97735	0.0480019	Up
731	ENSMUSG00000033595	213469	Lgi3	1344.55	0.51126	0.162467	-3.14685	0.00165041	Up
732	ENSMUSG00000033615	12889	Cplx1	1542.53	0.362129	0.173346	-2.08905	0.036703	Up
733	ENSMUSG00000033629	57874	Hacd3	2304.79	0.446148	0.164358	-2.71448	0.00663792	Up
734	ENSMUSG00000033676	14402	Gabrb3	6930.77	0.401642	0.175224	-2.29216	0.0218962	Up
735	ENSMUSG00000033705	668880	Stard9	825.539	-0.477072	0.236754	2.01506	0.0438989	Down
736	ENSMUSG00000033768	18190	Nrxn2	5938.71	0.410693	0.177863	-2.30904	0.0209411	Up
737	ENSMUSG00000033792	11977	Atp7a	229.362	0.432684	0.19735	-2.19247	0.0283453	Up
738	ENSMUSG00000033805	384214	Ephx4	408.749	0.47674	0.179382	-2.65768	0.00786803	Up
739	ENSMUSG00000033808	211499	Tmem87a	1199.94	0.34992	0.130679	-2.6777	0.00741294	Up
740	ENSMUSG00000033849	26878	B3galt2	1403.06	0.437611	0.173208	-2.52651	0.0115202	Up
741	ENSMUSG00000033909	72344	Usp36	838.617	-0.358889	0.167901	2.1375	0.0325575	Down
742	ENSMUSG00000033917	56209	Gde1	1936.95	0.532748	0.21592	-2.46734	0.0136122	Up
743	ENSMUSG00000033998	16525	Kcnk1	1117.72	0.778253	0.249612	-3.11785	0.00182178	Up
744	ENSMUSG00000034075	228136	Zdhhc5	1369.66	0.368068	0.171376	-2.14772	0.0317364	Up
745	ENSMUSG00000034118	22021	Tpst1	784.974	0.432448	0.146672	-2.9484	0.00319421	Up
746	ENSMUSG00000034121	380718	Mks1	63.1761	-0.705579	0.32009	2.20431	0.0275026	Down
747	ENSMUSG00000034206	77782	Polq	121.138	-0.526811	0.239948	2.19553	0.0281258	Down
748	ENSMUSG00000034209	75668	Rasl10a	288.579	0.390241	0.189763	-2.05646	0.0397383	Up
749	ENSMUSG00000034210	230648	Efcab14	682.634	0.311632	0.14085	-2.21252	0.0269311	Up
750	ENSMUSG00000034220	14733	Gpc1	2178.56	0.549188	0.179	-3.06809	0.00215435	Up
751	ENSMUSG00000034254	55979	Agpat1	1473.99	0.504833	0.196376	-2.57074	0.0101481	Up
752	ENSMUSG00000034402	238271	Kcnh5	669.613	0.756259	0.285712	-2.64693	0.00812262	Up
753	ENSMUSG00000034463	219151	Scara3	147.842	0.685742	0.349284	-1.96328	0.0496136	Up
754	ENSMUSG00000034487	68304	Kdelc2	78.4994	0.617828	0.2788	-2.21603	0.0266895	Up
755	ENSMUSG00000034488	13612	Edil3	2162.67	0.464193	0.141825	-3.273	0.00106411	Up
756	ENSMUSG00000034501	67708	Pcnx4	1041.58	0.349666	0.154948	-2.25667	0.0240284	Up
757	ENSMUSG00000034525	218333	Ice1	5076.15	-0.319584	0.141278	2.2621	0.0236912	Down
758	ENSMUSG00000034591	338365	Slc41a2	572.892	0.341448	0.172641	-1.97779	0.0479522	Up
759	ENSMUSG00000034612	58250	Chst11	939.581	0.530464	0.159845	-3.31862	0.000904645	Up
760	ENSMUSG00000034614	216505	Pik3ip1	544.463	0.493883	0.141261	-3.49624	0.000471857	Up
761	ENSMUSG00000034623	71037	Prss55	2.94868	-3.0864	1.42636	2.16382	0.0304779	Down
762	ENSMUSG00000034648	16979	Lrrn1	1914.03	0.469222	0.158428	-2.96174	0.00305902	Up
763	ENSMUSG00000034659	68539	Tmem109	610.291	0.477381	0.190712	-2.50315	0.0123092	Up
764	ENSMUSG00000034685	217219	Fam171a2	1570.4	0.501715	0.197625	-2.53872	0.0111259	Up
765	ENSMUSG00000034687	231470	Fras1	2945.63	-0.416524	0.146121	2.85054	0.00436448	Down
766	ENSMUSG00000034708	14824	Grn	723.494	0.392482	0.17488	-2.24429	0.0248137	Up
767	ENSMUSG00000034723	52837	Tmx4	5371.07	0.477266	0.201047	-2.3739	0.0176015	Up
768	ENSMUSG00000034730	107831	Adgrb1	7820.04	0.255759	0.127927	-1.99927	0.0455795	Up
769	ENSMUSG00000034757	72053	Tmub2	900.581	0.423098	0.176521	-2.39687	0.0165359	Up
770	ENSMUSG00000034780	26877	B3galt1	1057.29	0.420596	0.163252	-2.57636	0.00998467	Up
771	ENSMUSG00000034793	68401	G6pc3	462.848	0.406374	0.170276	-2.38656	0.0170069	Up
772	ENSMUSG00000034850	69470	Tmem127	1722.17	0.363222	0.184666	-1.96691	0.0491933	Up
773	ENSMUSG00000034854	73822	Mfsd12	611.509	0.490199	0.188665	-2.59825	0.00936995	Up
774	ENSMUSG00000034867	245886	Ankrd27	966.519	-0.298662	0.151304	1.97392	0.048391	Down
775	ENSMUSG00000034881	21390	Tbxa2r	7.26978	1.66279	0.797854	-2.08408	0.0371525	Up
776	ENSMUSG00000034892	20090	Rps29	409.601	0.576462	0.258521	-2.22985	0.0257577	Up
777	ENSMUSG00000034903	319876	Cobll1	133.77	-0.567475	0.280437	2.02354	0.0430178	Down
778	ENSMUSG00000034981	231440	Parm1	2007.99	0.484577	0.16333	-2.96686	0.0030086	Up
779	ENSMUSG00000035000	13482	Dpp4	42.3901	0.769134	0.373017	-2.06193	0.0392148	Up
780	ENSMUSG00000035125	330361	Gcfc2	516.962	-0.401659	0.175363	2.29044	0.0219958	Down
781	ENSMUSG00000035133	11855	Arhgap5	770.865	0.391057	0.17153	-2.27982	0.0226186	Up
782	ENSMUSG00000035150	26905	Eif2s3x	410.722	0.871068	0.211358	-4.12128	3.76771e-05	Up
783	ENSMUSG00000035199	65106	Arl6ip5	1680.49	0.644931	0.232032	-2.77949	0.00544443	Up
784	ENSMUSG00000035206	73218	Sppl2b	676.493	0.30462	0.152934	-1.99184	0.0463886	Up
785	ENSMUSG00000035211	446101	Xrra1	24.0259	-0.814499	0.413775	1.96846	0.0490155	Down
786	ENSMUSG00000035212	230514	Leprot	260.764	0.422142	0.20354	-2.074	0.0380793	Up
787	ENSMUSG00000035227	66624	Spcs2	630.645	0.375546	0.180514	-2.08042	0.0374869	Up
788	ENSMUSG00000035283	11554	Adrb1	469.436	0.457735	0.197331	-2.31963	0.0203611	Up
789	ENSMUSG00000035299	17318	Mid1	325.284	-0.568362	0.272945	2.08233	0.0373123	Down
790	ENSMUSG00000035376	70757	Hacd2	418.392	0.354777	0.166897	-2.12572	0.0335268	Up
791	ENSMUSG00000035517	100121	Tdrd7	559.508	-0.291933	0.132955	2.19573	0.0281112	Down
792	ENSMUSG00000035596	77582	Mboat7	1960.46	0.344315	0.173212	-1.98782	0.0468312	Up
793	ENSMUSG00000035674	66091	Ndufa3	265.757	0.430644	0.191484	-2.24898	0.0245136	Up
794	ENSMUSG00000035681	268345	Kcnc2	2633.16	0.480752	0.17117	-2.80863	0.00497535	Up
795	ENSMUSG00000035735	269060	Dagla	3883.25	0.516895	0.211641	-2.44232	0.0145932	Up
796	ENSMUSG00000035776	171486	Cd99l2	1457.05	0.475862	0.175946	-2.70459	0.00683894	Up
797	ENSMUSG00000035835	216152	Plppr3	652.921	0.362299	0.182598	-1.98414	0.0472402	Up
798	ENSMUSG00000035847	15931	Ids	2223.11	0.466653	0.209446	-2.22803	0.0258782	Up
799	ENSMUSG00000035864	20979	Syt1	26880.4	0.504118	0.182241	-2.76621	0.00567112	Up
800	ENSMUSG00000035964	67937	Tmem59l	4208.19	0.624363	0.202351	-3.08554	0.0020318	Up
801	ENSMUSG00000036078	18391	Sigmar1	538.839	0.392135	0.199828	-1.96236	0.0497207	Up
802	ENSMUSG00000036086	226409	Zranb3	241.015	-0.698247	0.163281	4.27635	1.8998e-05	Down
803	ENSMUSG00000036155	107895	Mgat5	2821.34	0.476922	0.16127	-2.95729	0.00310357	Up
804	ENSMUSG00000036186	56279	Fam69b	475.078	0.409693	0.183263	-2.23554	0.0253817	Up
805	ENSMUSG00000036206	98402	Sh3bp4	414.364	-0.314433	0.154766	2.03166	0.0421881	Down
806	ENSMUSG00000036218	239618	Pdzrn4	211.54	-0.469582	0.21272	2.20751	0.0272783	Down
807	ENSMUSG00000036264	320027	Fstl4	817.296	0.508332	0.212433	-2.39291	0.0167154	Up
808	ENSMUSG00000036275	213673	9530068E07Rik	1097.22	0.540196	0.225027	-2.40058	0.0163691	Up
809	ENSMUSG00000036295	16981	Lrrn3	1820.57	0.466468	0.16797	-2.77709	0.00548472	Up
810	ENSMUSG00000036298	239606	Slc2a13	2947.78	0.545688	0.181182	-3.01181	0.00259693	Up
811	ENSMUSG00000036422	18530	Pcdh8	1300.08	0.498384	0.185404	-2.6881	0.00718596	Up
812	ENSMUSG00000036478	12226	Btg1	418.826	0.431437	0.183101	-2.35628	0.018459	Up
813	ENSMUSG00000036565	78339	Ttyh3	2094.81	0.403651	0.172531	-2.33959	0.0193051	Up
814	ENSMUSG00000036599	59031	Chst12	364.824	0.480423	0.212298	-2.26296	0.0236382	Up
815	ENSMUSG00000036606	140570	Plxnb2	1340.8	0.261244	0.120804	-2.16255	0.0305761	Up
816	ENSMUSG00000036620	103534	Mgat4b	510.767	0.367516	0.160188	-2.29428	0.0217745	Up
817	ENSMUSG00000036622	74772	Atp13a2	2008.84	0.278341	0.139526	-1.9949	0.0460539	Up
818	ENSMUSG00000036634	17136	Mag	160.748	0.609641	0.273479	-2.22921	0.0258003	Up
819	ENSMUSG00000036661	105841	Dennd3	211.26	-0.535212	0.229954	2.32747	0.0199403	Down
820	ENSMUSG00000036766	227325	Dner	2088.66	0.394173	0.193851	-2.03338	0.0420142	Up
821	ENSMUSG00000036902	74513	Neto2	833.257	0.431499	0.212305	-2.03245	0.0421079	Up
822	ENSMUSG00000036904	14370	Fzd8	88.1243	0.632319	0.256981	-2.46057	0.0138716	Up
823	ENSMUSG00000036907	226359	C1ql2	1335.3	0.768775	0.283789	-2.70896	0.00674942	Up
824	ENSMUSG00000036985	208884	Zdhhc9	793.57	0.394924	0.180115	-2.19262	0.0283348	Up
825	ENSMUSG00000037035	16324	Inhbb	127.671	0.595209	0.275029	-2.16417	0.0304515	Up
826	ENSMUSG00000037049	20597	Smpd1	1855.45	0.604856	0.221776	-2.72733	0.00638499	Up
827	ENSMUSG00000037075	75841	Rnf139	410.971	0.394825	0.190879	-2.06846	0.0385969	Up
828	ENSMUSG00000037086	68800	Prr32	2.58577	3.68072	1.79496	-2.05059	0.0403072	Up
829	ENSMUSG00000037185	74127	Krt80	5.2125	2.00966	0.982776	-2.04488	0.040867	Up
830	ENSMUSG00000037235	17122	Mxd4	984.346	-0.264563	0.123002	2.15089	0.0314851	Down
831	ENSMUSG00000037251	74653	Pomk	601.674	0.385864	0.187701	-2.05574	0.0398076	Up
832	ENSMUSG00000037260	52120	Hgsnat	1239.98	0.399349	0.173707	-2.29897	0.0215065	Up
833	ENSMUSG00000037278	69071	Tmem97	135.032	0.549141	0.267211	-2.05508	0.039871	Up
834	ENSMUSG00000037306	230815	Man1c1	586.216	0.390201	0.170283	-2.29149	0.0219352	Up
835	ENSMUSG00000037341	236727	Slc9a7	968.938	0.347317	0.126785	-2.73943	0.00615466	Up
836	ENSMUSG00000037348	71904	Paqr7	508.679	0.762349	0.199173	-3.82757	0.000129417	Up
837	ENSMUSG00000037355	71101	Uvssa	497.388	-0.377712	0.187943	2.00971	0.0444614	Down
838	ENSMUSG00000037369	22289	Kdm6a	1154.75	0.496724	0.129513	-3.83532	0.000125401	Up
839	ENSMUSG00000037400	76295	Atp11b	2935.53	-0.324193	0.124705	2.59967	0.00933123	Down
840	ENSMUSG00000037419	71946	Endod1	1188.91	0.470675	0.217085	-2.16816	0.0301463	Up
841	ENSMUSG00000037428	381677	Vgf	3252.02	0.614698	0.226501	-2.71389	0.00664985	Up
842	ENSMUSG00000037470	320011	Uggt1	2755.9	0.242311	0.118267	-2.04885	0.040477	Up
843	ENSMUSG00000037487	70790	Ubr5	8134.23	-0.328183	0.13768	2.38367	0.0171412	Down
844	ENSMUSG00000037499	66208	Nenf	297.728	0.765062	0.237539	-3.22079	0.0012784	Up
845	ENSMUSG00000037563	20055	Rps16	276.093	0.617014	0.263042	-2.34569	0.0189921	Up
846	ENSMUSG00000037656	20516	Slc20a2	789.686	0.301527	0.14726	-2.04758	0.0406013	Up
847	ENSMUSG00000037685	11980	Atp8a1	8383.89	0.283216	0.135106	-2.09624	0.0360606	Up
848	ENSMUSG00000037706	12520	Cd81	2393.33	0.533822	0.194473	-2.74496	0.00605177	Up
849	ENSMUSG00000037720	67878	Tmem33	1200.21	0.504628	0.187016	-2.69832	0.00696901	Up
850	ENSMUSG00000037771	22348	Slc32a1	927.309	0.74859	0.203886	-3.67162	0.000241021	Up
851	ENSMUSG00000037784	72507	Dzip1l	718.592	-0.322962	0.159692	2.0224	0.043135	Down
852	ENSMUSG00000037788	232023	Vopp1	1150.87	0.483337	0.227739	-2.12233	0.0338103	Up
853	ENSMUSG00000037791	268448	Phf12	1085.41	-0.261183	0.122253	2.13641	0.0326464	Down
854	ENSMUSG00000037852	12876	Cpe	14324.6	0.432034	0.191054	-2.26132	0.0237393	Up
855	ENSMUSG00000037872	13349	Ackr1	283.512	0.424067	0.189921	-2.23286	0.025558	Up
856	ENSMUSG00000037902	19261	Sirpa	7924.56	0.430463	0.194205	-2.21654	0.0266544	Up
857	ENSMUSG00000037905	76809	Bri3bp	2781.08	0.490821	0.191508	-2.56293	0.0103792	Up
858	ENSMUSG00000037996	76376	Slc24a2	16615.2	0.523137	0.180031	-2.90582	0.00366294	Up
859	ENSMUSG00000038034	140559	Igsf8	3856.43	0.506349	0.178687	-2.83372	0.00460097	Up
860	ENSMUSG00000038074	231997	Fkbp14	174.863	0.39792	0.194246	-2.04854	0.0405074	Up
861	ENSMUSG00000038115	243634	Ano2	123.665	-0.695948	0.281487	2.4724	0.0134209	Down
862	ENSMUSG00000038141	77106	Tmem181a	1462.77	0.322206	0.15717	-2.05005	0.0403592	Up
863	ENSMUSG00000038150	66612	Ormdl3	582.547	0.673598	0.209583	-3.21399	0.00130905	Up
864	ENSMUSG00000038178	215113	Slc43a2	1479.62	0.279111	0.134141	-2.08072	0.0374594	Up
865	ENSMUSG00000038212	66631	Mfsd14b	659.026	0.389103	0.160093	-2.43048	0.0150788	Up
866	ENSMUSG00000038214	331623	Bend3	196.279	-0.437568	0.207645	2.10729	0.0350929	Down
867	ENSMUSG00000038264	20361	Sema7a	1965.32	0.64438	0.281675	-2.28768	0.0221564	Up
868	ENSMUSG00000038274	14109	Fau	309.916	0.513595	0.250726	-2.04843	0.0405175	Up
869	ENSMUSG00000038280	14628	Ostm1	869.818	0.623534	0.187754	-3.32101	0.000896913	Up
870	ENSMUSG00000038319	16511	Kcnh2	419.305	0.434214	0.192391	-2.25694	0.0240119	Up
871	ENSMUSG00000038331	212712	Satb2	793.999	0.500724	0.225925	-2.21633	0.026669	Up
872	ENSMUSG00000038379	22137	Ttk	2.6019	-2.83876	1.44315	1.96707	0.0491756	Down
873	ENSMUSG00000038390	14788	Gpr162	3023.56	0.372939	0.142449	-2.61805	0.00884351	Up
874	ENSMUSG00000038463	320078	Olfml2b	956.635	0.787423	0.152067	-5.17814	2.24114e-07	Up
875	ENSMUSG00000038486	64051	Sv2a	9220.81	0.521605	0.202174	-2.57998	0.00988067	Up
876	ENSMUSG00000038555	225362	Reep2	1551.28	0.396011	0.179399	-2.20744	0.0272835	Up
877	ENSMUSG00000038576	96935	Susd4	2410.03	0.272497	0.132745	-2.05278	0.0400942	Up
878	ENSMUSG00000038615	18023	Nfe2l1	3674.96	0.422446	0.195382	-2.16215	0.0306067	Up
879	ENSMUSG00000038630	100041581	Zkscan16	1276.68	-0.261454	0.129387	2.02071	0.0433098	Down
880	ENSMUSG00000038633	13244	Degs1	824.87	0.394826	0.191902	-2.05744	0.0396442	Up
881	ENSMUSG00000038663	244091	Fsd2	1.42892	-4.02823	1.94962	2.06616	0.038813	Down
882	ENSMUSG00000038718	18516	Pbx3	116.58	-0.715529	0.338946	2.11104	0.0347688	Down
883	ENSMUSG00000038773	277250	Kdm3b	1531.72	-0.280454	0.123026	2.27963	0.0226297	Down
884	ENSMUSG00000038777	20360	Sema6c	422.092	0.372475	0.187835	-1.98299	0.0473685	Up
885	ENSMUSG00000038843	14537	Gcnt1	15.6062	-1.50839	0.629986	2.39433	0.0166509	Down
886	ENSMUSG00000038900	269261	Rpl12	647.413	0.482197	0.201771	-2.38983	0.0168563	Up
887	ENSMUSG00000038914	23856	Dido1	3257.83	-0.282991	0.116238	2.43459	0.0149086	Down
888	ENSMUSG00000038932	277353	Tcfl5	4.16453	-2.48949	1.1538	2.15765	0.0309554	Down
889	ENSMUSG00000038970	231876	Lmtk2	5258.64	0.452737	0.182393	-2.4822	0.0130573	Up
890	ENSMUSG00000038991	105245	Txndc5	882.469	0.358673	0.182596	-1.9643	0.0494951	Up
891	ENSMUSG00000039001	66481	Rps21	400.973	0.508923	0.234919	-2.16638	0.0302823	Up
892	ENSMUSG00000039031	73910	Arhgap18	149.441	-0.569038	0.257397	2.21074	0.0270536	Down
893	ENSMUSG00000039100	223455	2019-03-06	5791.13	0.449889	0.190557	-2.36091	0.0182302	Up
894	ENSMUSG00000039114	68404	Nrn1	1366.02	0.467894	0.208848	-2.24036	0.0250679	Up
895	ENSMUSG00000039156	116873	Stim2	2354.97	0.525483	0.185194	-2.83748	0.00454716	Up
896	ENSMUSG00000039195	73737	1110008P14Rik	300.31	0.527189	0.263447	-2.00112	0.0453798	Up
897	ENSMUSG00000039239	21808	Tgfb2	513.389	0.459202	0.191922	-2.39265	0.0167273	Up
898	ENSMUSG00000039252	246316	Lgi2	1239.9	0.492845	0.230985	-2.13366	0.0328703	Up
899	ENSMUSG00000039270	230316	Megf9	3398.71	0.46654	0.185929	-2.50923	0.0120994	Up
900	ENSMUSG00000039278	30052	Pcsk1n	1452	0.477399	0.187627	-2.54441	0.0109462	Up
901	ENSMUSG00000039323	16008	Igfbp2	38.3944	1.42385	0.441657	-3.22388	0.00126467	Up
902	ENSMUSG00000039358	13492	Drd5	249.242	0.663239	0.225169	-2.94552	0.00322415	Up
903	ENSMUSG00000039470	70546	Zdhhc2	498.098	0.391288	0.182301	-2.14638	0.0318425	Up
904	ENSMUSG00000039519	13123	Cyp7b1	327.397	0.688632	0.225614	-3.05225	0.00227131	Up
905	ENSMUSG00000039530	80286	Tusc3	2547.72	0.409358	0.185707	-2.20433	0.0275015	Up
906	ENSMUSG00000039543	76670	Cfap70	69.2864	-0.681066	0.280354	2.42931	0.0151277	Down
907	ENSMUSG00000039577	260305	Nphp4	755.315	-0.320351	0.159644	2.00666	0.0447863	Down
908	ENSMUSG00000039611	67063	Tmem246	1302.18	0.372634	0.15727	-2.36939	0.0178173	Up
909	ENSMUSG00000039662	57295	Icmt	877.479	0.480229	0.16411	-2.92626	0.00343061	Up
910	ENSMUSG00000039672	246133	Kcne2	6.12206	3.43578	1.24785	-2.75335	0.00589892	Up
911	ENSMUSG00000039704	320506	Lmbrd2	1261.63	0.450994	0.188101	-2.39761	0.0165023	Up
912	ENSMUSG00000039740	56737	Alg2	2841.26	0.410025	0.174753	-2.34631	0.0189604	Up
913	ENSMUSG00000039747	269717	Orai2	1299.05	0.478742	0.198472	-2.41214	0.0158593	Up
914	ENSMUSG00000039809	242425	Gabbr2	7219.31	0.49018	0.15292	-3.20547	0.00134844	Up
915	ENSMUSG00000039952	13138	Dag1	2183.22	0.547363	0.172665	-3.17008	0.00152395	Up
916	ENSMUSG00000039953	65945	Clstn1	21929	0.649324	0.213901	-3.03563	0.00240034	Up
917	ENSMUSG00000040010	20539	Slc7a5	789.886	0.641338	0.19359	-3.31287	0.000923439	Up
918	ENSMUSG00000040035	214240	Disp2	9485.28	0.40058	0.144326	-2.77551	0.00551147	Up
919	ENSMUSG00000040128	108767	Pnrc1	378.544	0.489161	0.202158	-2.4197	0.0155332	Up
920	ENSMUSG00000040136	20927	Abcc8	1266.42	0.419429	0.187377	-2.23843	0.0251932	Up
921	ENSMUSG00000040164	16538	Kcns1	226.281	0.598044	0.249176	-2.40009	0.0163911	Up
922	ENSMUSG00000040220	104346	Gas8	383.395	-0.343474	0.174652	1.96661	0.049228	Down
923	ENSMUSG00000040249	16971	Lrp1	15968.3	0.456206	0.155184	-2.93978	0.00328443	Up
924	ENSMUSG00000040374	19302	Pex2	177.291	0.416495	0.197884	-2.10474	0.0353136	Up
925	ENSMUSG00000040396	68904	Abhd13	794.892	0.444387	0.181908	-2.44293	0.0145687	Up
926	ENSMUSG00000040412	229722	5330417C22Rik	1549.01	0.280759	0.119553	-2.34842	0.0188533	Up
927	ENSMUSG00000040452	215654	Cdh12	816.482	0.5989	0.166623	-3.59434	0.000325218	Up
928	ENSMUSG00000040462	216440	Os9	2084.9	0.480001	0.198619	-2.41669	0.0156623	Up
929	ENSMUSG00000040490	70530	Lrfn2	1021.19	0.344827	0.127503	-2.70445	0.00684172	Up
930	ENSMUSG00000040520	242362	Manea	536.117	0.550426	0.213498	-2.57813	0.00993377	Up
931	ENSMUSG00000040563	235044	Plppr2	3115.84	0.429453	0.171954	-2.49749	0.0125077	Up
932	ENSMUSG00000040697	214063	Dnajc16	2112.07	0.356033	0.142519	-2.49814	0.0124848	Up
933	ENSMUSG00000040713	433375	Creg1	282.524	0.516116	0.179836	-2.86992	0.00410572	Up
934	ENSMUSG00000040722	56807	Scamp5	5006.01	0.501854	0.186506	-2.69082	0.00712764	Up
935	ENSMUSG00000040724	16490	Kcna2	4391.09	0.466192	0.172166	-2.70781	0.00677288	Up
936	ENSMUSG00000040774	99712	Cept1	485.472	0.506213	0.178026	-2.84347	0.0044625	Up
937	ENSMUSG00000040794	67445	C1qtnf4	1111.05	0.52948	0.235137	-2.2518	0.0243352	Up
938	ENSMUSG00000040852	213556	Plekhh2	329.645	-0.35471	0.179837	1.9724	0.0485638	Down
939	ENSMUSG00000040907	232975	Atp1a3	46623	0.627062	0.191584	-3.27304	0.00106399	Up
940	ENSMUSG00000040998	114249	Npnt	513.266	0.839395	0.264537	-3.17308	0.00150833	Up
941	ENSMUSG00000041046	56089	Ramp3	56.5545	1.31124	0.408137	-3.21274	0.00131474	Up
942	ENSMUSG00000041084	66357	Ostc	388.098	0.484291	0.223382	-2.16799	0.0301592	Up
943	ENSMUSG00000041120	17965	Nbl1	256.841	0.579403	0.224238	-2.58388	0.00976962	Up
944	ENSMUSG00000041147	12190	Brca2	239.958	-0.425993	0.178543	2.38594	0.0170354	Down
945	ENSMUSG00000041241	68350	Mul1	601.915	0.329386	0.155664	-2.116	0.0343446	Up
946	ENSMUSG00000041308	20650	Sntb2	1196.82	0.357715	0.172073	-2.07886	0.0376301	Up
947	ENSMUSG00000041313	11987	Slc7a1	945.821	0.411129	0.175705	-2.33988	0.0192902	Up
948	ENSMUSG00000041324	16323	Inhba	132.952	0.670848	0.30699	-2.18524	0.0288711	Up
949	ENSMUSG00000041329	11932	Atp1b2	2247.97	0.52058	0.206431	-2.52181	0.0116753	Up
950	ENSMUSG00000041355	66256	Ssr2	793.062	0.581252	0.222678	-2.61028	0.00904687	Up
951	ENSMUSG00000041380	15560	Htr2c	628.593	0.439202	0.203277	-2.16061	0.0307257	Up
952	ENSMUSG00000041453	19933	Rpl21	693.15	0.435329	0.221358	-1.96663	0.0492256	Up
953	ENSMUSG00000041468	14738	Gpr12	341.449	0.477206	0.188732	-2.52848	0.0114557	Up
954	ENSMUSG00000041477	319618	Dcp1b	539.017	-0.284724	0.143887	1.9788	0.0478381	Down
955	ENSMUSG00000041544	242748	Disp3	956.392	0.287382	0.131407	-2.18696	0.0287456	Up
956	ENSMUSG00000041577	116847	Prelp	32.2449	0.864456	0.38963	-2.21866	0.0265099	Up
957	ENSMUSG00000041596	100417675	Nlrp5-ps	67.8601	0.747484	0.266396	-2.80591	0.00501751	Up
958	ENSMUSG00000041609	75665	Bicdl1	954.649	-0.331658	0.138369	2.39691	0.0165339	Down
959	ENSMUSG00000041642	16565	Kif21b	2001.77	-0.424249	0.143339	2.95976	0.0030788	Down
960	ENSMUSG00000041650	110821	Pcca	818.219	-0.329184	0.158283	2.07972	0.0375514	Down
961	ENSMUSG00000041653	116939	Pnpla3	356.775	-0.318209	0.162085	1.96322	0.0496204	Down
962	ENSMUSG00000041654	69806	Slc39a11	281.695	0.42497	0.175101	-2.427	0.0152241	Up
963	ENSMUSG00000041765	68889	Ubac2	566.442	0.321559	0.155006	-2.07449	0.0380334	Up
964	ENSMUSG00000041828	217258	Abca8a	128.251	-0.931078	0.358329	2.59839	0.00936629	Down
965	ENSMUSG00000041879	226432	Ipo9	2560.42	-0.262213	0.122408	2.14212	0.0321837	Down
966	ENSMUSG00000041958	276846	Pigs	702.521	0.410349	0.181114	-2.26569	0.0234701	Up
967	ENSMUSG00000041986	270162	Elmod1	3919.72	0.384559	0.15807	-2.43283	0.0149812	Up
968	ENSMUSG00000042078	68666	Svop	3114.62	0.408323	0.16287	-2.50705	0.0121745	Up
969	ENSMUSG00000042082	11881	Arsb	2369.3	0.411272	0.15123	-2.71952	0.00653775	Up
970	ENSMUSG00000042116	246228	Vwa1	119.926	0.771232	0.249991	-3.08504	0.00203522	Up
971	ENSMUSG00000042202	320541	Slc35e2	1107.4	0.307901	0.133672	-2.30341	0.0212558	Up
972	ENSMUSG00000042323	66923	Pbrm1	1516.41	-0.263489	0.120474	2.18711	0.0287347	Down
973	ENSMUSG00000042401	72832	Crtac1	2517.33	0.315109	0.155977	-2.02022	0.0433603	Up
974	ENSMUSG00000042429	11539	Adora1	2953.36	0.472494	0.18243	-2.59	0.00959767	Up
975	ENSMUSG00000042476	18670	Abcb4	276.972	-0.361961	0.183287	1.97483	0.0482871	Down
976	ENSMUSG00000042567	674895	Nek10	326.829	-0.619368	0.196168	3.15734	0.00159217	Down
977	ENSMUSG00000042569	216820	Dhrs7b	326.057	0.442771	0.209604	-2.11241	0.0346512	Up
978	ENSMUSG00000042688	50772	Mapk6	303.516	0.508755	0.233501	-2.17881	0.0293456	Up
979	ENSMUSG00000042724	338372	Map3k9	837.737	-0.293265	0.144944	2.02329	0.043043	Down
980	ENSMUSG00000042763	215090	Maneal	1051.42	0.490342	0.179651	-2.72941	0.00634473	Up
981	ENSMUSG00000042834	27528	Nrep	491.744	0.558277	0.252201	-2.21362	0.0268552	Up
982	ENSMUSG00000043019	66967	Edem3	1833.06	0.392768	0.141914	-2.76765	0.00564612	Up
983	ENSMUSG00000043067	244745	Dpy19l1	1588.66	0.387318	0.160724	-2.40983	0.0159598	Up
984	ENSMUSG00000043207	230709	Zmpste24	480.933	0.345492	0.146563	-2.35729	0.018409	Up
985	ENSMUSG00000043300	26879	B3galnt1	722.785	0.557733	0.216733	-2.57336	0.0100716	Up
986	ENSMUSG00000043388	243339	Tmem130	3300	0.460331	0.199962	-2.3021	0.0213297	Up
987	ENSMUSG00000043410	330149	Hfm1	183.34	-0.483525	0.239304	2.02055	0.0433268	Down
988	ENSMUSG00000043458	93883	Pcdhb12	327.462	0.398499	0.155343	-2.56528	0.0103094	Up
989	ENSMUSG00000043460	207393	Elfn2	1977.84	0.384084	0.160575	-2.39193	0.01676	Up
990	ENSMUSG00000043811	65079	Rtn4r	1289.04	0.739319	0.207185	-3.56839	0.000359176	Up
991	ENSMUSG00000043833	67261	2900005J15Rik	118.316	-0.488502	0.248322	1.96722	0.0491583	Down
992	ENSMUSG00000043843	330485	Tmem145	458.576	0.383292	0.156611	-2.44742	0.0143884	Up
993	ENSMUSG00000043987	214552	Cep164	596.655	-0.392899	0.17139	2.29243	0.0218807	Down
994	ENSMUSG00000044014	18168	Npy5r	165.084	0.477751	0.195063	-2.44921	0.0143169	Up
995	ENSMUSG00000044067	73010	Gpr22	1252.59	0.448091	0.193175	-2.31962	0.0203615	Up
996	ENSMUSG00000044216	16520	Kcnj4	1477.8	0.498018	0.241566	-2.06163	0.0392434	Up
997	ENSMUSG00000044229	244853	Nxpe4	322.743	-0.446946	0.173308	2.5789	0.00991142	Down
998	ENSMUSG00000044250	239647	Pced1b	98.0564	-0.538693	0.238104	2.26242	0.0236712	Down
999	ENSMUSG00000044288	12801	Cnr1	4892.58	0.438026	0.182635	-2.39836	0.0164687	Up
1000	ENSMUSG00000044337	12778	Ackr3	185.735	0.622494	0.232842	-2.67346	0.00750725	Up
1001	ENSMUSG00000044350	210808	Lacc1	116.465	-0.617236	0.279806	2.20594	0.0273879	Down
1002	ENSMUSG00000044528	229801	Tram1l1	588.291	0.53381	0.216649	-2.46394	0.0137419	Up
1003	ENSMUSG00000044533	16898	Rps2	745.363	0.553958	0.186084	-2.97693	0.00291153	Up
1004	ENSMUSG00000044667	229791	Plppr4	7576.17	0.383521	0.182518	-2.10128	0.0356163	Up
1005	ENSMUSG00000044674	14362	Fzd1	174.884	0.462839	0.213375	-2.16914	0.0300723	Up
1006	ENSMUSG00000044770	268297	Scml4	119.594	-0.706102	0.308339	2.29002	0.0220201	Down
1007	ENSMUSG00000045009	210673	Prrt3	1416.29	0.42615	0.187193	-2.27652	0.0228149	Up
1008	ENSMUSG00000045039	269878	Megf8	4266.77	0.352025	0.155534	-2.26333	0.0236155	Up
1009	ENSMUSG00000045062	93878	Pcdhb7	228.755	0.528518	0.208708	-2.53234	0.0113305	Up
1010	ENSMUSG00000045087	94226	S1pr5	53.9397	0.851617	0.325524	-2.61614	0.00889301	Up
1011	ENSMUSG00000045128	76808	Rpl18a	488.924	0.545219	0.237002	-2.30048	0.0214209	Up
1012	ENSMUSG00000045246	66733	Kcng4	38.2511	1.21117	0.503052	-2.40765	0.0160556	Up
1013	ENSMUSG00000045287	237847	Rtn4rl1	1882.97	0.537695	0.140097	-3.83803	0.000124025	Up
1014	ENSMUSG00000045312	218454	Lhfpl2	429.916	0.552171	0.153096	-3.60669	0.000310133	Up
1015	ENSMUSG00000045314	78088	Sowahb	102.837	0.721715	0.28133	-2.56537	0.0103067	Up
1016	ENSMUSG00000045364	230405	Ifne	1.41123	-4.01356	1.95266	2.05543	0.0398374	Down
1017	ENSMUSG00000045589	230235	Frrs1l	5634.2	0.530807	0.207428	-2.55899	0.0104975	Up
1018	ENSMUSG00000045613	243764	Chrm2	281.822	0.798908	0.235979	-3.38551	0.000710466	Up
1019	ENSMUSG00000045659	233765	Plekha7	917.148	-0.404245	0.153463	2.63415	0.0084347	Down
1020	ENSMUSG00000045665	106073	Mfsd5	330.722	0.59013	0.243822	-2.42034	0.0155062	Up
1021	ENSMUSG00000045689	93875	Pcdhb4	179.04	0.558809	0.233831	-2.3898	0.0168574	Up
1022	ENSMUSG00000045731	18155	Pnoc	95.0591	0.966097	0.303353	-3.18473	0.00144889	Up
1023	ENSMUSG00000045917	230279	Tmem268	178.801	0.415185	0.20337	-2.04153	0.0411983	Up
1024	ENSMUSG00000045967	241263	Gpr158	4624.73	0.354051	0.136911	-2.58599	0.00970999	Up
1025	ENSMUSG00000046062	108954	Ppp1r15b	1290.54	0.463439	0.198946	-2.32948	0.0198338	Up
1026	ENSMUSG00000046082	68344	Tmem174	3.22319	4.01094	1.52836	-2.62435	0.00868143	Up
1027	ENSMUSG00000046159	12671	Chrm3	1807.11	0.458037	0.215156	-2.12886	0.0332657	Up
1028	ENSMUSG00000046169	108154	Adamts6	152.865	-0.48966	0.232134	2.10938	0.0349115	Down
1029	ENSMUSG00000046182	269994	Gsg1l	597.764	0.536188	0.240392	-2.23048	0.0257158	Up
1030	ENSMUSG00000046229	19018	Scand1	88.9088	0.643457	0.254693	-2.52641	0.0115236	Up
1031	ENSMUSG00000046324	226090	Ermp1	1355.09	0.471727	0.182017	-2.59166	0.00955136	Up
1032	ENSMUSG00000046364	26451	Rpl27a	557.051	0.467889	0.197641	-2.36737	0.0179151	Up
1033	ENSMUSG00000046480	399548	Scn4b	341.996	0.960806	0.347128	-2.76787	0.00564239	Up
1034	ENSMUSG00000046546	224093	Fam43a	74.3339	0.651726	0.311621	-2.09141	0.0364918	Up
1035	ENSMUSG00000046687	432466	Gm5424	1.47803	3.92066	1.94328	-2.01755	0.0436381	Up
1036	ENSMUSG00000046798	64945	Cldn12	624.48	0.394823	0.183438	-2.15235	0.0313696	Up
1037	ENSMUSG00000046822	106947	Slc39a3	987.869	0.361672	0.172632	-2.09505	0.0361662	Up
1038	ENSMUSG00000046841	216197	Ckap4	470.944	0.531372	0.193298	-2.74898	0.00597806	Up
1039	ENSMUSG00000047037	233280	Nipa1	779.126	0.440843	0.174219	-2.53039	0.0113935	Up
1040	ENSMUSG00000047085	272381	Lrrc4b	2988.98	0.496455	0.176647	-2.81044	0.00494739	Up
1041	ENSMUSG00000047379	108902	B4gat1	1807.36	0.548326	0.223553	-2.45278	0.0141757	Up
1042	ENSMUSG00000047414	399558	Flrt2	2212.5	0.417993	0.207768	-2.01182	0.0442386	Up
1043	ENSMUSG00000047415	238377	Gpr68	419.322	0.53228	0.176715	-3.01207	0.00259469	Up
1044	ENSMUSG00000047496	320311	Rnf152	115.604	0.911271	0.317143	-2.87338	0.00406109	Up
1045	ENSMUSG00000047554	233724	Tmem41b	528.511	0.343236	0.16216	-2.11666	0.0342889	Up
1046	ENSMUSG00000047694	77929	Yipf6	488.426	0.355927	0.135926	-2.61855	0.00883055	Up
1047	ENSMUSG00000047773	382543	Ankfn1	46.2925	-1.49477	0.430808	3.4697	0.00052104	Down
1048	ENSMUSG00000047787	396184	Flrt1	930.069	0.441506	0.179397	-2.46106	0.0138529	Up
1049	ENSMUSG00000047797	14618	Gjb1	13.7575	1.34954	0.578469	-2.33295	0.019651	Up
1050	ENSMUSG00000047904	20606	Sstr2	334.818	0.80511	0.271924	-2.96079	0.00306854	Up
1051	ENSMUSG00000047907	228911	Tshz2	981.144	0.462586	0.235855	-1.96132	0.049842	Up
1052	ENSMUSG00000047909	320816	Ankrd16	820.914	-0.262016	0.125672	2.08492	0.0370763	Down
1053	ENSMUSG00000047976	16485	Kcna1	2503.72	0.48365	0.150308	-3.21771	0.00129217	Up
1054	ENSMUSG00000048004	217951	Tmem196	88.4486	0.734387	0.275963	-2.66118	0.00778676	Up
1055	ENSMUSG00000048040	76976	Arxes2	215.398	0.690371	0.226762	-3.04447	0.00233091	Up
1056	ENSMUSG00000048108	319776	Tmem72	23.7021	1.72339	0.620339	-2.77814	0.00546718	Up
1057	ENSMUSG00000048142	269642	Nat8l	3173.79	0.482872	0.213408	-2.26267	0.0236559	Up
1058	ENSMUSG00000048277	20973	Syngr2	23.2785	-1.01745	0.497275	2.04606	0.0407505	Down
1059	ENSMUSG00000048330	320360	Ric3	1665.23	0.443306	0.170847	-2.59476	0.00946571	Up
1060	ENSMUSG00000048355	76219	Arxes1	149.439	0.76019	0.291071	-2.6117	0.0090093	Up
1061	ENSMUSG00000048388	241520	Fam171b	5280.1	0.373017	0.176532	-2.11303	0.0345986	Up
1062	ENSMUSG00000048486	228859	Fitm2	557.997	0.492011	0.190524	-2.58241	0.0098112	Up
1063	ENSMUSG00000048497	216829	Mmgt2	63.902	0.913276	0.350348	-2.60677	0.00914006	Up
1064	ENSMUSG00000048534	270152	Jaml	2.5121	3.63033	1.60996	-2.25491	0.0241387	Up
1065	ENSMUSG00000048578	109154	Mlec	1534.09	0.386536	0.134033	-2.88389	0.003928	Up
1066	ENSMUSG00000048583	16002	Igf2	58.7316	1.9843	0.409744	-4.84279	1.28031e-06	Up
1067	ENSMUSG00000048706	52829	Lurap1l	344.976	0.361665	0.1733	-2.08693	0.0368943	Up
1068	ENSMUSG00000048796	72023	Cyb561d1	488.856	0.346088	0.167143	-2.07061	0.038395	Up
1069	ENSMUSG00000048833	328133	Slc39a9	1031.23	0.370346	0.163499	-2.26513	0.0235047	Up
1070	ENSMUSG00000048834	211739	Vstm2a	2021.89	0.565535	0.212733	-2.65843	0.00785066	Up
1071	ENSMUSG00000048915	13640	Efna5	237.632	0.649203	0.275311	-2.35807	0.01837	Up
1072	ENSMUSG00000048920	243853	Fkrp	729.531	0.464875	0.176389	-2.63551	0.00840118	Up
1073	ENSMUSG00000048978	22360	Nrsn1	662.64	0.592954	0.178185	-3.32774	0.000875545	Up
1074	ENSMUSG00000048988	243312	Elfn1	368.888	0.546364	0.235991	-2.31519	0.0206028	Up
1075	ENSMUSG00000049001	68169	Ndnf	416.478	0.400557	0.163893	-2.44401	0.014525	Up
1076	ENSMUSG00000049134	18175	Nrap	6.02765	-2.20049	0.962914	2.28524	0.0222989	Down
1077	ENSMUSG00000049225	381511	Pdp1	668.916	0.497638	0.249415	-1.99522	0.0460192	Up
1078	ENSMUSG00000049281	235281	Scn3b	4367.21	0.394036	0.169589	-2.32348	0.0201535	Up
1079	ENSMUSG00000049303	171180	Syt12	687.668	0.508811	0.178498	-2.85052	0.00436474	Up
1080	ENSMUSG00000049313	20660	Sorl1	15582.7	0.490415	0.172792	-2.83818	0.00453711	Up
1081	ENSMUSG00000049339	227298	Retreg2	2297.39	0.60232	0.20398	-2.95284	0.00314864	Up
1082	ENSMUSG00000049420	77220	Tmem200a	829.077	0.436775	0.191575	-2.27992	0.0226125	Up
1083	ENSMUSG00000049538	271127	Adamts16	232.57	-0.484354	0.1708	2.8358	0.00457113	Down
1084	ENSMUSG00000049556	235402	Lingo1	4366.74	0.45706	0.192461	-2.37481	0.0175578	Up
1085	ENSMUSG00000049612	18377	Omg	1165.77	0.551971	0.232495	-2.37412	0.017591	Up
1086	ENSMUSG00000049649	14748	Gpr3	97.575	0.755704	0.284086	-2.66012	0.0078113	Up
1087	ENSMUSG00000049686	109305	Orai1	70.6088	0.553125	0.279423	-1.97953	0.0477569	Up
1088	ENSMUSG00000049940	70804	Pgrmc2	685.689	0.441883	0.188358	-2.34598	0.0189772	Up
1089	ENSMUSG00000050043	66958	Tmx2	1830.97	0.522113	0.204197	-2.55691	0.0105607	Up
1090	ENSMUSG00000050074	78709	Spink8	156.026	0.61457	0.279293	-2.20045	0.0277747	Up
1091	ENSMUSG00000050150	74446	Slc9b1	3.63616	-2.25508	1.12926	1.99695	0.0458309	Down
1092	ENSMUSG00000050164	207911	Mchr1	375.836	0.416135	0.186716	-2.22871	0.0258333	Up
1093	ENSMUSG00000050211	329502	Pla2g4e	195.094	-0.843602	0.207416	4.06719	4.75831e-05	Down
1094	ENSMUSG00000050248	68525	Evc2	952.054	0.456698	0.173668	-2.62971	0.00854566	Up
1095	ENSMUSG00000050505	219257	Pcdh20	2776.45	0.431498	0.145347	-2.96874	0.00299024	Up
1096	ENSMUSG00000050511	18386	Oprd1	335.432	0.49733	0.208775	-2.38214	0.0172123	Up
1097	ENSMUSG00000050530	269233	Fam171a1	1885.48	0.340041	0.149337	-2.27701	0.0227857	Up
1098	ENSMUSG00000050534	15564	Htr5b	103.264	0.739076	0.259225	-2.8511	0.00435683	Up
1099	ENSMUSG00000050545	207921	Fam228b	209.873	-0.556397	0.214987	2.58804	0.00965232	Down
1100	ENSMUSG00000050556	16500	Kcnb1	5859.07	0.363645	0.15394	-2.36225	0.0181643	Up
1101	ENSMUSG00000050640	231503	Tmem150c	1470.35	0.368517	0.143507	-2.56793	0.0102307	Up
1102	ENSMUSG00000050663	237553	Trhde	1191.23	0.410974	0.186056	-2.20887	0.0271836	Up
1103	ENSMUSG00000050711	20254	Scg2	3732.56	0.684561	0.2306	-2.9686	0.00299156	Up
1104	ENSMUSG00000050786	57895	Ccdc126	142.776	0.588182	0.211158	-2.78551	0.00534435	Up
1105	ENSMUSG00000050796	117592	B3galt6	198.979	0.430263	0.214723	-2.0038	0.0450913	Up
1106	ENSMUSG00000050856	11958	Atp5k	197.54	0.560076	0.252809	-2.21542	0.0267316	Up
1107	ENSMUSG00000050896	269295	Rtn4rl2	552.486	0.45934	0.175571	-2.61627	0.00888962	Up
1108	ENSMUSG00000050945	240186	Zfp438	110.749	-0.666944	0.243996	2.73343	0.00626793	Down
1109	ENSMUSG00000050947	229715	Amigo1	2460.99	0.44106	0.182918	-2.41124	0.0158983	Up
1110	ENSMUSG00000050963	16539	Kcns2	669.041	0.580091	0.232832	-2.49146	0.0127219	Up
1111	ENSMUSG00000050967	263764	Creg2	2530.84	0.585392	0.194296	-3.01288	0.00258778	Up
1112	ENSMUSG00000051067	237403	Lingo3	648.869	0.571489	0.287433	-1.98825	0.0467838	Up
1113	ENSMUSG00000051111	75209	Sv2c	1186.25	0.600232	0.197438	-3.0401	0.00236502	Up
1114	ENSMUSG00000051242	93880	Pcdhb9	371.052	0.518389	0.18219	-2.84531	0.0044368	Up
1115	ENSMUSG00000051243	320563	Islr2	2010.64	0.585635	0.204323	-2.86622	0.004154	Up
1116	ENSMUSG00000051351	22704	Zfp46	832.798	-0.582152	0.183701	3.16902	0.00152956	Down
1117	ENSMUSG00000051375	75599	Pcdh1	10323.9	0.42012	0.175533	-2.3934	0.0166931	Up
1118	ENSMUSG00000051379	71436	Flrt3	1162.93	0.524409	0.137287	-3.81979	0.000133564	Up
1119	ENSMUSG00000051599	93873	Pcdhb2	126.054	0.656614	0.254971	-2.57526	0.0100166	Up
1120	ENSMUSG00000051703	319998	Tmem198	580	0.61374	0.204068	-3.00752	0.00263385	Up
1121	ENSMUSG00000051790	216856	Nlgn2	4933.5	0.447484	0.192329	-2.32666	0.0199834	Up
1122	ENSMUSG00000052310	30791	Slc39a1	366.06	0.548037	0.165101	-3.31941	0.000902063	Up
1123	ENSMUSG00000052428	68944	Tmco1	316.17	0.536367	0.21799	-2.46051	0.0138738	Up
1124	ENSMUSG00000052656	22644	Rnf103	912.943	0.34185	0.147895	-2.31144	0.0208083	Up
1125	ENSMUSG00000052726	240776	Kcnt2	1241.82	0.266619	0.130773	-2.03879	0.0414714	Up
1126	ENSMUSG00000053024	21367	Cntn2	1846.85	0.583668	0.162353	-3.59507	0.000324309	Up
1127	ENSMUSG00000053025	64176	Sv2b	10471.8	0.429213	0.187711	-2.28657	0.0222209	Up
1128	ENSMUSG00000053334	231630	Ficd	277.517	0.537288	0.188029	-2.85748	0.00427024	Up
1129	ENSMUSG00000053754	67772	Chd8	5781.27	-0.279227	0.116671	2.39329	0.0166981	Down
1130	ENSMUSG00000053877	100043597	Srcap	381.421	-0.365219	0.180295	2.02567	0.0427982	Down
1131	ENSMUSG00000054013	104885	Tmem179	1724.75	0.547012	0.18228	-3.00093	0.00269153	Up
1132	ENSMUSG00000054162	72902	Spock3	876.159	0.741075	0.232838	-3.18279	0.00145866	Up
1133	ENSMUSG00000054196	68588	Cthrc1	44.0893	0.800249	0.336865	-2.37558	0.0175215	Up
1134	ENSMUSG00000054199	76022	Gon4l	1644.57	-0.362092	0.129062	2.80557	0.00502273	Down
1135	ENSMUSG00000054263	16880	Lifr	2195.29	0.368198	0.154895	-2.37709	0.01745	Up
1136	ENSMUSG00000054408	76687	Spcs3	841.628	0.574259	0.208316	-2.75667	0.00583927	Up
1137	ENSMUSG00000054428	11983	Atpif1	490.309	0.420092	0.20964	-2.00388	0.0450832	Up
1138	ENSMUSG00000054693	11487	Adam10	1302.1	0.369862	0.171496	-2.15669	0.03103	Up
1139	ENSMUSG00000054720	100604	Lrrc8c	764.614	0.489268	0.168332	-2.90656	0.00365424	Up
1140	ENSMUSG00000054793	260299	Cadm4	1500.55	0.626525	0.2413	-2.59646	0.00941903	Up
1141	ENSMUSG00000054909	71304	Wbscr25	9.09148	-1.3613	0.673798	2.02034	0.0433476	Down
1142	ENSMUSG00000055003	211187	Lrtm2	752.264	0.716611	0.201106	-3.56335	0.000366147	Up
1143	ENSMUSG00000055022	12805	Cntn1	9994.86	0.444166	0.187698	-2.36638	0.0179628	Up
1144	ENSMUSG00000055044	54132	Pdlim1	46.008	0.775601	0.312146	-2.48473	0.0129648	Up
1145	ENSMUSG00000055172	50909	C1ra	23.2551	1.02551	0.482983	-2.12328	0.0337301	Up
1146	ENSMUSG00000055235	269633	Wdr86	2.91077	3.86385	1.6306	-2.36959	0.017808	Up
1147	ENSMUSG00000055254	18212	Ntrk2	10620.7	0.388858	0.158984	-2.4459	0.0144491	Up
1148	ENSMUSG00000055373	14348	Fut9	1990.41	0.658749	0.230143	-2.86235	0.00420515	Up
1149	ENSMUSG00000055409	338352	Nell1	1997.79	0.370009	0.153853	-2.40495	0.0161747	Up
1150	ENSMUSG00000055447	16423	Cd47	3720.84	0.411339	0.184932	-2.22427	0.0261303	Up
1151	ENSMUSG00000055639	13134	Dach1	60.1957	-0.663406	0.318326	2.08405	0.0371559	Down
1152	ENSMUSG00000055691	414089	Gja6	97.491	-0.594628	0.294984	2.0158	0.0438207	Down
1153	ENSMUSG00000055737	14600	Ghr	175.684	-0.529069	0.206792	2.55847	0.0105135	Down
1154	ENSMUSG00000055782	26874	Abcd2	322.36	0.551497	0.278836	-1.97785	0.0479451	Up
1155	ENSMUSG00000055897	100043911	Ppp4r1l-ps	332.003	-0.474213	0.207836	2.28167	0.0225091	Down
1156	ENSMUSG00000055943	73024	Emc7	1366.74	0.522968	0.223446	-2.34046	0.0192598	Up
1157	ENSMUSG00000056091	20454	St3gal5	1713.54	0.432613	0.20685	-2.09143	0.0364895	Up
1158	ENSMUSG00000056124	56386	B4galt6	2044.68	0.486628	0.170136	-2.86023	0.00423338	Up
1159	ENSMUSG00000056145	229694	AI504432	324.108	0.534541	0.22258	-2.40156	0.0163251	Up
1160	ENSMUSG00000056174	329941	Col8a2	12.794	1.93485	0.721467	-2.68182	0.00732229	Up
1161	ENSMUSG00000056222	20745	Spock1	4221.99	0.519986	0.170104	-3.05687	0.00223661	Up
1162	ENSMUSG00000056296	72003	Synpr	1812.29	0.600945	0.166347	-3.61261	0.000303131	Up
1163	ENSMUSG00000056429	22134	Tgoln1	2536.56	0.545184	0.204221	-2.66958	0.00759465	Up
1164	ENSMUSG00000056592	210104	Zfp658	204.599	-0.391122	0.177104	2.20843	0.0272145	Down
1165	ENSMUSG00000056665	223626	Them6	432.039	0.537172	0.244814	-2.19421	0.0282204	Up
1166	ENSMUSG00000056673	20592	Kdm5d	860.873	-12.3056	1.18827	10.3559	3.93393e-25	Down
1167	ENSMUSG00000056708	15939	Ier5	466.949	0.697072	0.310463	-2.24526	0.0247512	Up
1168	ENSMUSG00000056812	20451	St8sia3	2649.03	0.501323	0.179961	-2.78573	0.00534067	Up
1169	ENSMUSG00000057060	210027	Slc35f3	755.517	0.384639	0.147467	-2.6083	0.00909942	Up
1170	ENSMUSG00000057069	67475	Ero1lb	589.76	0.380106	0.135999	-2.79491	0.00519135	Up
1171	ENSMUSG00000057133	71389	Chd6	6324.67	-0.415569	0.127371	3.26266	0.00110373	Down
1172	ENSMUSG00000057176	233899	Ccdc189	106.298	-0.727538	0.249488	2.91612	0.00354413	Down
1173	ENSMUSG00000057246	407788	BC051142	85.5376	-0.620768	0.252502	2.45846	0.0139533	Down
1174	ENSMUSG00000057322	67671	Rpl38	335.384	0.513941	0.26111	-1.96829	0.0490345	Up
1175	ENSMUSG00000057530	230857	Ece1	866.694	0.492671	0.180816	-2.72471	0.00643575	Up
1176	ENSMUSG00000057541	78697	Pus7	531.809	-0.342819	0.166965	2.05323	0.0400498	Down
1177	ENSMUSG00000057841	19951	Rpl32	349.78	0.562825	0.222743	-2.52679	0.011511	Up
1178	ENSMUSG00000058153	56747	Sez6l	8349.79	0.474799	0.154156	-3.07998	0.00207015	Up
1179	ENSMUSG00000058248	16510	Kcnh1	2001.09	0.479843	0.152317	-3.15029	0.00163108	Up
1180	ENSMUSG00000058254	21912	Tspan7	7153.27	0.682788	0.223591	-3.05374	0.00226005	Up
1181	ENSMUSG00000058297	94214	Spock2	11789.2	0.525314	0.191245	-2.74681	0.00601773	Up
1182	ENSMUSG00000058441	406218	Panx2	759.36	0.357065	0.148586	-2.40308	0.0162575	Up
1183	ENSMUSG00000058488	16591	Kl	368.495	0.45871	0.223489	-2.05249	0.040122	Up
1184	ENSMUSG00000058546	268449	Rpl23a	353.017	0.525421	0.232324	-2.26158	0.0237232	Up
1185	ENSMUSG00000058558	100503670	Rpl5	733.093	0.307764	0.146663	-2.09844	0.0358662	Up
1186	ENSMUSG00000058569	67511	Tmed9	1254.19	0.480999	0.19213	-2.50351	0.0122968	Up
1187	ENSMUSG00000058600	19946	Rpl30	597.574	0.396732	0.169959	-2.33428	0.0195812	Up
1188	ENSMUSG00000058793	110911	Cds2	9731.56	0.433257	0.179019	-2.42017	0.0155132	Up
1189	ENSMUSG00000058975	16502	Kcnc1	3237.86	0.380823	0.120494	-3.1605	0.00157496	Up
1190	ENSMUSG00000058997	219189	Vwa8	1490.05	-0.252866	0.123988	2.03944	0.0414064	Down
1191	ENSMUSG00000059013	27387	Sh2d3c	225.103	-0.437622	0.217237	2.01449	0.0439583	Down
1192	ENSMUSG00000059288	12593	Cdyl	220.419	0.413288	0.195895	-2.10975	0.03488	Up
1193	ENSMUSG00000059316	26569	Slc27a4	1970.37	0.496244	0.192048	-2.58396	0.00976728	Up
1194	ENSMUSG00000059920	67609	4930453N24Rik	310.33	0.370649	0.169069	-2.19229	0.0283587	Up
1195	ENSMUSG00000059991	53324	Nptx2	473.944	0.661361	0.317206	-2.08495	0.0370734	Up
1196	ENSMUSG00000060181	215436	Slc35e3	436.572	0.349326	0.171629	-2.03535	0.0418154	Up
1197	ENSMUSG00000060284	170574	Sp7	6.317	-2.21297	0.939083	2.35653	0.0184468	Down
1198	ENSMUSG00000060678	319155	Hist1h4c	255.955	0.698848	0.282575	-2.47314	0.0133933	Up
1199	ENSMUSG00000060681	236794	Slc9a6	1628.22	0.488895	0.187689	-2.60482	0.0091922	Up
1200	ENSMUSG00000060703	66205	Cd302	45.3884	0.901228	0.333913	-2.69899	0.00695495	Up
1201	ENSMUSG00000060780	74342	Lrrtm1	1910.46	0.43598	0.152257	-2.86345	0.00419058	Up
1202	ENSMUSG00000060798	380614	Intu	445.86	-0.339098	0.169364	2.00218	0.0452649	Down
1203	ENSMUSG00000060802	12010	B2m	217.869	0.884439	0.284427	-3.10955	0.00187372	Up
1204	ENSMUSG00000060862	230848	Zbtb40	351.905	0.401296	0.177489	-2.26096	0.0237616	Up
1205	ENSMUSG00000060938	19941	Rpl26	415.484	0.698262	0.265561	-2.62939	0.00855393	Up
1206	ENSMUSG00000060981	69386	Hist1h4h	191.534	0.591876	0.271482	-2.18017	0.0292449	Up
1207	ENSMUSG00000061273	236792	Mmgt1	276.725	0.620297	0.213213	-2.90929	0.00362255	Up
1208	ENSMUSG00000061306	72055	Slc38a10	1076.27	0.373362	0.16928	-2.20559	0.0274125	Up
1209	ENSMUSG00000061411	329540	Nol4l	876.955	-0.340047	0.158399	2.14677	0.0318118	Down
1210	ENSMUSG00000061576	13483	Dpp6	9575.88	0.289362	0.138953	-2.08245	0.0373016	Up
1211	ENSMUSG00000061666	66569	Gdpd1	916.096	0.552332	0.180865	-3.05383	0.00225936	Up
1212	ENSMUSG00000061808	22139	Ttr	981.544	3.47673	1.63912	-2.1211	0.0339133	Up
1213	ENSMUSG00000061859	12695	Patj	432.812	-0.415919	0.182565	2.27819	0.0227151	Down
1214	ENSMUSG00000061983	20042	Rps12	387.212	0.508424	0.207797	-2.44674	0.0144157	Up
1215	ENSMUSG00000062044	381983	Lmtk3	6330.15	0.340785	0.173555	-1.96356	0.0495814	Up
1216	ENSMUSG00000062209	13869	Erbb4	2184.25	0.356968	0.170689	-2.09134	0.0364976	Up
1217	ENSMUSG00000062372	83762	Otof	267.241	-0.847635	0.357179	2.37314	0.0176375	Down
1218	ENSMUSG00000062760	72301	Shisal1	786.538	0.287703	0.137322	-2.09509	0.0361629	Up
1219	ENSMUSG00000062778	81600	Chia1	38.2703	-0.823627	0.393062	2.09541	0.0361342	Down
1220	ENSMUSG00000062785	16504	Kcnc3	2630.88	0.410701	0.172072	-2.3868	0.0169958	Up
1221	ENSMUSG00000062931	237411	Zfp938	136.384	0.482206	0.203209	-2.37296	0.0176461	Up
1222	ENSMUSG00000063011	56047	Msln	7.51182	-1.72618	0.789382	2.18675	0.0287608	Down
1223	ENSMUSG00000063239	268934	Grm4	501.949	0.564101	0.221051	-2.55191	0.0107135	Up
1224	ENSMUSG00000063362	207958	Alg11	608.075	0.49852	0.184349	-2.70421	0.00684663	Up
1225	ENSMUSG00000063406	73130	Tmed5	175.386	0.564001	0.260832	-2.16232	0.0305935	Up
1226	ENSMUSG00000063457	20054	Rps15	707.432	0.514647	0.237493	-2.167	0.0302348	Up
1227	ENSMUSG00000063531	20349	Sema3e	1842.46	0.358178	0.150055	-2.38697	0.0169878	Up
1228	ENSMUSG00000063681	170788	Crb1	71.7746	-1.0954	0.437841	2.50181	0.0123559	Down
1229	ENSMUSG00000063687	93876	Pcdhb5	150.464	0.57193	0.193049	-2.96262	0.00305029	Up
1230	ENSMUSG00000063870	107932	Chd4	6355.42	-0.479936	0.156317	3.07027	0.00213866	Down
1231	ENSMUSG00000063873	94249	Slc24a3	3839.97	0.349109	0.163819	-2.13106	0.0330843	Up
1232	ENSMUSG00000063952	268936	Brpf3	675.026	-0.282756	0.141033	2.00489	0.0449747	Down
1233	ENSMUSG00000064105	94219	Cnnm2	1207.39	0.311993	0.159108	-1.96089	0.0498923	Up
1234	ENSMUSG00000064225	75552	Paqr9	1875.24	0.35288	0.148162	-2.38172	0.0172318	Up
1235	ENSMUSG00000064329	20265	Scn1a	5365.63	0.315346	0.130882	-2.40939	0.0159791	Up
1236	ENSMUSG00000064345	17717	ND2	232.139	0.698208	0.300573	-2.32292	0.0201835	Up
1237	ENSMUSG00000064351	17708	COX1	3057.35	0.554244	0.282332	-1.96309	0.0496353	Up
1238	ENSMUSG00000064367	17721	ND5	613.751	0.672264	0.29299	-2.2945	0.021762	Up
1239	ENSMUSG00000065037	19817	Rn7sk	75646.7	0.470521	0.20729	-2.26987	0.0232156	Up
1240	ENSMUSG00000066113	77739	Adamtsl1	449.217	-0.446256	0.201715	2.2123	0.0269456	Down
1241	ENSMUSG00000066197	209776	Gpr139	50.5016	0.984607	0.310556	-3.17047	0.00152192	Up
1242	ENSMUSG00000066324	242291	Impad1	1701.17	0.509568	0.226873	-2.24605	0.0247009	Up
1243	ENSMUSG00000066438	217682	Plekhd1	35.6828	-0.841902	0.366269	2.29859	0.0215282	Down
1244	ENSMUSG00000067276	12338	Capn6	80.662	-0.540352	0.25203	2.144	0.0320332	Down
1245	ENSMUSG00000067288	54127	Rps28	258.551	0.472521	0.207654	-2.27552	0.022875	Up
1246	ENSMUSG00000067336	12168	Bmpr2	5366.12	0.392215	0.174222	-2.25123	0.0243707	Up
1247	ENSMUSG00000067365	66309	Tmem128	271.856	0.38668	0.166967	-2.31591	0.020563	Up
1248	ENSMUSG00000067768	27083	Xlr4b	3.33193	-4.22496	1.70015	2.48505	0.0129535	Down
1249	ENSMUSG00000068040	99237	Tm9sf4	1986.37	0.338513	0.149411	-2.26565	0.0234728	Up
1250	ENSMUSG00000068115	78177	Ninl	211.585	-0.482653	0.202493	2.38355	0.0171466	Down
1251	ENSMUSG00000068196	12837	Col8a1	34.6913	0.965197	0.488789	-1.97467	0.0483057	Up
1252	ENSMUSG00000068323	232156	Slc4a5	11.8913	2.87238	1.04819	-2.74034	0.00613764	Up
1253	ENSMUSG00000068328	11993	Aup1	880.302	0.360658	0.14281	-2.52544	0.0115553	Up
1254	ENSMUSG00000068373	241589	D430041D05Rik	6008.24	0.366965	0.139799	-2.62495	0.00866626	Up
1255	ENSMUSG00000068457	22290	Uty	320.686	-11.8434	1.18953	9.95634	2.36616e-23	Down
1256	ENSMUSG00000068740	53883	Celsr2	10462.2	0.431447	0.174579	-2.47136	0.0134602	Up
1257	ENSMUSG00000068747	20661	Sort1	13259.5	0.444962	0.167521	-2.65615	0.00790382	Up
1258	ENSMUSG00000068855	319176	Hist2h2ac	97.5242	0.680951	0.269767	-2.52422	0.0115956	Up
1259	ENSMUSG00000068923	229521	Syt11	11752.5	0.512742	0.21168	-2.42225	0.0154247	Up
1260	ENSMUSG00000069045	26900	Ddx3y	312.545	-11.8062	1.18944	9.9258	3.21504e-23	Down
1261	ENSMUSG00000069049	26908	Eif2s3y	504.961	-11.5359	1.19236	9.67486	3.85636e-22	Down
1262	ENSMUSG00000069072	241919	Slc7a14	5914.5	0.480014	0.167084	-2.87289	0.00406731	Up
1263	ENSMUSG00000069266	326620	Hist1h4b	68.1494	0.623105	0.305583	-2.03907	0.0414435	Up
1264	ENSMUSG00000069806	81904	Cacng7	584.93	0.418252	0.176772	-2.36606	0.0179786	Up
1265	ENSMUSG00000069833	66395	Ahnak	243.965	0.468639	0.193136	-2.42647	0.0152466	Up
1266	ENSMUSG00000070287	245020	Slc35g2	206.022	0.532884	0.249344	-2.13715	0.0325861	Up
1267	ENSMUSG00000070304	72821	Scn2b	5293.17	0.525866	0.212214	-2.47801	0.0132119	Up
1268	ENSMUSG00000070366	381925	Plpp4	64.4568	0.603253	0.29844	-2.02135	0.0432432	Up
1269	ENSMUSG00000070368	246691	Prok1	5.132	-1.8483	0.931152	1.98496	0.0471488	Down
1270	ENSMUSG00000070436	12406	Serpinh1	13.5228	1.68626	0.655281	-2.57334	0.0100723	Up
1271	ENSMUSG00000070498	208151	Tmem132b	4668.64	0.330738	0.156958	-2.10718	0.0351022	Up
1272	ENSMUSG00000070570	72961	Slc17a7	19622.7	0.517766	0.190569	-2.71694	0.0065888	Up
1273	ENSMUSG00000070639	433926	Lrrc8b	1835.16	0.540149	0.210475	-2.56633	0.0102781	Up
1274	ENSMUSG00000070780	245945	Rbm47	8.08652	2.24169	0.979207	-2.28929	0.0220623	Up
1275	ENSMUSG00000071176	234094	Arhgef10	374.351	-0.555772	0.171065	3.24889	0.00115858	Down
1276	ENSMUSG00000071252	72371	2210408I21Rik	526.716	-0.330404	0.153841	2.1477	0.0317379	Down
1277	ENSMUSG00000071649	72727	B3gat3	733.64	0.556814	0.199956	-2.78468	0.00535802	Up
1278	ENSMUSG00000071650	14376	Ganab	2377.21	0.340336	0.141159	-2.41102	0.0159082	Up
1279	ENSMUSG00000071657	14705	Bscl2	1547.93	0.341923	0.157703	-2.16815	0.0301475	Up
1280	ENSMUSG00000071847	494504	Apcdd1	190.244	0.459604	0.197274	-2.32978	0.0198177	Up
1281	ENSMUSG00000071862	107065	Lrrtm2	1392.09	0.496143	0.208432	-2.38036	0.0172959	Up
1282	ENSMUSG00000072900	723880	Mir540	37.8182	-0.821016	0.418102	1.96367	0.0495679	Down
1283	ENSMUSG00000073139	236848	Tmem185a	601.099	0.51987	0.170936	-3.04132	0.00235541	Up
1284	ENSMUSG00000073411	14964	H2-D1	162.623	0.843922	0.313609	-2.691	0.00712379	Up
1285	ENSMUSG00000073530	23850	Pappa2	81.7689	-0.832033	0.407358	2.04251	0.0411012	Down
1286	ENSMUSG00000073616	66915	Cops9	276.67	0.434515	0.195576	-2.22171	0.0263026	Up
1287	ENSMUSG00000073702	114641	Rpl31	485.412	0.527916	0.215212	-2.45301	0.0141666	Up
1288	ENSMUSG00000073725	68421	Lmbrd1	2737.53	0.367017	0.169888	-2.16034	0.0307461	Up
1289	ENSMUSG00000074212	70604	Dnajb14	1629.86	0.357097	0.155211	-2.30072	0.0214076	Up
1290	ENSMUSG00000074746	107368	Pdzd8	1620.73	0.357239	0.173369	-2.06057	0.0393437	Up
1291	ENSMUSG00000074794	105171	Arrdc3	600.608	0.470632	0.166427	-2.82785	0.00468613	Up
1292	ENSMUSG00000074825	73338	Itpripl1	7.66025	2.6601	0.928828	-2.86393	0.00418418	Up
1293	ENSMUSG00000074892	93961	B3galt5	930.073	0.487764	0.15125	-3.22488	0.00126024	Up
1294	ENSMUSG00000074923	214230	Pak6	625.88	-0.429015	0.147295	2.91262	0.00358412	Down
1295	ENSMUSG00000074925	72351	Ptar1	284.404	0.405763	0.200477	-2.02399	0.0429713	Up
1296	ENSMUSG00000074968	228432	Ano3	2793.81	0.355003	0.16857	-2.10597	0.0352068	Up
1297	ENSMUSG00000075012	14221	Fjx1	511.153	0.44967	0.203468	-2.21003	0.0271028	Up
1298	ENSMUSG00000075419	227697	Dolk	346.471	0.485713	0.206645	-2.35048	0.0187494	Up
1299	ENSMUSG00000075470	380959	Alg10b	703.664	0.505539	0.188592	-2.6806	0.00734913	Up
1300	ENSMUSG00000075486	66200	Commd6	107.596	0.483362	0.232733	-2.0769	0.0378112	Up
1301	ENSMUSG00000075538	100038708	Gm10855	1010.42	-0.669596	0.232301	2.88245	0.00394601	Down
1302	ENSMUSG00000075701	109815	Selenos	407.061	0.428676	0.21501	-1.99375	0.0461791	Up
1303	ENSMUSG00000075703	28042	Selenoi	1530.92	0.394674	0.148698	-2.65421	0.00794951	Up
1304	ENSMUSG00000076433	58251	Cep295nl	62.42	-0.942612	0.475886	1.98075	0.0476191	Down
1305	ENSMUSG00000077025	100124466	Mir493	43.9812	-0.950383	0.319263	2.9768	0.00291271	Down
1306	ENSMUSG00000077714	100313519	Snord17	781.413	0.354225	0.161482	-2.19359	0.028265	Up
1307	ENSMUSG00000078161	209601	Erich3	369.2	-0.343817	0.161964	2.1228	0.0337705	Down
1308	ENSMUSG00000078307	330941	AI593442	2423.79	0.5252	0.250005	-2.10076	0.035662	Up
1309	ENSMUSG00000078517	230866	Emc1	2719.2	0.354292	0.165052	-2.14656	0.0318287	Up
1310	ENSMUSG00000078670	100038347	Fam174b	285.583	0.512885	0.224476	-2.28481	0.022324	Up
1311	ENSMUSG00000078681	68634	Tm2d3	448.183	0.569696	0.190538	-2.98993	0.00279043	Up
1312	ENSMUSG00000078713	68512	Tomm5	94.4306	0.536949	0.260613	-2.06034	0.0393665	Up
1313	ENSMUSG00000078713	666377	Gm8069	94.4306	0.536949	0.260613	-2.06034	0.0393665	Up
1314	ENSMUSG00000078716	242409	Tmem8b	1041.38	0.3602	0.174845	-2.06012	0.0393875	Up
1315	ENSMUSG00000078974	20335	Sec61g	157.639	0.455313	0.228472	-1.99286	0.0462765	Up
1316	ENSMUSG00000079022	69700	Col22a1	76.084	-0.690587	0.287386	2.40299	0.0162615	Down
1317	ENSMUSG00000079037	19122	Prnp	8750.09	0.487162	0.208488	-2.33665	0.0194575	Up
1318	ENSMUSG00000079105	109828	C7	39.454	-0.919872	0.375829	2.44758	0.014382	Down
1319	ENSMUSG00000079436	100040591	Kcnj13	9.4554	2.29793	0.930268	-2.47018	0.0135046	Up
1320	ENSMUSG00000079487	59024	Med12	904.461	-0.428633	0.191339	2.24018	0.0250794	Down
1321	ENSMUSG00000080980	237880	1700071K01Rik	71.2356	-0.766155	0.316642	2.41962	0.0155366	Down
1322	ENSMUSG00000083282	56464	Ctsf	745.355	0.384042	0.162523	-2.36301	0.0181273	Up
1323	ENSMUSG00000084890	353123	A830036E02Rik	727.643	-0.379859	0.187412	2.02686	0.0426768	Down
1324	ENSMUSG00000085007	100503068	Gm11549	62.5637	1.01305	0.409643	-2.473	0.0133984	Up
1325	ENSMUSG00000085069	100042178	Gm13111	12.1701	1.30216	0.632567	-2.05853	0.0395393	Up
1326	ENSMUSG00000085078	77417	C030013C21Rik	9.47278	-1.58865	0.732943	2.16749	0.0301974	Down
1327	ENSMUSG00000085794	574519	Vax2os	2.41793	-3.73948	1.61621	2.31374	0.0206821	Down
1328	ENSMUSG00000086150	414068	Bach2os	1.56383	-4.16582	1.90533	2.18641	0.0287858	Down
1329	ENSMUSG00000086503	213742	Xist	18211	12.1375	0.34637	-35.042	5.17081e-269	Up
1330	ENSMUSG00000086596	382111	Susd5	35.1604	1.44206	0.522569	-2.75956	0.00578794	Up
1331	ENSMUSG00000086841	69221	2410006H16Rik	129.934	0.453705	0.213334	-2.12674	0.0334419	Up
1332	ENSMUSG00000087174	71445	5530601H04Rik	352.669	0.468134	0.159665	-2.93198	0.00336809	Up
1333	ENSMUSG00000087370	621976	Tmem170b	1007.7	0.27234	0.138852	-1.96138	0.0498351	Up
1334	ENSMUSG00000088088	19782	Rmrp	19053.6	-0.46475	0.203085	2.28845	0.0221114	Down
1335	ENSMUSG00000089706	78603	B230216N24Rik	267.036	-0.452136	0.22174	2.03904	0.041446	Down
1336	ENSMUSG00000089911	15247	Mfsd14a	951.685	0.324525	0.160067	-2.02744	0.0426179	Up
1337	ENSMUSG00000090083	58230	Rnf8	95.8722	-0.43552	0.220129	1.97848	0.0478751	Down
1338	ENSMUSG00000091387	218476	Gcnt4	126.193	0.911001	0.382639	-2.38084	0.0172733	Up
1339	ENSMUSG00000091749	22109	Tspy-ps	2.67872	-4.93509	1.66008	2.9728	0.00295097	Down
1340	ENSMUSG00000092751	100526477	Mir3080	19.4507	-0.995744	0.48586	2.04945	0.0404186	Down
1341	ENSMUSG00000095098	240514	Ccdc85b	160.282	0.548491	0.236157	-2.32257	0.0202024	Up
1342	ENSMUSG00000095139	18992	Pou3f2	68.172	0.934533	0.379568	-2.4621	0.0138127	Up
1343	ENSMUSG00000095407	622645	Tmem200c	192.827	0.504216	0.18428	-2.73614	0.00621645	Up
1344	ENSMUSG00000096146	16514	Kcnj11	627.191	0.590012	0.218486	-2.70045	0.0069245	Up
1345	ENSMUSG00000097636	381232	Mirt1	304.031	-0.892477	0.238442	3.74296	0.000181866	Down
1346	ENSMUSG00000098022	330502	Zfp82	30.8529	-0.861694	0.367606	2.34407	0.0190745	Down
1347	ENSMUSG00000098923	226351	Tmem185b	284.54	0.547704	0.198162	-2.76393	0.00571103	Up
1348	ENSMUSG00000098926	102466761	Mir6904	6.33696	-2.03255	0.846633	2.40075	0.0163617	Down
1349	ENSMUSG00000100084	70281	2310068J16Rik	5.34957	2.0236	0.984511	-2.05543	0.0398373	Up
1350	ENSMUSG00000100241	20508	Slc18a3	4.893	3.04625	1.52923	-1.99201	0.0463694	Up
1351	ENSMUSG00000102416	71166	4933424G06Rik	7.98475	-1.53289	0.745918	2.05503	0.0398758	Down
1352	ENSMUSG00000102543	93708	Pcdhgc5	2497.55	0.441647	0.184027	-2.39991	0.0163993	Up
1353	ENSMUSG00000102697	353237	Pcdhac2	1440.01	0.439858	0.172225	-2.55397	0.0106503	Up
1354	ENSMUSG00000102869	347740	2900097C17Rik	5356.28	0.488568	0.18837	-2.59366	0.00949609	Up
1355	ENSMUSG00000104148	353234	Pcdha2	103.57	0.45988	0.232623	-1.97693	0.0480491	Up
1356	ENSMUSG00000104960	69895	Snhg8	139.319	0.529353	0.263364	-2.00997	0.0444347	Up
1357	ENSMUSG00000105218	330133	Gm38413	251.597	-0.581427	0.257753	2.25575	0.0240861	Down
1358	ENSMUSG00000106154	102465711	Mir7232	2.11887	-4.60081	2.33232	1.97263	0.0485378	Down
1359	ENSMUSG00000106253	723871	Mir468	1.93346	-4.46919	2.12296	2.10516	0.035277	Down
1360	ENSMUSG00000106589	70970	4931419H13Rik	4.96047	-2.10391	0.947561	2.22035	0.0263953	Down
1361	ENSMUSG00000108841	268729	Frmpd2	26.4296	-0.884098	0.39657	2.22936	0.0257897	Down
1362	ENSMUSG00000109021	108167437	Gm44812	94.8722	-1.14879	0.460823	2.4929	0.0126704	Down
1363	ENSMUSG00000110195	207728	Pde2a	150.015	-0.489293	0.203621	2.40296	0.0162628	Down
1364	ENSMUSG00000110924	105245003	Gm40518	46.509	0.715875	0.348967	-2.05141	0.0402267	Up
1365	ENSMUSG00000111765	100038575	Gm10635	2.55533	3.65392	1.58469	-2.30576	0.0211239	Up
1366	ENSMUSG00000112117	110333	Rmst	249.739	-0.387498	0.188173	2.05927	0.0394685	Down
1367	ENSMUSG00000114590	328324	5930438M14Rik	4.81063	2.16507	0.999756	-2.1656	0.0303416	Up

## Sheet: Suppl. Dataset 6c
Suppl. Dataset 6c: Proestrus-Male comparison (DEG_Pro-Male)
	Ensembl_ID	ENTREZID	SYMBOL	baseMean	log2FoldChange	lfcSE	stat	pvalue	Direction (Up or Down)
1	ENSMUSG00000000085	29871	Scmh1	985.118	-0.237388	0.117778	-2.01555	0.0438472	Down
2	ENSMUSG00000000126	216795	Wnt9a	83.2298	-0.565291	0.246347	-2.2947	0.0217506	Down
3	ENSMUSG00000000127	14158	Fer	803.86	-0.227198	0.112454	-2.02036	0.0433456	Down
4	ENSMUSG00000000149	14673	Gna12	319.455	0.353593	0.141299	2.50244	0.0123339	Up
5	ENSMUSG00000000171	66925	Sdhd	279.579	0.371093	0.161674	2.29532	0.0217151	Up
6	ENSMUSG00000000223	13497	Drp2	1740.88	-0.204087	0.100864	-2.02339	0.0430334	Down
7	ENSMUSG00000000326	12846	Comt	557.538	0.312543	0.126675	2.46727	0.0136147	Up
8	ENSMUSG00000000365	30054	Rnf17	25.6029	-0.829439	0.413176	-2.00747	0.0446996	Down
9	ENSMUSG00000000532	11479	Acvr1b	2423.99	0.354542	0.106381	3.33276	0.000859887	Up
10	ENSMUSG00000000605	12727	Clcn4	2812.78	0.287382	0.108994	2.63668	0.00837207	Up
11	ENSMUSG00000000632	20370	Sez6	5892.68	0.3638	0.123328	2.94987	0.00317905	Up
12	ENSMUSG00000000740	270106	Rpl13	583.312	0.311695	0.152889	2.03871	0.041479	Up
13	ENSMUSG00000000753	20317	Serpinf1	44.1169	1.11136	0.327802	3.39034	0.000698063	Up
14	ENSMUSG00000000787	13205	Ddx3x	2231.46	0.428624	0.107425	3.98997	6.61e-05	Up
15	ENSMUSG00000001119	12833	Col6a1	612.047	-0.362649	0.176367	-2.05622	0.039761	Down
16	ENSMUSG00000001157	23885	Gmcl1	581.1	-0.290974	0.130712	-2.22608	0.026009	Down
17	ENSMUSG00000001211	28169	Agpat3	2383.31	0.233551	0.0996687	2.34327	0.0191155	Up
18	ENSMUSG00000001227	20359	Sema6b	2600.97	0.347351	0.109805	3.16335	0.00155967	Up
19	ENSMUSG00000001240	54409	Ramp2	145.64	0.424509	0.209897	2.02247	0.043128	Up
20	ENSMUSG00000001305	67223	Rrp15	281.249	-0.295059	0.145967	-2.0214	0.0432383	Down
21	ENSMUSG00000001418	56700	Glmp	405.452	0.307243	0.130139	2.36089	0.0182313	Up
22	ENSMUSG00000001419	17261	Mef2d	2406.78	0.220096	0.101705	2.16405	0.0304603	Up
23	ENSMUSG00000001420	71913	Tmem79	15.0333	1.20133	0.524249	2.29152	0.0219335	Up
24	ENSMUSG00000001506	12842	Col1a1	18.7269	0.973405	0.494653	1.96785	0.0490848	Up
25	ENSMUSG00000001507	16400	Itga3	483.639	0.311022	0.141909	2.1917	0.0284014	Up
26	ENSMUSG00000001525	22154	Tubb5	2279.3	0.353469	0.150323	2.3514	0.0187031	Up
27	ENSMUSG00000001576	67458	Ergic1	1725.83	0.249683	0.112545	2.21851	0.02652	Up
28	ENSMUSG00000001663	14871	Gstt1	29.8857	0.775623	0.375731	2.0643	0.038989	Up
29	ENSMUSG00000001802	435965	Lrp3	1265.4	0.285917	0.106723	2.67906	0.00738282	Up
30	ENSMUSG00000001910	66830	Nacc1	884.573	0.261853	0.108242	2.41913	0.0155575	Up
31	ENSMUSG00000001911	18032	Nfix	2530.26	0.252701	0.109429	2.30926	0.0209291	Up
32	ENSMUSG00000001930	22371	Vwf	12.6534	1.59716	0.722876	2.20945	0.0271436	Up
33	ENSMUSG00000001985	14807	Grik3	2497.11	0.43374	0.12805	3.38728	0.000705905	Up
34	ENSMUSG00000001986	53623	Gria3	7210.03	-0.246054	0.0892274	-2.7576	0.00582271	Down
35	ENSMUSG00000001995	244668	Sipa1l2	1365.17	0.434784	0.1176	3.69716	0.000218029	Up
36	ENSMUSG00000001998	108011	Ap4e1	522.656	-0.308821	0.132248	-2.33516	0.019535	Down
37	ENSMUSG00000002015	27061	Bcap31	503.854	0.332373	0.133937	2.48156	0.0130808	Up
38	ENSMUSG00000002064	20316	Sdf2	567.717	0.305842	0.138582	2.20694	0.027318	Up
39	ENSMUSG00000002103	11432	Acp2	1542.83	0.247296	0.117993	2.09585	0.0360956	Up
40	ENSMUSG00000002109	107986	Ddb2	267.075	-0.331973	0.147386	-2.25241	0.0242966	Down
41	ENSMUSG00000002228	71887	Ppm1j	4.85308	-3.16852	1.33808	-2.36797	0.0178861	Down
42	ENSMUSG00000002257	23853	Def6	4.776	-2.03912	1.01258	-2.01379	0.0440316	Down
43	ENSMUSG00000002329	67881	Mdp1	244.206	0.353514	0.160498	2.2026	0.0276232	Up
44	ENSMUSG00000002341	13004	Ncan	4399.38	0.299907	0.103755	2.89053	0.00384588	Up
45	ENSMUSG00000002524	67959	Puf60	731.729	0.267752	0.116745	2.29348	0.0218203	Up
46	ENSMUSG00000002602	26362	Axl	41.9684	0.733854	0.328421	2.23449	0.0254506	Up
47	ENSMUSG00000002625	54194	Akap8l	2379.31	-0.311293	0.126273	-2.46525	0.0136919	Down
48	ENSMUSG00000002763	224824	Pex6	526.994	0.312826	0.135951	2.30103	0.0213899	Up
49	ENSMUSG00000002768	17256	Mea1	169.388	0.50214	0.206657	2.42983	0.0151059	Up
50	ENSMUSG00000002778	68137	Kdelr1	620.205	0.328586	0.137711	2.38606	0.01703	Up
51	ENSMUSG00000002808	105298	Epdr1	1289.01	0.351813	0.14262	2.46679	0.013633	Up
52	ENSMUSG00000002844	11544	Adprh	705.289	0.271704	0.126303	2.15121	0.0314595	Up
53	ENSMUSG00000002908	84036	Kcnn1	166.987	0.425138	0.193443	2.19774	0.0279678	Up
54	ENSMUSG00000002981	56457	Clptm1	2569.68	0.376489	0.1109	3.39485	0.000686666	Up
55	ENSMUSG00000002985	11816	Apoe	802.105	0.32206	0.145138	2.21899	0.0264876	Up
56	ENSMUSG00000003031	12576	Cdkn1b	248.864	0.353019	0.156086	2.2617	0.0237159	Up
57	ENSMUSG00000003038	15331	Hmgn2	414.213	0.315595	0.144357	2.18621	0.0288005	Up
58	ENSMUSG00000003072	66043	Atp5d	737.341	0.333005	0.114101	2.91852	0.00351698	Up
59	ENSMUSG00000003153	20527	Slc2a3	3216.77	0.255922	0.109435	2.33856	0.019358	Up
60	ENSMUSG00000003166	13356	Dgcr2	1218.45	0.302768	0.111227	2.72208	0.00648727	Up
61	ENSMUSG00000003316	20340	Glg1	5659.85	0.263344	0.108395	2.42948	0.0151204	Up
62	ENSMUSG00000003341	67331	Atp8b3	7.09004	1.81746	0.827982	2.19505	0.0281597	Up
63	ENSMUSG00000003363	18807	Pld3	5719.42	0.316844	0.10061	3.14923	0.001637	Up
64	ENSMUSG00000003378	14809	Grik5	3089.96	0.212539	0.0957957	2.21867	0.0265092	Up
65	ENSMUSG00000003380	14470	Rabac1	759.579	0.417395	0.146037	2.85815	0.00426115	Up
66	ENSMUSG00000003402	19089	Prkcsh	1421.23	0.342233	0.112839	3.03294	0.00242186	Up
67	ENSMUSG00000003469	105653	Phyhip	2852.15	0.442825	0.146359	3.02561	0.00248135	Up
68	ENSMUSG00000003534	12305	Ddr1	667.124	0.392129	0.125293	3.12969	0.00174989	Up
69	ENSMUSG00000003573	26558	Homer3	224.44	0.405135	0.179013	2.26316	0.0236257	Up
70	ENSMUSG00000003814	12317	Calr	7126.46	0.440477	0.118769	3.70869	0.000208331	Up
71	ENSMUSG00000003847	54446	Nfat5	2664.97	-0.184613	0.0938015	-1.96812	0.049054	Down
72	ENSMUSG00000003934	13643	Efnb3	1782.63	0.296667	0.121356	2.44459	0.0145015	Up
73	ENSMUSG00000003970	26961	Rpl8	726.842	0.48097	0.159625	3.01313	0.00258571	Up
74	ENSMUSG00000004207	19156	Psap	15680.7	0.43678	0.10551	4.1397	3.48e-05	Up
75	ENSMUSG00000004267	13807	Eno2	6866.15	0.252298	0.106466	2.36976	0.0177998	Up
76	ENSMUSG00000004285	66144	Atp6v1f	278.485	0.365857	0.167507	2.18414	0.0289523	Up
77	ENSMUSG00000004356	70683	Utp20	1556.85	-0.218932	0.0984305	-2.22423	0.0261329	Down
78	ENSMUSG00000004366	20604	Sst	1950.84	0.71154	0.318666	2.23287	0.0255575	Up
79	ENSMUSG00000004394	103694	Tmed4	1056.38	0.285247	0.117353	2.43068	0.0150705	Up
80	ENSMUSG00000004460	67838	Dnajb11	939.212	0.342948	0.132652	2.58532	0.00972887	Up
81	ENSMUSG00000004667	66420	Polr2e	273.065	0.333509	0.1614	2.06635	0.038795	Up
82	ENSMUSG00000004698	79221	Hdac9	1480.16	-0.326217	0.118983	-2.74172	0.00611189	Down
83	ENSMUSG00000004748	67900	Mtfp1	503.388	0.353227	0.160182	2.20516	0.0274428	Up
84	ENSMUSG00000004846	26433	Plod3	442.563	0.249983	0.125021	1.99953	0.0455507	Up
85	ENSMUSG00000004865	20815	Srpk1	1552.84	-0.21746	0.0972654	-2.23573	0.0253692	Down
86	ENSMUSG00000004897	15191	Hdgf	640.171	0.248694	0.123935	2.00665	0.0447869	Up
87	ENSMUSG00000004936	26395	Map2k1	1574.91	0.250795	0.124991	2.00649	0.0448036	Up
88	ENSMUSG00000004937	52551	Sgta	887.948	0.311463	0.119582	2.60459	0.00919846	Up
89	ENSMUSG00000004961	53420	Syt5	2569.15	0.518962	0.117965	4.39928	1.09e-05	Up
90	ENSMUSG00000005102	27103	Eif2ak4	1278.66	-0.326818	0.108363	-3.01594	0.00256183	Down
91	ENSMUSG00000005268	19116	Prlr	142.388	0.505607	0.201635	2.50754	0.0121574	Up
92	ENSMUSG00000005299	56384	Letm1	1169.42	0.227625	0.109113	2.08614	0.0369662	Up
93	ENSMUSG00000005338	94332	Cadm3	7063.11	0.308044	0.1146	2.68799	0.00718828	Up
94	ENSMUSG00000005374	27368	Tbl2	630.507	0.307142	0.125498	2.44738	0.0143899	Up
95	ENSMUSG00000005413	15368	Hmox1	28.6717	0.830763	0.387242	2.14533	0.0319264	Up
96	ENSMUSG00000005501	227334	Usp40	1372.73	-0.260009	0.112106	-2.31931	0.0203783	Down
97	ENSMUSG00000005514	18984	Por	1573.79	0.45285	0.134687	3.36225	0.000773102	Up
98	ENSMUSG00000005575	22192	Ube2m	647.859	0.321841	0.116729	2.75716	0.00583067	Up
99	ENSMUSG00000005716	19293	Pvalb	73.4133	0.626229	0.271656	2.30523	0.0211539	Up
100	ENSMUSG00000005802	22785	Slc30a4	532.22	0.2944	0.142567	2.06499	0.0389235	Up
101	ENSMUSG00000005873	13476	Reep5	3728.78	0.377687	0.152641	2.47434	0.0133482	Up
102	ENSMUSG00000005881	66366	Ergic3	1024.7	0.296313	0.126287	2.34635	0.0189584	Up
103	ENSMUSG00000005892	22044	Trh	33.014	-2.0733	1.02347	-2.02576	0.0427889	Down
104	ENSMUSG00000006057	11951	Atp5g1	509.513	0.296145	0.125975	2.35082	0.018732	Up
105	ENSMUSG00000006205	56213	Htra1	278.453	0.361535	0.156101	2.31603	0.0205568	Up
106	ENSMUSG00000006276	13859	Eps15l1	1291.15	-0.29848	0.119264	-2.5027	0.0123251	Down
107	ENSMUSG00000006299	227290	Aamp	756.954	0.322913	0.121763	2.65199	0.00800182	Up
108	ENSMUSG00000006315	69804	Tmem147	508.261	0.375537	0.134036	2.80177	0.00508232	Up
109	ENSMUSG00000006333	76846	Rps9	568.148	0.328605	0.140129	2.34502	0.0190262	Up
110	ENSMUSG00000006362	12398	Cbfa2t3	471.341	0.347939	0.164444	2.11586	0.0343568	Up
111	ENSMUSG00000006369	14114	Fbln1	153.685	0.441731	0.190557	2.3181	0.0204439	Up
112	ENSMUSG00000006373	53328	Pgrmc1	2442.55	0.364701	0.138459	2.634	0.00843847	Up
113	ENSMUSG00000006403	240913	Adamts4	53.523	0.68159	0.318732	2.13844	0.0324808	Up
114	ENSMUSG00000006412	18637	Pfdn2	205.636	0.517112	0.186709	2.76961	0.00561229	Up
115	ENSMUSG00000006435	18011	Neurl1a	653.077	0.302724	0.132201	2.28988	0.0220285	Up
116	ENSMUSG00000006471	78797	Ndor1	626.683	-0.299784	0.12999	-2.30621	0.0210988	Down
117	ENSMUSG00000006575	51799	Rundc3a	1857.37	0.272784	0.115278	2.36632	0.0179661	Up
118	ENSMUSG00000006651	11803	Aplp1	14718.5	0.484924	0.121935	3.97692	6.98e-05	Up
119	ENSMUSG00000006675	74443	P4htm	1532.62	0.277005	0.110071	2.51662	0.0118487	Up
120	ENSMUSG00000006717	66834	Acot13	204.597	0.382246	0.171321	2.23117	0.0256696	Up
121	ENSMUSG00000006731	14421	B4galnt1	1682.78	0.319937	0.112535	2.84301	0.00446903	Up
122	ENSMUSG00000006736	67125	Tspan31	570.434	0.283001	0.128007	2.21084	0.0270472	Up
123	ENSMUSG00000006782	12799	Cnp	435.163	0.492186	0.169919	2.8966	0.00377229	Up
124	ENSMUSG00000006800	72043	Sulf2	2444.75	0.308266	0.114881	2.68335	0.00728885	Up
125	ENSMUSG00000007021	20974	Syngr3	1641.75	0.446854	0.122584	3.6453	0.000267079	Up
126	ENSMUSG00000007036	193742	Abhd16a	1180.36	0.270288	0.113561	2.3801	0.0173079	Up
127	ENSMUSG00000007038	18010	Neu1	883.853	0.381568	0.134749	2.83169	0.00463032	Up
128	ENSMUSG00000007080	18973	Pole	43.5875	-0.704823	0.32082	-2.19694	0.0280247	Down
129	ENSMUSG00000007097	98660	Atp1a2	819.772	0.294678	0.144725	2.03612	0.0417386	Up
130	ENSMUSG00000007458	17113	M6pr	1229.43	0.316229	0.138507	2.28312	0.0224231	Up
131	ENSMUSG00000007564	51792	Ppp2r1a	3153.5	0.311186	0.12632	2.46347	0.01376	Up
132	ENSMUSG00000007594	330790	Hapln4	918.481	0.434057	0.144284	3.00836	0.00262663	Up
133	ENSMUSG00000007721	234388	Ccdc124	219.539	0.484948	0.173889	2.78884	0.0052897	Up
134	ENSMUSG00000007836	77134	Hnrnpa0	441.94	0.362354	0.151997	2.38396	0.0171277	Up
135	ENSMUSG00000007872	15903	Id3	28.4253	0.816426	0.401943	2.0312	0.0422348	Up
136	ENSMUSG00000007891	13033	Ctsd	1292.37	0.47042	0.129762	3.62524	0.000288691	Up
137	ENSMUSG00000007892	56040	Rplp1	588.488	0.51246	0.151828	3.37526	0.000737465	Up
138	ENSMUSG00000007908	208982	Hmgcll1	302.083	-0.393065	0.148959	-2.63875	0.00832119	Down
139	ENSMUSG00000007950	64296	Abhd8	852.539	0.25842	0.124087	2.08257	0.03729	Up
140	ENSMUSG00000008036	232910	Ap2s1	389.907	0.395678	0.159453	2.48146	0.0130845	Up
141	ENSMUSG00000008140	69683	Emc10	1585.61	0.455398	0.122801	3.70842	0.000208555	Up
142	ENSMUSG00000008153	232370	Clstn3	7121.76	0.397815	0.110962	3.58515	0.000336881	Up
143	ENSMUSG00000008200	55935	Fnbp4	1522.76	-0.379607	0.111708	-3.3982	0.000678314	Down
144	ENSMUSG00000009035	223693	Tmem184b	656.911	0.263667	0.131438	2.00602	0.0448539	Up
145	ENSMUSG00000009293	22213	Ube2g2	275.449	0.513744	0.149512	3.43613	0.000590091	Up
146	ENSMUSG00000009406	13712	Elk1	894.089	0.340572	0.124673	2.73173	0.00630018	Up
147	ENSMUSG00000009418	215690	Nav1	4384.41	-0.268065	0.109213	-2.45452	0.0141072	Down
148	ENSMUSG00000009549	20813	Srp14	343.177	0.316734	0.155119	2.04188	0.0411634	Up
149	ENSMUSG00000009575	12419	Cbx5	2399.36	0.215874	0.108663	1.98664	0.0469622	Up
150	ENSMUSG00000009741	22221	Ubp1	2321.2	-0.260685	0.110836	-2.35198	0.0186737	Down
151	ENSMUSG00000010045	56395	Tmem115	587.479	0.457745	0.131441	3.48252	0.000496722	Up
152	ENSMUSG00000010047	15587	Hyal2	179.563	0.462385	0.174773	2.64562	0.00815405	Up
153	ENSMUSG00000010054	80385	Tusc2	365.525	0.342036	0.157957	2.16537	0.0303597	Up
154	ENSMUSG00000010095	17254	Slc3a2	1753.4	0.28273	0.102668	2.75383	0.00589016	Up
155	ENSMUSG00000010376	18002	Nedd8	214.381	0.352019	0.175083	2.01058	0.0443699	Up
156	ENSMUSG00000010803	14394	Gabra1	5314.53	0.275408	0.128355	2.14567	0.0318991	Up
157	ENSMUSG00000011306	70616	Sugp1	1144.2	-0.194352	0.0991032	-1.96111	0.0498666	Down
158	ENSMUSG00000011752	18648	Pgam1	677.612	0.29624	0.143802	2.06006	0.0393928	Up
159	ENSMUSG00000011831	14020	Evi5	1309.61	-0.228308	0.115486	-1.97693	0.0480499	Down
160	ENSMUSG00000012609	320244	Ttll5	1182.66	-0.246632	0.125088	-1.97167	0.0486473	Down
161	ENSMUSG00000013033	330814	Adgrl1	10762.4	0.275513	0.0944312	2.91761	0.00352725	Up
162	ENSMUSG00000013236	19280	Ptprs	17810.1	0.230682	0.0884229	2.60884	0.00908487	Up
163	ENSMUSG00000013275	98396	Slc41a1	767.252	0.348581	0.117103	2.97671	0.00291358	Up
164	ENSMUSG00000013593	226646	Ndufs2	1223.76	0.255639	0.118021	2.16604	0.0303081	Up
165	ENSMUSG00000013833	216154	Med16	382.424	0.271451	0.137229	1.97809	0.0479188	Up
166	ENSMUSG00000013846	20442	St3gal1	733.566	0.438684	0.132497	3.31089	0.000930007	Up
167	ENSMUSG00000013858	216157	Tmem259	1300.4	0.411389	0.121712	3.38001	0.000724822	Up
168	ENSMUSG00000013921	76686	Clip3	2248.09	0.285422	0.127254	2.24294	0.0249007	Up
169	ENSMUSG00000014232	76779	Cluap1	355.501	-0.29137	0.147566	-1.9745	0.0483244	Down
170	ENSMUSG00000014349	268470	Ube2z	687.768	0.293556	0.127423	2.30378	0.021235	Up
171	ENSMUSG00000014355	17222	Anapc1	3144.26	-0.199797	0.0915833	-2.18159	0.0291396	Down
172	ENSMUSG00000014418	246694	Hps5	544.813	-0.274579	0.134501	-2.04146	0.0412053	Down
173	ENSMUSG00000014496	105522	Ankrd28	963.964	-0.331312	0.1112	-2.97943	0.00288787	Down
174	ENSMUSG00000014599	12977	Csf1	335.062	0.541779	0.159126	3.40472	0.000662318	Up
175	ENSMUSG00000014602	16560	Kif1a	13085.6	0.256262	0.122154	2.09786	0.0359178	Up
176	ENSMUSG00000014668	231600	Chfr	1212.69	-0.302339	0.108354	-2.79028	0.00526626	Down
177	ENSMUSG00000014850	17686	Msh3	893.424	-0.234952	0.111009	-2.11652	0.0343008	Down
178	ENSMUSG00000014867	20932	Surf4	842.431	0.340397	0.134647	2.52808	0.011469	Up
179	ENSMUSG00000014905	27362	Dnajb9	325.019	0.37228	0.165252	2.25281	0.0242713	Up
180	ENSMUSG00000015090	19215	Ptgds	415.647	1.06955	0.489601	2.18453	0.0289236	Up
181	ENSMUSG00000015092	59022	Edf1	384.639	0.319174	0.158873	2.00898	0.0445388	Up
182	ENSMUSG00000015094	18146	Npdc1	2648.6	0.331282	0.122759	2.69864	0.00696244	Up
183	ENSMUSG00000015396	12522	Cd83	130.909	0.494433	0.195019	2.5353	0.0112351	Up
184	ENSMUSG00000015452	11596	Ager	4.80097	-2.37173	1.05002	-2.25873	0.0238999	Down
185	ENSMUSG00000015461	12915	Atf6b	982.857	0.369891	0.124925	2.9609	0.00306743	Up
186	ENSMUSG00000015476	260297	Prrt1	1310.04	0.249286	0.104325	2.38952	0.0168704	Up
187	ENSMUSG00000015597	57908	Zfp318	2267	-0.193816	0.0982427	-1.97283	0.0485153	Down
188	ENSMUSG00000015656	15481	Hspa8	11006.5	0.306865	0.148488	2.0666	0.0387719	Up
189	ENSMUSG00000015879	58227	Fam184b	281.191	-0.431828	0.164088	-2.63168	0.00849626	Down
190	ENSMUSG00000015889	16993	Lta4h	608.82	-0.249505	0.119569	-2.08671	0.0369146	Down
191	ENSMUSG00000015944	80909	Castor2	1244.38	0.239447	0.11399	2.10059	0.0356769	Up
192	ENSMUSG00000015968	12289	Cacna1d	4698.63	-0.275011	0.112354	-2.44772	0.0143762	Down
193	ENSMUSG00000016239	74365	Lonrf3	229.729	0.481394	0.219395	2.19419	0.0282215	Up
194	ENSMUSG00000016252	67126	Atp5e	167.964	0.373786	0.188549	1.98243	0.0474313	Up
195	ENSMUSG00000016349	13628	Eef1a2	4729.66	0.346788	0.132311	2.62101	0.00876704	Up
196	ENSMUSG00000016427	54405	Ndufa1	112.556	0.60447	0.232375	2.60127	0.00928783	Up
197	ENSMUSG00000016487	67533	Ppfibp1	520.622	-0.89191	0.387997	-2.29875	0.0215189	Down
198	ENSMUSG00000016493	17221	Cd46	288.599	-0.317641	0.150379	-2.11227	0.0346637	Down
199	ENSMUSG00000016559	15081	H3f3b	884.548	0.350745	0.118937	2.94901	0.00318796	Up
200	ENSMUSG00000017009	20971	Sdc4	40.245	0.659943	0.335924	1.96456	0.0494652	Up
201	ENSMUSG00000017167	53321	Cntnap1	3502.42	0.279812	0.0926204	3.02106	0.0025189	Up
202	ENSMUSG00000017314	50997	Mpp2	1227.26	0.217223	0.106089	2.04755	0.040604	Up
203	ENSMUSG00000017386	22032	Traf4	62.2325	0.604859	0.266333	2.27106	0.0231435	Up
204	ENSMUSG00000017417	72324	Plxdc1	365.693	0.389284	0.160587	2.42413	0.015345	Up
205	ENSMUSG00000017639	268451	Rab11fip4	2654.3	0.259164	0.101457	2.55441	0.0106367	Up
206	ENSMUSG00000017707	26943	Serinc3	2452.82	0.230627	0.109867	2.09914	0.0358043	Up
207	ENSMUSG00000017721	78928	Pigt	1098.77	0.373874	0.119448	3.13002	0.00174797	Up
208	ENSMUSG00000017740	57138	Slc12a5	9655.32	0.348156	0.0879497	3.95858	7.54e-05	Up
209	ENSMUSG00000017778	12867	Cox7c	430.58	0.517071	0.145599	3.55134	0.000383279	Up
210	ENSMUSG00000017929	56336	B4galt5	972.526	0.398886	0.113653	3.50969	0.000448622	Up
211	ENSMUSG00000018008	72318	Cyth4	70.5183	0.685209	0.308447	2.22148	0.0263183	Up
212	ENSMUSG00000018102	68024	Hist1h2bc	81.0159	0.519922	0.249412	2.08459	0.0371067	Up
213	ENSMUSG00000018167	59045	Stard3	345.066	0.394983	0.151847	2.60118	0.00929024	Up
214	ENSMUSG00000018286	19175	Psmb6	402.063	0.320827	0.144934	2.21361	0.0268555	Up
215	ENSMUSG00000018293	18643	Pfn1	566.695	0.300791	0.148884	2.0203	0.0433518	Up
216	ENSMUSG00000018326	54401	Ywhab	2764.9	0.326454	0.138999	2.34861	0.0188437	Up
217	ENSMUSG00000018428	11640	Akap1	869.942	0.225416	0.105668	2.13326	0.0329037	Up
218	ENSMUSG00000018559	67181	Ctdnep1	491.049	0.311043	0.130733	2.37922	0.0173495	Up
219	ENSMUSG00000018567	56486	Gabarap	356.521	0.367313	0.173026	2.12288	0.0337641	Up
220	ENSMUSG00000018585	11927	Atox1	54.2067	0.577637	0.292128	1.97734	0.0480032	Up
221	ENSMUSG00000018599	237781	Mief2	248.812	0.395237	0.1545	2.55817	0.0105226	Up
222	ENSMUSG00000018651	217031	Tada2a	563.409	-0.28754	0.122204	-2.35294	0.0186256	Down
223	ENSMUSG00000018707	13424	Dync1h1	23334.6	0.247791	0.111094	2.23046	0.0257168	Up
224	ENSMUSG00000018865	29859	Sult4a1	1943.99	0.373085	0.130103	2.86761	0.0041358	Up
225	ENSMUSG00000019082	68267	Slc25a22	1366.55	0.270024	0.12127	2.22664	0.0259715	Up
226	ENSMUSG00000019087	54411	Atp6ap1	4251.89	0.291171	0.108427	2.68541	0.00724412	Up
227	ENSMUSG00000019139	71780	Isyna1	239.023	0.342801	0.165307	2.07372	0.038105	Up
228	ENSMUSG00000019146	12300	Cacng2	510.248	0.257392	0.121104	2.12539	0.0335543	Up
229	ENSMUSG00000019194	20266	Scn1b	1935.96	0.386991	0.129612	2.98577	0.00282867	Up
230	ENSMUSG00000019302	11975	Atp6v0a1	10959.8	0.182479	0.0910549	2.00405	0.0450646	Up
231	ENSMUSG00000019370	12315	Calm3	5585.4	0.49997	0.135573	3.68782	0.000226186	Up
232	ENSMUSG00000019505	22187	Ubb	2223.11	0.358355	0.15025	2.38506	0.0170763	Up
233	ENSMUSG00000019579	28106	Mydgf	365.055	0.356567	0.143151	2.49085	0.0127439	Up
234	ENSMUSG00000019731	270066	Slc35e1	1060.29	0.355128	0.11507	3.08618	0.00202746	Up
235	ENSMUSG00000019796	237253	Lrp11	2710.92	0.367171	0.128088	2.86654	0.00414987	Up
236	ENSMUSG00000019810	66848	Fuca2	463.357	0.297773	0.131666	2.26159	0.0237228	Up
237	ENSMUSG00000019828	14816	Grm1	2996.21	0.299304	0.129351	2.31389	0.0206738	Up
238	ENSMUSG00000019841	19714	Rev3l	2573.42	-0.225186	0.0943759	-2.38605	0.0170304	Down
239	ENSMUSG00000019856	75906	Fam184a	543.479	-0.327223	0.146984	-2.22625	0.0259973	Down
240	ENSMUSG00000019865	18101	Nmbr	106.461	0.496013	0.25059	1.97938	0.0477729	Up
241	ENSMUSG00000019865	69412	1700016L04Rik	106.461	0.496013	0.25059	1.97938	0.0477729	Up
242	ENSMUSG00000019877	56442	Serinc1	8758.8	0.31417	0.13347	2.35386	0.0185795	Up
243	ENSMUSG00000019916	18451	P4ha1	1560.63	0.33872	0.112514	3.01046	0.00260852	Up
244	ENSMUSG00000019944	69288	Rhobtb1	82.0413	-0.596571	0.229333	-2.60133	0.00928626	Down
245	ENSMUSG00000019984	70208	Med23	1603.37	-0.198839	0.0962247	-2.06641	0.03879	Down
246	ENSMUSG00000019996	17761	Map7	1907.1	-0.223614	0.10932	-2.0455	0.0408059	Down
247	ENSMUSG00000019997	14219	Ctgf	453.419	0.481169	0.21381	2.25045	0.0244207	Up
248	ENSMUSG00000020009	15979	Ifngr1	121.34	0.471089	0.208912	2.25496	0.0241358	Up
249	ENSMUSG00000020014	380654	Cfap54	562.302	-0.684799	0.180966	-3.78413	0.000154244	Down
250	ENSMUSG00000020048	22027	Hsp90b1	3675.28	0.25948	0.121728	2.13165	0.0330358	Up
251	ENSMUSG00000020064	67345	Herc4	772.753	-0.278008	0.122757	-2.2647	0.0235309	Down
252	ENSMUSG00000020075	56200	Ddx21	359.314	-0.272865	0.130732	-2.0872	0.0368697	Down
253	ENSMUSG00000020091	13688	Eif4ebp2	507.468	0.26362	0.127528	2.06715	0.0387203	Up
254	ENSMUSG00000020128	245944	Vps54	911.003	-0.210226	0.107211	-1.96086	0.0498956	Down
255	ENSMUSG00000020135	23805	Apc2	2666.31	0.259588	0.118356	2.19328	0.0282872	Up
256	ENSMUSG00000020142	55963	Slc1a4	995.502	0.328617	0.135796	2.41993	0.0155234	Up
257	ENSMUSG00000020153	75406	Ndufs7	428.59	0.354741	0.133133	2.66456	0.00770892	Up
258	ENSMUSG00000020160	17268	Meis1	22.5097	-1.23674	0.559924	-2.20876	0.0271916	Down
259	ENSMUSG00000020163	66594	Uqcr11	274.586	0.402568	0.172341	2.33589	0.0194971	Up
260	ENSMUSG00000020219	30055	Timm13	205.804	0.361954	0.182976	1.97815	0.0479118	Up
261	ENSMUSG00000020238	103425	Ncln	912.678	0.23115	0.115903	1.99435	0.0461143	Up
262	ENSMUSG00000020251	74782	Glt8d2	456.557	0.377356	0.127012	2.97102	0.00296814	Up
263	ENSMUSG00000020260	80294	Pofut2	520.047	0.283885	0.127402	2.22827	0.0258625	Up
264	ENSMUSG00000020261	215335	Slc36a1	1030.43	0.240475	0.107437	2.23828	0.0252031	Up
265	ENSMUSG00000020267	15254	Hint1	353.527	0.369938	0.17165	2.15519	0.0311471	Up
266	ENSMUSG00000020288	268390	Ahsa2	400.628	-0.315631	0.136785	-2.3075	0.0210271	Down
267	ENSMUSG00000020358	15384	Hnrnpab	681.13	0.288882	0.132674	2.17738	0.0294522	Up
268	ENSMUSG00000020368	12330	Canx	5018.3	0.317494	0.125462	2.53059	0.0113871	Up
269	ENSMUSG00000020392	52626	Cdkn2aipnl	221.056	0.476506	0.175616	2.71335	0.00666074	Up
270	ENSMUSG00000020396	380684	Nefh	359.299	0.400147	0.168648	2.37267	0.0176601	Up
271	ENSMUSG00000020402	22333	Vdac1	2845.41	0.294885	0.12612	2.33813	0.0193803	Up
272	ENSMUSG00000020440	11844	Arf5	645.608	0.300527	0.138426	2.17103	0.0299292	Up
273	ENSMUSG00000020460	78294	Rps27a	456.605	0.279994	0.136478	2.05156	0.0402122	Up
274	ENSMUSG00000020483	68097	Dynll2	1342.11	0.32302	0.158704	2.03536	0.0418146	Up
275	ENSMUSG00000020484	22433	Xbp1	1189	0.458854	0.117746	3.89698	9.74e-05	Up
276	ENSMUSG00000020496	108660	Rnf187	1206.81	0.355608	0.111634	3.18549	0.00144507	Up
277	ENSMUSG00000020571	71853	Pdia6	2257.32	0.467768	0.118242	3.95604	7.62e-05	Up
278	ENSMUSG00000020585	17775	Laptm4a	1032.37	0.291493	0.141715	2.05689	0.0396968	Up
279	ENSMUSG00000020601	217410	Trib2	386.917	0.448649	0.143538	3.12564	0.00177419	Up
280	ENSMUSG00000020620	27404	Abca8b	1496.75	-0.288577	0.107574	-2.68258	0.00730562	Down
281	ENSMUSG00000020634	217379	Ubxn2a	234.933	0.310995	0.15778	1.97107	0.0487158	Up
282	ENSMUSG00000020642	108089	Rnf144a	221.148	-0.330344	0.156815	-2.10658	0.0351536	Down
283	ENSMUSG00000020651	23985	Slc26a4	490.59	-0.311612	0.140116	-2.22396	0.0261509	Down
284	ENSMUSG00000020654	104111	Adcy3	1924.09	0.225636	0.106961	2.10951	0.0349003	Up
285	ENSMUSG00000020661	13435	Dnmt3a	2393.89	-0.22811	0.115041	-1.98286	0.0473834	Down
286	ENSMUSG00000020723	54377	Cacng4	107.763	0.476536	0.23464	2.03092	0.0422627	Up
287	ENSMUSG00000020728	76380	Cep112	411.371	-0.36601	0.16908	-2.16471	0.0304098	Down
288	ENSMUSG00000020747	71947	Tmem94	1275.44	0.250931	0.0993115	2.52671	0.0115137	Up
289	ENSMUSG00000020790	11736	Ankfy1	1405.31	-0.232549	0.0995071	-2.33701	0.0194388	Down
290	ENSMUSG00000020810	114886	Cygb	471.141	0.486005	0.144801	3.35638	0.000789708	Up
291	ENSMUSG00000020811	216881	Wscd1	933.368	0.384839	0.124363	3.09447	0.00197162	Up
292	ENSMUSG00000020828	18806	Pld2	142.078	-0.403869	0.187898	-2.1494	0.0316025	Down
293	ENSMUSG00000020836	216961	Coro6	492.273	-0.568961	0.20099	-2.83079	0.00464326	Down
294	ENSMUSG00000020846	76566	Rflnb	68.6214	0.762223	0.287105	2.65486	0.00793411	Up
295	ENSMUSG00000020866	12291	Cacna1g	3251.02	0.205833	0.1023	2.01205	0.0442144	Up
296	ENSMUSG00000020869	98238	Lrrc59	541.635	0.350733	0.136922	2.56155	0.0104207	Up
297	ENSMUSG00000020886	13385	Dlg4	3074.92	0.31783	0.108105	2.94003	0.00328185	Up
298	ENSMUSG00000020894	22318	Vamp2	3375.75	0.35268	0.127478	2.7666	0.00566436	Up
299	ENSMUSG00000020921	76547	Tmem101	208.627	0.531329	0.16049	3.31068	0.00093071	Up
300	ENSMUSG00000020926	11488	Adam11	3275.44	0.207044	0.0944264	2.19265	0.0283329	Up
301	ENSMUSG00000020936	18107	Nmt1	2156.46	0.265334	0.122492	2.16612	0.0303018	Up
302	ENSMUSG00000020953	12810	Coch	89.1195	-0.586641	0.264973	-2.21397	0.0268311	Down
303	ENSMUSG00000020964	20338	Sel1l	5021.53	0.25747	0.107474	2.39564	0.0165913	Up
304	ENSMUSG00000021007	104871	Spata7	922.555	-0.247963	0.125882	-1.96981	0.0488602	Down
305	ENSMUSG00000021033	14874	Gstz1	879.727	-0.228725	0.115325	-1.9833	0.0473341	Down
306	ENSMUSG00000021054	81535	Sgpp1	383.454	0.361186	0.135306	2.66941	0.00759857	Up
307	ENSMUSG00000021067	64010	Sav1	237.702	-0.379037	0.177594	-2.13429	0.0328189	Down
308	ENSMUSG00000021068	18080	Nin	3654.5	-0.337385	0.0905114	-3.72755	0.000193352	Down
309	ENSMUSG00000021087	104001	Rtn1	11861	0.357134	0.127103	2.80979	0.00495733	Up
310	ENSMUSG00000021091	20716	Serpina3n	509.317	0.550031	0.195636	2.8115	0.00493113	Up
311	ENSMUSG00000021114	73834	Atp6v1d	1221.83	0.256279	0.126741	2.02206	0.0431701	Up
312	ENSMUSG00000021130	108760	Galnt16	4108.87	0.297018	0.115722	2.56665	0.0102687	Up
313	ENSMUSG00000021140	54604	Pcnx	6603.64	0.192306	0.0946352	2.03208	0.0421455	Up
314	ENSMUSG00000021182	68339	Ccdc88c	1371.17	-0.275423	0.118437	-2.32548	0.0200463	Down
315	ENSMUSG00000021190	19141	Lgmn	1194.45	0.366617	0.119075	3.07887	0.00207787	Up
316	ENSMUSG00000021194	12652	Chga	1773.57	0.504533	0.117296	4.30138	1.7e-05	Up
317	ENSMUSG00000021203	68149	Otub2	482.199	0.330143	0.14839	2.22484	0.0260921	Up
318	ENSMUSG00000021215	56349	Net1	245.834	0.492884	0.21277	2.31651	0.0205303	Up
319	ENSMUSG00000021221	70127	Dpf3	187.166	0.5716	0.260463	2.19455	0.0281958	Up
320	ENSMUSG00000021244	56531	Ylpm1	4815.85	-0.216344	0.103745	-2.08534	0.0370383	Down
321	ENSMUSG00000021248	68581	Tmed10	1208.34	0.281564	0.116411	2.41871	0.0155757	Up
322	ENSMUSG00000021259	13116	Cyp46a1	2272.04	0.252442	0.101267	2.49283	0.012673	Up
323	ENSMUSG00000021268	17263	Meg3	66211.9	-0.296129	0.148593	-1.99289	0.0462734	Down
324	ENSMUSG00000021411	66895	Pxdc1	74.1274	0.583611	0.24831	2.35033	0.0187567	Up
325	ENSMUSG00000021451	20354	Sema4d	1286.77	0.204639	0.101614	2.01388	0.0440225	Up
326	ENSMUSG00000021477	13039	Ctsl	913.563	0.338809	0.134015	2.52815	0.0114665	Up
327	ENSMUSG00000021484	66890	Lman2	1172.76	0.366866	0.108009	3.39662	0.000682236	Up
328	ENSMUSG00000021497	69672	Txndc15	823.932	0.293879	0.119739	2.45433	0.0141146	Up
329	ENSMUSG00000021504	218271	B4galt7	313.913	0.354369	0.144174	2.45794	0.0139738	Up
330	ENSMUSG00000021508	57266	Cxcl14	282.365	0.411409	0.168728	2.43829	0.0147568	Up
331	ENSMUSG00000021552	56278	Gkap1	205.494	-0.407288	0.178785	-2.27809	0.0227215	Down
332	ENSMUSG00000021556	105348	Golm1	1060.74	0.396424	0.140145	2.82866	0.00467427	Up
333	ENSMUSG00000021596	78771	Mctp1	1572.97	-0.24379	0.100945	-2.41508	0.0157317	Down
334	ENSMUSG00000021610	218335	Clptm1l	1568.37	0.275635	0.120577	2.28596	0.0222564	Up
335	ENSMUSG00000021680	12919	Crhbp	208.805	0.500194	0.176946	2.82682	0.00470128	Up
336	ENSMUSG00000021687	107767	Scamp1	2202.18	0.271109	0.124702	2.17406	0.0297006	Up
337	ENSMUSG00000021721	15550	Htr1a	625.019	0.438355	0.124108	3.53204	0.000412365	Up
338	ENSMUSG00000021725	52552	Parp8	1391.86	-0.272978	0.113891	-2.39683	0.0165375	Down
339	ENSMUSG00000021756	16195	Il6st	1121.91	0.28976	0.104382	2.77595	0.005504	Up
340	ENSMUSG00000021759	19012	Plpp1	205.783	0.497559	0.181934	2.73483	0.00624116	Up
341	ENSMUSG00000021767	54169	Kat6b	2507.67	-0.253046	0.099704	-2.53798	0.0111496	Down
342	ENSMUSG00000021876	58809	Rnase4	15.9756	1.40212	0.553503	2.53318	0.0113033	Up
343	ENSMUSG00000021895	71704	Arhgef3	1050.3	0.33314	0.119642	2.78449	0.00536126	Up
344	ENSMUSG00000021917	69019	Spcs1	456.754	0.359812	0.161325	2.23035	0.025724	Up
345	ENSMUSG00000021939	13030	Ctsb	5390.2	0.390682	0.128076	3.0504	0.00228539	Up
346	ENSMUSG00000021943	14560	Gdf10	167.486	0.418232	0.184099	2.27177	0.0231002	Up
347	ENSMUSG00000021967	67840	Mrpl57	170.293	0.475659	0.180997	2.62799	0.00858917	Up
348	ENSMUSG00000021978	54616	Extl3	2237.19	0.252607	0.101025	2.50044	0.012404	Up
349	ENSMUSG00000022037	12759	Clu	2171.8	0.382054	0.116315	3.28466	0.00102107	Up
350	ENSMUSG00000022048	12934	Dpysl2	7483.93	0.264767	0.126827	2.08762	0.036832	Up
351	ENSMUSG00000022054	18040	Nefm	910.16	0.350725	0.133993	2.61748	0.00885807	Up
352	ENSMUSG00000022055	18039	Nefl	1899.47	0.384705	0.152997	2.51447	0.0119212	Up
353	ENSMUSG00000022103	14586	Gfra2	645.484	0.376247	0.115582	3.25524	0.00113295	Up
354	ENSMUSG00000022108	16432	Itm2b	5921.34	0.354497	0.125702	2.82013	0.00480037	Up
355	ENSMUSG00000022119	74213	Rbm26	2139.33	-0.212474	0.0941753	-2.25616	0.0240609	Down
356	ENSMUSG00000022125	211286	Cln5	109.211	0.537534	0.219459	2.44936	0.0143109	Up
357	ENSMUSG00000022136	100037258	Dnajc3	907.3	0.45221	0.121908	3.70943	0.000207724	Up
358	ENSMUSG00000022199	59049	Slc22a17	8999.43	0.414706	0.113435	3.65588	0.000256304	Up
359	ENSMUSG00000022200	66629	Golph3	347.826	0.274732	0.135298	2.03057	0.0422983	Up
360	ENSMUSG00000022257	114128	Laptm4b	641.459	0.458719	0.158642	2.89153	0.00383366	Up
361	ENSMUSG00000022262	110082	Dnah5	402.735	-0.35774	0.167037	-2.14168	0.0322191	Down
362	ENSMUSG00000022265	11732	Ank	2405.75	0.242912	0.103147	2.35502	0.0185218	Up
363	ENSMUSG00000022311	239420	Csmd3	6846.48	-0.206991	0.0956024	-2.16512	0.0303786	Down
364	ENSMUSG00000022325	67724	Pop1	507.704	-0.267316	0.129413	-2.06561	0.0388654	Down
365	ENSMUSG00000022354	66218	Ndufb9	372.737	0.359351	0.156372	2.29804	0.0215593	Up
366	ENSMUSG00000022364	210544	Tbc1d31	217.802	-0.425543	0.182625	-2.33015	0.0197985	Down
367	ENSMUSG00000022365	67819	Derl1	915.754	0.328045	0.122215	2.68417	0.00727101	Up
368	ENSMUSG00000022382	22422	Wnt7b	457.207	0.47774	0.163073	2.92962	0.0033938	Up
369	ENSMUSG00000022415	20972	Syngr1	6530.58	0.42819	0.12059	3.55078	0.000384093	Up
370	ENSMUSG00000022421	73340	Nptxr	8640.96	0.430197	0.151631	2.83713	0.0045521	Up
371	ENSMUSG00000022426	74158	Josd1	508.702	0.257772	0.125762	2.04968	0.0403957	Up
372	ENSMUSG00000022426	100043771	Gm10651	508.702	0.257772	0.125762	2.04968	0.0403957	Up
373	ENSMUSG00000022427	223696	Tomm22	242.336	0.378565	0.152079	2.48927	0.0128005	Up
374	ENSMUSG00000022436	20401	Sh3bp1	833.006	0.341756	0.127317	2.68429	0.00726844	Up
375	ENSMUSG00000022454	54003	Nell2	14805.9	0.288018	0.114259	2.52074	0.0117107	Up
376	ENSMUSG00000022463	20788	Srebf2	3296.91	0.299559	0.107977	2.77429	0.00553222	Up
377	ENSMUSG00000022475	56233	Hdac7	483.39	-0.34802	0.148765	-2.33939	0.0193151	Down
378	ENSMUSG00000022477	11429	Aco2	3154.01	0.293121	0.104813	2.79662	0.00516406	Up
379	ENSMUSG00000022551	66445	Cyc1	782.966	0.277159	0.134471	2.06111	0.0392925	Up
380	ENSMUSG00000022559	30840	Fbxl6	505.46	0.314061	0.159057	1.97452	0.0483225	Up
381	ENSMUSG00000022561	14731	Gpaa1	522.297	0.307448	0.126221	2.43579	0.0148592	Up
382	ENSMUSG00000022564	66168	Grina	4586.33	0.437173	0.130894	3.33991	0.000838064	Up
383	ENSMUSG00000022577	23934	Ly6h	1829.81	0.35799	0.130326	2.74688	0.00601649	Up
384	ENSMUSG00000022587	17069	Ly6e	1577.59	0.363189	0.129134	2.8125	0.00491574	Up
385	ENSMUSG00000022594	23936	Lynx1	2584.03	0.416912	0.131	3.18253	0.00145992	Up
386	ENSMUSG00000022614	105847	Lmf2	141.042	0.396838	0.187249	2.1193	0.0340652	Up
387	ENSMUSG00000022620	11883	Arsa	499.994	0.305419	0.127062	2.4037	0.0162303	Up
388	ENSMUSG00000022622	11434	Acr	50.699	-0.900901	0.325471	-2.76799	0.00564028	Down
389	ENSMUSG00000022658	56370	Tagln3	766.316	0.340893	0.133718	2.54934	0.0107928	Up
390	ENSMUSG00000022672	19090	Prkdc	2115.64	-0.379854	0.113753	-3.3393	0.000839913	Down
391	ENSMUSG00000022710	252870	Usp7	3616.29	-0.205938	0.0880245	-2.33956	0.0193067	Down
392	ENSMUSG00000022756	224022	Slc7a4	1459.98	0.284652	0.10838	2.62643	0.0086286	Up
393	ENSMUSG00000022769	64136	Sdf2l1	126.197	0.533138	0.209635	2.54317	0.0109851	Up
394	ENSMUSG00000022802	239833	Lmln	607.748	0.2552	0.119025	2.14409	0.0320257	Up
395	ENSMUSG00000022829	207227	Stxbp5l	4164.67	-0.175582	0.0885926	-1.9819	0.0474905	Down
396	ENSMUSG00000022848	224132	Dirc2	927.719	0.280339	0.107396	2.61032	0.00904566	Up
397	ENSMUSG00000022892	11820	App	22328.3	0.400729	0.115868	3.4585	0.00054319	Up
398	ENSMUSG00000022893	11504	Adamts1	351.259	0.283077	0.141505	2.00048	0.045449	Up
399	ENSMUSG00000022895	23872	Ets2	855.381	0.310895	0.127731	2.43399	0.0149334	Up
400	ENSMUSG00000022899	57738	Slc15a2	155.458	0.740947	0.278234	2.66303	0.00774395	Up
401	ENSMUSG00000022949	209195	Clic6	17.8666	1.36779	0.639986	2.13722	0.0325799	Up
402	ENSMUSG00000022951	54720	Rcan1	255.164	0.349351	0.168871	2.06874	0.0385702	Up
403	ENSMUSG00000022960	60364	Donson	445.671	-0.27197	0.129388	-2.10197	0.0355559	Down
404	ENSMUSG00000022961	20658	Son	10793.6	-0.202779	0.0943005	-2.15035	0.0315275	Down
405	ENSMUSG00000022964	77975	Tmem50b	819.588	0.39133	0.131323	2.97991	0.00288333	Up
406	ENSMUSG00000022965	15980	Ifngr2	762.404	0.303897	0.141675	2.14502	0.0319509	Up
407	ENSMUSG00000022983	224432	Scaf4	962.978	-0.306957	0.115502	-2.6576	0.0078699	Down
408	ENSMUSG00000023004	22143	Tuba1b	1218.45	0.332926	0.154138	2.15992	0.0307791	Up
409	ENSMUSG00000023010	110213	Tmbim6	2562.94	0.384245	0.113581	3.38301	0.000716956	Up
410	ENSMUSG00000023011	72393	Faim2	6414.72	0.445658	0.117297	3.79939	0.000145055	Up
411	ENSMUSG00000023017	11419	Asic1	647.193	0.28855	0.140591	2.05241	0.0401299	Up
412	ENSMUSG00000023019	14555	Gpd1	738.259	0.348244	0.120419	2.89194	0.00382875	Up
413	ENSMUSG00000023048	66151	Prr13	113.19	0.490556	0.232586	2.10914	0.0349325	Up
414	ENSMUSG00000023175	12215	Bsg	3925.96	0.438957	0.12063	3.63888	0.000273825	Up
415	ENSMUSG00000023192	108068	Grm2	1377.7	0.434704	0.110734	3.92565	8.65e-05	Up
416	ENSMUSG00000023236	20394	Scg5	2161.67	0.253655	0.122819	2.06527	0.038897	Up
417	ENSMUSG00000023272	76737	Creld2	271.608	0.661142	0.154345	4.28353	1.84e-05	Up
418	ENSMUSG00000023353	213990	Agap3	1598.82	0.197532	0.100774	1.96015	0.0499787	Up
419	ENSMUSG00000023571	67389	C1qtnf12	211.952	0.374692	0.169608	2.20916	0.0271632	Up
420	ENSMUSG00000023781	84653	Hes7	6.85695	-1.70284	0.866321	-1.9656	0.0493446	Down
421	ENSMUSG00000023827	68262	Agpat4	963.56	0.253995	0.110962	2.28904	0.0220771	Up
422	ENSMUSG00000023886	64074	Smoc2	557.128	0.602475	0.158398	3.80355	0.00014264	Up
423	ENSMUSG00000023904	353502	Hcfc1r1	182.535	0.421068	0.16875	2.49521	0.0125882	Up
424	ENSMUSG00000023909	76498	Paqr4	446.12	0.401086	0.14186	2.82734	0.00469371	Up
425	ENSMUSG00000023915	94185	Tnfrsf21	2551.55	0.349929	0.135011	2.59187	0.00954565	Up
426	ENSMUSG00000023960	83965	Enpp5	3709.84	0.228409	0.114763	1.99027	0.0465614	Up
427	ENSMUSG00000023972	71461	Ptk7	234.117	0.401493	0.15649	2.56562	0.0102991	Up
428	ENSMUSG00000023973	72029	Cnpy3	810.796	0.401689	0.130083	3.08795	0.00201541	Up
429	ENSMUSG00000023994	18044	Nfya	249.864	0.308567	0.155015	1.99056	0.0465295	Up
430	ENSMUSG00000024006	106504	Stk38	1030.34	-0.285245	0.123115	-2.3169	0.0205092	Down
431	ENSMUSG00000024012	56462	Mtch1	2089.27	0.31451	0.122882	2.55944	0.0104841	Up
432	ENSMUSG00000024030	11307	Abcg1	1505.12	0.255569	0.125476	2.0368	0.04167	Up
433	ENSMUSG00000024045	56399	Akap8	1346.94	-0.27308	0.112981	-2.41705	0.0156469	Down
434	ENSMUSG00000024064	71685	Galnt14	931.201	0.287747	0.120104	2.39581	0.0165835	Up
435	ENSMUSG00000024065	57440	Ehd3	1504.5	0.33174	0.127316	2.60564	0.00917031	Up
436	ENSMUSG00000024072	67864	Yipf4	272.388	0.379776	0.181873	2.08814	0.0367855	Up
437	ENSMUSG00000024073	12211	Birc6	8641.57	-0.173233	0.0823919	-2.10255	0.0355055	Down
438	ENSMUSG00000024074	50766	Crim1	2535.78	0.226317	0.108847	2.07922	0.0375969	Up
439	ENSMUSG00000024079	19106	Eif2ak2	29.3054	-0.786792	0.371719	-2.11663	0.0342913	Down
440	ENSMUSG00000024095	72692	Hnrnpll	1355.11	-0.22443	0.112592	-1.9933	0.0462283	Down
441	ENSMUSG00000024107	16867	Lhcgr	3.85239	-2.80083	1.22421	-2.28787	0.0221453	Down
442	ENSMUSG00000024120	72416	Lrpprc	2066.14	-0.227137	0.095228	-2.38519	0.0170701	Down
443	ENSMUSG00000024121	11984	Atp6v0c	829.534	0.315235	0.117977	2.672	0.00754002	Up
444	ENSMUSG00000024140	13819	Epas1	88.2639	0.547623	0.263094	2.08147	0.0373909	Up
445	ENSMUSG00000024213	56409	Nudt3	1165.27	0.321208	0.121845	2.6362	0.00838411	Up
446	ENSMUSG00000024236	225115	Svil	176.526	-0.602015	0.200092	-3.00868	0.00262382	Down
447	ENSMUSG00000024245	68027	Tmem178	1172.55	0.302014	0.133746	2.25812	0.0239382	Up
448	ENSMUSG00000024248	20463	Cox7a2l	372.283	0.34887	0.15613	2.23449	0.0254511	Up
449	ENSMUSG00000024251	240174	Thada	1033.93	-0.210179	0.105242	-1.9971	0.0458138	Down
450	ENSMUSG00000024261	20983	Syt4	3172.99	0.282434	0.136014	2.07651	0.0378472	Up
451	ENSMUSG00000024270	106957	Slc39a6	1077.87	0.265451	0.11339	2.34104	0.0192301	Up
452	ENSMUSG00000024290	19877	Rock1	979.439	-0.264552	0.116771	-2.26557	0.0234775	Down
453	ENSMUSG00000024350	76594	Dnajc18	1474.85	0.250024	0.11105	2.25145	0.0243573	Up
454	ENSMUSG00000024403	66237	Atp6v1g2	1260.58	0.379888	0.153028	2.48248	0.0130472	Up
455	ENSMUSG00000024421	16774	Lama3	246.416	-0.34729	0.171443	-2.02569	0.0427968	Down
456	ENSMUSG00000024425	65113	Ndfip1	2770.6	0.350106	0.127726	2.74108	0.00612379	Up
457	ENSMUSG00000024462	54393	Gabbr1	11058.7	0.277051	0.117004	2.36788	0.0178906	Up
458	ENSMUSG00000024483	108857	Ankhd1	2627.96	-0.21926	0.0944852	-2.32058	0.0203098	Down
459	ENSMUSG00000024487	67180	Yipf5	464.078	0.306922	0.141572	2.16796	0.0301616	Up
460	ENSMUSG00000024524	14680	Gnal	918.253	0.243205	0.122638	1.98311	0.0473555	Up
461	ENSMUSG00000024538	19038	Ppic	15.1732	1.55227	0.555787	2.79293	0.00522333	Up
462	ENSMUSG00000024542	70799	Cep192	481.995	-0.426064	0.136707	-3.11662	0.0018294	Down
463	ENSMUSG00000024565	20689	Sall3	13.0764	-1.38624	0.674498	-2.05522	0.0398577	Down
464	ENSMUSG00000024579	240334	Pcyox1l	580.96	0.400581	0.134705	2.97376	0.00294179	Up
465	ENSMUSG00000024613	21453	Tcof1	287.114	-0.325485	0.146954	-2.21488	0.0267684	Down
466	ENSMUSG00000024621	12978	Csf1r	85.9001	0.588477	0.242625	2.42545	0.0152893	Up
467	ENSMUSG00000024661	14319	Fth1	1631.66	0.490755	0.161956	3.03017	0.00244415	Up
468	ENSMUSG00000024736	98170	Tmem132a	4122.76	0.406858	0.111698	3.64248	0.000270023	Up
469	ENSMUSG00000024767	107260	Otub1	1106.94	0.391573	0.14353	2.72817	0.00636863	Up
470	ENSMUSG00000024772	13660	Ehd1	576.289	0.446401	0.156968	2.8439	0.00445647	Up
471	ENSMUSG00000024777	225849	Ppp2r5b	859.603	0.222698	0.11241	1.98112	0.0475774	Up
472	ENSMUSG00000024807	74126	Syvn1	988.005	0.326946	0.107794	3.03307	0.00242077	Up
473	ENSMUSG00000024847	11632	Aip	253.678	0.510828	0.162305	3.14734	0.00164762	Up
474	ENSMUSG00000024862	16594	Klc2	1420.11	0.268004	0.123391	2.17198	0.029857	Up
475	ENSMUSG00000024871	60425	Doc2g	20.3679	-1.41948	0.580582	-2.44492	0.0144884	Down
476	ENSMUSG00000024873	12794	Cnih2	1039.19	0.418145	0.158179	2.64349	0.00820571	Up
477	ENSMUSG00000024891	13340	Slc29a2	233.73	0.350681	0.173649	2.01948	0.0434378	Up
478	ENSMUSG00000024896	17330	Minpp1	757.869	0.308502	0.148603	2.07602	0.0378924	Up
479	ENSMUSG00000024914	66556	Drap1	331.603	0.385971	0.163612	2.35907	0.018321	Up
480	ENSMUSG00000024947	17283	Men1	1155.57	0.311037	0.118355	2.628	0.00858885	Up
481	ENSMUSG00000024953	54683	Prdx5	571.147	0.36563	0.142257	2.5702	0.0101638	Up
482	ENSMUSG00000024957	16528	Kcnk4	102.309	0.436652	0.221467	1.97164	0.048651	Up
483	ENSMUSG00000024958	107173	Gpr137	725.596	0.305565	0.129838	2.35344	0.0186008	Up
484	ENSMUSG00000024985	21416	Tcf7l2	23.0991	2.4961	0.69882	3.57188	0.000354425	Up
485	ENSMUSG00000024998	74055	Plce1	200.915	-0.50478	0.225149	-2.24199	0.0249623	Down
486	ENSMUSG00000025016	107358	Tm9sf3	1747.98	0.2666	0.128679	2.07182	0.038282	Up
487	ENSMUSG00000025020	20562	Slit1	8385.66	0.241391	0.11392	2.11895	0.0340943	Up
488	ENSMUSG00000025086	72133	Trub1	542.057	-0.262511	0.117349	-2.237	0.0252865	Down
489	ENSMUSG00000025089	14585	Gfra1	998.054	0.26759	0.122575	2.18308	0.0290299	Up
490	ENSMUSG00000025128	59058	Bhlhe22	306.654	0.512073	0.204433	2.50484	0.0122505	Up
491	ENSMUSG00000025130	18453	P4hb	1470.38	0.380108	0.123603	3.07522	0.00210347	Up
492	ENSMUSG00000025132	192662	Arhgdia	769.164	0.344485	0.145986	2.35972	0.0182889	Up
493	ENSMUSG00000025139	54473	Tollip	1013.09	0.331322	0.115176	2.87667	0.004019	Up
494	ENSMUSG00000025151	94275	Maged1	6886.86	0.288069	0.119327	2.41412	0.0157732	Up
495	ENSMUSG00000025153	14104	Fasn	2835.95	0.278179	0.115944	2.39925	0.0164285	Up
496	ENSMUSG00000025188	192236	Hps1	409.078	-0.413033	0.172242	-2.39798	0.0164859	Down
497	ENSMUSG00000025203	20250	Scd2	6637.58	0.287174	0.114748	2.50264	0.0123271	Up
498	ENSMUSG00000025226	68431	Fbxl15	114.821	0.549745	0.232251	2.36703	0.0179312	Up
499	ENSMUSG00000025228	54130	Actr1a	1467.54	0.270696	0.116724	2.31912	0.0203888	Up
500	ENSMUSG00000025269	77622	Apex2	1016.24	-0.371031	0.136449	-2.71919	0.00654413	Down
501	ENSMUSG00000025277	66082	Abhd6	995.577	0.29313	0.122903	2.38505	0.017077	Up
502	ENSMUSG00000025283	20229	Sat1	171.371	0.352459	0.177403	1.98677	0.0469475	Up
503	ENSMUSG00000025314	19271	Ptprj	4415.77	0.291232	0.128625	2.2642	0.023562	Up
504	ENSMUSG00000025318	57340	Jph3	1651.77	0.358741	0.124102	2.8907	0.00384384	Up
505	ENSMUSG00000025332	20591	Kdm5c	1587.98	0.385354	0.100352	3.84	0.000123032	Up
506	ENSMUSG00000025362	27370	Rps26	354.964	0.375108	0.160237	2.34096	0.0192343	Up
507	ENSMUSG00000025375	11302	Aatk	3263.03	0.316039	0.10356	3.05173	0.00227524	Up
508	ENSMUSG00000025381	56530	Cnpy2	392.277	0.396684	0.146833	2.7016	0.0069006	Up
509	ENSMUSG00000025393	11947	Atp5b	5677.94	0.274665	0.13638	2.01397	0.0440123	Up
510	ENSMUSG00000025425	225742	St8sia5	1240.05	0.273975	0.113109	2.42223	0.0154255	Up
511	ENSMUSG00000025468	68566	Caly	2036.82	0.376895	0.123851	3.04312	0.00234137	Up
512	ENSMUSG00000025495	27388	Ptdss2	837.994	0.247988	0.107866	2.29904	0.0215027	Up
513	ENSMUSG00000025508	67186	Rplp2	279.097	0.374601	0.164261	2.28053	0.0225766	Up
514	ENSMUSG00000025544	68059	Tm9sf2	1340.89	0.297206	0.120574	2.46492	0.0137043	Up
515	ENSMUSG00000025575	76025	Cant1	922.896	0.277864	0.108754	2.55497	0.0106196	Up
516	ENSMUSG00000025579	14387	Gaa	6674.27	0.491467	0.119335	4.11839	3.82e-05	Up
517	ENSMUSG00000025582	18164	Nptx1	9573.95	0.611557	0.149727	4.08448	4.42e-05	Up
518	ENSMUSG00000025616	74112	Usp16	949.215	-0.236144	0.107913	-2.18828	0.0286492	Down
519	ENSMUSG00000025651	22273	Uqcrc1	1398.72	0.240601	0.109041	2.20653	0.0273472	Up
520	ENSMUSG00000025666	192216	Tmem47	169.32	0.444921	0.199618	2.22886	0.0258235	Up
521	ENSMUSG00000025738	214931	Fbxl16	2398.75	0.296853	0.115019	2.58091	0.00985408	Up
522	ENSMUSG00000025743	20970	Sdc3	2624.86	0.404485	0.124606	3.24611	0.00116995	Up
523	ENSMUSG00000025762	214048	Larp1b	301.969	-0.49919	0.175263	-2.84823	0.00439638	Down
524	ENSMUSG00000025794	67115	Rpl14	471.554	0.323925	0.160374	2.01981	0.0434035	Up
525	ENSMUSG00000025815	209692	Dhtkd1	291.481	-0.382172	0.158212	-2.41557	0.0157107	Down
526	ENSMUSG00000025823	12304	Pdia4	1064.27	0.502223	0.128413	3.91099	9.19e-05	Up
527	ENSMUSG00000025855	19085	Prkar1b	3346.52	0.290715	0.126855	2.29171	0.0219222	Up
528	ENSMUSG00000025867	12890	Cplx2	5069.87	0.416427	0.136358	3.05393	0.00225865	Up
529	ENSMUSG00000025868	67044	Higd2a	210.741	0.566797	0.181248	3.12719	0.00176484	Up
530	ENSMUSG00000025870	56795	Arl10	203.065	0.440461	0.181984	2.42033	0.0155063	Up
531	ENSMUSG00000025876	107448	Unc5a	3078.98	0.42624	0.116421	3.6612	0.000251035	Up
532	ENSMUSG00000025931	74229	Paqr8	684.926	0.369003	0.142667	2.58646	0.00969678	Up
533	ENSMUSG00000025938	240726	Slco5a1	158.736	-0.578395	0.259089	-2.23242	0.0255873	Down
534	ENSMUSG00000026047	72050	Kdelc1	213.833	0.321274	0.161117	1.99404	0.0461475	Up
535	ENSMUSG00000026072	16177	Il1r1	325.13	0.513006	0.206751	2.48128	0.0130911	Up
536	ENSMUSG00000026077	18143	Npas2	626.772	-0.314492	0.153496	-2.04886	0.0404761	Down
537	ENSMUSG00000026080	98388	Chst10	1334.92	0.195211	0.098244	1.98701	0.0469217	Up
538	ENSMUSG00000026153	68187	Fam135a	993.316	-0.328743	0.103613	-3.17279	0.0015098	Down
539	ENSMUSG00000026158	70155	Ogfrl1	1024.29	0.251782	0.125105	2.01256	0.0441613	Up
540	ENSMUSG00000026179	56695	Pnkd	1485.57	0.29037	0.119466	2.43056	0.0150757	Up
541	ENSMUSG00000026185	16011	Igfbp5	2680.43	0.453978	0.105881	4.28764	1.81e-05	Up
542	ENSMUSG00000026204	19275	Ptprn	8899.88	0.341449	0.100139	3.40975	0.00065022	Up
543	ENSMUSG00000026223	64294	Itm2c	10338.6	0.417664	0.124265	3.36106	0.000776428	Up
544	ENSMUSG00000026238	19231	Ptma	621.179	0.354922	0.136229	2.60533	0.0091787	Up
545	ENSMUSG00000026274	269224	Pask	249.121	-0.374969	0.162549	-2.30681	0.0210655	Down
546	ENSMUSG00000026305	16978	Lrrfip1	1900.58	-0.268026	0.112861	-2.37484	0.0175568	Down
547	ENSMUSG00000026411	66241	Tmem9	687.743	0.295554	0.140468	2.10407	0.0353726	Up
548	ENSMUSG00000026421	13007	Csrp1	165.882	0.640303	0.198523	3.22534	0.00125822	Up
549	ENSMUSG00000026425	14270	Srgap2	2452.3	-0.236146	0.0991744	-2.38112	0.0172602	Down
550	ENSMUSG00000026426	68724	Arl8a	1005.85	0.305023	0.133306	2.28814	0.0221297	Up
551	ENSMUSG00000026443	16980	Lrrn2	4241.43	0.468385	0.142229	3.29318	0.000990618	Up
552	ENSMUSG00000026457	72674	Adipor1	589.821	0.2902	0.116146	2.49857	0.0124695	Up
553	ENSMUSG00000026469	19775	Xpr1	1958.81	0.249451	0.114023	2.18773	0.0286892	Up
554	ENSMUSG00000026475	19734	Rgs16	65.2515	0.903168	0.365637	2.47012	0.0135066	Up
555	ENSMUSG00000026494	269152	Kif26b	955.227	0.306232	0.141118	2.17003	0.0300043	Up
556	ENSMUSG00000026520	69051	Pycr2	284.206	0.31604	0.159862	1.97695	0.0480471	Up
557	ENSMUSG00000026576	11931	Atp1b1	23613.6	0.363836	0.118951	3.0587	0.00222299	Up
558	ENSMUSG00000026648	227525	Dclre1c	436.603	-0.337839	0.141213	-2.3924	0.0167386	Down
559	ENSMUSG00000026657	209630	Frmd4a	4011.32	-0.349465	0.100579	-3.47453	0.000511753	Down
560	ENSMUSG00000026727	20163	Rsu1	394.234	-0.272023	0.133869	-2.03202	0.0421519	Down
561	ENSMUSG00000026764	16574	Kif5c	6348.84	0.252087	0.116838	2.15758	0.0309609	Up
562	ENSMUSG00000026768	241226	Itga8	1842.43	-0.349088	0.128107	-2.72497	0.00643082	Down
563	ENSMUSG00000026790	18286	Odf2	2437.61	-0.339999	0.125527	-2.70857	0.0067573	Down
564	ENSMUSG00000026825	13429	Dnm1	12326	0.199236	0.100069	1.99097	0.0464837	Up
565	ENSMUSG00000026827	14571	Gpd2	1160.03	0.25282	0.12626	2.00238	0.0452439	Up
566	ENSMUSG00000026830	77767	Ermn	45.7469	0.988864	0.317496	3.11457	0.00184216	Up
567	ENSMUSG00000026833	56177	Olfm1	10226.9	0.417211	0.130706	3.19197	0.00141307	Up
568	ENSMUSG00000026834	269275	Acvr1c	507.775	0.451858	0.176123	2.56558	0.0103002	Up
569	ENSMUSG00000026841	98970	Fibcd1	2538.85	0.573254	0.149976	3.82231	0.000132207	Up
570	ENSMUSG00000026843	320267	Fubp3	700.72	-0.261789	0.115289	-2.27072	0.0231637	Down
571	ENSMUSG00000026864	14828	Hspa5	4323.53	0.514837	0.125939	4.08797	4.35e-05	Up
572	ENSMUSG00000026879	227753	Gsn	157.466	0.440314	0.209892	2.09781	0.0359217	Up
573	ENSMUSG00000026923	18128	Notch1	97.5559	0.658003	0.280695	2.34419	0.0190684	Up
574	ENSMUSG00000026944	11305	Abca2	6001.29	0.261964	0.0978564	2.67702	0.00742794	Up
575	ENSMUSG00000026959	14810	Grin1	11351.3	0.205767	0.101059	2.0361	0.0417398	Up
576	ENSMUSG00000027007	70599	Itprid2	851.706	-0.272382	0.126128	-2.15956	0.0308064	Down
577	ENSMUSG00000027012	13427	Dync1i2	2821.71	-0.203963	0.100306	-2.0334	0.0420124	Down
578	ENSMUSG00000027080	381379	Med19	150.692	0.388579	0.186696	2.08135	0.0374022	Up
579	ENSMUSG00000027134	99010	Lpcat4	1175.6	0.218869	0.108751	2.01258	0.044159	Up
580	ENSMUSG00000027175	320554	Tcp11l1	821.919	-0.251118	0.117113	-2.14424	0.0320136	Down
581	ENSMUSG00000027195	56348	Hsd17b12	560.816	0.315993	0.139507	2.26507	0.0235084	Up
582	ENSMUSG00000027204	14118	Fbn1	1282.33	-0.347526	0.126241	-2.75288	0.00590738	Down
583	ENSMUSG00000027217	241556	Tspan18	431.337	0.339636	0.168373	2.01716	0.0436784	Up
584	ENSMUSG00000027220	80976	Syt13	3199.91	0.441795	0.126453	3.49375	0.000476285	Up
585	ENSMUSG00000027221	76969	Chst1	3576.28	0.387313	0.121931	3.17648	0.00149072	Up
586	ENSMUSG00000027248	14827	Pdia3	2286.06	0.328985	0.113662	2.89441	0.00379876	Up
587	ENSMUSG00000027298	22174	Tyro3	2811.5	0.235942	0.107796	2.18877	0.0286135	Up
588	ENSMUSG00000027303	19262	Ptpra	4044.84	0.280026	0.125624	2.22909	0.0258082	Up
589	ENSMUSG00000027326	76464	Knl1	4.20365	-2.47823	1.14284	-2.16848	0.0301221	Down
590	ENSMUSG00000027335	11550	Adra1d	877.318	0.489803	0.14785	3.31284	0.000923551	Up
591	ENSMUSG00000027350	12653	Chgb	6972.08	0.416924	0.127023	3.28227	0.00102975	Up
592	ENSMUSG00000027351	114715	Spred1	924.128	0.238081	0.106042	2.24515	0.0247587	Up
593	ENSMUSG00000027375	17153	Mal	162.75	0.621495	0.182825	3.39939	0.000675358	Up
594	ENSMUSG00000027400	18610	Pdyn	202.001	0.684865	0.221479	3.09223	0.00198659	Up
595	ENSMUSG00000027419	18549	Pcsk2	7500.04	0.246943	0.117383	2.10374	0.0354015	Up
596	ENSMUSG00000027447	13010	Cst3	1185.22	0.313575	0.115236	2.72115	0.00650547	Up
597	ENSMUSG00000027499	18767	Pkia	541.375	0.334779	0.134328	2.49225	0.0126938	Up
598	ENSMUSG00000027523	14683	Gnas	4760.54	0.274319	0.131653	2.08365	0.0371922	Up
599	ENSMUSG00000027546	11981	Atp9a	7835.59	0.334424	0.117094	2.85603	0.00428969	Up
600	ENSMUSG00000027568	18216	Ntsr1	177.752	0.452777	0.225934	2.00402	0.0450677	Up
601	ENSMUSG00000027577	11438	Chrna4	948.044	0.325981	0.146302	2.22814	0.025871	Up
602	ENSMUSG00000027581	20262	Stmn3	2072.62	0.346634	0.129991	2.6666	0.00766226	Up
603	ENSMUSG00000027584	18389	Oprl1	1067.43	0.258398	0.113931	2.26802	0.0233277	Up
604	ENSMUSG00000027602	66734	Map1lc3a	342.084	0.39374	0.176897	2.22582	0.0260266	Up
605	ENSMUSG00000027603	207182	Ggt7	1923.13	0.247795	0.0976894	2.53656	0.0111947	Up
606	ENSMUSG00000027639	56045	Samhd1	165.887	-0.341241	0.173501	-1.96679	0.049207	Down
607	ENSMUSG00000027642	20014	Rpn2	1851.85	0.293408	0.1013	2.89643	0.00377439	Up
608	ENSMUSG00000027655	71715	Dhx35	528.563	-0.302461	0.147519	-2.05031	0.0403338	Down
609	ENSMUSG00000027668	67414	Mfn1	1059.61	-0.343686	0.121736	-2.8232	0.00475465	Down
610	ENSMUSG00000027676	51938	Ccdc39	895.344	-0.235712	0.110255	-2.13787	0.0325269	Down
611	ENSMUSG00000027692	665113	Tnik	8780.22	-0.238949	0.0938805	-2.54525	0.01092	Down
612	ENSMUSG00000027698	320024	Nceh1	2177.97	0.291174	0.120793	2.41052	0.0159299	Up
613	ENSMUSG00000027706	69276	Sec62	1362.71	0.281236	0.127124	2.2123	0.026946	Up
614	ENSMUSG00000027709	72039	Mccc1	941.528	-0.302812	0.135663	-2.2321	0.0256085	Down
615	ENSMUSG00000027737	26570	Slc7a11	63.5114	0.9355	0.277705	3.36869	0.000755272	Up
616	ENSMUSG00000027805	18645	Pfn2	1686.15	0.26437	0.121596	2.17417	0.0296927	Up
617	ENSMUSG00000027822	11416	Slc33a1	568.517	0.320392	0.124425	2.57498	0.0100246	Up
618	ENSMUSG00000027824	56544	Vmn2r1	21.5511	-0.917472	0.443471	-2.06884	0.0385607	Down
619	ENSMUSG00000027828	67437	Ssr3	901.837	0.323023	0.151198	2.13643	0.0326445	Up
620	ENSMUSG00000027894	229706	Slc6a17	9353.98	0.291657	0.0950163	3.06955	0.00214383	Up
621	ENSMUSG00000027895	99738	Kcnc4	1234.02	0.293474	0.125355	2.34115	0.0192243	Up
622	ENSMUSG00000027932	26568	Slc27a3	165.295	0.419766	0.19941	2.10504	0.0352876	Up
623	ENSMUSG00000027950	11444	Chrnb2	1473.39	0.388543	0.105537	3.68158	0.00023179	Up
624	ENSMUSG00000027953	19729	Slc50a1	394.422	0.362159	0.135981	2.66329	0.00773795	Up
625	ENSMUSG00000027963	58193	Extl2	1195.58	0.371451	0.140387	2.6459	0.00814734	Up
626	ENSMUSG00000027965	229759	Olfm3	344.572	0.34101	0.159009	2.14459	0.0319853	Up
627	ENSMUSG00000027977	83398	Ndst3	2492.34	-0.266989	0.0970656	-2.7506	0.0059486	Down
628	ENSMUSG00000028020	14658	Glrb	1909.73	0.304148	0.120554	2.52292	0.0116386	Up
629	ENSMUSG00000028039	13638	Efna3	826.52	0.472783	0.144217	3.27828	0.00104443	Up
630	ENSMUSG00000028049	24045	Scamp3	491.983	0.328478	0.131466	2.49858	0.012469	Up
631	ENSMUSG00000028081	20091	Rps3a1	601.005	0.341517	0.135338	2.52344	0.0116212	Up
632	ENSMUSG00000028197	71355	Col24a1	60.9143	-1.03834	0.353471	-2.93757	0.00330799	Down
633	ENSMUSG00000028262	80797	Clca3a2	14.7267	-1.37464	0.587018	-2.34173	0.0191944	Down
634	ENSMUSG00000028307	230163	Aldob	99.2792	-0.46786	0.216604	-2.15997	0.0307749	Down
635	ENSMUSG00000028347	230157	Tmeff1	850.258	0.267072	0.123335	2.16541	0.0303563	Up
636	ENSMUSG00000028360	242259	Slc44a5	1788.08	0.265473	0.104848	2.53198	0.0113421	Up
637	ENSMUSG00000028364	21923	Tnc	37.635	0.826712	0.416092	1.98685	0.0469391	Up
638	ENSMUSG00000028416	12017	Bag1	211.001	0.415853	0.186911	2.22487	0.0260902	Up
639	ENSMUSG00000028434	54357	Epb41l4b	886.336	-0.295039	0.13046	-2.26152	0.023727	Down
640	ENSMUSG00000028444	12804	Cntfr	429.776	0.33455	0.146974	2.27625	0.0228308	Up
641	ENSMUSG00000028456	22249	Unc13b	3911.02	-0.400112	0.113704	-3.51889	0.000433348	Down
642	ENSMUSG00000028458	21754	Tesk1	418.997	0.268843	0.136554	1.96876	0.0489802	Up
643	ENSMUSG00000028461	622404	Ccdc107	453.194	0.333385	0.159801	2.08625	0.0369556	Up
644	ENSMUSG00000028478	12757	Clta	764.231	0.371692	0.130695	2.84397	0.0044555	Up
645	ENSMUSG00000028495	20104	Rps6	468.7	0.361097	0.139525	2.58805	0.00965203	Up
646	ENSMUSG00000028495	105244208	LOC105244208	468.7	0.361097	0.139525	2.58805	0.00965203	Up
647	ENSMUSG00000028514	329908	Usp24	3498.37	-0.25037	0.0920097	-2.72112	0.00650604	Down
648	ENSMUSG00000028517	67916	Plpp3	284.176	0.408969	0.148144	2.76061	0.00576931	Up
649	ENSMUSG00000028532	320508	Cachd1	1046.4	0.334158	0.162119	2.06119	0.0392846	Up
650	ENSMUSG00000028542	14664	Slc6a9	398.329	0.375483	0.13217	2.84091	0.00449845	Up
651	ENSMUSG00000028556	67299	Dock7	2100.9	-0.220247	0.0979656	-2.24821	0.024563	Down
652	ENSMUSG00000028573	75578	Fggy	195.307	-0.465565	0.173138	-2.68898	0.00716706	Down
653	ENSMUSG00000028582	319965	Cc2d1b	520.351	-0.426903	0.13397	-3.18655	0.00143981	Down
654	ENSMUSG00000028649	11426	Macf1	17691.9	-0.247717	0.108154	-2.29041	0.0219977	Down
655	ENSMUSG00000028654	16918	Mycl	305.253	0.518865	0.159196	3.25929	0.00111692	Up
656	ENSMUSG00000028655	76574	Mfsd2a	75.9308	0.631148	0.270147	2.33631	0.0194751	Up
657	ENSMUSG00000028661	13842	Epha8	114.284	0.441905	0.218212	2.02512	0.0428548	Up
658	ENSMUSG00000028664	13844	Ephb2	1059.46	0.463246	0.141174	3.28138	0.00103302	Up
659	ENSMUSG00000028670	26394	Lypla2	372.885	0.481646	0.169424	2.84284	0.00447133	Up
660	ENSMUSG00000028692	58810	Akr1a1	1084.8	0.343036	0.133384	2.57179	0.0101173	Up
661	ENSMUSG00000028743	110198	Akr7a5	144.236	0.441438	0.199085	2.21734	0.0265998	Up
662	ENSMUSG00000028749	26971	Pla2g2f	23.5744	1.13987	0.572399	1.99139	0.0464386	Up
663	ENSMUSG00000028756	68943	Pink1	1021.42	0.3021	0.117146	2.57883	0.00991367	Up
664	ENSMUSG00000028757	13200	Ddost	1487.94	0.393781	0.136903	2.87636	0.00402289	Up
665	ENSMUSG00000028763	15530	Hspg2	38.0989	0.848825	0.36787	2.3074	0.0210323	Up
666	ENSMUSG00000028779	67898	Pef1	251.579	0.442001	0.151216	2.92298	0.00346704	Up
667	ENSMUSG00000028782	230775	Adgrb2	9288.96	0.319266	0.126903	2.51583	0.0118753	Up
668	ENSMUSG00000028803	74552	Nipal3	1928.53	0.375096	0.122871	3.05277	0.00226738	Up
669	ENSMUSG00000028822	71817	Tmem50a	756.292	0.396629	0.134375	2.95165	0.00316079	Up
670	ENSMUSG00000028833	26562	Ncdn	10987.3	0.43895	0.149527	2.9356	0.00332908	Up
671	ENSMUSG00000028838	56219	Extl1	927.466	0.271464	0.13054	2.07955	0.0375672	Up
672	ENSMUSG00000028843	73723	Sh3bgrl3	328.803	0.417933	0.186783	2.23753	0.0252517	Up
673	ENSMUSG00000028851	18221	Nudc	412.359	0.318635	0.154372	2.06407	0.0390106	Up
674	ENSMUSG00000028854	20544	Slc9a1	1367.73	0.307608	0.0991045	3.10387	0.00191007	Up
675	ENSMUSG00000028857	52174	Tmem222	672.675	0.255641	0.130315	1.96172	0.049795	Up
676	ENSMUSG00000028894	16330	Inpp5b	1095.3	-0.323075	0.130362	-2.47828	0.0132017	Down
677	ENSMUSG00000028909	19273	Ptpru	2497.34	0.23325	0.0976798	2.3879	0.0169448	Up
678	ENSMUSG00000028910	26922	Mecr	415.747	-0.355277	0.14424	-2.46309	0.0137744	Down
679	ENSMUSG00000028931	16498	Kcnab2	3301.27	0.257484	0.128831	1.99862	0.04565	Up
680	ENSMUSG00000028937	70025	Acot7	1228.01	0.305076	0.149862	2.03571	0.0417799	Up
681	ENSMUSG00000028971	12854	Cort	55.1706	0.570944	0.277189	2.05977	0.0394209	Up
682	ENSMUSG00000029016	26372	Clcn6	1863.83	0.203181	0.102762	1.97719	0.0480204	Up
683	ENSMUSG00000029049	76866	Morn1	322.462	-0.484884	0.167789	-2.88984	0.00385433	Down
684	ENSMUSG00000029064	14688	Gnb1	3014.09	0.25092	0.127095	1.97427	0.0483507	Up
685	ENSMUSG00000029076	20318	Sdf4	2472.22	0.311828	0.121443	2.5677	0.0102376	Up
686	ENSMUSG00000029093	81840	Sorcs2	1538.1	0.277419	0.103127	2.69006	0.00714389	Up
687	ENSMUSG00000029103	16976	Lrpap1	3052.77	0.413091	0.121048	3.41262	0.000643408	Up
688	ENSMUSG00000029120	269643	Ppp2r2c	2747.35	0.242637	0.100721	2.409	0.0159964	Up
689	ENSMUSG00000029126	18196	Nsg1	2646.16	0.326526	0.135323	2.41294	0.0158243	Up
690	ENSMUSG00000029151	22784	Slc30a3	1050.42	0.471176	0.157458	2.99238	0.00276808	Up
691	ENSMUSG00000029201	22235	Ugdh	292.328	-0.314003	0.148402	-2.11589	0.0343539	Down
692	ENSMUSG00000029208	231279	Guf1	1340.46	-0.219715	0.098346	-2.2341	0.0254765	Down
693	ENSMUSG00000029267	17765	Mtf2	1211.06	-0.266155	0.0986766	-2.69725	0.00699153	Down
694	ENSMUSG00000029309	13602	Sparcl1	7589.7	0.427715	0.123552	3.46182	0.000536539	Up
695	ENSMUSG00000029330	74596	Cds1	1865.6	0.206166	0.0983444	2.09636	0.0360499	Up
696	ENSMUSG00000029348	72898	Asphd2	1363.59	0.298163	0.125388	2.37793	0.01741	Up
697	ENSMUSG00000029352	12962	Crybb3	14.7244	1.16218	0.545507	2.13045	0.0331342	Up
698	ENSMUSG00000029361	18125	Nos1	1520	0.347177	0.120593	2.87892	0.00399043	Up
699	ENSMUSG00000029403	53886	Cdkl2	622.465	-0.332833	0.119099	-2.79459	0.00519662	Down
700	ENSMUSG00000029426	12492	Scarb2	1633.05	0.241637	0.10919	2.213	0.0268978	Up
701	ENSMUSG00000029428	13852	Stx2	564.228	-0.343281	0.126926	-2.70458	0.00683915	Down
702	ENSMUSG00000029436	23948	Mmp17	4094.08	0.391959	0.128955	3.03951	0.00236966	Up
703	ENSMUSG00000029455	11669	Aldh2	457.516	0.288783	0.133947	2.15595	0.0310873	Up
704	ENSMUSG00000029467	11938	Atp2a2	15407.8	0.244276	0.105786	2.30916	0.0209348	Up
705	ENSMUSG00000029472	59008	Anapc5	2571.66	-0.226214	0.105959	-2.13492	0.0327679	Down
706	ENSMUSG00000029518	77407	Rab35	510.221	0.303602	0.135734	2.23675	0.0253026	Up
707	ENSMUSG00000029550	74585	Sppl3	1243.05	0.237259	0.112788	2.10358	0.0354154	Up
708	ENSMUSG00000029552	21753	Tes	5.12784	-2.44141	1.02864	-2.37344	0.0176233	Down
709	ENSMUSG00000029571	71900	Tmem106b	2201.89	0.312598	0.140717	2.22146	0.0263197	Up
710	ENSMUSG00000029580	11461	Actb	11746.8	0.376796	0.141597	2.66104	0.00779005	Up
711	ENSMUSG00000029614	19988	Rpl6	853.194	0.326522	0.1191	2.74156	0.00611474	Up
712	ENSMUSG00000029616	67397	Erp29	890.602	0.331626	0.118226	2.80502	0.00503138	Up
713	ENSMUSG00000029632	17992	Ndufa4	453.364	0.331704	0.155228	2.13688	0.0326077	Up
714	ENSMUSG00000029635	264064	Cdk8	885.59	-0.253633	0.110662	-2.29195	0.0219084	Down
715	ENSMUSG00000029651	77521	Mtus2	1598.7	-0.249435	0.103606	-2.40753	0.0160606	Down
716	ENSMUSG00000029661	12843	Col1a2	19.982	1.38909	0.601909	2.30781	0.02101	Up
717	ENSMUSG00000029681	12054	Bcl7b	213.168	0.372895	0.162369	2.29658	0.0216426	Up
718	ENSMUSG00000029778	11517	Adcyap1r1	3753.05	0.328012	0.0912338	3.59529	0.000324031	Up
719	ENSMUSG00000029781	27055	Fkbp9	253.218	0.320238	0.160305	1.99767	0.0457521	Up
720	ENSMUSG00000029819	109648	Npy	377.903	0.542928	0.186513	2.91094	0.00360343	Up
721	ENSMUSG00000029875	239650	Ccdc184	133.736	0.425335	0.188343	2.25831	0.0239266	Up
722	ENSMUSG00000029913	70779	Prdm5	383.445	0.345847	0.167029	2.07058	0.0383977	Up
723	ENSMUSG00000030036	57377	Mogs	580.004	0.280401	0.123779	2.26534	0.0234921	Up
724	ENSMUSG00000030062	103963	Rpn1	2435.08	0.419854	0.116515	3.60344	0.000314034	Up
725	ENSMUSG00000030077	12661	Chl1	6316.07	0.231068	0.117452	1.96735	0.0491434	Up
726	ENSMUSG00000030084	18844	Plxna1	5031.32	0.237053	0.104642	2.26537	0.0234898	Up
727	ENSMUSG00000030089	71699	Slc41a3	46.508	0.762953	0.313877	2.43074	0.0150681	Up
728	ENSMUSG00000030093	22421	Wnt7a	199.416	0.843223	0.199255	4.23188	2.32e-05	Up
729	ENSMUSG00000030095	74122	Tmem43	596.525	0.333073	0.127165	2.61922	0.00881323	Up
730	ENSMUSG00000030096	21366	Slc6a6	3209	-0.217605	0.0908543	-2.3951	0.0166158	Down
731	ENSMUSG00000030110	19713	Ret	102.003	0.749661	0.240478	3.11738	0.00182464	Up
732	ENSMUSG00000030120	30853	Mlf2	2069.33	0.342871	0.112588	3.04537	0.00232396	Up
733	ENSMUSG00000030122	69202	Ptms	1358.76	0.484201	0.140423	3.44816	0.000564422	Up
734	ENSMUSG00000030138	213895	Bms1	880.333	-0.289764	0.126594	-2.28892	0.0220839	Down
735	ENSMUSG00000030161	57436	Gabarapl1	2319.44	0.347393	0.133649	2.5993	0.00934147	Up
736	ENSMUSG00000030207	74525	Fam234b	3846.34	0.307962	0.103114	2.98662	0.00282083	Up
737	ENSMUSG00000030220	11857	Arhgdib	19.2098	1.05454	0.498056	2.11731	0.0342339	Up
738	ENSMUSG00000030231	109135	Plekha5	3695.08	-0.264364	0.117087	-2.25785	0.0239551	Down
739	ENSMUSG00000030254	58186	Rad18	179.679	-0.433559	0.170079	-2.54917	0.010798	Down
740	ENSMUSG00000030284	171508	Creld1	1245.49	0.379448	0.10963	3.46116	0.000537849	Up
741	ENSMUSG00000030286	66087	Emc3	873.516	0.399407	0.122898	3.24992	0.00115438	Up
742	ENSMUSG00000030302	11941	Atp2b2	16496	0.327234	0.114531	2.85715	0.00427459	Up
743	ENSMUSG00000030310	232333	Slc6a1	3610.55	0.315597	0.119241	2.64671	0.00812802	Up
744	ENSMUSG00000030329	319352	Pianp	1572.96	0.420782	0.115591	3.64027	0.000272357	Up
745	ENSMUSG00000030330	28019	Ing4	101.062	-0.572931	0.228049	-2.51231	0.0119942	Down
746	ENSMUSG00000030340	20276	Scnn1a	97.4857	0.462815	0.226062	2.0473	0.040629	Up
747	ENSMUSG00000030352	109246	Tspan9	552.386	0.416449	0.168912	2.46548	0.0136831	Up
748	ENSMUSG00000030376	110891	Slc8a2	7619.23	0.486673	0.161838	3.00716	0.00263699	Up
749	ENSMUSG00000030401	20167	Rtn2	308.197	0.304929	0.140275	2.1738	0.0297204	Up
750	ENSMUSG00000030432	19943	Rpl28	442.54	0.484927	0.143191	3.38658	0.000707691	Up
751	ENSMUSG00000030500	140919	Slc17a6	531.855	0.37005	0.144378	2.56306	0.0103753	Up
752	ENSMUSG00000030528	12144	Blm	149.31	-0.450269	0.21709	-2.07412	0.0380684	Down
753	ENSMUSG00000030536	29875	Iqgap1	1195.24	-0.449404	0.12297	-3.65459	0.000257595	Down
754	ENSMUSG00000030545	18631	Pex11a	57.1682	0.6619	0.285575	2.31778	0.0204614	Up
755	ENSMUSG00000030588	77254	Yif1b	207.027	0.4387	0.171419	2.55922	0.0104907	Up
756	ENSMUSG00000030682	52858	Cdipt	1273.33	0.460887	0.124889	3.69039	0.000223914	Up
757	ENSMUSG00000030683	233878	Sez6l2	5279.7	0.42383	0.108463	3.90762	9.32e-05	Up
758	ENSMUSG00000030685	233877	Kctd13	407.725	0.395235	0.14408	2.74316	0.00608503	Up
759	ENSMUSG00000030691	207278	Fchsd2	740.411	-0.367434	0.135904	-2.70363	0.00685871	Down
760	ENSMUSG00000030695	11674	Aldoa	8863.16	0.351009	0.137507	2.55266	0.0106905	Up
761	ENSMUSG00000030739	71960	Myh14	114.914	0.544901	0.216821	2.51314	0.0119663	Up
762	ENSMUSG00000030741	73658	Spns1	890.851	0.269131	0.120032	2.24217	0.0249505	Up
763	ENSMUSG00000030747	67800	Dgat2	1217.61	0.481268	0.147374	3.26562	0.00109224	Up
764	ENSMUSG00000030757	210162	Zkscan2	1434.6	-0.472662	0.120663	-3.91721	8.96e-05	Down
765	ENSMUSG00000030772	50781	Dkk3	5006.29	0.448179	0.147835	3.03162	0.00243245	Up
766	ENSMUSG00000030806	56216	Stx1b	2582.69	0.216009	0.109736	1.96845	0.0490165	Up
767	ENSMUSG00000030824	18220	Nucb1	963.817	0.392329	0.113855	3.44587	0.000569218	Up
768	ENSMUSG00000030835	211548	Nomo1	2380.98	0.396096	0.113686	3.48411	0.000493769	Up
769	ENSMUSG00000030861	66885	Acadsb	808.587	-0.290974	0.126774	-2.29523	0.0217202	Down
770	ENSMUSG00000030872	74105	Gga2	638.847	-0.268592	0.123136	-2.18126	0.0291641	Down
771	ENSMUSG00000030889	233813	Vwa3a	337.702	-0.306936	0.151806	-2.0219	0.0431872	Down
772	ENSMUSG00000030987	20866	Stim1	1427.36	0.201807	0.0975894	2.06792	0.0386474	Up
773	ENSMUSG00000031007	70495	Atp6ap2	1953.36	0.289171	0.123834	2.33514	0.019536	Up
774	ENSMUSG00000031016	22390	Wee1	152.437	0.524829	0.185844	2.82403	0.00474236	Up
775	ENSMUSG00000031021	56786	Tmem9b	689.671	0.296383	0.144423	2.05219	0.0401509	Up
776	ENSMUSG00000031103	56501	Elf4	3.4581	3.16722	1.38714	2.28328	0.0224139	Up
777	ENSMUSG00000031129	331004	Slc9a9	689.494	-0.3269	0.11839	-2.76121	0.00575873	Down
778	ENSMUSG00000031144	20977	Syp	17914	0.50424	0.131393	3.83765	0.000124218	Up
779	ENSMUSG00000031168	13595	Ebp	202.034	0.417207	0.162393	2.56912	0.0101957	Up
780	ENSMUSG00000031174	19893	Rpgr	509.16	-0.310261	0.134973	-2.29869	0.0215228	Down
781	ENSMUSG00000031226	67683	Pbdc1	230.374	0.314847	0.155709	2.02202	0.0431739	Up
782	ENSMUSG00000031256	108062	Cstf2	2022.59	-0.231281	0.102781	-2.25024	0.0244337	Down
783	ENSMUSG00000031285	13193	Dcx	867.972	-0.315968	0.14526	-2.1752	0.0296154	Down
784	ENSMUSG00000031295	110094	Phka2	1802.46	-0.350239	0.114012	-3.07194	0.00212671	Down
785	ENSMUSG00000031309	110651	Rps6ka3	580.368	-0.246061	0.120097	-2.04885	0.0404764	Down
786	ENSMUSG00000031310	56364	Zmym3	2276.12	-0.248758	0.121029	-2.05535	0.0398451	Down
787	ENSMUSG00000031320	20102	Rps4x	593.867	0.300094	0.135921	2.20786	0.0272539	Up
788	ENSMUSG00000031328	192176	Flna	2567.12	-0.32375	0.147323	-2.19755	0.0279812	Down
789	ENSMUSG00000031333	11306	Abcb7	281.31	0.354445	0.159742	2.21886	0.0264965	Up
790	ENSMUSG00000031425	18823	Plp1	927.676	0.409755	0.141111	2.90379	0.0036868	Up
791	ENSMUSG00000031447	16783	Lamp1	1993.35	0.334899	0.128135	2.61364	0.00895839	Up
792	ENSMUSG00000031451	14456	Gas6	1265.08	0.211364	0.101949	2.07323	0.038151	Up
793	ENSMUSG00000031502	12826	Col4a1	1363.81	-0.305856	0.122138	-2.50418	0.0122735	Down
794	ENSMUSG00000031517	234267	Gpm6a	10458.9	0.335645	0.132338	2.53627	0.0112041	Up
795	ENSMUSG00000031532	67887	Saraf	2650.33	0.377931	0.112492	3.35963	0.000780458	Up
796	ENSMUSG00000031545	102247	Gpat4	1529.01	0.290872	0.100323	2.89936	0.00373925	Up
797	ENSMUSG00000031556	69742	Tm2d2	543.406	0.439561	0.142959	3.07474	0.00210684	Up
798	ENSMUSG00000031561	23965	Tenm3	6716.86	0.292638	0.11821	2.47557	0.0133025	Up
799	ENSMUSG00000031565	14182	Fgfr1	2309.34	0.304274	0.13753	2.21243	0.0269372	Up
800	ENSMUSG00000031583	22427	Wrn	421.56	-0.313513	0.148051	-2.1176	0.0342091	Down
801	ENSMUSG00000031626	234214	Sorbs2	7685.96	-0.213832	0.095664	-2.23525	0.0254012	Down
802	ENSMUSG00000031633	11739	Slc25a4	2478.2	0.294053	0.13826	2.12681	0.0334359	Up
803	ENSMUSG00000031644	18004	Nek1	1529.84	-0.25449	0.114638	-2.21994	0.0264226	Down
804	ENSMUSG00000031708	106529	Tecr	3716.95	0.39988	0.114963	3.47835	0.000504513	Up
805	ENSMUSG00000031714	14388	Gab1	67.7087	0.565731	0.258053	2.19231	0.0283573	Up
806	ENSMUSG00000031750	76527	Il34	488.992	0.353026	0.130708	2.70088	0.00691566	Up
807	ENSMUSG00000031751	23802	Amfr	2316.78	0.323297	0.113938	2.83748	0.00454713	Up
808	ENSMUSG00000031755	67378	Bbs2	485.412	-0.307209	0.132009	-2.32717	0.019956	Down
809	ENSMUSG00000031765	17748	Mt1	138.42	0.394554	0.196359	2.00935	0.0445002	Up
810	ENSMUSG00000031778	20312	Cx3cl1	11261.6	0.395026	0.119448	3.30709	0.000942712	Up
811	ENSMUSG00000031785	14766	Adgrg1	371.9	0.435614	0.177335	2.45644	0.0140321	Up
812	ENSMUSG00000031791	74166	Tmem38a	1674.15	0.350994	0.117741	2.98106	0.00287248	Up
813	ENSMUSG00000031812	67443	Map1lc3b	896.795	0.227539	0.107927	2.10827	0.0350079	Up
814	ENSMUSG00000031818	12857	Cox4i1	1202.19	0.33912	0.129213	2.62451	0.00867734	Up
815	ENSMUSG00000031822	382034	Gse1	1878.48	0.314869	0.123533	2.54887	0.0108072	Up
816	ENSMUSG00000031825	78892	Crispld2	11.2279	1.24312	0.615654	2.01918	0.0434682	Up
817	ENSMUSG00000031827	72042	Cotl1	243.316	0.467334	0.168341	2.77611	0.00550138	Up
818	ENSMUSG00000031839	68196	Hsbp1	573.722	0.440141	0.155488	2.8307	0.00464469	Up
819	ENSMUSG00000031848	50783	Lsm4	87.093	0.492072	0.225751	2.17971	0.0292791	Up
820	ENSMUSG00000031865	13191	Dctn1	3740.83	0.20553	0.0963182	2.13386	0.0328542	Up
821	ENSMUSG00000031878	234664	Nae1	551.488	-0.250298	0.126493	-1.97875	0.0478443	Down
822	ENSMUSG00000031897	19171	Psmb10	101.48	0.570446	0.22541	2.53071	0.0113833	Up
823	ENSMUSG00000031904	330836	Slc7a6	1041.43	-0.236968	0.114392	-2.07154	0.0383086	Down
824	ENSMUSG00000031960	234734	Aars	1781.32	0.261996	0.129156	2.02852	0.0425075	Up
825	ENSMUSG00000031993	102607	Snx19	2172.2	0.257006	0.118459	2.16957	0.0300391	Up
826	ENSMUSG00000031996	11804	Aplp2	6984.75	0.309793	0.103627	2.9895	0.00279432	Up
827	ENSMUSG00000032011	21838	Thy1	9251.77	0.448454	0.130521	3.43589	0.000590618	Up
828	ENSMUSG00000032012	58235	Nectin1	1473.98	0.382	0.141139	2.70654	0.00679877	Up
829	ENSMUSG00000032038	20443	St3gal4	107.722	0.485159	0.228506	2.12318	0.0337384	Up
830	ENSMUSG00000032046	76192	Abhd12	2811.43	0.325332	0.127628	2.54906	0.0108015	Up
831	ENSMUSG00000032060	12955	Cryab	96.9488	0.629044	0.232387	2.70688	0.00679181	Up
832	ENSMUSG00000032086	23821	Bace1	2356.15	0.243671	0.112263	2.17055	0.0299653	Up
833	ENSMUSG00000032115	12282	Hyou1	3507.95	0.362058	0.110876	3.26544	0.00109295	Up
834	ENSMUSG00000032120	71764	C2cd2l	3466.03	0.310439	0.114674	2.70714	0.00678661	Up
835	ENSMUSG00000032172	244723	Olfm2	798.164	0.41928	0.176294	2.3783	0.0173926	Up
836	ENSMUSG00000032174	15898	Icam5	5705.47	0.35614	0.112179	3.17476	0.00149961	Up
837	ENSMUSG00000032198	319899	Dock6	199.827	-0.378164	0.192314	-1.96638	0.0492544	Down
838	ENSMUSG00000032212	66660	Sltm	2265.73	-0.207327	0.101393	-2.04479	0.0408754	Down
839	ENSMUSG00000032258	75782	Lca5	385.986	-0.323148	0.129499	-2.49537	0.0125826	Down
840	ENSMUSG00000032262	83603	Elovl4	929.178	0.285838	0.126795	2.25433	0.0241756	Up
841	ENSMUSG00000032267	235323	Usp28	930.751	-0.365195	0.117514	-3.10766	0.00188573	Down
842	ENSMUSG00000032294	18746	Pkm	7214.48	0.268635	0.124366	2.16003	0.0307706	Up
843	ENSMUSG00000032324	56434	Tspan3	2573.2	0.27892	0.121821	2.28958	0.0220455	Up
844	ENSMUSG00000032327	20897	Stra6	128.666	0.452812	0.211956	2.13635	0.032651	Up
845	ENSMUSG00000032328	69981	Tmem30a	2307.62	0.337449	0.139717	2.41524	0.015725	Up
846	ENSMUSG00000032330	12866	Cox7a2	344.02	0.364008	0.167113	2.17822	0.0293899	Up
847	ENSMUSG00000032333	69106	Stoml1	859.17	0.281881	0.11289	2.49695	0.0125267	Up
848	ENSMUSG00000032336	20320	Nptn	7337.51	0.231332	0.113178	2.04397	0.0409562	Up
849	ENSMUSG00000032355	69642	Mlip	807.241	-0.367039	0.156845	-2.34013	0.0192768	Down
850	ENSMUSG00000032373	76459	Car12	1015.68	0.314255	0.138023	2.27682	0.0227968	Up
851	ENSMUSG00000032376	235441	Usp3	515.739	-0.286751	0.142369	-2.01414	0.0439949	Down
852	ENSMUSG00000032399	67891	Rpl4	1504.3	0.333231	0.137065	2.43118	0.0150495	Up
853	ENSMUSG00000032413	114713	Rasa2	646.415	-0.350476	0.113065	-3.09977	0.00193672	Down
854	ENSMUSG00000032437	68292	Stt3b	2005.29	0.227542	0.10629	2.14077	0.0322927	Up
855	ENSMUSG00000032470	17532	Mras	1355.85	0.316439	0.109285	2.89555	0.00378494	Up
856	ENSMUSG00000032485	235623	Scap	2114.55	0.254972	0.10341	2.46563	0.0136771	Up
857	ENSMUSG00000032497	71268	Lrrfip2	693.743	-0.261367	0.11987	-2.18041	0.0292269	Down
858	ENSMUSG00000032503	74100	Arpp21	8614.24	-0.395506	0.141267	-2.7997	0.00511495	Down
859	ENSMUSG00000032517	17433	Mobp	103.155	0.479835	0.216383	2.21753	0.0265868	Up
860	ENSMUSG00000032518	16785	Rpsa	826.775	0.412422	0.140372	2.93807	0.00330264	Up
861	ENSMUSG00000032519	208638	Slc25a38	133.482	0.427358	0.200533	2.13111	0.0330803	Up
862	ENSMUSG00000032532	12424	Cck	2872.21	0.373848	0.143234	2.61005	0.00905301	Up
863	ENSMUSG00000032553	20818	Srprb	245.702	0.462884	0.160006	2.89292	0.00381673	Up
864	ENSMUSG00000032557	66663	Uba5	808.739	-0.222424	0.112111	-1.98396	0.04726	Down
865	ENSMUSG00000032558	74025	Nphp3	271.632	-0.359609	0.154903	-2.32151	0.0202593	Down
866	ENSMUSG00000032560	235567	Dnajc13	2699.02	-0.312263	0.103315	-3.02245	0.00250736	Down
867	ENSMUSG00000032575	74840	Manf	620.24	0.39868	0.138648	2.87548	0.00403417	Up
868	ENSMUSG00000032580	83486	Rbm5	4943.78	-0.222094	0.0884497	-2.51096	0.0120402	Down
869	ENSMUSG00000032589	12217	Bsn	7911.75	0.238032	0.106441	2.23628	0.0253334	Up
870	ENSMUSG00000032773	12669	Chrm1	5359.41	0.291767	0.122119	2.38921	0.0168846	Up
871	ENSMUSG00000032788	216134	Pdxk	994.356	0.325764	0.120898	2.69452	0.00704893	Up
872	ENSMUSG00000032826	109676	Ank2	19975.8	-0.221887	0.088688	-2.50189	0.0123534	Down
873	ENSMUSG00000032850	269695	Rnft2	1632.06	0.250395	0.104361	2.39932	0.0164255	Up
874	ENSMUSG00000032890	242662	Rims3	746.922	0.32687	0.135606	2.41044	0.0159331	Up
875	ENSMUSG00000032911	121021	Cspg4	72.6392	0.5768	0.278122	2.07391	0.0380875	Up
876	ENSMUSG00000032932	110920	Hspa13	894.022	0.300592	0.127603	2.35567	0.0184892	Up
877	ENSMUSG00000032936	235604	Camkv	6705.47	0.190218	0.0908638	2.09344	0.0363101	Up
878	ENSMUSG00000032939	71805	Nup93	2374.81	-0.331732	0.120212	-2.75956	0.00578801	Down
879	ENSMUSG00000032959	23980	Pebp1	976.896	0.320944	0.163269	1.96573	0.0493294	Up
880	ENSMUSG00000032997	74241	Chpf	1235.35	0.409007	0.150581	2.7162	0.00660365	Up
881	ENSMUSG00000033006	20665	Sox10	49.3616	0.603247	0.29472	2.04685	0.0406728	Up
882	ENSMUSG00000033059	110078	Pygb	1638.25	0.258332	0.117679	2.19523	0.028147	Up
883	ENSMUSG00000033068	12497	Entpd6	1484.09	0.23479	0.107838	2.17725	0.0294622	Up
884	ENSMUSG00000033105	16987	Lss	669.072	-0.340547	0.124797	-2.72882	0.00635623	Down
885	ENSMUSG00000033124	245860	Atg9a	1274.09	0.279911	0.114211	2.45081	0.0142535	Up
886	ENSMUSG00000033152	319655	Podxl2	1477.39	0.280862	0.106093	2.64731	0.00811338	Up
887	ENSMUSG00000033161	11928	Atp1a1	11981.4	0.352378	0.10865	3.24325	0.00118174	Up
888	ENSMUSG00000033186	76789	Mzt1	173.725	0.381497	0.189608	2.01203	0.044217	Up
889	ENSMUSG00000033253	230676	Szt2	1688.52	-0.272358	0.133846	-2.03486	0.0418651	Down
890	ENSMUSG00000033272	67843	Slc35a4	328.731	0.286866	0.143647	1.99702	0.0458235	Up
891	ENSMUSG00000033282	244585	Rpgrip1l	799.842	-0.273552	0.118971	-2.29932	0.0214868	Down
892	ENSMUSG00000033295	19268	Ptprf	1707.79	0.270585	0.133827	2.0219	0.0431863	Up
893	ENSMUSG00000033307	17319	Mif	290.395	0.373237	0.183949	2.02903	0.0424555	Up
894	ENSMUSG00000033308	99586	Dpyd	655.163	-0.5834	0.12798	-4.55853	5.15e-06	Down
895	ENSMUSG00000033316	231605	Galnt9	2535.1	0.366647	0.115724	3.16828	0.00153344	Up
896	ENSMUSG00000033379	114143	Atp6v0b	2535.39	0.291539	0.117889	2.47301	0.0133982	Up
897	ENSMUSG00000033396	214585	Spg11	1097.3	-0.252556	0.111901	-2.25696	0.0240107	Down
898	ENSMUSG00000033400	77559	Agl	603.375	-0.338012	0.134981	-2.50414	0.012275	Down
899	ENSMUSG00000033439	229780	Trmt13	358.818	-0.306274	0.146936	-2.0844	0.0371239	Down
900	ENSMUSG00000033444	74392	Specc1l	1772.71	-0.222295	0.109138	-2.03682	0.0416681	Down
901	ENSMUSG00000033577	17920	Myo6	860.815	-0.376128	0.113007	-3.32837	0.000873564	Down
902	ENSMUSG00000033590	208943	Myo5c	109.578	-0.512445	0.222426	-2.30389	0.021229	Down
903	ENSMUSG00000033595	213469	Lgi3	1223.35	0.278452	0.120298	2.31468	0.0206302	Up
904	ENSMUSG00000033615	12889	Cplx1	1548.7	0.379668	0.11623	3.26653	0.00108875	Up
905	ENSMUSG00000033629	57874	Hacd3	2123.48	0.242414	0.114086	2.12484	0.0336003	Up
906	ENSMUSG00000033705	668880	Stard9	818.226	-0.498223	0.138463	-3.59824	0.000320374	Down
907	ENSMUSG00000033768	18190	Nrxn2	5816.72	0.365243	0.102511	3.56296	0.0003667	Up
908	ENSMUSG00000033774	226304	Npbwr1	45.8772	0.799758	0.338221	2.3646	0.0180493	Up
909	ENSMUSG00000033849	26878	B3galt2	1316.86	0.282327	0.126417	2.2333	0.0255288	Up
910	ENSMUSG00000033909	72344	Usp36	866.645	-0.24392	0.123203	-1.97982	0.0477238	Down
911	ENSMUSG00000033916	68953	Chmp2a	393.537	0.291662	0.141491	2.06134	0.0392704	Up
912	ENSMUSG00000033917	56209	Gde1	1796.72	0.351881	0.126611	2.77923	0.00544871	Up
913	ENSMUSG00000033938	66916	Ndufb7	301.879	0.337873	0.14959	2.25866	0.0239045	Up
914	ENSMUSG00000033953	19058	Ppp3r1	1514.89	0.343591	0.161533	2.12707	0.0334146	Up
915	ENSMUSG00000033991	218343	Ttc37	1142.64	-0.217623	0.105001	-2.07259	0.0382107	Down
916	ENSMUSG00000033998	16525	Kcnk1	982.151	0.477838	0.164458	2.90553	0.00366633	Up
917	ENSMUSG00000034007	244891	Scaper	1068.15	-0.253922	0.105398	-2.40917	0.0159888	Down
918	ENSMUSG00000034118	22021	Tpst1	747.617	0.31493	0.119374	2.63817	0.00833548	Up
919	ENSMUSG00000034154	68142	Ino80	1111.08	-0.269437	0.100794	-2.67314	0.00751438	Down
920	ENSMUSG00000034160	108155	Ogt	8108.55	-0.248411	0.094744	-2.62191	0.00874375	Down
921	ENSMUSG00000034163	216345	Zfc3h1	2467.88	-0.317824	0.0964075	-3.29668	0.00097836	Down
922	ENSMUSG00000034168	238330	Irf2bpl	716.49	0.399449	0.124522	3.20785	0.00133731	Up
923	ENSMUSG00000034189	72552	Hsdl1	476.92	0.318359	0.135844	2.34356	0.0191009	Up
924	ENSMUSG00000034209	75668	Rasl10a	311.031	0.583142	0.174318	3.34527	0.00082202	Up
925	ENSMUSG00000034216	228545	Vps18	664.679	0.362262	0.127596	2.83914	0.00452349	Up
926	ENSMUSG00000034218	11920	Atm	1119.01	-0.301983	0.113752	-2.65475	0.00793679	Down
927	ENSMUSG00000034220	14733	Gpc1	2120.36	0.49028	0.135377	3.62159	0.000292796	Up
928	ENSMUSG00000034235	78787	Usp54	975.888	-0.24157	0.12078	-2.00008	0.0454915	Down
929	ENSMUSG00000034254	55979	Agpat1	1417.5	0.414826	0.12959	3.20107	0.00136918	Up
930	ENSMUSG00000034265	224454	Zdhhc14	1079.37	0.244117	0.105125	2.32216	0.0202242	Up
931	ENSMUSG00000034290	217718	Nek9	1177.52	-0.236884	0.118289	-2.00259	0.0452217	Down
932	ENSMUSG00000034336	226180	Ina	1065.58	0.340311	0.127893	2.6609	0.00779332	Up
933	ENSMUSG00000034341	22378	Wbp2	1117.24	0.331784	0.134544	2.46599	0.0136637	Up
934	ENSMUSG00000034401	67946	Spata6	29.2436	-0.842995	0.41159	-2.04814	0.040546	Down
935	ENSMUSG00000034403	18744	Pja1	1249.23	0.29814	0.131851	2.26119	0.0237474	Up
936	ENSMUSG00000034472	75141	Rasd2	291.322	0.34988	0.174561	2.00434	0.0450333	Up
937	ENSMUSG00000034525	218333	Ice1	5120.5	-0.282602	0.0918263	-3.07757	0.00208694	Down
938	ENSMUSG00000034601	76967	2700049A03Rik	489.552	-0.272899	0.131586	-2.07392	0.038087	Down
939	ENSMUSG00000034610	230594	Tut4	869.24	-0.225552	0.108405	-2.08063	0.0374676	Down
940	ENSMUSG00000034612	58250	Chst11	919.389	0.484415	0.128676	3.76462	0.000166805	Up
941	ENSMUSG00000034614	216505	Pik3ip1	513.349	0.352553	0.124187	2.83889	0.00452707	Up
942	ENSMUSG00000034623	71037	Prss55	2.80797	-3.95226	1.57941	-2.50236	0.0123367	Down
943	ENSMUSG00000034648	16979	Lrrn1	1784.51	0.297942	0.115412	2.58155	0.00983579	Up
944	ENSMUSG00000034659	68539	Tmem109	590.273	0.400068	0.12614	3.17163	0.00151586	Up
945	ENSMUSG00000034685	217219	Fam171a2	1536.64	0.455195	0.128438	3.54407	0.000393995	Up
946	ENSMUSG00000034686	432763	Prr7	382.213	0.411466	0.141968	2.8983	0.00375192	Up
947	ENSMUSG00000034687	231470	Fras1	3099.32	-0.24197	0.100877	-2.39866	0.0164552	Down
948	ENSMUSG00000034708	14824	Grn	706.148	0.337212	0.119622	2.81897	0.00481785	Up
949	ENSMUSG00000034714	117160	Ttyh2	89.7661	0.511723	0.23369	2.18975	0.028542	Up
950	ENSMUSG00000034723	52837	Tmx4	4900.59	0.250076	0.125081	1.99931	0.0455748	Up
951	ENSMUSG00000034730	107831	Adgrb1	7746.01	0.237892	0.0924172	2.57411	0.0100498	Up
952	ENSMUSG00000034757	72053	Tmub2	837.519	0.24222	0.115026	2.10578	0.035223	Up
953	ENSMUSG00000034781	14672	Gna11	835.055	0.260372	0.12279	2.12047	0.0339667	Up
954	ENSMUSG00000034793	68401	G6pc3	451.405	0.34865	0.140262	2.48571	0.0129294	Up
955	ENSMUSG00000034850	69470	Tmem127	1642.79	0.247528	0.115159	2.14945	0.0315987	Up
956	ENSMUSG00000034854	73822	Mfsd12	592.467	0.417457	0.129429	3.22537	0.00125808	Up
957	ENSMUSG00000034867	245886	Ankrd27	962.969	-0.301958	0.123914	-2.43684	0.0148162	Down
958	ENSMUSG00000034868	67938	Myl12b	777.955	0.342693	0.143719	2.38447	0.0171039	Up
959	ENSMUSG00000034881	21390	Tbxa2r	7.43999	1.71353	0.788994	2.17178	0.0298719	Up
960	ENSMUSG00000034891	104069	Sncb	1799.47	0.287469	0.139303	2.06362	0.0390535	Up
961	ENSMUSG00000034892	20090	Rps29	375.01	0.364287	0.180416	2.01915	0.0434719	Up
962	ENSMUSG00000034981	231440	Parm1	1906.86	0.361676	0.125114	2.89077	0.00384301	Up
963	ENSMUSG00000034994	13629	Eef2	4269.93	0.320183	0.10537	3.03866	0.00237635	Up
964	ENSMUSG00000035011	16969	Zbtb7a	1021.83	0.332887	0.112348	2.963	0.00304659	Up
965	ENSMUSG00000035125	330361	Gcfc2	525.736	-0.335308	0.129766	-2.58394	0.00976787	Down
966	ENSMUSG00000035150	26905	Eif2s3x	409.636	0.87138	0.153292	5.68443	1.31e-08	Up
967	ENSMUSG00000035189	320091	Ano4	774.889	-0.301046	0.13858	-2.17237	0.0298279	Down
968	ENSMUSG00000035199	65106	Arl6ip5	1533.46	0.429255	0.140013	3.06582	0.00217071	Up
969	ENSMUSG00000035206	73218	Sppl2b	669.725	0.284644	0.138694	2.05231	0.0401393	Up
970	ENSMUSG00000035248	214290	Tut7	1555.61	-0.254571	0.0989614	-2.57243	0.0100987	Down
971	ENSMUSG00000035258	320712	Abi3bp	89.3781	-0.79765	0.332865	-2.39631	0.0165609	Down
972	ENSMUSG00000035266	191578	Helq	881.634	-0.223822	0.110115	-2.03263	0.0420901	Down
973	ENSMUSG00000035277	11878	Arx	100.994	0.449952	0.228227	1.97151	0.0486656	Up
974	ENSMUSG00000035285	269854	Nat14	597.59	0.459151	0.136543	3.36268	0.000771893	Up
975	ENSMUSG00000035355	380728	Kcnh4	102.227	-0.515713	0.24089	-2.14087	0.0322848	Down
976	ENSMUSG00000035365	75317	Parpbp	29.3656	-0.799406	0.399456	-2.00124	0.0453668	Down
977	ENSMUSG00000035397	118445	Klf16	340.106	0.359391	0.167815	2.14159	0.0322263	Up
978	ENSMUSG00000035431	20605	Sstr1	461.542	0.488461	0.172007	2.83977	0.00451467	Up
979	ENSMUSG00000035441	338367	Myo1d	224.041	-0.395228	0.166231	-2.37759	0.0174261	Down
980	ENSMUSG00000035530	20918	Eif1	981.487	0.27024	0.122127	2.21277	0.0269134	Up
981	ENSMUSG00000035545	232798	Leng8	4207.67	-0.384739	0.1299	-2.9618	0.00305849	Down
982	ENSMUSG00000035566	219228	Pcdh17	3828.34	0.299993	0.104005	2.88441	0.00392144	Up
983	ENSMUSG00000035576	241764	L3mbtl1	357.746	-0.507109	0.192738	-2.63107	0.00851155	Down
984	ENSMUSG00000035585	66078	Tsen34	215.659	0.380033	0.162974	2.33187	0.0197076	Up
985	ENSMUSG00000035596	77582	Mboat7	1886.26	0.250575	0.111814	2.24099	0.0250269	Up
986	ENSMUSG00000035597	328110	Prpf39	1811.66	-0.218835	0.0979552	-2.23403	0.0254812	Down
987	ENSMUSG00000035640	100503659	Cbarp	3105.32	0.323558	0.112565	2.87441	0.00404786	Up
988	ENSMUSG00000035674	66091	Ndufa3	259.926	0.379628	0.146918	2.58394	0.00976785	Up
989	ENSMUSG00000035681	268345	Kcnc2	2526.38	0.384831	0.147995	2.6003	0.00931427	Up
990	ENSMUSG00000035745	170483	Grin3b	2.25108	3.46067	1.66736	2.07553	0.0379371	Up
991	ENSMUSG00000035776	171486	Cd99l2	1346.52	0.28159	0.108634	2.5921	0.00953913	Up
992	ENSMUSG00000035835	216152	Plppr3	648.14	0.350043	0.153109	2.28623	0.0222409	Up
993	ENSMUSG00000035845	223774	Alg12	236.691	0.392039	0.156251	2.50903	0.0121064	Up
994	ENSMUSG00000035847	15931	Ids	2113.68	0.346257	0.134977	2.5653	0.0103085	Up
995	ENSMUSG00000035885	12868	Cox8a	436.869	0.454095	0.157687	2.87974	0.00398009	Up
996	ENSMUSG00000035964	67937	Tmem59l	3936.52	0.469593	0.122617	3.82975	0.000128271	Up
997	ENSMUSG00000035967	236790	Ints6l	1889.63	-0.247139	0.0996988	-2.47886	0.0131803	Down
998	ENSMUSG00000036078	18391	Sigmar1	513.322	0.273029	0.132692	2.05761	0.0396271	Up
999	ENSMUSG00000036086	226409	Zranb3	254.715	-0.488245	0.147318	-3.31423	0.000918969	Down
1000	ENSMUSG00000036155	107895	Mgat5	2569.51	0.244265	0.107505	2.27213	0.0230787	Up
1001	ENSMUSG00000036186	56279	Fam69b	458.673	0.325743	0.132658	2.4555	0.0140688	Up
1002	ENSMUSG00000036196	224661	Slc26a8	124.6	-0.585469	0.19593	-2.98816	0.00280667	Down
1003	ENSMUSG00000036199	67184	Ndufa13	635.988	0.311401	0.13924	2.23644	0.0253233	Up
1004	ENSMUSG00000036256	29817	Igfbp7	18.0106	1.01615	0.48869	2.07933	0.037587	Up
1005	ENSMUSG00000036264	320027	Fstl4	757.371	0.322692	0.161662	1.99609	0.0459242	Up
1006	ENSMUSG00000036275	213673	9530068E07Rik	1026.24	0.381021	0.144573	2.63549	0.00840149	Up
1007	ENSMUSG00000036281	227644	Snapc4	1054.74	-0.344066	0.128811	-2.67108	0.00756075	Down
1008	ENSMUSG00000036295	16981	Lrrn3	1704.61	0.306197	0.108559	2.82056	0.004794	Up
1009	ENSMUSG00000036298	239606	Slc2a13	2637.46	0.271757	0.118433	2.29461	0.0217553	Up
1010	ENSMUSG00000036422	18530	Pcdh8	1312.4	0.528491	0.13293	3.97569	7.02e-05	Up
1011	ENSMUSG00000036435	69940	Exoc1	1632.74	-0.282866	0.103476	-2.73364	0.00626378	Down
1012	ENSMUSG00000036438	12314	Calm2	3934.24	0.312537	0.133095	2.34822	0.0188634	Up
1013	ENSMUSG00000036442	59016	Thap11	144.666	0.509083	0.197798	2.57376	0.0100601	Up
1014	ENSMUSG00000036478	12226	Btg1	405.217	0.35459	0.152261	2.32884	0.0198676	Up
1015	ENSMUSG00000036523	268527	Greb1	6.99852	-1.94664	0.95088	-2.0472	0.0406385	Down
1016	ENSMUSG00000036537	69942	Rnf113a1	49.796	0.586301	0.294309	1.99213	0.0463567	Up
1017	ENSMUSG00000036545	216725	Adamts2	460.752	0.523418	0.179177	2.92123	0.00348651	Up
1018	ENSMUSG00000036564	234593	Ndrg4	13058.6	0.224829	0.0932441	2.41119	0.0159005	Up
1019	ENSMUSG00000036565	78339	Ttyh3	2031.49	0.332341	0.110065	3.0195	0.00253196	Up
1020	ENSMUSG00000036578	57780	Fxyd7	183.849	0.373943	0.184447	2.02737	0.0426243	Up
1021	ENSMUSG00000036591	71435	Arhgap21	7275.25	-0.30551	0.104751	-2.91654	0.00353936	Down
1022	ENSMUSG00000036594	14960	H2-Aa	1.7612	4.18514	1.80058	2.32433	0.0201077	Up
1023	ENSMUSG00000036599	59031	Chst12	348.013	0.367914	0.145069	2.53613	0.0112086	Up
1024	ENSMUSG00000036615	170767	Rfxap	169.983	0.361463	0.179357	2.01532	0.0438712	Up
1025	ENSMUSG00000036620	103534	Mgat4b	501.249	0.325732	0.129447	2.51634	0.0118581	Up
1026	ENSMUSG00000036622	74772	Atp13a2	1986.59	0.25628	0.105118	2.43802	0.0147678	Up
1027	ENSMUSG00000036634	17136	Mag	156.695	0.553981	0.196029	2.82601	0.0047132	Up
1028	ENSMUSG00000036641	227933	Ccdc148	345.439	-0.299996	0.142311	-2.10802	0.0350288	Down
1029	ENSMUSG00000036661	105841	Dennd3	215.308	-0.459868	0.209009	-2.20023	0.0277904	Down
1030	ENSMUSG00000036748	67116	Cuedc2	575.516	0.28459	0.12707	2.23963	0.0251152	Up
1031	ENSMUSG00000036751	110323	Cox6b1	443.659	0.377864	0.178338	2.11881	0.0341067	Up
1032	ENSMUSG00000036752	227613	Tubb4b	1073.51	0.293515	0.143789	2.04129	0.0412224	Up
1033	ENSMUSG00000036766	227325	Dner	2006.75	0.298298	0.112614	2.64885	0.00807658	Up
1034	ENSMUSG00000036822	106021	Topors	397.131	0.269325	0.132709	2.02945	0.0424127	Up
1035	ENSMUSG00000036850	107733	Mrpl41	478.062	0.351407	0.157941	2.22492	0.0260864	Up
1036	ENSMUSG00000036887	12259	C1qa	28.7931	0.811524	0.382564	2.12128	0.0338983	Up
1037	ENSMUSG00000036904	14370	Fzd8	84.303	0.528618	0.249466	2.119	0.0340907	Up
1038	ENSMUSG00000036916	208968	Zfp280c	414.362	-0.323599	0.134938	-2.39812	0.0164794	Down
1039	ENSMUSG00000036955	72320	Kif1bp	1332.98	0.284333	0.137568	2.06685	0.0387483	Up
1040	ENSMUSG00000036957	233067	Lrfn3	491.369	0.361659	0.150957	2.39578	0.0165851	Up
1041	ENSMUSG00000036966	223918	Spryd3	858.232	0.285528	0.125721	2.27112	0.02314	Up
1042	ENSMUSG00000036968	66455	Cnpy4	152.333	0.423431	0.181791	2.32922	0.0198474	Up
1043	ENSMUSG00000036975	66343	Tmem177	155.196	0.417267	0.181009	2.30523	0.0211539	Up
1044	ENSMUSG00000037012	15275	Hk1	3514.22	0.278599	0.11877	2.34569	0.0189919	Up
1045	ENSMUSG00000037014	20608	Sstr4	1025.09	0.314002	0.138782	2.26256	0.0236627	Up
1046	ENSMUSG00000037035	16324	Inhbb	121.365	0.47919	0.225459	2.1254	0.0335533	Up
1047	ENSMUSG00000037049	20597	Smpd1	1726.29	0.435534	0.13252	3.28654	0.00101425	Up
1048	ENSMUSG00000037110	241694	Ralgapa2	3031.69	-0.278535	0.111525	-2.49751	0.0125068	Down
1049	ENSMUSG00000037210	231128	Fam193a	1415.79	-0.262993	0.111167	-2.36575	0.0179935	Down
1050	ENSMUSG00000037217	20964	Syn1	2946.09	0.270251	0.135775	1.99043	0.0465435	Up
1051	ENSMUSG00000037306	230815	Man1c1	580.188	0.370404	0.13071	2.83379	0.00459989	Up
1052	ENSMUSG00000037348	71904	Paqr7	478.144	0.623741	0.142621	4.37342	1.22e-05	Up
1053	ENSMUSG00000037351	226977	Actr1b	1893.35	0.189688	0.0963342	1.96906	0.0489462	Up
1054	ENSMUSG00000037355	71101	Uvssa	506.655	-0.308163	0.149503	-2.06125	0.039279	Down
1055	ENSMUSG00000037369	22289	Kdm6a	1105.54	0.395438	0.104175	3.79592	0.0001471	Up
1056	ENSMUSG00000037395	214742	Rcor3	1330.32	-0.276841	0.103063	-2.68615	0.00722812	Down
1057	ENSMUSG00000037400	76295	Atp11b	2819.56	-0.449034	0.0988131	-4.54427	5.51e-06	Down
1058	ENSMUSG00000037419	71946	Endod1	1104.69	0.290895	0.140656	2.06813	0.0386283	Up
1059	ENSMUSG00000037428	381677	Vgf	3128.93	0.528847	0.120291	4.3964	1.1e-05	Up
1060	ENSMUSG00000037486	75302	Asxl2	1384.99	-0.237365	0.098594	-2.4075	0.0160622	Down
1061	ENSMUSG00000037487	70790	Ubr5	8366.05	-0.229042	0.0899231	-2.54709	0.0108627	Down
1062	ENSMUSG00000037499	66208	Nenf	281.578	0.640854	0.170001	3.7697	0.000163442	Up
1063	ENSMUSG00000037503	214469	Fam168b	1472.35	0.347733	0.112554	3.08947	0.00200517	Up
1064	ENSMUSG00000037533	192786	Rapgef6	2346.79	-0.206009	0.0987104	-2.08701	0.0368874	Down
1065	ENSMUSG00000037553	503610	Zdhhc18	443.963	0.255724	0.125961	2.03019	0.0423377	Up
1066	ENSMUSG00000037563	20055	Rps16	251.464	0.393263	0.178555	2.20247	0.0276319	Up
1067	ENSMUSG00000037625	18417	Cldn11	123.112	0.523555	0.232717	2.24975	0.0244645	Up
1068	ENSMUSG00000037674	319758	Rfx7	1070.93	-0.251461	0.10394	-2.4193	0.0155505	Down
1069	ENSMUSG00000037692	230793	Ahdc1	1203.97	0.306723	0.118105	2.59703	0.00940323	Up
1070	ENSMUSG00000037703	241638	Lzts3	1770.58	0.269657	0.113701	2.37163	0.0177098	Up
1071	ENSMUSG00000037706	12520	Cd81	2242.53	0.378757	0.113011	3.35151	0.000803708	Up
1072	ENSMUSG00000037720	67878	Tmem33	1085.7	0.256107	0.123107	2.08036	0.0374926	Up
1073	ENSMUSG00000037740	99045	Mrps26	400.502	0.377003	0.140066	2.69162	0.00711061	Up
1074	ENSMUSG00000037742	13627	Eef1a1	5943.94	0.322332	0.13895	2.31977	0.0203534	Up
1075	ENSMUSG00000037771	22348	Slc32a1	856.622	0.568653	0.146746	3.87509	0.000106586	Up
1076	ENSMUSG00000037784	72507	Dzip1l	717.994	-0.316469	0.120868	-2.6183	0.00883682	Down
1077	ENSMUSG00000037788	232023	Vopp1	1059.19	0.278572	0.114384	2.4354	0.0148753	Up
1078	ENSMUSG00000037805	19896	Rpl10a	649.685	0.260908	0.120203	2.17057	0.0299636	Up
1079	ENSMUSG00000037808	72826	Fam76b	384.98	-0.259622	0.130382	-1.99125	0.0464538	Down
1080	ENSMUSG00000037843	277432	Vstm2l	487.552	0.421712	0.156103	2.70151	0.00690264	Up
1081	ENSMUSG00000037852	12876	Cpe	13884.4	0.360644	0.125038	2.88428	0.0039231	Up
1082	ENSMUSG00000037872	13349	Ackr1	275.394	0.357295	0.163725	2.18229	0.0290882	Up
1083	ENSMUSG00000037902	19261	Sirpa	7467.07	0.285528	0.115678	2.4683	0.0135756	Up
1084	ENSMUSG00000037905	76809	Bri3bp	2609.38	0.337367	0.115982	2.90879	0.00362834	Up
1085	ENSMUSG00000037972	20621	Snn	1124.47	0.262815	0.108944	2.41239	0.0158482	Up
1086	ENSMUSG00000037979	215707	Ccdc92	441.708	0.27296	0.133054	2.0515	0.0402182	Up
1087	ENSMUSG00000037997	101187	Parp11	456.852	-0.264083	0.129037	-2.04657	0.0407007	Down
1088	ENSMUSG00000038013	68524	Wipf2	942.023	0.250423	0.107595	2.32746	0.019941	Up
1089	ENSMUSG00000038026	16524	Kcnj9	2578.09	0.213539	0.0967388	2.20737	0.027288	Up
1090	ENSMUSG00000038034	140559	Igsf8	3753.26	0.446409	0.108141	4.12803	3.66e-05	Up
1091	ENSMUSG00000038048	620292	Cntnap5c	1251.89	-0.261207	0.133138	-1.96192	0.0497719	Down
1092	ENSMUSG00000038070	338349	Cntln	460.117	-0.355508	0.128393	-2.7689	0.00562453	Down
1093	ENSMUSG00000038080	218214	Kdm1b	292.408	-0.333379	0.143876	-2.31712	0.0204972	Down
1094	ENSMUSG00000038126	269702	Mphosph9	1343.76	-0.268078	0.112944	-2.37356	0.0176177	Down
1095	ENSMUSG00000038150	66612	Ormdl3	547.409	0.531915	0.165208	3.21966	0.00128341	Up
1096	ENSMUSG00000038156	233744	Spon1	3082.77	0.340207	0.120006	2.83492	0.00458365	Up
1097	ENSMUSG00000038214	331623	Bend3	197.675	-0.40258	0.179237	-2.24608	0.0246991	Down
1098	ENSMUSG00000038242	71872	Aox4	52.4795	-0.949605	0.321896	-2.95003	0.00317738	Down
1099	ENSMUSG00000038255	18013	Neurod2	1029.05	0.424977	0.148226	2.86709	0.0041427	Up
1100	ENSMUSG00000038274	14109	Fau	316.443	0.570555	0.158794	3.59304	0.00032684	Up
1101	ENSMUSG00000038280	14628	Ostm1	792.08	0.400385	0.118697	3.37318	0.000743052	Up
1102	ENSMUSG00000038319	16511	Kcnh2	409.468	0.381289	0.1516	2.51511	0.0118997	Up
1103	ENSMUSG00000038347	21646	Tcte2	265.471	-0.437147	0.174981	-2.49825	0.0124809	Down
1104	ENSMUSG00000038368	230393	Focad	3353.02	-0.272847	0.114336	-2.38635	0.0170166	Down
1105	ENSMUSG00000038390	14788	Gpr162	2874.49	0.248729	0.0997761	2.49287	0.0126715	Up
1106	ENSMUSG00000038463	320078	Olfml2b	901.823	0.657749	0.179544	3.66345	0.000248845	Up
1107	ENSMUSG00000038467	75608	Chmp4b	608.593	0.320873	0.1422	2.25649	0.02404	Up
1108	ENSMUSG00000038486	64051	Sv2a	8628.28	0.36287	0.118943	3.05078	0.00228246	Up
1109	ENSMUSG00000038503	67943	Mesd	455.845	0.281578	0.137879	2.0422	0.0411314	Up
1110	ENSMUSG00000038555	225362	Reep2	1484.48	0.289995	0.120766	2.40131	0.0163367	Up
1111	ENSMUSG00000038569	231724	Rad9b	159	-0.359511	0.178578	-2.01319	0.0440943	Down
1112	ENSMUSG00000038587	83397	Akap12	161.273	0.394279	0.189553	2.08004	0.0375218	Up
1113	ENSMUSG00000038615	18023	Nfe2l1	3486.37	0.294803	0.116762	2.52482	0.0115758	Up
1114	ENSMUSG00000038619	56205	Ensa	2110.32	0.212223	0.103165	2.05711	0.0396753	Up
1115	ENSMUSG00000038685	269400	Rtel1	563.054	-0.403442	0.143642	-2.80866	0.00497487	Down
1116	ENSMUSG00000038708	54214	Golga4	2370.06	-0.278377	0.118179	-2.35556	0.0184948	Down
1117	ENSMUSG00000038718	18516	Pbx3	118.569	-0.646493	0.313176	-2.06431	0.0389883	Down
1118	ENSMUSG00000038759	70699	Nup205	1338.46	-0.20544	0.101276	-2.02852	0.042507	Down
1119	ENSMUSG00000038793	13590	Lefty1	43.6167	0.803569	0.390839	2.05601	0.0397816	Up
1120	ENSMUSG00000038822	209462	Hace1	1466.89	-0.235799	0.1018	-2.31629	0.0205423	Down
1121	ENSMUSG00000038844	16558	Kif16b	712.004	-0.319106	0.140959	-2.26382	0.0235852	Down
1122	ENSMUSG00000038845	18673	Phb	417.748	0.372697	0.14436	2.58172	0.00983084	Up
1123	ENSMUSG00000038848	228994	Ythdf1	611.527	0.240075	0.115033	2.08702	0.0368867	Up
1124	ENSMUSG00000038860	99326	Garnl3	1422.66	-0.36724	0.149896	-2.44996	0.0142871	Down
1125	ENSMUSG00000038894	384783	Irs2	1121.27	0.315903	0.113196	2.79075	0.00525855	Up
1126	ENSMUSG00000038900	269261	Rpl12	606.249	0.32255	0.143576	2.24655	0.024669	Up
1127	ENSMUSG00000038930	269955	Rccd1	272.146	-0.385088	0.143722	-2.67939	0.00737554	Down
1128	ENSMUSG00000038967	18604	Pdk2	550.037	0.301853	0.125505	2.4051	0.0161682	Up
1129	ENSMUSG00000038970	231876	Lmtk2	4856.19	0.255586	0.107595	2.37544	0.0175278	Up
1130	ENSMUSG00000038976	217124	Ppp1r9b	2105.66	0.354307	0.110454	3.20772	0.0013379	Up
1131	ENSMUSG00000039001	66481	Rps21	374.189	0.341643	0.157576	2.16812	0.0301498	Up
1132	ENSMUSG00000039016	30057	Timm8b	194.624	0.414105	0.208496	1.98615	0.0470168	Up
1133	ENSMUSG00000039057	244281	Myo16	946.143	-0.358926	0.150137	-2.39066	0.0168182	Down
1134	ENSMUSG00000039059	99296	Hrh3	659.161	0.478372	0.159646	2.99646	0.00273137	Up
1135	ENSMUSG00000039100	223455	43530	5324.8	0.241334	0.121852	1.98054	0.0476423	Up
1136	ENSMUSG00000039114	68404	Nrn1	1285.24	0.321029	0.153626	2.08968	0.0366463	Up
1137	ENSMUSG00000039156	116873	Stim2	2247.24	0.417287	0.170593	2.44609	0.0144415	Up
1138	ENSMUSG00000039159	22214	Ube2h	742.26	0.274716	0.119862	2.29194	0.0219091	Up
1139	ENSMUSG00000039194	19771	Rlbp1	17.3504	1.00423	0.510632	1.96664	0.0492253	Up
1140	ENSMUSG00000039218	75956	Srrm2	14970.6	-0.385955	0.122665	-3.1464	0.00165294	Down
1141	ENSMUSG00000039233	70430	Tbce	1663.38	-0.232151	0.103501	-2.24299	0.0248975	Down
1142	ENSMUSG00000039239	21808	Tgfb2	499.975	0.401651	0.165905	2.42097	0.0154791	Up
1143	ENSMUSG00000039257	58188	Vstm2b	648.25	0.397416	0.120722	3.292	0.000994789	Up
1144	ENSMUSG00000039278	30052	Pcsk1n	1487.58	0.544105	0.129779	4.19254	2.76e-05	Up
1145	ENSMUSG00000039347	76252	Atp6v0e2	3036.45	0.319423	0.138495	2.30638	0.0210895	Up
1146	ENSMUSG00000039358	13492	Drd5	241.317	0.593218	0.196714	3.01564	0.00256437	Up
1147	ENSMUSG00000039427	208211	Alg1	410.547	0.328713	0.131604	2.49775	0.0124985	Up
1148	ENSMUSG00000039474	22393	Wfs1	1616.13	0.40851	0.1352	3.02153	0.00251503	Up
1149	ENSMUSG00000039519	13123	Cyp7b1	300.584	0.490451	0.230608	2.12678	0.0334385	Up
1150	ENSMUSG00000039533	75104	Mmd2	1233.6	0.310958	0.137283	2.26508	0.0235078	Up
1151	ENSMUSG00000039542	17967	Ncam1	8922.82	0.210214	0.101421	2.07269	0.0382015	Up
1152	ENSMUSG00000039546	230959	Ajap1	664.201	0.314761	0.130427	2.41331	0.0158085	Up
1153	ENSMUSG00000039611	67063	Tmem246	1234.41	0.240725	0.116352	2.06894	0.038552	Up
1154	ENSMUSG00000039615	56424	Stub1	487.419	0.287401	0.130103	2.20902	0.0271733	Up
1155	ENSMUSG00000039630	51810	Hnrnpu	7753.13	-0.183057	0.0871348	-2.10084	0.0356546	Down
1156	ENSMUSG00000039656	20182	Rxrb	421.047	0.321558	0.132476	2.4273	0.0152116	Up
1157	ENSMUSG00000039662	57295	Icmt	842.988	0.386052	0.116974	3.30032	0.00096575	Up
1158	ENSMUSG00000039740	56737	Alg2	2667	0.253941	0.117206	2.16662	0.0302638	Up
1159	ENSMUSG00000039747	269717	Orai2	1290.09	0.468828	0.168604	2.78064	0.00542522	Up
1160	ENSMUSG00000039763	246738	Dnajc28	145.292	0.437487	0.182661	2.39508	0.0166168	Up
1161	ENSMUSG00000039765	231214	Cc2d2a	1141.67	-0.319835	0.113053	-2.82907	0.00466834	Down
1162	ENSMUSG00000039801	73692	Cplane1	4586.34	-0.31224	0.105553	-2.95815	0.00309496	Down
1163	ENSMUSG00000039809	242425	Gabbr2	6781.64	0.339626	0.0980842	3.46259	0.000535002	Up
1164	ENSMUSG00000039835	215819	Nhsl1	342.6	0.311452	0.157094	1.98258	0.0474146	Up
1165	ENSMUSG00000039842	244329	Mcph1	586.983	-0.27409	0.128581	-2.13166	0.0330347	Down
1166	ENSMUSG00000039934	212167	Gsap	76.6907	-0.667856	0.276276	-2.41735	0.0156341	Down
1167	ENSMUSG00000039952	13138	Dag1	1997.28	0.331467	0.108148	3.06494	0.00217711	Up
1168	ENSMUSG00000039953	65945	Clstn1	19977.1	0.429623	0.112561	3.8168	0.000135194	Up
1169	ENSMUSG00000039985	56306	Sinhcaf	78.1685	-0.566485	0.253843	-2.23163	0.0256392	Down
1170	ENSMUSG00000039990	214764	Edrf1	1086.18	-0.227278	0.102051	-2.2271	0.0259404	Down
1171	ENSMUSG00000040010	20539	Slc7a5	705.05	0.368466	0.130234	2.82927	0.00466541	Up
1172	ENSMUSG00000040035	214240	Disp2	9393.12	0.383221	0.102672	3.73247	0.00018961	Up
1173	ENSMUSG00000040040	21821	Ift88	506.71	-0.264753	0.131877	-2.00758	0.0446881	Down
1174	ENSMUSG00000040054	116848	Baz2a	1690.68	-0.231454	0.113851	-2.03295	0.0420571	Down
1175	ENSMUSG00000040128	108767	Pnrc1	349.941	0.295743	0.146321	2.02119	0.0432597	Up
1176	ENSMUSG00000040139	77252	9430038I01Rik	76.5504	-0.535322	0.271157	-1.97421	0.0483576	Down
1177	ENSMUSG00000040187	272322	Arntl2	474.516	-0.309778	0.138513	-2.23645	0.0253224	Down
1178	ENSMUSG00000040220	104346	Gas8	389.633	-0.281467	0.136362	-2.06411	0.039007	Down
1179	ENSMUSG00000040249	16971	Lrp1	15170.3	0.333274	0.0986863	3.37711	0.000732519	Up
1180	ENSMUSG00000040430	71795	Pitpnc1	598.507	0.329028	0.146336	2.24845	0.0245477	Up
1181	ENSMUSG00000040447	216892	Spns2	1224.29	0.256256	0.124186	2.06349	0.0390665	Up
1182	ENSMUSG00000040459	234023	Arglu1	2762.51	-0.246446	0.0883934	-2.78805	0.0053026	Down
1183	ENSMUSG00000040462	216440	Os9	1920.08	0.277353	0.122145	2.27068	0.0231663	Up
1184	ENSMUSG00000040490	70530	Lrfn2	1025.03	0.361808	0.109476	3.3049	0.000950102	Up
1185	ENSMUSG00000040520	242362	Manea	477.813	0.266006	0.135074	1.96934	0.0489145	Up
1186	ENSMUSG00000040548	21763	Tex2	1670.38	0.24993	0.125804	1.98667	0.0469592	Up
1187	ENSMUSG00000040563	235044	Plppr2	3104.15	0.427779	0.129216	3.31058	0.00093102	Up
1188	ENSMUSG00000040586	237222	Ofd1	286.565	-0.314784	0.155487	-2.0245	0.0429185	Down
1189	ENSMUSG00000040594	66011	Ranbp17	371.82	-0.338781	0.142564	-2.37635	0.0174847	Down
1190	ENSMUSG00000040648	227399	Ppip5k2	1279.62	-0.213397	0.09872	-2.16163	0.0306464	Down
1191	ENSMUSG00000040659	27984	Efhd2	634.616	0.376527	0.156013	2.41343	0.015803	Up
1192	ENSMUSG00000040713	433375	Creg1	259.541	0.307903	0.153499	2.00589	0.0448678	Up
1193	ENSMUSG00000040722	56807	Scamp5	4705.69	0.353768	0.111544	3.17156	0.00151623	Up
1194	ENSMUSG00000040731	22384	Eif4h	1624.89	0.22184	0.0980611	2.26226	0.0236814	Up
1195	ENSMUSG00000040761	56381	Spen	2703.24	0.184798	0.0928754	1.98974	0.0466198	Up
1196	ENSMUSG00000040794	67445	C1qtnf4	1106.33	0.525957	0.135646	3.87742	0.000105571	Up
1197	ENSMUSG00000040813	21767	Tex264	894.96	0.237324	0.119779	1.98134	0.0475533	Up
1198	ENSMUSG00000040836	240888	Gpr161	1940.79	0.290402	0.110445	2.62938	0.00855399	Up
1199	ENSMUSG00000040850	103554	Psme4	1985.2	-0.271103	0.094224	-2.87721	0.00401202	Down
1200	ENSMUSG00000040852	213556	Plekhh2	318.871	-0.454711	0.153984	-2.95298	0.00314723	Down
1201	ENSMUSG00000040907	232975	Atp1a3	43882.9	0.487629	0.114893	4.24421	2.19e-05	Up
1202	ENSMUSG00000040936	209012	Ulk4	1045.26	-0.365569	0.150499	-2.42904	0.0151388	Down
1203	ENSMUSG00000040940	16801	Arhgef1	584.294	-0.315299	0.158822	-1.98523	0.0471184	Down
1204	ENSMUSG00000040943	214133	Tet2	3280.04	-0.217562	0.100206	-2.17116	0.0299193	Down
1205	ENSMUSG00000040945	108911	Rcc2	807.154	0.277956	0.129838	2.14078	0.0322914	Up
1206	ENSMUSG00000040998	114249	Npnt	445.771	0.515651	0.176588	2.92007	0.00349954	Up
1207	ENSMUSG00000041028	66092	Ghitm	1558.34	0.293969	0.128514	2.28745	0.0221695	Up
1208	ENSMUSG00000041046	56089	Ramp3	43.3438	0.7428	0.327415	2.26868	0.0232877	Up
1209	ENSMUSG00000041112	140580	Elmo1	626.505	-0.294254	0.14864	-1.97964	0.0477436	Down
1210	ENSMUSG00000041120	17965	Nbl1	252.561	0.545076	0.193555	2.81613	0.0048606	Up
1211	ENSMUSG00000041141	71691	Pnmal1	2164.68	0.28181	0.125607	2.24359	0.0248591	Up
1212	ENSMUSG00000041147	12190	Brca2	244.712	-0.349185	0.163844	-2.1312	0.0330724	Down
1213	ENSMUSG00000041203	68544	Trir	283.983	0.368821	0.144445	2.55338	0.0106684	Up
1214	ENSMUSG00000041235	320790	Chd7	352.353	0.453413	0.198216	2.28747	0.0221682	Up
1215	ENSMUSG00000041241	68350	Mul1	584.307	0.258034	0.1183	2.18119	0.029169	Up
1216	ENSMUSG00000041313	11987	Slc7a1	877.253	0.222387	0.113174	1.965	0.049414	Up
1217	ENSMUSG00000041329	11932	Atp1b2	2144.1	0.410151	0.116868	3.50953	0.000448894	Up
1218	ENSMUSG00000041343	73845	Ankrd42	519.573	-0.369582	0.143372	-2.57778	0.00994374	Down
1219	ENSMUSG00000041355	66256	Ssr2	757.809	0.477335	0.146295	3.26282	0.00110311	Up
1220	ENSMUSG00000041362	71653	Shtn1	1091.96	-0.308729	0.116961	-2.63958	0.0083009	Down
1221	ENSMUSG00000041415	192119	Dicer1	2975.4	-0.222685	0.0920997	-2.41787	0.0156117	Down
1222	ENSMUSG00000041453	19933	Rpl21	657.344	0.306858	0.141302	2.17165	0.029882	Up
1223	ENSMUSG00000041540	20678	Sox5	932.437	-0.305024	0.153739	-1.98404	0.0472514	Down
1224	ENSMUSG00000041544	242748	Disp3	952.306	0.283542	0.120434	2.35434	0.0185555	Up
1225	ENSMUSG00000041559	14264	Fmod	19.4078	1.20815	0.542514	2.22695	0.0259509	Up
1226	ENSMUSG00000041571	20364	Selenow	931.154	0.495687	0.162777	3.04519	0.00232533	Up
1227	ENSMUSG00000041592	237979	Sdk2	1809.77	0.320432	0.128887	2.48614	0.0129135	Up
1228	ENSMUSG00000041609	75665	Bicdl1	957.3	-0.314335	0.120328	-2.6123	0.00899342	Down
1229	ENSMUSG00000041642	16565	Kif21b	2013.45	-0.395752	0.114908	-3.44406	0.00057304	Down
1230	ENSMUSG00000041650	110821	Pcca	820.416	-0.31116	0.115883	-2.68512	0.00725047	Down
1231	ENSMUSG00000041654	69806	Slc39a11	272.456	0.347734	0.158209	2.19794	0.0279534	Up
1232	ENSMUSG00000041697	12861	Cox6a1	374.009	0.580584	0.15804	3.67364	0.000239117	Up
1233	ENSMUSG00000041729	235431	Coro2b	1930.88	0.21317	0.0977516	2.18073	0.0292036	Up
1234	ENSMUSG00000041773	13803	Enc1	8085.23	0.295159	0.145948	2.02235	0.0431403	Up
1235	ENSMUSG00000041879	226432	Ipo9	2528.63	-0.293063	0.103392	-2.83448	0.00458998	Down
1236	ENSMUSG00000041958	276846	Pigs	709.6	0.441856	0.12083	3.65684	0.000255346	Up
1237	ENSMUSG00000041966	75763	Dcaf17	528.714	-0.301014	0.124656	-2.41476	0.0157458	Down
1238	ENSMUSG00000042066	68875	Tmcc2	695.468	0.240516	0.119366	2.01495	0.0439101	Up
1239	ENSMUSG00000042073	76491	Abhd14b	148.962	-0.421241	0.193988	-2.17148	0.0298951	Down
1240	ENSMUSG00000042078	68666	Svop	3012.37	0.330328	0.104622	3.15734	0.00159215	Up
1241	ENSMUSG00000042082	11881	Arsb	2252.69	0.288562	0.0996509	2.89573	0.00378282	Up
1242	ENSMUSG00000042104	66435	Uggt2	2159.52	-0.316035	0.109111	-2.89647	0.0037739	Down
1243	ENSMUSG00000042185	235134	Nfrkb	1288.99	-0.252982	0.109527	-2.30977	0.0209007	Down
1244	ENSMUSG00000042202	320541	Slc35e2	1062.18	0.204716	0.104262	1.96347	0.0495916	Up
1245	ENSMUSG00000042331	432572	Specc1	1486.98	0.259803	0.110825	2.34427	0.0190644	Up
1246	ENSMUSG00000042380	80284	Smim12	171.341	0.37623	0.176088	2.13661	0.03263	Up
1247	ENSMUSG00000042401	72832	Crtac1	2540.37	0.346329	0.122642	2.82391	0.0047442	Up
1248	ENSMUSG00000042406	11911	Atf4	854.85	0.350856	0.14615	2.40066	0.0163654	Up
1249	ENSMUSG00000042428	17309	Mgat3	2189.08	0.325901	0.108907	2.99246	0.00276738	Up
1250	ENSMUSG00000042429	11539	Adora1	2882.81	0.419571	0.127577	3.28876	0.0010063	Up
1251	ENSMUSG00000042492	68449	Tbc1d10b	712.387	0.250532	0.119743	2.09224	0.036417	Up
1252	ENSMUSG00000042529	16515	Kcnj12	128.045	0.461187	0.194875	2.36658	0.0179532	Up
1253	ENSMUSG00000042564	75729	Fam227a	455.413	-0.312707	0.158003	-1.97912	0.0478023	Down
1254	ENSMUSG00000042567	674895	Nek10	327.529	-0.601331	0.167277	-3.59483	0.000324606	Down
1255	ENSMUSG00000042569	216820	Dhrs7b	308.449	0.307146	0.14972	2.05147	0.0402211	Up
1256	ENSMUSG00000042605	20239	Atxn2	2263.76	-0.272361	0.104005	-2.61872	0.00882606	Down
1257	ENSMUSG00000042650	268420	Alkbh5	608.828	0.288441	0.11481	2.51232	0.0119939	Up
1258	ENSMUSG00000042671	67792	Rgs8	1065.73	0.268351	0.110774	2.4225	0.015414	Up
1259	ENSMUSG00000042675	66090	Ypel3	604.292	0.267998	0.129126	2.07547	0.0379427	Up
1260	ENSMUSG00000042712	22381	Tceal9	159.365	0.455154	0.218278	2.0852	0.0370511	Up
1261	ENSMUSG00000042724	338372	Map3k9	839.954	-0.276948	0.139573	-1.98426	0.0472273	Down
1262	ENSMUSG00000042750	12069	Bex2	748.79	0.384911	0.144097	2.6712	0.00755814	Up
1263	ENSMUSG00000042763	215090	Maneal	1001.35	0.374795	0.117013	3.20301	0.00135997	Up
1264	ENSMUSG00000042807	329152	Hecw2	1625.27	-0.460792	0.116408	-3.95843	7.54e-05	Down
1265	ENSMUSG00000042873	269788	Lhfpl4	1368.55	0.356697	0.120099	2.97003	0.00297775	Up
1266	ENSMUSG00000042942	381157	Greb1l	713.364	-0.417249	0.149913	-2.78328	0.00538126	Down
1267	ENSMUSG00000043004	14702	Gng2	936.905	0.296726	0.147888	2.00642	0.0448114	Up
1268	ENSMUSG00000043289	75033	Mei4	31.8103	-0.776943	0.373375	-2.08086	0.0374465	Down
1269	ENSMUSG00000043300	26879	B3galnt1	659.021	0.333673	0.143563	2.32423	0.0201132	Up
1270	ENSMUSG00000043388	243339	Tmem130	3235.98	0.418718	0.141423	2.96075	0.00306889	Up
1271	ENSMUSG00000043410	330149	Hfm1	180.855	-0.517769	0.180818	-2.86348	0.00419014	Down
1272	ENSMUSG00000043411	170707	Usp48	4080.87	-0.275226	0.106295	-2.58925	0.00961841	Down
1273	ENSMUSG00000043419	80515	Rnf227	264.973	0.379493	0.163783	2.31705	0.0205011	Up
1274	ENSMUSG00000043439	103551	Epop	132.989	0.474818	0.212156	2.23806	0.025217	Up
1275	ENSMUSG00000043445	67078	Pgp	159.362	0.438541	0.182397	2.40432	0.0162027	Up
1276	ENSMUSG00000043448	118454	Gjc2	32.3945	0.803271	0.378172	2.12409	0.0336627	Up
1277	ENSMUSG00000043460	207393	Elfn2	1995	0.413229	0.106193	3.89132	9.97e-05	Up
1278	ENSMUSG00000043557	74762	Mdga1	1738.18	0.397391	0.110962	3.58134	0.000341839	Up
1279	ENSMUSG00000043635	330119	Adamts3	1211.37	-0.252029	0.117192	-2.15057	0.0315098	Down
1280	ENSMUSG00000043639	73713	Rbm20	60.9753	-0.6471	0.327825	-1.97392	0.0483912	Down
1281	ENSMUSG00000043670	208666	Diras1	403.515	0.362615	0.157938	2.29594	0.0216795	Up
1282	ENSMUSG00000043702	211948	Pde12	213.162	0.469263	0.18797	2.49647	0.0125435	Up
1283	ENSMUSG00000043716	19989	Rpl7	745.794	0.254369	0.12959	1.96287	0.0496611	Up
1284	ENSMUSG00000043773	69430	1700048O20Rik	35.7922	0.955427	0.368157	2.59516	0.00945459	Up
1285	ENSMUSG00000043811	65079	Rtn4r	1186.17	0.549507	0.147859	3.71642	0.000202069	Up
1286	ENSMUSG00000043833	67261	2900005J15Rik	115.337	-0.562991	0.211383	-2.66337	0.00773629	Down
1287	ENSMUSG00000043909	27223	Trp53bp1	3861.6	-0.238331	0.0916422	-2.60067	0.0093042	Down
1288	ENSMUSG00000043987	214552	Cep164	606.559	-0.33047	0.150194	-2.20028	0.0277867	Down
1289	ENSMUSG00000043991	19290	Pura	646.464	0.260655	0.118169	2.20578	0.0273995	Up
1290	ENSMUSG00000044072	237711	Eml6	3573.25	-0.260251	0.114695	-2.26907	0.0232638	Down
1291	ENSMUSG00000044117	67254	2900011O08Rik	1094.71	0.283761	0.128006	2.21677	0.0266387	Up
1292	ENSMUSG00000044147	11845	Arf6	190.052	0.366299	0.184756	1.98261	0.0474113	Up
1293	ENSMUSG00000044150	382252	Bclaf3	166.075	-0.402836	0.192743	-2.09001	0.0366166	Down
1294	ENSMUSG00000044229	244853	Nxpe4	310.763	-0.568237	0.159288	-3.56735	0.000360615	Down
1295	ENSMUSG00000044250	239647	Pced1b	97.7675	-0.532528	0.222141	-2.39725	0.0165184	Down
1296	ENSMUSG00000044288	12801	Cnr1	4538.03	0.251892	0.126222	1.99563	0.0459738	Up
1297	ENSMUSG00000044308	68795	Ubr3	5290.6	-0.192671	0.0917756	-2.09937	0.0357847	Down
1298	ENSMUSG00000044337	12778	Ackr3	175.169	0.486815	0.19168	2.53973	0.0110938	Up
1299	ENSMUSG00000044349	319317	Snhg11	31920.8	-0.292106	0.120491	-2.4243	0.0153381	Down
1300	ENSMUSG00000044350	210808	Lacc1	119.347	-0.518627	0.248914	-2.08356	0.0372002	Down
1301	ENSMUSG00000044352	237761	Sowaha	349.57	0.337648	0.16068	2.10137	0.0356085	Up
1302	ENSMUSG00000044471	232685	Lncpint	1410.38	-0.405112	0.122236	-3.31417	0.000919167	Down
1303	ENSMUSG00000044477	21769	Zfand3	432.506	0.291375	0.131238	2.2202	0.0264053	Up
1304	ENSMUSG00000044496	77034	2510039O18Rik	370.404	0.319683	0.143265	2.23142	0.0256536	Up
1305	ENSMUSG00000044502	69556	Bod1	345.467	0.333896	0.135005	2.47322	0.0133901	Up
1306	ENSMUSG00000044528	229801	Tram1l1	546.291	0.355498	0.153063	2.32256	0.0202027	Up
1307	ENSMUSG00000044533	16898	Rps2	700.091	0.405414	0.125597	3.22788	0.00124709	Up
1308	ENSMUSG00000044550	594844	Tceal3	405.18	0.351436	0.171723	2.04652	0.0407048	Up
1309	ENSMUSG00000044628	68846	Rnf208	390.77	0.455595	0.151057	3.01605	0.00256094	Up
1310	ENSMUSG00000044674	14362	Fzd1	172.423	0.433584	0.183962	2.35692	0.0184271	Up
1311	ENSMUSG00000044716	231134	Dok7	156.339	0.480955	0.201596	2.38574	0.0170448	Up
1312	ENSMUSG00000044894	22272	Uqcrq	260.107	0.514266	0.171729	2.99463	0.00274776	Up
1313	ENSMUSG00000045009	210673	Prrt3	1384.62	0.376279	0.129471	2.90629	0.00365744	Up
1314	ENSMUSG00000045039	269878	Megf8	4167.86	0.29852	0.0939096	3.1788	0.00147885	Up
1315	ENSMUSG00000045095	14924	Magi1	2065.22	-0.234968	0.0970142	-2.42199	0.0154356	Down
1316	ENSMUSG00000045095	78178	4930511A08Rik	2065.22	-0.234968	0.0970142	-2.42199	0.0154356	Down
1317	ENSMUSG00000045102	272158	Poln	21.0415	-0.926434	0.441661	-2.09761	0.0359394	Down
1318	ENSMUSG00000045103	13405	Dmd	5801.92	-0.254674	0.0918445	-2.77288	0.0055562	Down
1319	ENSMUSG00000045128	76808	Rpl18a	468.066	0.443854	0.141996	3.12581	0.00177316	Up
1320	ENSMUSG00000045176	71923	Borcs6	110.576	0.528503	0.215535	2.45205	0.0142043	Up
1321	ENSMUSG00000045216	50785	Hs6st1	920.356	0.21866	0.108599	2.01346	0.0440658	Up
1322	ENSMUSG00000045284	245404	Dcaf12l1	319.938	0.445719	0.180464	2.46986	0.0135167	Up
1323	ENSMUSG00000045287	237847	Rtn4rl1	1830.93	0.476365	0.121606	3.91727	8.96e-05	Up
1324	ENSMUSG00000045312	218454	Lhfpl2	423.592	0.523311	0.157245	3.328	0.000874706	Up
1325	ENSMUSG00000045318	11553	Adra2c	315.652	0.495447	0.174836	2.83378	0.00460011	Up
1326	ENSMUSG00000045471	15171	Hcrt	4.04325	3.42501	1.49148	2.29638	0.0216542	Up
1327	ENSMUSG00000045498	93874	Pcdhb3	119.182	0.429059	0.200876	2.13594	0.0326842	Up
1328	ENSMUSG00000045589	230235	Frrs1l	5117.02	0.295512	0.13927	2.12186	0.0338495	Up
1329	ENSMUSG00000045665	106073	Mfsd5	328.286	0.57794	0.153362	3.76847	0.000164253	Up
1330	ENSMUSG00000045689	93875	Pcdhb4	169.376	0.427039	0.200477	2.13012	0.033162	Up
1331	ENSMUSG00000045731	18155	Pnoc	85.788	0.742358	0.274112	2.70823	0.00676434	Up
1332	ENSMUSG00000045763	70350	Basp1	1475.38	0.424261	0.152025	2.79074	0.00525879	Up
1333	ENSMUSG00000045962	232341	Wnk1	3887.41	-0.193669	0.0939337	-2.06177	0.0392301	Down
1334	ENSMUSG00000046020	140484	Pofut1	815.406	-0.254736	0.129044	-1.97403	0.0483783	Down
1335	ENSMUSG00000046058	386655	Eid2	188.168	0.401384	0.183096	2.1922	0.028365	Up
1336	ENSMUSG00000046062	108954	Ppp1r15b	1207.23	0.300547	0.12281	2.44725	0.0143951	Up
1337	ENSMUSG00000046093	170638	Hpcal4	3305.01	0.313129	0.150813	2.07628	0.037868	Up
1338	ENSMUSG00000046111	319675	Cep295	1553.69	-0.291963	0.0974125	-2.99719	0.00272484	Down
1339	ENSMUSG00000046160	50914	Olig1	97.7536	0.49587	0.215385	2.30225	0.0213208	Up
1340	ENSMUSG00000046169	108154	Adamts6	156.706	-0.392772	0.182525	-2.15189	0.0314064	Down
1341	ENSMUSG00000046182	269994	Gsg1l	640.902	0.708061	0.135887	5.21066	1.88e-07	Up
1342	ENSMUSG00000046229	19018	Scand1	86.8558	0.592095	0.229348	2.58165	0.00983297	Up
1343	ENSMUSG00000046352	14619	Gjb2	8.71478	1.81059	0.742232	2.43938	0.0147123	Up
1344	ENSMUSG00000046719	104079	Nxph3	484.626	0.51214	0.189252	2.70612	0.00680745	Up
1345	ENSMUSG00000046785	77781	Epm2aip1	1579.52	0.264709	0.115811	2.2857	0.0222716	Up
1346	ENSMUSG00000046822	106947	Slc39a3	972.784	0.328808	0.113135	2.90633	0.00365695	Up
1347	ENSMUSG00000046841	216197	Ckap4	454.15	0.448137	0.145883	3.0719	0.002127	Up
1348	ENSMUSG00000047021	241116	Cfap65	124.529	-0.587366	0.240025	-2.4471	0.0144011	Down
1349	ENSMUSG00000047030	263876	Spata2	720.671	0.302303	0.12194	2.47911	0.013171	Up
1350	ENSMUSG00000047036	235682	Zfp445	3950.28	-0.232799	0.0897288	-2.59448	0.00947348	Down
1351	ENSMUSG00000047085	272381	Lrrc4b	2959.97	0.479676	0.113237	4.23602	2.28e-05	Up
1352	ENSMUSG00000047129	76640	1700113H08Rik	2.26124	3.46621	1.64827	2.10294	0.035471	Up
1353	ENSMUSG00000047260	66048	Emc6	139.279	0.434019	0.207223	2.09446	0.0362194	Up
1354	ENSMUSG00000047369	240960	Dnah14	50.9444	-0.673146	0.323833	-2.07868	0.0376464	Down
1355	ENSMUSG00000047379	108902	B4gat1	1666.76	0.353621	0.139049	2.54314	0.0109862	Up
1356	ENSMUSG00000047415	238377	Gpr68	388.438	0.346169	0.151648	2.28272	0.022447	Up
1357	ENSMUSG00000047419	76469	Cmya5	271.677	-0.292652	0.148851	-1.96607	0.0492903	Down
1358	ENSMUSG00000047423	107242	AI837181	250.524	0.428297	0.185127	2.31353	0.0206933	Up
1359	ENSMUSG00000047459	67068	Dynlrb1	402.669	0.431283	0.165741	2.60216	0.00926384	Up
1360	ENSMUSG00000047514	22110	Tspyl1	1039.9	0.342721	0.148157	2.31323	0.0207101	Up
1361	ENSMUSG00000047658	545276	Gal3st3	1015.86	0.331991	0.13069	2.5403	0.0110758	Up
1362	ENSMUSG00000047671	242646	Tctex1d4	1.91804	4.30864	1.73871	2.47807	0.0132096	Up
1363	ENSMUSG00000047675	20116	Rps8	526.863	0.317036	0.14459	2.19265	0.0283324	Up
1364	ENSMUSG00000047675	100040298	Gm15501	526.863	0.317036	0.14459	2.19265	0.0283324	Up
1365	ENSMUSG00000047767	73683	Atg16l2	517.518	-0.273862	0.12993	-2.10777	0.0350509	Down
1366	ENSMUSG00000047773	382543	Ankfn1	49.2901	-1.16191	0.446036	-2.60497	0.00918835	Down
1367	ENSMUSG00000047787	396184	Flrt1	885.777	0.323606	0.127239	2.54329	0.0109815	Up
1368	ENSMUSG00000047824	68911	Pygo2	403.442	0.290013	0.14132	2.05216	0.0401539	Up
1369	ENSMUSG00000047904	20606	Sstr2	280.807	0.389316	0.19738	1.97242	0.0485617	Up
1370	ENSMUSG00000047909	320816	Ankrd16	825.502	-0.235591	0.114897	-2.05045	0.0403202	Down
1371	ENSMUSG00000047976	16485	Kcna1	2267.49	0.236896	0.119783	1.97771	0.0479615	Up
1372	ENSMUSG00000047989	225280	Ino80c	83.8947	0.482977	0.231925	2.08247	0.0372997	Up
1373	ENSMUSG00000048040	76976	Arxes2	190.028	0.390451	0.172263	2.2666	0.0234145	Up
1374	ENSMUSG00000048142	269642	Nat8l	3000.47	0.348667	0.118917	2.93203	0.00336759	Up
1375	ENSMUSG00000048163	20345	Selplg	27.3444	0.769085	0.390141	1.9713	0.0486895	Up
1376	ENSMUSG00000048232	269529	Fbxo10	1252.7	0.260127	0.101546	2.56166	0.0104172	Up
1377	ENSMUSG00000048251	58208	Bcl11b	1773.94	0.293434	0.145025	2.02333	0.0430389	Up
1378	ENSMUSG00000048307	68839	Ankrd46	1049.19	0.294544	0.1324	2.22466	0.0261041	Up
1379	ENSMUSG00000048355	76219	Arxes1	130.821	0.447418	0.221805	2.01717	0.0436778	Up
1380	ENSMUSG00000048410	240476	Zfp407	1493.19	-0.284909	0.115325	-2.47049	0.0134927	Down
1381	ENSMUSG00000048429	69773	Timm29	524.302	0.261418	0.130736	1.99959	0.0455444	Up
1382	ENSMUSG00000048486	228859	Fitm2	515.976	0.299774	0.129479	2.31523	0.0206001	Up
1383	ENSMUSG00000048534	270152	Jaml	2.23003	3.44475	1.69436	2.03307	0.0420458	Up
1384	ENSMUSG00000048578	109154	Mlec	1514.01	0.359933	0.103719	3.47027	0.000519936	Up
1385	ENSMUSG00000048581	329659	E130311K13Rik	140.732	0.391402	0.193001	2.02798	0.0425623	Up
1386	ENSMUSG00000048583	16002	Igf2	41.2497	1.31003	0.425328	3.08004	0.00206969	Up
1387	ENSMUSG00000048644	330695	Ctxn1	932.727	0.461569	0.133855	3.44828	0.00056417	Up
1388	ENSMUSG00000048706	52829	Lurap1l	349.743	0.405549	0.164759	2.46147	0.013837	Up
1389	ENSMUSG00000048728	237758	Zfp454	104.901	-0.513576	0.21246	-2.41728	0.0156371	Down
1390	ENSMUSG00000048758	19944	Rpl29	260.519	0.388359	0.182595	2.12689	0.0334295	Up
1391	ENSMUSG00000048776	19227	Pthlh	14.016	1.14559	0.55079	2.07991	0.0375338	Up
1392	ENSMUSG00000048834	211739	Vstm2a	1850.47	0.352591	0.147639	2.3882	0.0169312	Up
1393	ENSMUSG00000048878	192231	Hexim1	302.303	0.45379	0.155785	2.91293	0.00358054	Up
1394	ENSMUSG00000048895	12569	Cdk5r1	2414.69	0.273104	0.118359	2.30742	0.0210314	Up
1395	ENSMUSG00000048965	244238	Mrgpre	124.332	0.483018	0.217949	2.21619	0.0266783	Up
1396	ENSMUSG00000048967	67184	Ndufa13	83.2586	0.606295	0.278622	2.17605	0.0295519	Up
1397	ENSMUSG00000048967	234365	Yjefn3	83.2586	0.606295	0.278622	2.17605	0.0295519	Up
1398	ENSMUSG00000048978	22360	Nrsn1	609.364	0.392868	0.135691	2.89532	0.00378768	Up
1399	ENSMUSG00000048988	243312	Elfn1	362.524	0.51025	0.162046	3.1488	0.0016394	Up
1400	ENSMUSG00000049044	56508	Rapgef4	2564.07	-0.301321	0.0926547	-3.25208	0.00114562	Down
1401	ENSMUSG00000049086	107771	Bmyc	148.771	0.41414	0.205901	2.01135	0.0442885	Up
1402	ENSMUSG00000049164	72672	Zfp518a	168.383	0.464653	0.184145	2.5233	0.0116258	Up
1403	ENSMUSG00000049225	381511	Pdp1	646.692	0.420057	0.13948	3.0116	0.00259875	Up
1404	ENSMUSG00000049281	235281	Scn3b	4222.64	0.315386	0.144934	2.17607	0.0295504	Up
1405	ENSMUSG00000049313	20660	Sorl1	14350.8	0.288461	0.126526	2.27985	0.0226163	Up
1406	ENSMUSG00000049339	227298	Retreg2	2123.79	0.416591	0.119908	3.47425	0.000512292	Up
1407	ENSMUSG00000049422	103172	Chchd10	298.195	0.421473	0.14475	2.91173	0.0035943	Up
1408	ENSMUSG00000049517	66475	Rps23	365.01	0.332184	0.145082	2.28963	0.0220426	Up
1409	ENSMUSG00000049539	80838	Hist1h1a	43.2998	0.635197	0.313121	2.0286	0.042499	Up
1410	ENSMUSG00000049556	235402	Lingo1	4155.88	0.339212	0.122281	2.77403	0.00553669	Up
1411	ENSMUSG00000049600	232879	Zbtb45	208.97	0.381563	0.166409	2.29293	0.0218522	Up
1412	ENSMUSG00000049630	227580	C1ql3	2011.71	0.356739	0.131488	2.7131	0.00666567	Up
1413	ENSMUSG00000049775	19241	Tmsb4x	1313.14	0.3547	0.163779	2.16573	0.0303319	Up
1414	ENSMUSG00000049922	228368	Slc35c1	301.727	0.293544	0.14841	1.97792	0.0479375	Up
1415	ENSMUSG00000049940	70804	Pgrmc2	650.866	0.315771	0.135783	2.32556	0.020042	Up
1416	ENSMUSG00000050010	330096	Shisa3	9.09667	-2.63589	1.09647	-2.40397	0.0162181	Down
1417	ENSMUSG00000050043	66958	Tmx2	1697.25	0.339056	0.130608	2.59599	0.009432	Up
1418	ENSMUSG00000050064	242109	Zfp697	639.201	-0.259464	0.130406	-1.98967	0.0466278	Down
1419	ENSMUSG00000050148	54609	Ubqln2	1388.72	0.327838	0.141883	2.31062	0.0208538	Up
1420	ENSMUSG00000050211	329502	Pla2g4e	201.979	-0.697016	0.168523	-4.13603	3.53e-05	Down
1421	ENSMUSG00000050248	68525	Evc2	910.937	0.353318	0.132927	2.65799	0.00786077	Up
1422	ENSMUSG00000050315	118449	Synpo2	41.0482	1.18491	0.461754	2.5661	0.0102849	Up
1423	ENSMUSG00000050428	243867	Fbxo46	173.688	0.34012	0.168321	2.02066	0.0433146	Up
1424	ENSMUSG00000050447	320343	Lypd6	124.654	0.607876	0.286899	2.11878	0.0341087	Up
1425	ENSMUSG00000050505	219257	Pcdh20	2662.71	0.332631	0.143123	2.32409	0.0201208	Up
1426	ENSMUSG00000050511	18386	Oprd1	329.405	0.457206	0.154936	2.95094	0.00316811	Up
1427	ENSMUSG00000050534	15564	Htr5b	102.18	0.719255	0.228339	3.14994	0.00163303	Up
1428	ENSMUSG00000050538	68127	B230217C12Rik	181.655	0.414452	0.196852	2.10539	0.035257	Up
1429	ENSMUSG00000050541	11548	Adra1b	77.2656	0.704998	0.271209	2.59946	0.00933695	Up
1430	ENSMUSG00000050545	207921	Fam228b	219.8	-0.38492	0.163246	-2.35791	0.018378	Down
1431	ENSMUSG00000050640	231503	Tmem150c	1401.86	0.252086	0.121755	2.07044	0.038411	Up
1432	ENSMUSG00000050711	20254	Scg2	3359.78	0.437469	0.159956	2.73494	0.00623922	Up
1433	ENSMUSG00000050751	209966	Pgbd5	2469.38	0.240293	0.122137	1.96741	0.0491357	Up
1434	ENSMUSG00000050796	117592	B3galt6	193.242	0.362068	0.172561	2.0982	0.0358871	Up
1435	ENSMUSG00000050812	230249	Ecpas	4299.44	-0.20388	0.0873993	-2.33274	0.0196619	Down
1436	ENSMUSG00000050821	78408	Fam131a	3283.45	0.268081	0.134532	1.9927	0.0462948	Up
1437	ENSMUSG00000050822	243328	Slc29a4	490.377	0.460103	0.214745	2.14256	0.0321487	Up
1438	ENSMUSG00000050830	319922	Vwc2	115.467	0.512701	0.222245	2.30692	0.0210593	Up
1439	ENSMUSG00000050856	11958	Atp5k	186.532	0.423578	0.195876	2.16248	0.0305811	Up
1440	ENSMUSG00000050896	269295	Rtn4rl2	535.817	0.388763	0.142597	2.72631	0.00640471	Up
1441	ENSMUSG00000050947	229715	Amigo1	2270.62	0.240689	0.114874	2.09524	0.0361493	Up
1442	ENSMUSG00000050967	263764	Creg2	2364.45	0.425826	0.140987	3.02032	0.00252508	Up
1443	ENSMUSG00000050989	74777	Selenon	401.948	0.306644	0.132271	2.31829	0.0204334	Up
1444	ENSMUSG00000051062	237730	Fbll1	196.537	0.468811	0.186244	2.51719	0.0118296	Up
1445	ENSMUSG00000051111	75209	Sv2c	1072.56	0.357765	0.153629	2.32876	0.0198718	Up
1446	ENSMUSG00000051166	319670	Eml5	6003.43	-0.315155	0.122601	-2.57056	0.0101533	Down
1447	ENSMUSG00000051243	320563	Islr2	1998.41	0.578325	0.138182	4.18526	2.85e-05	Up
1448	ENSMUSG00000051278	71643	Zgrf1	339.243	-0.386328	0.145105	-2.6624	0.00775846	Down
1449	ENSMUSG00000051323	279653	Pcdh19	3151.62	0.268107	0.117751	2.27689	0.0227925	Up
1450	ENSMUSG00000051329	59015	Nup160	507.665	-0.307248	0.123145	-2.49502	0.0125952	Down
1451	ENSMUSG00000051351	22704	Zfp46	844.576	-0.522309	0.137186	-3.80732	0.000140482	Down
1452	ENSMUSG00000051375	75599	Pcdh1	10125.8	0.378714	0.120305	3.14795	0.00164417	Up
1453	ENSMUSG00000051379	71436	Flrt3	1050.62	0.27397	0.111996	2.44625	0.0144351	Up
1454	ENSMUSG00000051391	22628	Ywhag	5802.33	0.335724	0.128347	2.61574	0.00890336	Up
1455	ENSMUSG00000051483	12408	Cbr1	349.103	0.311302	0.142746	2.18081	0.0291972	Up
1456	ENSMUSG00000051615	76108	Rap2a	729.238	0.252031	0.122389	2.05927	0.0394686	Up
1457	ENSMUSG00000051675	69807	Trim32	1336.22	0.288057	0.139654	2.06264	0.0391467	Up
1458	ENSMUSG00000051695	23983	Pcbp1	791.739	0.36609	0.148686	2.46217	0.01381	Up
1459	ENSMUSG00000051703	319998	Tmem198	550.979	0.495752	0.157362	3.1504	0.00163046	Up
1460	ENSMUSG00000051777	208426	Iqcj	171.527	-0.393433	0.180342	-2.18159	0.0291398	Down
1461	ENSMUSG00000051790	216856	Nlgn2	4751.02	0.359578	0.112344	3.20068	0.00137102	Up
1462	ENSMUSG00000051851	72865	Rtl8c	309.972	0.381796	0.168784	2.26204	0.0236952	Up
1463	ENSMUSG00000051853	11842	Arf3	4731.28	0.350402	0.122763	2.85431	0.00431309	Up
1464	ENSMUSG00000052040	50794	Klf13	1746.47	0.273145	0.121308	2.25166	0.0243438	Up
1465	ENSMUSG00000052229	574402	Gpr17	74.66	0.692082	0.244385	2.83193	0.00462684	Up
1466	ENSMUSG00000052310	30791	Slc39a1	346.469	0.418568	0.141026	2.96802	0.00299722	Up
1467	ENSMUSG00000052397	22350	Ezr	64.3061	0.599576	0.259227	2.31294	0.0207262	Up
1468	ENSMUSG00000052428	68944	Tmco1	290.237	0.32774	0.163162	2.00868	0.0445711	Up
1469	ENSMUSG00000052504	13837	Epha3	863.591	0.233899	0.118851	1.968	0.0490684	Up
1470	ENSMUSG00000052512	78286	Nav2	5170.96	-0.275385	0.131231	-2.09847	0.0358634	Down
1471	ENSMUSG00000052565	14957	Hist1h1d	137.48	0.520624	0.187361	2.77872	0.00545735	Up
1472	ENSMUSG00000052572	23859	Dlg2	6867.04	-0.250312	0.0899109	-2.784	0.00536933	Down
1473	ENSMUSG00000052684	16476	Jun	888.955	0.380759	0.134929	2.82192	0.00477377	Up
1474	ENSMUSG00000052707	233833	Tnrc6a	2752.24	-0.241153	0.0998792	-2.41445	0.0157589	Down
1475	ENSMUSG00000052928	269037	Ctif	962.581	0.257293	0.108884	2.36301	0.0181272	Up
1476	ENSMUSG00000052962	66223	Mrpl35	202.123	0.331267	0.161398	2.05248	0.040123	Up
1477	ENSMUSG00000052981	76980	Ube2ql1	955.879	0.293188	0.107624	2.72418	0.00644607	Up
1478	ENSMUSG00000053024	21367	Cntn2	1765.73	0.480748	0.107018	4.49219	7.05e-06	Up
1479	ENSMUSG00000053192	56772	Mllt11	644.216	0.364145	0.161323	2.25725	0.0239927	Up
1480	ENSMUSG00000053293	107939	Pom121	2291.15	0.303528	0.125766	2.41344	0.0158026	Up
1481	ENSMUSG00000053310	64011	Nrgn	3251.15	0.529184	0.156358	3.38444	0.000713224	Up
1482	ENSMUSG00000053334	231630	Ficd	260.238	0.383336	0.154253	2.48511	0.0129512	Up
1483	ENSMUSG00000053395	81905	Cacng8	2087.43	0.323959	0.149734	2.16357	0.0304977	Up
1484	ENSMUSG00000053510	230598	Nrd1	2139.61	-0.20925	0.102	-2.05148	0.0402207	Down
1485	ENSMUSG00000053641	102442	Dennd4a	2106.37	-0.239849	0.104145	-2.30304	0.0212765	Down
1486	ENSMUSG00000053877	100043597	Srcap	389.613	-0.285757	0.136446	-2.09428	0.0362351	Down
1487	ENSMUSG00000054013	104885	Tmem179	1604.93	0.374806	0.118453	3.16416	0.00155529	Up
1488	ENSMUSG00000054027	103466	Nt5dc3	1434.74	0.324405	0.118711	2.73272	0.00628129	Up
1489	ENSMUSG00000054162	72902	Spock3	740.778	0.339483	0.143569	2.36461	0.0180493	Up
1490	ENSMUSG00000054206	16904	Gzmm	44.3683	-0.691144	0.312774	-2.20972	0.0271245	Down
1491	ENSMUSG00000054263	16880	Lifr	2081.78	0.237101	0.111626	2.12408	0.0336636	Up
1492	ENSMUSG00000054364	11852	Rhob	1410.63	0.387022	0.121535	3.18444	0.00145032	Up
1493	ENSMUSG00000054387	17248	Mdm4	2492.07	-0.238764	0.0957231	-2.49432	0.0126199	Down
1494	ENSMUSG00000054423	27062	Cadps	9595.3	-0.191055	0.0861025	-2.21893	0.0264916	Down
1495	ENSMUSG00000054428	11983	Atpif1	478.733	0.365734	0.141178	2.5906	0.00958089	Up
1496	ENSMUSG00000054452	14797	Aes	940.865	0.380616	0.127643	2.98188	0.00286487	Up
1497	ENSMUSG00000054619	70152	Mettl7a1	292.272	0.367413	0.146742	2.50381	0.0122866	Up
1498	ENSMUSG00000054793	260299	Cadm4	1402.99	0.470104	0.132576	3.54592	0.000391239	Up
1499	ENSMUSG00000054863	106014	Fam19a5	762.183	0.318257	0.112392	2.83167	0.00463062	Up
1500	ENSMUSG00000054871	72309	Tmem158	293.8	0.357844	0.182268	1.96328	0.0496132	Up
1501	ENSMUSG00000054901	381112	Arhgef33	45.0256	-0.736642	0.317384	-2.32098	0.020288	Down
1502	ENSMUSG00000054976	241134	Nyap2	951.37	-0.260147	0.127996	-2.03246	0.0421069	Down
1503	ENSMUSG00000055003	211187	Lrtm2	675.88	0.465512	0.124017	3.75363	0.000174295	Up
1504	ENSMUSG00000055022	12805	Cntn1	9228.71	0.246509	0.123377	1.99801	0.0457158	Up
1505	ENSMUSG00000055116	11865	Arntl	726.75	-0.320432	0.13322	-2.40528	0.0161602	Down
1506	ENSMUSG00000055302	67568	Mrfap1	1038.59	0.41355	0.129341	3.19736	0.00138693	Up
1507	ENSMUSG00000055333	245827	Fat2	45.684	1.0439	0.414018	2.5214	0.011689	Up
1508	ENSMUSG00000055373	14348	Fut9	1694.21	0.264583	0.115861	2.28363	0.0223935	Up
1509	ENSMUSG00000055430	58243	Nap1l5	927.28	0.331686	0.16107	2.05927	0.0394686	Up
1510	ENSMUSG00000055523	73707	Gucy2g	85.4567	-0.701319	0.230688	-3.04011	0.00236489	Down
1511	ENSMUSG00000055653	14734	Gpc3	107.157	0.486149	0.245784	1.97795	0.0479346	Up
1512	ENSMUSG00000055691	414089	Gja6	97.9361	-0.565536	0.26398	-2.14234	0.0321658	Down
1513	ENSMUSG00000055707	234378	Klhl26	597.109	0.335354	0.120863	2.77467	0.00552575	Up
1514	ENSMUSG00000055737	14600	Ghr	179.353	-0.446089	0.17906	-2.49129	0.0127282	Down
1515	ENSMUSG00000055745	223732	Rtl6	739.134	0.345762	0.136222	2.53823	0.0111414	Up
1516	ENSMUSG00000055839	67673	Elob	327.842	0.570895	0.165319	3.45329	0.000553791	Up
1517	ENSMUSG00000055943	73024	Emc7	1248.15	0.301386	0.148584	2.0284	0.0425197	Up
1518	ENSMUSG00000056124	56386	B4galt6	1916.23	0.329979	0.117664	2.80441	0.00504086	Up
1519	ENSMUSG00000056145	229694	AI504432	300.24	0.349488	0.168446	2.07477	0.0380078	Up
1520	ENSMUSG00000056201	12631	Cfl1	1875.68	0.359085	0.134319	2.67338	0.00750908	Up
1521	ENSMUSG00000056211	226412	R3hdm1	9442.45	-0.235439	0.101999	-2.30824	0.0209857	Down
1522	ENSMUSG00000056222	20745	Spock1	3829.34	0.279962	0.132233	2.11719	0.0342435	Up
1523	ENSMUSG00000056296	72003	Synpr	1676.25	0.416511	0.127253	3.27309	0.0010638	Up
1524	ENSMUSG00000056306	329641	Sertm1	786.653	0.307504	0.122962	2.50081	0.0123911	Up
1525	ENSMUSG00000056429	22134	Tgoln1	2272.34	0.274615	0.121973	2.25143	0.0243581	Up
1526	ENSMUSG00000056536	27392	Pign	689.963	-0.285945	0.115868	-2.46784	0.013593	Down
1527	ENSMUSG00000056592	210104	Zfp658	203.044	-0.406901	0.165501	-2.45861	0.0139477	Down
1528	ENSMUSG00000056665	223626	Them6	422.217	0.487663	0.183377	2.65935	0.00782921	Up
1529	ENSMUSG00000056666	67442	Retsat	51.7471	0.563731	0.287591	1.96018	0.0499747	Up
1530	ENSMUSG00000056673	20592	Kdm5d	858.457	-13.2595	1.1844	-11.1951	4.31e-29	Down
1531	ENSMUSG00000056692	224647	D17Wsu92e	1005.78	0.29334	0.111475	2.63143	0.00850263	Up
1532	ENSMUSG00000056708	15939	Ier5	429.391	0.502074	0.177959	2.8213	0.00478299	Up
1533	ENSMUSG00000056752	237806	Dnah9	2128.52	-0.366004	0.147917	-2.47438	0.0133467	Down
1534	ENSMUSG00000056812	20451	St8sia3	2398.75	0.255741	0.123713	2.06721	0.0387145	Up
1535	ENSMUSG00000057110	26920	Cntrl	698.915	-0.428254	0.130134	-3.29087	0.000998781	Down
1536	ENSMUSG00000057134	211488	Ado	357.514	0.299354	0.134414	2.22711	0.02594	Up
1537	ENSMUSG00000057176	233899	Ccdc189	113.704	-0.470787	0.22924	-2.05368	0.0400066	Down
1538	ENSMUSG00000057177	606496	Gsk3a	744.726	0.307036	0.14388	2.13398	0.0328447	Up
1539	ENSMUSG00000057246	407788	BC051142	78.448	-0.951578	0.250892	-3.79278	0.000148968	Down
1540	ENSMUSG00000057378	20192	Ryr3	10893.5	-0.393378	0.131066	-3.00136	0.00268774	Down
1541	ENSMUSG00000057421	76130	Las1l	879.877	-0.236346	0.115361	-2.04875	0.040487	Down
1542	ENSMUSG00000057530	230857	Ece1	793.275	0.273385	0.109794	2.48998	0.0127752	Up
1543	ENSMUSG00000057541	78697	Pus7	542.812	-0.267602	0.131673	-2.03233	0.0421202	Down
1544	ENSMUSG00000057899	435529	Adgrf2	52.4155	-0.615651	0.29818	-2.0647	0.0389518	Down
1545	ENSMUSG00000057963	217837	Itpk1	347.116	0.311034	0.141576	2.19694	0.0280248	Up
1546	ENSMUSG00000058006	100019	Mdn1	6283.24	-0.256059	0.102412	-2.50029	0.0124092	Down
1547	ENSMUSG00000058013	52398	43719	2779.04	-0.269364	0.109536	-2.45914	0.013927	Down
1548	ENSMUSG00000058153	56747	Sez6l	8090.28	0.403052	0.107774	3.73979	0.000184172	Up
1549	ENSMUSG00000058254	21912	Tspan7	6408.62	0.423561	0.120746	3.50787	0.000451713	Up
1550	ENSMUSG00000058297	94214	Spock2	11372.9	0.443833	0.118994	3.72988	0.00019157	Up
1551	ENSMUSG00000058385	319181	Hist1h2bg	87.246	0.501907	0.242797	2.06719	0.0387161	Up
1552	ENSMUSG00000058392	72462	Rrp1b	363.096	-0.27837	0.141706	-1.96441	0.0494822	Down
1553	ENSMUSG00000058441	406218	Panx2	752.038	0.339045	0.135911	2.4946	0.0126098	Up
1554	ENSMUSG00000058558	100503670	Rpl5	710.23	0.230977	0.111421	2.073	0.0381723	Up
1555	ENSMUSG00000058569	67511	Tmed9	1185.94	0.347022	0.124497	2.7874	0.00531335	Up
1556	ENSMUSG00000058594	50755	Fbh1	1637.09	-0.214946	0.102396	-2.09915	0.0358035	Down
1557	ENSMUSG00000058672	22151	Tubb2a	2983.9	0.296825	0.135145	2.19634	0.0280679	Up
1558	ENSMUSG00000058709	112406	Egln2	537.115	0.323825	0.129478	2.50101	0.012384	Up
1559	ENSMUSG00000058756	21833	Thra	3563.73	0.25977	0.100807	2.57691	0.0099688	Up
1560	ENSMUSG00000058793	110911	Cds2	9277.14	0.318803	0.108593	2.93576	0.00332729	Up
1561	ENSMUSG00000058833	66462	Rex1bd	144.729	0.4342	0.194182	2.23604	0.0253491	Up
1562	ENSMUSG00000058975	16502	Kcnc1	3088.47	0.26538	0.0995925	2.66466	0.00770665	Up
1563	ENSMUSG00000058997	219189	Vwa8	1488.12	-0.247875	0.0958431	-2.58626	0.00970235	Down
1564	ENSMUSG00000059070	19899	Rpl18	350.864	0.359564	0.146528	2.4539	0.0141315	Up
1565	ENSMUSG00000059213	13199	Ddn	4241.9	0.393262	0.128017	3.07194	0.0021267	Up
1566	ENSMUSG00000059316	26569	Slc27a4	1881.12	0.387407	0.116542	3.32417	0.000886829	Up
1567	ENSMUSG00000059474	103537	Mbtd1	1000.89	-0.30997	0.110897	-2.79512	0.00518808	Down
1568	ENSMUSG00000059486	210973	Kbtbd2	597.729	0.239152	0.121758	1.96415	0.0495122	Up
1569	ENSMUSG00000059518	70103	Znhit1	208.633	0.372125	0.179313	2.07528	0.0379602	Up
1570	ENSMUSG00000059534	66152	Uqcr10	270.971	0.426773	0.171068	2.49477	0.012604	Up
1571	ENSMUSG00000059606	54159	Rnase2b	2.23003	3.44475	1.69436	2.03307	0.0420458	Up
1572	ENSMUSG00000059708	338351	Akap17b	508.28	-0.29372	0.128298	-2.28936	0.0220585	Down
1573	ENSMUSG00000059734	225887	Ndufs8	376.092	0.423404	0.159072	2.66171	0.00777439	Up
1574	ENSMUSG00000059923	14784	Grb2	671.376	0.253181	0.120227	2.10585	0.0352176	Up
1575	ENSMUSG00000059995	217218	Atxn7l3	979.745	0.281098	0.124278	2.26185	0.0237069	Up
1576	ENSMUSG00000060032	232440	H2afj	265.475	0.463206	0.194309	2.38387	0.0171317	Up
1577	ENSMUSG00000060152	117109	Pop5	271.261	0.375406	0.171903	2.18382	0.0289752	Up
1578	ENSMUSG00000060240	57754	Cend1	879.02	0.433033	0.143503	3.01759	0.00254795	Up
1579	ENSMUSG00000060279	11771	Ap2a1	2554.09	0.277474	0.108236	2.5636	0.0103591	Up
1580	ENSMUSG00000060336	245174	Zfp937	48.8898	0.769682	0.30918	2.48943	0.012795	Up
1581	ENSMUSG00000060445	320558	Sycp2	31.785	-0.811693	0.360176	-2.2536	0.0242212	Down
1582	ENSMUSG00000060639	319158	Hist1h4i	120.555	0.519306	0.234587	2.2137	0.0268492	Up
1583	ENSMUSG00000060671	54667	Atp8b2	2546.01	-0.198067	0.100884	-1.96332	0.0496087	Down
1584	ENSMUSG00000060678	319155	Hist1h4c	233.071	0.479184	0.192684	2.48689	0.0128865	Up
1585	ENSMUSG00000060681	236794	Slc9a6	1497.61	0.28359	0.129526	2.18945	0.0285643	Up
1586	ENSMUSG00000060735	239336	Rxfp3	82.5058	0.568583	0.278987	2.03803	0.0415471	Up
1587	ENSMUSG00000060780	74342	Lrrtm1	1925.63	0.463166	0.11463	4.04055	5.33e-05	Up
1588	ENSMUSG00000060802	12010	B2m	181.702	0.463445	0.189987	2.43936	0.0147134	Up
1589	ENSMUSG00000060803	14870	Gstp1	284.499	0.383005	0.152541	2.51084	0.0120445	Up
1590	ENSMUSG00000060862	230848	Zbtb40	348.826	0.38633	0.153133	2.52284	0.0116411	Up
1591	ENSMUSG00000060938	19941	Rpl26	382.191	0.504867	0.170532	2.96054	0.00307097	Up
1592	ENSMUSG00000060981	69386	Hist1h4h	177.169	0.403663	0.178728	2.25853	0.0239127	Up
1593	ENSMUSG00000060985	214575	Tdrd5	431.912	-0.3233	0.150978	-2.14137	0.0322445	Down
1594	ENSMUSG00000061111	192173	Mcrip1	213.594	0.409079	0.180315	2.26869	0.0232871	Up
1595	ENSMUSG00000061273	236792	Mmgt1	248.273	0.358744	0.171892	2.08702	0.0368859	Up
1596	ENSMUSG00000061306	72055	Slc38a10	1064.97	0.35358	0.116136	3.04452	0.0023305	Up
1597	ENSMUSG00000061411	329540	Nol4l	906.22	-0.225936	0.112737	-2.0041	0.0450596	Down
1598	ENSMUSG00000061451	381199	Tmem151a	2375.44	0.351341	0.120198	2.92301	0.00346664	Up
1599	ENSMUSG00000061482	319156	Hist1h4d	389.665	0.413308	0.155727	2.65405	0.00795309	Up
1600	ENSMUSG00000061518	12859	Cox5b	614.39	0.388225	0.137373	2.82606	0.00471247	Up
1601	ENSMUSG00000061665	12488	Cd2ap	648.873	-0.332516	0.124581	-2.66908	0.00760604	Down
1602	ENSMUSG00000061666	66569	Gdpd1	830.079	0.311793	0.129868	2.40084	0.0163573	Up
1603	ENSMUSG00000061859	12695	Patj	446.373	-0.30513	0.151284	-2.01694	0.043702	Down
1604	ENSMUSG00000062044	381983	Lmtk3	6169.99	0.28171	0.104802	2.68803	0.00718759	Up
1605	ENSMUSG00000062380	22152	Tubb3	1692.96	0.293603	0.128946	2.27695	0.0227893	Up
1606	ENSMUSG00000062563	12879	Cys1	216	0.451304	0.170694	2.64393	0.00819503	Up
1607	ENSMUSG00000062591	22153	Tubb4a	2953.95	0.342371	0.13626	2.51262	0.0119838	Up
1608	ENSMUSG00000062661	14299	Ncs1	1501.14	0.217146	0.107384	2.02214	0.0431622	Up
1609	ENSMUSG00000062727	319184	Hist1h2bk	4.61764	2.12616	1.06502	1.99636	0.0458948	Up
1610	ENSMUSG00000062760	72301	Shisal1	787.677	0.298907	0.123225	2.42571	0.0152784	Up
1611	ENSMUSG00000062785	16504	Kcnc3	2578.67	0.367381	0.156948	2.34078	0.0192436	Up
1612	ENSMUSG00000062822	67392	4833420G17Rik	970.083	-0.236808	0.111259	-2.12843	0.0333017	Down
1613	ENSMUSG00000062825	11465	Actg1	2134.96	0.34511	0.150557	2.29222	0.0218927	Up
1614	ENSMUSG00000062861	22690	Zfp28	278.076	-0.395812	0.151007	-2.62114	0.00876352	Down
1615	ENSMUSG00000062995	15893	Ica1	1570.52	-0.270241	0.096875	-2.78959	0.00527751	Down
1616	ENSMUSG00000063087	791318	Gm10125	236.903	-0.412079	0.185778	-2.21812	0.0265464	Down
1617	ENSMUSG00000063146	269713	Clip2	1475.28	0.224805	0.0997843	2.25291	0.0242648	Up
1618	ENSMUSG00000063239	268934	Grm4	455.195	0.325228	0.154407	2.1063	0.035178	Up
1619	ENSMUSG00000063362	207958	Alg11	563.221	0.312062	0.14997	2.08083	0.0374495	Up
1620	ENSMUSG00000063457	20054	Rps15	677.254	0.413327	0.152789	2.70521	0.00682611	Up
1621	ENSMUSG00000063600	75740	Egfem1	1244.95	-0.255666	0.116705	-2.1907	0.0284736	Down
1622	ENSMUSG00000063681	170788	Crb1	76.6952	-0.801151	0.378588	-2.11615	0.0343317	Down
1623	ENSMUSG00000063687	93876	Pcdhb5	141.013	0.418527	0.18464	2.26672	0.0234073	Up
1624	ENSMUSG00000063694	13063	Cycs	340.597	0.345566	0.163355	2.11542	0.0343938	Up
1625	ENSMUSG00000063810	236266	Alms1	799.38	-0.305225	0.121426	-2.51367	0.0119484	Down
1626	ENSMUSG00000063856	14775	Gpx1	110.791	0.50902	0.210112	2.42262	0.0154092	Up
1627	ENSMUSG00000063873	94249	Slc24a3	3720.04	0.274487	0.129489	2.11978	0.0340246	Up
1628	ENSMUSG00000063882	66576	Uqcrh	414.591	0.316062	0.150183	2.10452	0.0353332	Up
1629	ENSMUSG00000063897	236082	Dhrsx	72.9671	0.496744	0.249792	1.98863	0.0467417	Up
1630	ENSMUSG00000064179	21955	Tnnt1	7.488	2.12862	0.944966	2.25259	0.0242852	Up
1631	ENSMUSG00000064294	71724	Aox3	24.6317	-0.851238	0.4321	-1.97	0.0488381	Down
1632	ENSMUSG00000064325	15245	Hhip	25.7072	0.788485	0.402212	1.96037	0.0499524	Up
1633	ENSMUSG00000064330	78600	Pde6h	52.9574	-0.961792	0.335559	-2.86624	0.00415386	Down
1634	ENSMUSG00000064345	17717	ND2	213.254	0.500267	0.246323	2.03094	0.0422614	Up
1635	ENSMUSG00000064351	17708	COX1	2906.38	0.436233	0.175835	2.48092	0.0131042	Up
1636	ENSMUSG00000064367	17721	ND5	560.011	0.456553	0.189494	2.40933	0.0159819	Up
1637	ENSMUSG00000065037	19817	Rn7sk	79029.3	0.585039	0.133773	4.37337	1.22e-05	Up
1638	ENSMUSG00000065563	723825	Mir103-2	16.7617	-1.00995	0.489174	-2.06461	0.03896	Down
1639	ENSMUSG00000066037	74326	Hnrnpr	2058.71	-0.207572	0.0955043	-2.17343	0.0297481	Down
1640	ENSMUSG00000066406	75547	Akap13	4235.79	-0.215277	0.10519	-2.04656	0.0407018	Down
1641	ENSMUSG00000066551	15289	Hmgb1	588.566	0.252123	0.126628	1.99105	0.0464756	Up
1642	ENSMUSG00000066551	100862258	Gm21596	588.566	0.252123	0.126628	1.99105	0.0464756	Up
1643	ENSMUSG00000066607	319477	Insyn1	1044.68	0.312678	0.130422	2.39742	0.0165109	Up
1644	ENSMUSG00000066705	59095	Fxyd6	1298.52	0.385652	0.18805	2.0508	0.0402869	Up
1645	ENSMUSG00000067274	11837	Rplp0	407.693	0.327183	0.149379	2.19029	0.0285035	Up
1646	ENSMUSG00000067276	12338	Capn6	77.185	-0.68906	0.261678	-2.63324	0.0084575	Down
1647	ENSMUSG00000067288	54127	Rps28	254.459	0.438297	0.163076	2.68768	0.00719497	Up
1648	ENSMUSG00000067916	666532	Zfp991	14.593	1.39746	0.540894	2.58361	0.00977736	Up
1649	ENSMUSG00000068015	380916	Lrch1	689.082	-0.259412	0.111304	-2.33067	0.019771	Down
1650	ENSMUSG00000068040	99237	Tm9sf4	1887.22	0.210759	0.0982236	2.1457	0.0318968	Up
1651	ENSMUSG00000068115	78177	Ninl	216.498	-0.396142	0.179921	-2.20176	0.0276824	Down
1652	ENSMUSG00000068151	102633679	Gm31445	164.543	-0.537124	0.205363	-2.61548	0.00891014	Down
1653	ENSMUSG00000068328	11993	Aup1	857.975	0.301015	0.119463	2.51973	0.0117444	Up
1654	ENSMUSG00000068373	241589	D430041D05Rik	5667.15	0.221242	0.109188	2.02625	0.0427397	Up
1655	ENSMUSG00000068457	22290	Uty	319.754	-11.8352	1.18604	-9.97875	1.89e-23	Down
1656	ENSMUSG00000068566	50918	Myadm	1043.58	0.291641	0.126097	2.31284	0.0207316	Up
1657	ENSMUSG00000068740	53883	Celsr2	10342.8	0.410056	0.110016	3.72723	0.000193597	Up
1658	ENSMUSG00000068747	20661	Sort1	12390.4	0.27883	0.11511	2.42229	0.0154231	Up
1659	ENSMUSG00000068855	319176	Hist2h2ac	90.4259	0.501566	0.241432	2.07746	0.037759	Up
1660	ENSMUSG00000068923	229521	Syt11	10878.9	0.325742	0.123434	2.639	0.00831514	Up
1661	ENSMUSG00000069045	26900	Ddx3y	311.668	-11.7981	1.18607	-9.94724	2.59e-23	Down
1662	ENSMUSG00000069049	26908	Eif2s3y	503.451	-12.4898	1.18732	-10.5193	7.04e-26	Down
1663	ENSMUSG00000069072	241919	Slc7a14	5613.5	0.35595	0.129789	2.74252	0.00609688	Up
1664	ENSMUSG00000069227	26913	Gprin1	1518.4	0.265061	0.118	2.24628	0.024686	Up
1665	ENSMUSG00000069237	97863	Fam8a1	590.491	0.302634	0.141592	2.13737	0.0325678	Up
1666	ENSMUSG00000069631	72149	Strada	526.393	-0.291405	0.143486	-2.03089	0.042266	Down
1667	ENSMUSG00000069662	17118	Marcks	560.915	0.30592	0.152029	2.01224	0.0441945	Up
1668	ENSMUSG00000069806	81904	Cacng7	545.449	0.24307	0.123478	1.96853	0.0490073	Up
1669	ENSMUSG00000069833	66395	Ahnak	255.65	0.588436	0.160239	3.67224	0.000240435	Up
1670	ENSMUSG00000070003	76900	Ssbp4	676.084	0.300357	0.146116	2.05561	0.0398206	Up
1671	ENSMUSG00000070101	723846	Mir341	223.149	-0.355725	0.17749	-2.0042	0.0450485	Down
1672	ENSMUSG00000070304	72821	Scn2b	4985.72	0.384372	0.135897	2.82841	0.00467806	Up
1673	ENSMUSG00000070366	381925	Plpp4	66.5363	0.683252	0.253825	2.69183	0.00710618	Up
1674	ENSMUSG00000070436	12406	Serpinh1	12.1843	1.48642	0.672066	2.21172	0.026986	Up
1675	ENSMUSG00000070498	208151	Tmem132b	4467.54	0.222557	0.105316	2.11322	0.0345822	Up
1676	ENSMUSG00000070509	244058	Rgma	356.483	0.318441	0.160071	1.98937	0.0466602	Up
1677	ENSMUSG00000070570	72961	Slc17a7	18680.8	0.402989	0.121244	3.32379	0.000888028	Up
1678	ENSMUSG00000070695	636808	Cntnap5a	2127.67	-0.197544	0.0950356	-2.07863	0.0376513	Down
1679	ENSMUSG00000070733	72313	Fryl	3183.89	-0.285067	0.109872	-2.59454	0.00947184	Down
1680	ENSMUSG00000070802	434128	Pnmal2	4335.06	0.335313	0.128129	2.61699	0.00887077	Up
1681	ENSMUSG00000070923	242521	Klhl9	1145.99	0.322331	0.13602	2.36974	0.0178008	Up
1682	ENSMUSG00000071074	28064	Yipf3	604.224	0.327471	0.12047	2.71828	0.00656218	Up
1683	ENSMUSG00000071176	234094	Arhgef10	387.512	-0.426139	0.143397	-2.97174	0.00296122	Down
1684	ENSMUSG00000071181	100040322	3830408C21Rik	155.557	-0.361936	0.179905	-2.01182	0.0442389	Down
1685	ENSMUSG00000071252	72371	2210408I21Rik	529.651	-0.303748	0.124795	-2.43397	0.0149342	Down
1686	ENSMUSG00000071550	212517	Cfap44	513.763	-0.353888	0.158095	-2.23845	0.0251917	Down
1687	ENSMUSG00000071644	67160	Eef1g	1017.07	0.228242	0.112691	2.02539	0.0428277	Up
1688	ENSMUSG00000071649	72727	B3gat3	715.127	0.50111	0.133293	3.75947	0.000170276	Up
1689	ENSMUSG00000071657	14705	Bscl2	1484.25	0.239172	0.111831	2.1387	0.0324602	Up
1690	ENSMUSG00000071847	494504	Apcdd1	190.109	0.466125	0.188453	2.47342	0.0133825	Up
1691	ENSMUSG00000071862	107065	Lrrtm2	1303.33	0.337549	0.140458	2.4032	0.0162525	Up
1692	ENSMUSG00000071866	268373	Ppia	1588.42	0.273141	0.138087	1.97804	0.0479243	Up
1693	ENSMUSG00000072235	22142	Tuba1a	3303.01	0.287216	0.145935	1.96811	0.0490559	Up
1694	ENSMUSG00000072704	381820	Smim10l1	265.949	0.371853	0.16281	2.28396	0.0223736	Up
1695	ENSMUSG00000072875	14761	Gpr27	310.082	0.333754	0.156651	2.13056	0.0331255	Up
1696	ENSMUSG00000072900	723880	Mir540	36.8797	-0.904628	0.37287	-2.42612	0.0152611	Down
1697	ENSMUSG00000072969	494468	Armcx5	391.468	-0.287343	0.143672	-1.99999	0.0455016	Down
1698	ENSMUSG00000072974	214321	Gm4787	193.73	-0.447204	0.164858	-2.71266	0.00667446	Down
1699	ENSMUSG00000073616	66915	Cops9	267.808	0.357743	0.15967	2.24051	0.0250575	Up
1700	ENSMUSG00000073664	269198	Nbeal1	1599.96	-0.247535	0.10957	-2.25915	0.0238742	Down
1701	ENSMUSG00000073702	114641	Rpl31	460.044	0.400622	0.145072	2.76153	0.00575309	Up
1702	ENSMUSG00000073755	230757	5730409E04Rik	382.87	0.32131	0.155561	2.06549	0.0388771	Up
1703	ENSMUSG00000073968	101700	Trim68	142.655	-0.404853	0.195801	-2.06767	0.038671	Down
1704	ENSMUSG00000074006	18378	Omp	22.2399	-1.04151	0.458809	-2.27003	0.0232056	Down
1705	ENSMUSG00000074102	109095	Rbm15b	750.387	0.250277	0.108371	2.30945	0.0209187	Up
1706	ENSMUSG00000074182	229937	Znhit6	221.936	-0.334826	0.156114	-2.14476	0.0319721	Down
1707	ENSMUSG00000074259	546134	Gramd2	163.316	-0.519933	0.2144	-2.42505	0.0153061	Down
1708	ENSMUSG00000074264	11722	Amy1	316.551	-0.377687	0.157587	-2.39668	0.0165443	Down
1709	ENSMUSG00000074415	73144	3110039I08Rik	1528.28	-0.294131	0.144771	-2.0317	0.0421836	Down
1710	ENSMUSG00000074570	320664	Cass4	2.1911	3.42244	1.70682	2.00516	0.0449463	Up
1711	ENSMUSG00000074575	241794	Kcng1	1002.27	0.325891	0.149414	2.18113	0.0291739	Up
1712	ENSMUSG00000074649	613262	BC029722	198.165	0.491955	0.189812	2.5918	0.00954745	Up
1713	ENSMUSG00000074748	382423	Atxn7l3b	1232.05	0.292208	0.131523	2.22173	0.0263016	Up
1714	ENSMUSG00000074892	93961	B3galt5	886.056	0.374056	0.135174	2.76722	0.00565365	Up
1715	ENSMUSG00000074918	100043272	Inafm2	430.337	0.31064	0.140153	2.21644	0.0266612	Up
1716	ENSMUSG00000074923	214230	Pak6	653.772	-0.277802	0.120569	-2.3041	0.021217	Down
1717	ENSMUSG00000074939	213788	Chrm5	117.745	0.559621	0.245649	2.27813	0.0227187	Up
1718	ENSMUSG00000074994	99003	Qser1	539.472	-0.286752	0.131976	-2.17276	0.0297988	Down
1719	ENSMUSG00000075012	14221	Fjx1	496.551	0.38346	0.139771	2.74348	0.00607911	Up
1720	ENSMUSG00000075316	20274	Scn9a	299.369	-0.442122	0.192118	-2.3013	0.0213749	Down
1721	ENSMUSG00000075419	227697	Dolk	320.93	0.297623	0.150156	1.98209	0.0474688	Up
1722	ENSMUSG00000075463	105245866	4930594M22Rik	84.7983	-0.639862	0.234056	-2.7338	0.00626087	Down
1723	ENSMUSG00000075538	100038708	Gm10855	982.884	-0.764927	0.14364	-5.32531	1.01e-07	Down
1724	ENSMUSG00000075569	18861	Pms2	153.629	-0.483323	0.230541	-2.09647	0.0360404	Down
1725	ENSMUSG00000075602	110454	Ly6a	1.7612	4.18514	1.80058	2.32433	0.0201077	Up
1726	ENSMUSG00000075703	28042	Selenoi	1422.23	0.20948	0.102026	2.05319	0.0400537	Up
1727	ENSMUSG00000075706	625249	Gpx4	378.755	0.402873	0.164014	2.45633	0.0140363	Up
1728	ENSMUSG00000076143	735284	Mir708	39.5504	-0.658185	0.323953	-2.03173	0.042181	Down
1729	ENSMUSG00000076396	751552	Mir667	73.4575	-0.569234	0.248634	-2.28945	0.0220533	Down
1730	ENSMUSG00000077714	100313519	Snord17	825.002	0.497985	0.179106	2.78039	0.00542929	Up
1731	ENSMUSG00000078348	66125	Sf3b5	89.3799	0.498007	0.232359	2.14327	0.0320916	Up
1732	ENSMUSG00000078490	544678	Cfap74	350.851	-0.37427	0.172208	-2.17336	0.0297536	Down
1733	ENSMUSG00000078517	230866	Emc1	2625.16	0.270081	0.102491	2.63516	0.0084097	Up
1734	ENSMUSG00000078670	100038347	Fam174b	282.028	0.488793	0.170956	2.85917	0.00424753	Up
1735	ENSMUSG00000078681	68634	Tm2d3	399.581	0.287091	0.143351	2.00271	0.0452088	Up
1736	ENSMUSG00000078716	242409	Tmem8b	1044.76	0.375756	0.115665	3.24866	0.00115952	Up
1737	ENSMUSG00000078905	664987	Gm14393	17.3386	-1.09215	0.498469	-2.191	0.0284516	Down
1738	ENSMUSG00000078905	665001	Gm14391	17.3386	-1.09215	0.498469	-2.191	0.0284516	Down
1739	ENSMUSG00000078919	13480	Dpm1	514.741	-0.301487	0.138427	-2.17795	0.0294097	Down
1740	ENSMUSG00000079037	19122	Prnp	8454.08	0.409076	0.143112	2.85843	0.00425743	Up
1741	ENSMUSG00000079470	195434	Utp14b	601.981	-0.264207	0.121535	-2.17391	0.029712	Down
1742	ENSMUSG00000079477	19349	Rab7	1178.33	0.298537	0.13077	2.28293	0.0224347	Up
1743	ENSMUSG00000079481	100042480	Nhsl2	1547.97	0.217724	0.0973034	2.23758	0.0252485	Up
1744	ENSMUSG00000079487	59024	Med12	914.038	-0.383636	0.126402	-3.03503	0.00240509	Down
1745	ENSMUSG00000079523	19240	Tmsb10	325.305	0.428597	0.184934	2.31757	0.0204727	Up
1746	ENSMUSG00000079598	665180	Clec2l	301.969	0.306182	0.154965	1.97581	0.0481768	Up
1747	ENSMUSG00000079834	192289	Tmlhe	68.191	-0.574917	0.263954	-2.1781	0.0293988	Down
1748	ENSMUSG00000080316	75202	Spaca6	1135.69	-0.364819	0.135605	-2.69032	0.00713837	Down
1749	ENSMUSG00000080406	100316669	Mir1188	231.139	-0.47526	0.156208	-3.04248	0.00234637	Down
1750	ENSMUSG00000080980	237880	1700071K01Rik	69.9784	-0.820213	0.264308	-3.10325	0.00191409	Down
1751	ENSMUSG00000081534	67739	Slc48a1	765.07	0.329744	0.128716	2.56179	0.0104133	Up
1752	ENSMUSG00000082315	100042584	Gm16523	265.321	-0.368902	0.180172	-2.0475	0.0406087	Down
1753	ENSMUSG00000084890	353123	A830036E02Rik	691.684	-0.545712	0.166261	-3.28227	0.00102976	Down
1754	ENSMUSG00000084950	434064	Gm5577	174.459	-0.389731	0.184464	-2.11277	0.0346202	Down
1755	ENSMUSG00000085438	66602	1700020I14Rik	2358.36	0.25462	0.116841	2.1792	0.0293164	Up
1756	ENSMUSG00000085957	214292	Syna	97.3523	0.494166	0.228221	2.1653	0.0303646	Up
1757	ENSMUSG00000086095	328906	Gm15328	184.29	-0.421567	0.176993	-2.38183	0.0172269	Down
1758	ENSMUSG00000086503	213742	Xist	17927.1	12.1199	0.319601	37.9218	0	Up
1759	ENSMUSG00000087174	71445	5530601H04Rik	335.17	0.346958	0.140355	2.47201	0.0134355	Up
1760	ENSMUSG00000087177	327744	E130307A14Rik	885.137	-0.338788	0.133892	-2.53031	0.0113963	Down
1761	ENSMUSG00000087408	14559	Gdf1	757.89	0.232137	0.110235	2.10584	0.0352181	Up
1762	ENSMUSG00000087408	93898	Cers1	757.89	0.232137	0.110235	2.10584	0.0352181	Up
1763	ENSMUSG00000087679	109299	Tmem250-ps	364.338	0.328707	0.142446	2.30759	0.0210222	Up
1764	ENSMUSG00000089706	78603	B230216N24Rik	266.771	-0.447604	0.20128	-2.22379	0.0261627	Down
1765	ENSMUSG00000089715	494448	Cbx6	2309.06	0.250038	0.100707	2.48281	0.0130349	Up
1766	ENSMUSG00000090071	12570	Cdk5r2	1081.17	0.332381	0.142585	2.33111	0.0197474	Up
1767	ENSMUSG00000090125	18991	Pou3f1	282.762	0.402371	0.191238	2.10403	0.0353756	Up
1768	ENSMUSG00000090213	407243	Tmem189	276.715	0.342535	0.15846	2.16165	0.0306453	Up
1769	ENSMUSG00000090290	212728	Tarbp1	479.112	-0.349097	0.129685	-2.69188	0.00710504	Down
1770	ENSMUSG00000090291	278795	Lrrc10b	212.586	0.628502	0.223694	2.80965	0.00495947	Up
1771	ENSMUSG00000090626	21778	Tex9	161.928	-0.428487	0.187377	-2.28677	0.0222092	Down
1772	ENSMUSG00000090675	545205	Olfr111	2.87969	-3.99317	1.76031	-2.26845	0.0233018	Down
1773	ENSMUSG00000091537	66167	Tma7	180.805	0.420651	0.190335	2.21006	0.0271011	Up
1774	ENSMUSG00000091686	78176	4930471C04Rik	24.0422	-0.885512	0.419228	-2.11224	0.0346656	Down
1775	ENSMUSG00000091749	22109	Tspy-ps	2.67513	-4.92847	1.64015	-3.00488	0.00265682	Down
1776	ENSMUSG00000092837	85029	Rpph1	6365.47	0.664244	0.117307	5.66243	1.49e-08	Up
1777	ENSMUSG00000093536	100042450	Smim17	119.659	0.514636	0.198105	2.59779	0.00938246	Up
1778	ENSMUSG00000093619	78027	4930535L15Rik	8.94082	1.55264	0.691272	2.24607	0.0246997	Up
1779	ENSMUSG00000094483	19291	Purb	1513.85	0.247274	0.1083	2.28323	0.0224171	Up
1780	ENSMUSG00000094622	100040944	Gm3055	45.9568	0.61417	0.305735	2.00883	0.0445553	Up
1781	ENSMUSG00000094626	94047	Tmem121b	1575.69	0.258264	0.113084	2.28383	0.0223815	Up
1782	ENSMUSG00000094936	19653	Rbm4	151.412	-0.408783	0.192759	-2.12069	0.0339477	Down
1783	ENSMUSG00000095098	240514	Ccdc85b	161.822	0.575432	0.185783	3.09734	0.00195269	Up
1784	ENSMUSG00000095217	319187	Hist1h2bn	8.63423	1.46426	0.732134	1.99998	0.0455021	Up
1785	ENSMUSG00000096010	320332	Hist4h4	80.4754	0.583369	0.247347	2.3585	0.018349	Up
1786	ENSMUSG00000096146	16514	Kcnj11	582.274	0.413413	0.153774	2.68845	0.0071785	Up
1787	ENSMUSG00000096169	100043474	Olfr1564	107.08	-0.50874	0.24568	-2.07074	0.0383827	Down
1788	ENSMUSG00000096210	14958	H1f0	394.954	0.314867	0.158105	1.99151	0.0464252	Up
1789	ENSMUSG00000096472	12581	Cdkn2d	165.831	0.495179	0.201136	2.46192	0.0138196	Up
1790	ENSMUSG00000096768	170942	Erdr1	320.793	0.526474	0.219265	2.40109	0.0163465	Up
1791	ENSMUSG00000096847	210573	Tmem151b	1401.13	0.303376	0.121507	2.49677	0.0125329	Up
1792	ENSMUSG00000096929	320977	A330023F24Rik	4992.18	-0.22058	0.0919779	-2.39818	0.0164767	Down
1793	ENSMUSG00000097023	101694	Mir9-3hg	387.382	-0.31984	0.143496	-2.22891	0.0258196	Down
1794	ENSMUSG00000097207	320719	6030443J06Rik	81.2068	-0.494964	0.25147	-1.96829	0.049035	Down
1795	ENSMUSG00000097365	320088	C030034L19Rik	8.90982	-1.454	0.692571	-2.09943	0.0357792	Down
1796	ENSMUSG00000097391	100040724	Mirg	2885.75	-0.204933	0.10429	-1.96503	0.0494106	Down
1797	ENSMUSG00000097462	330385	9530026P05Rik	89.777	-0.571719	0.257489	-2.22037	0.026394	Down
1798	ENSMUSG00000097636	381232	Mirt1	335.976	-0.504484	0.17117	-2.94727	0.00320591	Down
1799	ENSMUSG00000097766	70523	5730420D15Rik	4.75224	-2.017	0.984368	-2.04903	0.0404591	Down
1800	ENSMUSG00000097767	330166	Miat	11012.7	-0.290841	0.142174	-2.04567	0.0407893	Down
1801	ENSMUSG00000097929	69952	Tunar	117.166	0.464236	0.230016	2.01827	0.043563	Up
1802	ENSMUSG00000098090	77022	2700099C18Rik	5.11287	-1.84911	0.926717	-1.99534	0.0460062	Down
1803	ENSMUSG00000098397	102465771	Mir7669	16.4959	-1.24817	0.513724	-2.42965	0.0151133	Down
1804	ENSMUSG00000098516	102465759	Mir7651	7.28131	-1.68892	0.781825	-2.16023	0.030755	Down
1805	ENSMUSG00000098557	239217	Kctd12	885.148	0.356591	0.144863	2.46157	0.013833	Up
1806	ENSMUSG00000098851	102465181	Mir6353	4.32003	-2.5336	1.08984	-2.32474	0.0200859	Down
1807	ENSMUSG00000098926	102466761	Mir6904	6.70408	-1.6743	0.804673	-2.08071	0.0374601	Down
1808	ENSMUSG00000100164	67170	2610306M01Rik	58.7487	0.544381	0.27642	1.9694	0.0489073	Up
1809	ENSMUSG00000100210	260423	Hist1h3f	49.9287	0.660734	0.295809	2.23365	0.0255064	Up
1810	ENSMUSG00000100826	16353	Ipw	23062.6	-0.455411	0.11953	-3.81003	0.000138951	Down
1811	ENSMUSG00000100826	52480	Snhg14	23062.6	-0.455411	0.11953	-3.81003	0.000138951	Down
1812	ENSMUSG00000101337	100101919	Dnah7c	96.3551	-0.571069	0.243032	-2.34977	0.018785	Down
1813	ENSMUSG00000101578	171250	Vmn1r206	1.58297	-4.17537	1.99902	-2.08871	0.036734	Down
1814	ENSMUSG00000101609	63830	Kcnq1ot1	14366.4	-0.271055	0.115656	-2.34364	0.0190965	Down
1815	ENSMUSG00000102543	93708	Pcdhgc5	2333.9	0.275014	0.105432	2.60845	0.00909538	Up
1816	ENSMUSG00000102697	353237	Pcdhac2	1336.63	0.255535	0.125615	2.03427	0.0419245	Up
1817	ENSMUSG00000102869	347740	2900097C17Rik	4990.03	0.317011	0.136671	2.31952	0.0203666	Up
1818	ENSMUSG00000104257	100504323	Gm20172	58.3116	-0.67371	0.306054	-2.20128	0.0277162	Down
1819	ENSMUSG00000105218	330133	Gm38413	255.963	-0.509682	0.194507	-2.62038	0.0087833	Down
1820	ENSMUSG00000108077	70753	6330415B21Rik	146.083	-0.398213	0.188655	-2.11081	0.0347889	Down
1821	ENSMUSG00000108591	78108	Particl	112.196	0.500031	0.205061	2.43845	0.0147506	Up
1822	ENSMUSG00000109021	108167437	Gm44812	97.8129	-0.996157	0.331916	-3.00123	0.00268887	Down
1823	ENSMUSG00000109321	320026	A330076H08Rik	561.76	-0.326764	0.152227	-2.14655	0.0318292	Down
1824	ENSMUSG00000109372	100502846	Gm19410	1020.25	-0.28937	0.12961	-2.23262	0.0255738	Down
1825	ENSMUSG00000109394	319893	A230057D06Rik	657.202	-0.301	0.153367	-1.96261	0.0496916	Down
1826	ENSMUSG00000109819	330734	B930018H19Rik	15.3543	-1.31721	0.594404	-2.21601	0.0266908	Down
1827	ENSMUSG00000110195	207728	Pde2a	149.866	-0.485823	0.229391	-2.11789	0.0341848	Down
1828	ENSMUSG00000112832	75813	4930484H19Rik	7.80771	-2.16401	0.820197	-2.6384	0.00832972	Down
