# Supplementary material for: Chromatin organization in the female mouse brain fluctuates across the oestrous cycle
Source: Nat Commun. 2019 Jun 28;10:2851. doi: 10.1038/s41467-019-10704-0 (PMC6598989; doi:10.1038/s41467-019-10704-0)
Supplement: Supplementary file 10 — Supplementary Data 7 [file 41467_2019_10704_MOESM10_ESM.xlsx]

## Sheet: Suppl. Dataset 7a
Suppl. Dataset 7a: Biological Process_ Proestrus-Dioestrus comparison (egoBP_Pro-Die)
ID	Description	GeneRatio	BgRatio	pvalue	p.adjust	qvalue	geneID	Count
GO:0006813	potassium ion transport	12/162	234/21092	2.72e-07	0.000718353	0.000644658	ENSMUSG00000005553/ENSMUSG00000019772/ENSMUSG00000022342/ENSMUSG00000024256/ENSMUSG00000028033/ENSMUSG00000034402/ENSMUSG00000037341/ENSMUSG00000037610/ENSMUSG00000045471/ENSMUSG00000058248/ENSMUSG00000063142/ENSMUSG00000075224	12
GO:0015672	monovalent inorganic cation transport	15/162	458/21092	2.64e-06	0.00348762	0.00312982	ENSMUSG00000005553/ENSMUSG00000019772/ENSMUSG00000020805/ENSMUSG00000022342/ENSMUSG00000024256/ENSMUSG00000028033/ENSMUSG00000030781/ENSMUSG00000034402/ENSMUSG00000037341/ENSMUSG00000037610/ENSMUSG00000045471/ENSMUSG00000058248/ENSMUSG00000063142/ENSMUSG00000064329/ENSMUSG00000075224	15
GO:0009755	hormone-mediated signaling pathway	9/162	166/21092	5.63e-06	0.00493329	0.00442719	ENSMUSG00000007880/ENSMUSG00000019768/ENSMUSG00000029478/ENSMUSG00000031548/ENSMUSG00000046532/ENSMUSG00000048154/ENSMUSG00000049796/ENSMUSG00000058756/ENSMUSG00000061119	9
GO:0051592	response to calcium ion	8/162	130/21092	7.48e-06	0.00493329	0.00442719	ENSMUSG00000005583/ENSMUSG00000026452/ENSMUSG00000027849/ENSMUSG00000028207/ENSMUSG00000031555/ENSMUSG00000037610/ENSMUSG00000058248/ENSMUSG00000063142	8
GO:0034765	regulation of ion transmembrane transport	14/162	459/21092	1.29e-05	0.00680729	0.00610893	ENSMUSG00000005553/ENSMUSG00000005583/ENSMUSG00000020689/ENSMUSG00000021991/ENSMUSG00000022342/ENSMUSG00000028033/ENSMUSG00000028207/ENSMUSG00000034402/ENSMUSG00000049796/ENSMUSG00000058248/ENSMUSG00000063142/ENSMUSG00000064329/ENSMUSG00000075224/ENSMUSG00000096883	14
GO:0045165	cell fate commitment	10/162	274/21092	5.31e-05	0.018372	0.0164872	ENSMUSG00000005583/ENSMUSG00000025369/ENSMUSG00000031548/ENSMUSG00000035946/ENSMUSG00000038112/ENSMUSG00000046160/ENSMUSG00000046532/ENSMUSG00000052957/ENSMUSG00000095139/ENSMUSG00000097929	10
GO:0048732	gland development	13/162	465/21092	6.49e-05	0.018372	0.0164872	ENSMUSG00000019768/ENSMUSG00000019802/ENSMUSG00000021379/ENSMUSG00000024085/ENSMUSG00000024256/ENSMUSG00000027985/ENSMUSG00000031548/ENSMUSG00000046532/ENSMUSG00000047824/ENSMUSG00000049796/ENSMUSG00000058756/ENSMUSG00000070348/ENSMUSG00000095139	13
GO:0060073	micturition	3/162	11/21092	7.01e-05	0.018372	0.0164872	ENSMUSG00000032303/ENSMUSG00000035200/ENSMUSG00000063142	3
GO:0019226	transmission of nerve impulse	6/162	91/21092	7.28e-05	0.018372	0.0164872	ENSMUSG00000022416/ENSMUSG00000035200/ENSMUSG00000037610/ENSMUSG00000045471/ENSMUSG00000063142/ENSMUSG00000064329	6
GO:0048545	response to steroid hormone	9/162	232/21092	7.94e-05	0.018372	0.0164872	ENSMUSG00000007880/ENSMUSG00000019768/ENSMUSG00000024256/ENSMUSG00000029478/ENSMUSG00000031548/ENSMUSG00000031555/ENSMUSG00000046532/ENSMUSG00000048154/ENSMUSG00000063142	9
GO:0051588	regulation of neurotransmitter transport	8/162	184/21092	9.07e-05	0.018372	0.0164872	ENSMUSG00000005583/ENSMUSG00000020932/ENSMUSG00000026452/ENSMUSG00000032303/ENSMUSG00000045471/ENSMUSG00000045613/ENSMUSG00000049796/ENSMUSG00000058248	8
GO:0050673	epithelial cell proliferation	12/162	416/21092	9.29e-05	0.018372	0.0164872	ENSMUSG00000005583/ENSMUSG00000016494/ENSMUSG00000019768/ENSMUSG00000019772/ENSMUSG00000020689/ENSMUSG00000031548/ENSMUSG00000040856/ENSMUSG00000046532/ENSMUSG00000047824/ENSMUSG00000052957/ENSMUSG00000055633/ENSMUSG00000070348	12
GO:0050678	regulation of epithelial cell proliferation	11/162	353/21092	9.31e-05	0.018372	0.0164872	ENSMUSG00000005583/ENSMUSG00000019768/ENSMUSG00000019772/ENSMUSG00000020689/ENSMUSG00000031548/ENSMUSG00000040856/ENSMUSG00000046532/ENSMUSG00000047824/ENSMUSG00000052957/ENSMUSG00000055633/ENSMUSG00000070348	11
GO:0060740	prostate gland epithelium morphogenesis	4/162	33/21092	0.000115334	0.018372	0.0164872	ENSMUSG00000019768/ENSMUSG00000021379/ENSMUSG00000031548/ENSMUSG00000046532	4
GO:0071804	cellular potassium ion transport	8/162	193/21092	0.000126318	0.018372	0.0164872	ENSMUSG00000005553/ENSMUSG00000022342/ENSMUSG00000028033/ENSMUSG00000034402/ENSMUSG00000037341/ENSMUSG00000058248/ENSMUSG00000063142/ENSMUSG00000075224	8
GO:0071805	potassium ion transmembrane transport	8/162	193/21092	0.000126318	0.018372	0.0164872	ENSMUSG00000005553/ENSMUSG00000022342/ENSMUSG00000028033/ENSMUSG00000034402/ENSMUSG00000037341/ENSMUSG00000058248/ENSMUSG00000063142/ENSMUSG00000075224	8
GO:0042391	regulation of membrane potential	12/162	430/21092	0.00012673	0.018372	0.0164872	ENSMUSG00000005583/ENSMUSG00000020734/ENSMUSG00000022416/ENSMUSG00000024256/ENSMUSG00000032303/ENSMUSG00000034402/ENSMUSG00000035200/ENSMUSG00000037610/ENSMUSG00000045471/ENSMUSG00000058248/ENSMUSG00000063142/ENSMUSG00000064329	12
GO:0060512	prostate gland morphogenesis	4/162	34/21092	0.000129933	0.018372	0.0164872	ENSMUSG00000019768/ENSMUSG00000021379/ENSMUSG00000031548/ENSMUSG00000046532	4
GO:0006836	neurotransmitter transport	10/162	306/21092	0.000132323	0.018372	0.0164872	ENSMUSG00000005583/ENSMUSG00000020932/ENSMUSG00000024256/ENSMUSG00000026452/ENSMUSG00000027849/ENSMUSG00000032303/ENSMUSG00000045471/ENSMUSG00000045613/ENSMUSG00000049796/ENSMUSG00000058248	10
GO:0050679	positive regulation of epithelial cell proliferation	8/162	196/21092	0.000140487	0.0185302	0.0166292	ENSMUSG00000019768/ENSMUSG00000019772/ENSMUSG00000020689/ENSMUSG00000031548/ENSMUSG00000046532/ENSMUSG00000052957/ENSMUSG00000055633/ENSMUSG00000070348	8
GO:0001505	regulation of neurotransmitter levels	11/162	376/21092	0.000161807	0.020326	0.0182408	ENSMUSG00000005583/ENSMUSG00000016494/ENSMUSG00000019768/ENSMUSG00000020932/ENSMUSG00000021919/ENSMUSG00000026452/ENSMUSG00000027849/ENSMUSG00000032303/ENSMUSG00000045471/ENSMUSG00000045613/ENSMUSG00000058248	11
GO:0030522	intracellular receptor signaling pathway	8/162	206/21092	0.000197513	0.0236836	0.0212539	ENSMUSG00000007880/ENSMUSG00000019768/ENSMUSG00000029478/ENSMUSG00000031548/ENSMUSG00000046532/ENSMUSG00000048154/ENSMUSG00000058756/ENSMUSG00000061119	8
GO:0006874	cellular calcium ion homeostasis	12/162	463/21092	0.000250515	0.0276874	0.024847	ENSMUSG00000019768/ENSMUSG00000020689/ENSMUSG00000020734/ENSMUSG00000022416/ENSMUSG00000024256/ENSMUSG00000028207/ENSMUSG00000032648/ENSMUSG00000037996/ENSMUSG00000045471/ENSMUSG00000049649/ENSMUSG00000052488/ENSMUSG00000058248	12
GO:0030518	intracellular steroid hormone receptor signaling pathway	6/162	114/21092	0.000251895	0.0276874	0.024847	ENSMUSG00000007880/ENSMUSG00000019768/ENSMUSG00000029478/ENSMUSG00000031548/ENSMUSG00000046532/ENSMUSG00000048154	6
GO:2000241	regulation of reproductive process	7/162	166/21092	0.000302413	0.0317768	0.0285169	ENSMUSG00000019768/ENSMUSG00000019772/ENSMUSG00000028871/ENSMUSG00000031548/ENSMUSG00000038379/ENSMUSG00000046532/ENSMUSG00000049649	7
GO:0071277	cellular response to calcium ion	5/162	78/21092	0.000337562	0.0317768	0.0285169	ENSMUSG00000005583/ENSMUSG00000026452/ENSMUSG00000027849/ENSMUSG00000028207/ENSMUSG00000058248	5
GO:0055074	calcium ion homeostasis	12/162	480/21092	0.000347108	0.0317768	0.0285169	ENSMUSG00000019768/ENSMUSG00000020689/ENSMUSG00000020734/ENSMUSG00000022416/ENSMUSG00000024256/ENSMUSG00000028207/ENSMUSG00000032648/ENSMUSG00000037996/ENSMUSG00000045471/ENSMUSG00000049649/ENSMUSG00000052488/ENSMUSG00000058248	12
GO:0043401	steroid hormone mediated signaling pathway	6/162	121/21092	0.000347372	0.0317768	0.0285169	ENSMUSG00000007880/ENSMUSG00000019768/ENSMUSG00000029478/ENSMUSG00000031548/ENSMUSG00000046532/ENSMUSG00000048154	6
GO:0071383	cellular response to steroid hormone stimulus	7/162	170/21092	0.000349328	0.0317768	0.0285169	ENSMUSG00000007880/ENSMUSG00000019768/ENSMUSG00000024256/ENSMUSG00000029478/ENSMUSG00000031548/ENSMUSG00000046532/ENSMUSG00000048154	7
GO:0019228	neuronal action potential	4/162	45/21092	0.000390929	0.0331817	0.0297776	ENSMUSG00000022416/ENSMUSG00000037610/ENSMUSG00000063142/ENSMUSG00000064329	4
GO:0048663	neuron fate commitment	5/162	81/21092	0.000402188	0.0331817	0.0297776	ENSMUSG00000025369/ENSMUSG00000035946/ENSMUSG00000046160/ENSMUSG00000095139/ENSMUSG00000097929	5
GO:0072503	cellular divalent inorganic cation homeostasis	12/162	488/21092	0.000402507	0.0331817	0.0297776	ENSMUSG00000019768/ENSMUSG00000020689/ENSMUSG00000020734/ENSMUSG00000022416/ENSMUSG00000024256/ENSMUSG00000028207/ENSMUSG00000032648/ENSMUSG00000037996/ENSMUSG00000045471/ENSMUSG00000049649/ENSMUSG00000052488/ENSMUSG00000058248	12
GO:0030520	intracellular estrogen receptor signaling pathway	4/162	48/21092	0.000501492	0.0389099	0.0349181	ENSMUSG00000007880/ENSMUSG00000019768/ENSMUSG00000046532/ENSMUSG00000048154	4
GO:0030521	androgen receptor signaling pathway	4/162	48/21092	0.000501492	0.0389099	0.0349181	ENSMUSG00000007880/ENSMUSG00000029478/ENSMUSG00000031548/ENSMUSG00000046532	4
GO:0051480	regulation of cytosolic calcium ion concentration	10/162	365/21092	0.000537806	0.0405352	0.0363767	ENSMUSG00000019768/ENSMUSG00000020689/ENSMUSG00000020734/ENSMUSG00000022416/ENSMUSG00000024256/ENSMUSG00000028207/ENSMUSG00000045471/ENSMUSG00000049649/ENSMUSG00000052488/ENSMUSG00000058248	10
GO:0060749	mammary gland alveolus development	3/162	22/21092	0.000615239	0.0416503	0.0373774	ENSMUSG00000019768/ENSMUSG00000046532/ENSMUSG00000070348	3
GO:0061377	mammary gland lobule development	3/162	22/21092	0.000615239	0.0416503	0.0373774	ENSMUSG00000019768/ENSMUSG00000046532/ENSMUSG00000070348	3
GO:0001662	behavioral fear response	4/162	51/21092	0.00063267	0.0416503	0.0373774	ENSMUSG00000005583/ENSMUSG00000024256/ENSMUSG00000035000/ENSMUSG00000049796	4
GO:0002209	behavioral defense response	4/162	51/21092	0.00063267	0.0416503	0.0373774	ENSMUSG00000005583/ENSMUSG00000024256/ENSMUSG00000035000/ENSMUSG00000049796	4
GO:0007626	locomotory behavior	8/162	246/21092	0.000645747	0.0416503	0.0373774	ENSMUSG00000021919/ENSMUSG00000032303/ENSMUSG00000035000/ENSMUSG00000035200/ENSMUSG00000049796/ENSMUSG00000063142/ENSMUSG00000064329/ENSMUSG00000095845	8
GO:0046928	regulation of neurotransmitter secretion	6/162	137/21092	0.000671793	0.0416503	0.0373774	ENSMUSG00000005583/ENSMUSG00000026452/ENSMUSG00000032303/ENSMUSG00000045471/ENSMUSG00000045613/ENSMUSG00000058248	6
GO:0007269	neurotransmitter secretion	7/162	190/21092	0.00067891	0.0416503	0.0373774	ENSMUSG00000005583/ENSMUSG00000026452/ENSMUSG00000027849/ENSMUSG00000032303/ENSMUSG00000045471/ENSMUSG00000045613/ENSMUSG00000058248	7
GO:0099643	signal release from synapse	7/162	190/21092	0.00067891	0.0416503	0.0373774	ENSMUSG00000005583/ENSMUSG00000026452/ENSMUSG00000027849/ENSMUSG00000032303/ENSMUSG00000045471/ENSMUSG00000045613/ENSMUSG00000058248	7
GO:0030850	prostate gland development	4/162	53/21092	0.000732575	0.0439212	0.0394153	ENSMUSG00000019768/ENSMUSG00000021379/ENSMUSG00000031548/ENSMUSG00000046532	4
GO:0060021	roof of mouth development	5/162	94/21092	0.000795453	0.046338	0.0415842	ENSMUSG00000005583/ENSMUSG00000027985/ENSMUSG00000028207/ENSMUSG00000047824/ENSMUSG00000052957	5
GO:0035637	multicellular organismal signaling	6/162	143/21092	0.000840683	0.046338	0.0415842	ENSMUSG00000022416/ENSMUSG00000035200/ENSMUSG00000037610/ENSMUSG00000045471/ENSMUSG00000063142/ENSMUSG00000064329	6
GO:0042596	fear response	4/162	55/21092	0.000843147	0.046338	0.0415842	ENSMUSG00000005583/ENSMUSG00000024256/ENSMUSG00000035000/ENSMUSG00000049796	4
GO:0048662	negative regulation of smooth muscle cell proliferation	4/162	55/21092	0.000843147	0.046338	0.0415842	ENSMUSG00000005583/ENSMUSG00000011171/ENSMUSG00000019768/ENSMUSG00000019772	4
GO:0001935	endothelial cell proliferation	6/162	144/21092	0.000871751	0.0469322	0.0421175	ENSMUSG00000005583/ENSMUSG00000016494/ENSMUSG00000019772/ENSMUSG00000020689/ENSMUSG00000040856/ENSMUSG00000055633	6

## Sheet: Suppl. Dataset 7b
Suppl. Dataset 7b: Biological Process_ Dioestrus-Male comparison (egoBP_Die-Male)
ID	Description	GeneRatio	BgRatio	pvalue	p.adjust	qvalue	geneID	Count
GO:0050808	synapse organization	75/1290	427/21092	8.7e-17	4.46e-13	3.64e-13	ENSMUSG00000001507/ENSMUSG00000002341/ENSMUSG00000005533/ENSMUSG00000005583/ENSMUSG00000006373/ENSMUSG00000008153/ENSMUSG00000013033/ENSMUSG00000013236/ENSMUSG00000015829/ENSMUSG00000019146/ENSMUSG00000019969/ENSMUSG00000020598/ENSMUSG00000021190/ENSMUSG00000021721/ENSMUSG00000021919/ENSMUSG00000022892/ENSMUSG00000023036/ENSMUSG00000023885/ENSMUSG00000024647/ENSMUSG00000025370/ENSMUSG00000025582/…	75
GO:0034976	response to endoplasmic reticulum stress	49/1290	216/21092	7.51e-16	1.93e-12	1.57e-12	ENSMUSG00000002015/ENSMUSG00000005374/ENSMUSG00000013858/ENSMUSG00000014905/ENSMUSG00000015461/ENSMUSG00000015839/ENSMUSG00000016552/ENSMUSG00000017707/ENSMUSG00000020048/ENSMUSG00000020484/ENSMUSG00000020964/ENSMUSG00000021831/ENSMUSG00000022037/ENSMUSG00000022136/ENSMUSG00000022365/ENSMUSG00000022564/ENSMUSG00000022684/ENSMUSG00000022769/ENSMUSG00000023010/ENSMUSG00000024807/ENSMUSG00000025130/…	49
GO:0051963	regulation of synapse assembly	35/1290	117/21092	1.32e-15	2.25e-12	1.83e-12	ENSMUSG00000005583/ENSMUSG00000008153/ENSMUSG00000013033/ENSMUSG00000013236/ENSMUSG00000022892/ENSMUSG00000023885/ENSMUSG00000024647/ENSMUSG00000025582/ENSMUSG00000026959/ENSMUSG00000027950/ENSMUSG00000028664/ENSMUSG00000028782/ENSMUSG00000030093/ENSMUSG00000031119/ENSMUSG00000031654/ENSMUSG00000032012/ENSMUSG00000032452/ENSMUSG00000032537/ENSMUSG00000034648/ENSMUSG00000034730/ENSMUSG00000036295/…	35
GO:0009100	glycoprotein metabolic process	59/1290	308/21092	3.32e-15	4.26e-12	3.48e-12	ENSMUSG00000000420/ENSMUSG00000003402/ENSMUSG00000004846/ENSMUSG00000006800/ENSMUSG00000008763/ENSMUSG00000019969/ENSMUSG00000020053/ENSMUSG00000021065/ENSMUSG00000021130/ENSMUSG00000021504/ENSMUSG00000021978/ENSMUSG00000022108/ENSMUSG00000024807/ENSMUSG00000025425/ENSMUSG00000026223/ENSMUSG00000027198/ENSMUSG00000027447/ENSMUSG00000027642/ENSMUSG00000028343/ENSMUSG00000028538/ENSMUSG00000028618/…	59
GO:0007416	synapse assembly	41/1290	169/21092	1.53e-14	1.57e-11	1.28e-11	ENSMUSG00000005583/ENSMUSG00000008153/ENSMUSG00000013033/ENSMUSG00000013236/ENSMUSG00000022892/ENSMUSG00000023885/ENSMUSG00000024647/ENSMUSG00000025370/ENSMUSG00000025582/ENSMUSG00000026959/ENSMUSG00000027253/ENSMUSG00000027950/ENSMUSG00000028664/ENSMUSG00000028782/ENSMUSG00000030093/ENSMUSG00000031119/ENSMUSG00000031517/ENSMUSG00000031654/ENSMUSG00000032012/ENSMUSG00000032336/ENSMUSG00000032452/…	41
GO:0006836	neurotransmitter transport	57/1290	306/21092	3.46e-14	2.96e-11	2.42e-11	ENSMUSG00000000214/ENSMUSG00000004961/ENSMUSG00000005089/ENSMUSG00000005583/ENSMUSG00000007021/ENSMUSG00000015668/ENSMUSG00000019935/ENSMUSG00000019969/ENSMUSG00000020261/ENSMUSG00000020484/ENSMUSG00000021721/ENSMUSG00000023017/ENSMUSG00000023942/ENSMUSG00000024261/ENSMUSG00000024462/ENSMUSG00000024891/ENSMUSG00000024935/ENSMUSG00000026452/ENSMUSG00000027220/ENSMUSG00000027568/ENSMUSG00000027737/…	57
GO:0051965	positive regulation of synapse assembly	26/1290	76/21092	1.74e-13	1.28e-10	1.04e-10	ENSMUSG00000008153/ENSMUSG00000013033/ENSMUSG00000023885/ENSMUSG00000024647/ENSMUSG00000028664/ENSMUSG00000028782/ENSMUSG00000030093/ENSMUSG00000031654/ENSMUSG00000032452/ENSMUSG00000032537/ENSMUSG00000034648/ENSMUSG00000034730/ENSMUSG00000036295/ENSMUSG00000039953/ENSMUSG00000047085/ENSMUSG00000047414/ENSMUSG00000047787/ENSMUSG00000048915/ENSMUSG00000050947/ENSMUSG00000051379/ENSMUSG00000051790/…	26
GO:0001505	regulation of neurotransmitter levels	63/1290	376/21092	2.45e-13	1.54e-10	1.25e-10	ENSMUSG00000000214/ENSMUSG00000004961/ENSMUSG00000005089/ENSMUSG00000005514/ENSMUSG00000005583/ENSMUSG00000007021/ENSMUSG00000015668/ENSMUSG00000016494/ENSMUSG00000019969/ENSMUSG00000020053/ENSMUSG00000020484/ENSMUSG00000021721/ENSMUSG00000021919/ENSMUSG00000022037/ENSMUSG00000023017/ENSMUSG00000023942/ENSMUSG00000024261/ENSMUSG00000024891/ENSMUSG00000024935/ENSMUSG00000026452/ENSMUSG00000026787/…	63
GO:0098656	anion transmembrane transport	41/1290	183/21092	2.69e-13	1.54e-10	1.25e-10	ENSMUSG00000001827/ENSMUSG00000004319/ENSMUSG00000005089/ENSMUSG00000007653/ENSMUSG00000010095/ENSMUSG00000010803/ENSMUSG00000017740/ENSMUSG00000017765/ENSMUSG00000018999/ENSMUSG00000019935/ENSMUSG00000019969/ENSMUSG00000020102/ENSMUSG00000020261/ENSMUSG00000020333/ENSMUSG00000020436/ENSMUSG00000020873/ENSMUSG00000022265/ENSMUSG00000022462/ENSMUSG00000023169/ENSMUSG00000024935/ENSMUSG00000024981/…	41
GO:0042391	regulation of membrane potential	68/1290	430/21092	4.67e-13	2.4e-10	1.96e-10	ENSMUSG00000002771/ENSMUSG00000005583/ENSMUSG00000007653/ENSMUSG00000010803/ENSMUSG00000017167/ENSMUSG00000019146/ENSMUSG00000019194/ENSMUSG00000019969/ENSMUSG00000020436/ENSMUSG00000020598/ENSMUSG00000020734/ENSMUSG00000022416/ENSMUSG00000022892/ENSMUSG00000023017/ENSMUSG00000023033/ENSMUSG00000023942/ENSMUSG00000026576/ENSMUSG00000026959/ENSMUSG00000027107/ENSMUSG00000027568/ENSMUSG00000027674/…	68
GO:0015672	monovalent inorganic cation transport	70/1290	458/21092	1.12e-12	5.15e-10	4.2e-10	ENSMUSG00000004319/ENSMUSG00000017740/ENSMUSG00000017765/ENSMUSG00000019087/ENSMUSG00000019194/ENSMUSG00000019302/ENSMUSG00000019935/ENSMUSG00000020261/ENSMUSG00000022342/ENSMUSG00000022462/ENSMUSG00000023017/ENSMUSG00000023032/ENSMUSG00000023033/ENSMUSG00000023169/ENSMUSG00000024121/ENSMUSG00000024957/ENSMUSG00000026249/ENSMUSG00000026576/ENSMUSG00000027340/ENSMUSG00000028033/ENSMUSG00000028854/…	70
GO:0050807	regulation of synapse organization	49/1290	259/21092	1.2e-12	5.15e-10	4.2e-10	ENSMUSG00000002341/ENSMUSG00000005583/ENSMUSG00000006373/ENSMUSG00000008153/ENSMUSG00000013033/ENSMUSG00000013236/ENSMUSG00000020598/ENSMUSG00000022892/ENSMUSG00000023885/ENSMUSG00000024647/ENSMUSG00000025582/ENSMUSG00000026235/ENSMUSG00000026959/ENSMUSG00000027253/ENSMUSG00000027737/ENSMUSG00000027950/ENSMUSG00000028664/ENSMUSG00000028782/ENSMUSG00000029309/ENSMUSG00000030093/ENSMUSG00000031119/…	49
GO:0050803	regulation of synapse structure or activity	49/1290	266/21092	3.36e-12	1.33e-09	1.08e-09	ENSMUSG00000002341/ENSMUSG00000005583/ENSMUSG00000006373/ENSMUSG00000008153/ENSMUSG00000013033/ENSMUSG00000013236/ENSMUSG00000020598/ENSMUSG00000022892/ENSMUSG00000023885/ENSMUSG00000024647/ENSMUSG00000025582/ENSMUSG00000026235/ENSMUSG00000026959/ENSMUSG00000027253/ENSMUSG00000027737/ENSMUSG00000027950/ENSMUSG00000028664/ENSMUSG00000028782/ENSMUSG00000029309/ENSMUSG00000030093/ENSMUSG00000031119/…	49
GO:0050890	cognition	54/1290	316/21092	5.78e-12	2.01e-09	1.64e-09	ENSMUSG00000000214/ENSMUSG00000000753/ENSMUSG00000001507/ENSMUSG00000003166/ENSMUSG00000005583/ENSMUSG00000006373/ENSMUSG00000013662/ENSMUSG00000015829/ENSMUSG00000017740/ENSMUSG00000018581/ENSMUSG00000019969/ENSMUSG00000020053/ENSMUSG00000020142/ENSMUSG00000021190/ENSMUSG00000021919/ENSMUSG00000022892/ENSMUSG00000023017/ENSMUSG00000024261/ENSMUSG00000025958/ENSMUSG00000026080/ENSMUSG00000026959/…	54
GO:0009101	glycoprotein biosynthetic process	47/1290	252/21092	5.89e-12	2.01e-09	1.64e-09	ENSMUSG00000000420/ENSMUSG00000004846/ENSMUSG00000019969/ENSMUSG00000020053/ENSMUSG00000021065/ENSMUSG00000021130/ENSMUSG00000021504/ENSMUSG00000021978/ENSMUSG00000022108/ENSMUSG00000024807/ENSMUSG00000025425/ENSMUSG00000026223/ENSMUSG00000027198/ENSMUSG00000027642/ENSMUSG00000028538/ENSMUSG00000028618/ENSMUSG00000028757/ENSMUSG00000030062/ENSMUSG00000031239/ENSMUSG00000032116/ENSMUSG00000032437/…	47
GO:1905897	regulation of response to endoplasmic reticulum stress	23/1290	69/21092	8.03e-12	2.58e-09	2.1e-09	ENSMUSG00000002015/ENSMUSG00000013858/ENSMUSG00000015461/ENSMUSG00000017707/ENSMUSG00000020484/ENSMUSG00000022037/ENSMUSG00000022136/ENSMUSG00000022564/ENSMUSG00000022684/ENSMUSG00000023010/ENSMUSG00000024807/ENSMUSG00000026663/ENSMUSG00000029616/ENSMUSG00000031668/ENSMUSG00000031770/ENSMUSG00000032115/ENSMUSG00000032575/ENSMUSG00000037720/ENSMUSG00000040462/ENSMUSG00000041765/ENSMUSG00000046062/…	23
GO:0061564	axon development	70/1290	486/21092	1.89e-11	5.71e-09	4.65e-09	ENSMUSG00000001227/ENSMUSG00000001827/ENSMUSG00000003534/ENSMUSG00000005533/ENSMUSG00000007989/ENSMUSG00000013236/ENSMUSG00000015829/ENSMUSG00000019194/ENSMUSG00000019969/ENSMUSG00000020396/ENSMUSG00000020598/ENSMUSG00000022231/ENSMUSG00000022324/ENSMUSG00000022892/ENSMUSG00000023175/ENSMUSG00000023905/ENSMUSG00000023915/ENSMUSG00000025582/ENSMUSG00000025876/ENSMUSG00000025958/ENSMUSG00000026235/…	70
GO:0098739	import across plasma membrane	29/1290	114/21092	3.09e-11	8.8e-09	7.18e-09	ENSMUSG00000001827/ENSMUSG00000005089/ENSMUSG00000010095/ENSMUSG00000017740/ENSMUSG00000017765/ENSMUSG00000019969/ENSMUSG00000024270/ENSMUSG00000024935/ENSMUSG00000025986/ENSMUSG00000026576/ENSMUSG00000027568/ENSMUSG00000027737/ENSMUSG00000028854/ENSMUSG00000030376/ENSMUSG00000030654/ENSMUSG00000033161/ENSMUSG00000035199/ENSMUSG00000035283/ENSMUSG00000037341/ENSMUSG00000039672/ENSMUSG00000040907/…	29
GO:0006865	amino acid transport	33/1290	145/21092	3.6e-11	9.72e-09	7.93e-09	ENSMUSG00000005089/ENSMUSG00000010095/ENSMUSG00000019935/ENSMUSG00000019969/ENSMUSG00000020142/ENSMUSG00000020261/ENSMUSG00000022462/ENSMUSG00000022756/ENSMUSG00000023169/ENSMUSG00000023192/ENSMUSG00000024261/ENSMUSG00000024462/ENSMUSG00000024935/ENSMUSG00000027568/ENSMUSG00000027737/ENSMUSG00000027894/ENSMUSG00000028542/ENSMUSG00000030310/ENSMUSG00000030654/ENSMUSG00000035199/ENSMUSG00000037771/…	33
GO:0070085	glycosylation	39/1290	196/21092	4.93e-11	1.27e-08	1.03e-08	ENSMUSG00000000420/ENSMUSG00000004846/ENSMUSG00000006731/ENSMUSG00000019969/ENSMUSG00000021065/ENSMUSG00000021130/ENSMUSG00000021504/ENSMUSG00000021978/ENSMUSG00000022125/ENSMUSG00000024807/ENSMUSG00000025425/ENSMUSG00000027198/ENSMUSG00000027642/ENSMUSG00000028538/ENSMUSG00000028618/ENSMUSG00000028757/ENSMUSG00000030062/ENSMUSG00000032116/ENSMUSG00000032437/ENSMUSG00000033849/ENSMUSG00000034780/…	39
GO:0015711	organic anion transport	61/1290	404/21092	5.44e-11	1.33e-08	1.08e-08	ENSMUSG00000001827/ENSMUSG00000003153/ENSMUSG00000004207/ENSMUSG00000005089/ENSMUSG00000010095/ENSMUSG00000018999/ENSMUSG00000019935/ENSMUSG00000019969/ENSMUSG00000020102/ENSMUSG00000020142/ENSMUSG00000020261/ENSMUSG00000020333/ENSMUSG00000020873/ENSMUSG00000022462/ENSMUSG00000022756/ENSMUSG00000023032/ENSMUSG00000023169/ENSMUSG00000023192/ENSMUSG00000024030/ENSMUSG00000024261/ENSMUSG00000024462/…	61
GO:0007611	learning or memory	48/1290	283/21092	1.14e-10	2.65e-08	2.16e-08	ENSMUSG00000000214/ENSMUSG00000000753/ENSMUSG00000001507/ENSMUSG00000005583/ENSMUSG00000006373/ENSMUSG00000013662/ENSMUSG00000015829/ENSMUSG00000017740/ENSMUSG00000018581/ENSMUSG00000019969/ENSMUSG00000020053/ENSMUSG00000021190/ENSMUSG00000021919/ENSMUSG00000022892/ENSMUSG00000023017/ENSMUSG00000024261/ENSMUSG00000025958/ENSMUSG00000026080/ENSMUSG00000026959/ENSMUSG00000027568/ENSMUSG00000027737/…	48
GO:0034765	regulation of ion transmembrane transport	65/1290	459/21092	2.07e-10	4.63e-08	3.77e-08	ENSMUSG00000005583/ENSMUSG00000017400/ENSMUSG00000019146/ENSMUSG00000019194/ENSMUSG00000019969/ENSMUSG00000020333/ENSMUSG00000020577/ENSMUSG00000021680/ENSMUSG00000022342/ENSMUSG00000022949/ENSMUSG00000023033/ENSMUSG00000024957/ENSMUSG00000024981/ENSMUSG00000026576/ENSMUSG00000027568/ENSMUSG00000028033/ENSMUSG00000028207/ENSMUSG00000028664/ENSMUSG00000028854/ENSMUSG00000030654/ENSMUSG00000031400/…	65
GO:0036503	ERAD pathway	24/1290	88/21092	3.25e-10	6.94e-08	5.66e-08	ENSMUSG00000002015/ENSMUSG00000013858/ENSMUSG00000014905/ENSMUSG00000016552/ENSMUSG00000020048/ENSMUSG00000020964/ENSMUSG00000022365/ENSMUSG00000022769/ENSMUSG00000024807/ENSMUSG00000025873/ENSMUSG00000026864/ENSMUSG00000031751/ENSMUSG00000031770/ENSMUSG00000032437/ENSMUSG00000032932/ENSMUSG00000037075/ENSMUSG00000037470/ENSMUSG00000039100/ENSMUSG00000040462/ENSMUSG00000041765/ENSMUSG00000043019/…	24
GO:0007613	memory	31/1290	141/21092	3.54e-10	7.26e-08	5.92e-08	ENSMUSG00000000214/ENSMUSG00000000753/ENSMUSG00000001507/ENSMUSG00000006373/ENSMUSG00000013662/ENSMUSG00000019969/ENSMUSG00000020053/ENSMUSG00000021190/ENSMUSG00000021919/ENSMUSG00000022892/ENSMUSG00000023017/ENSMUSG00000024261/ENSMUSG00000025958/ENSMUSG00000026080/ENSMUSG00000026959/ENSMUSG00000027950/ENSMUSG00000028351/ENSMUSG00000030376/ENSMUSG00000032086/ENSMUSG00000032487/ENSMUSG00000035283/…	31
GO:0006486	protein glycosylation	36/1290	184/21092	4.44e-10	7.96e-08	6.49e-08	ENSMUSG00000000420/ENSMUSG00000004846/ENSMUSG00000019969/ENSMUSG00000021065/ENSMUSG00000021130/ENSMUSG00000021504/ENSMUSG00000021978/ENSMUSG00000024807/ENSMUSG00000025425/ENSMUSG00000027198/ENSMUSG00000027642/ENSMUSG00000028538/ENSMUSG00000028618/ENSMUSG00000028757/ENSMUSG00000030062/ENSMUSG00000032116/ENSMUSG00000032437/ENSMUSG00000033849/ENSMUSG00000034780/ENSMUSG00000036155/ENSMUSG00000036620/…	36
GO:0043413	macromolecule glycosylation	36/1290	184/21092	4.44e-10	7.96e-08	6.49e-08	ENSMUSG00000000420/ENSMUSG00000004846/ENSMUSG00000019969/ENSMUSG00000021065/ENSMUSG00000021130/ENSMUSG00000021504/ENSMUSG00000021978/ENSMUSG00000024807/ENSMUSG00000025425/ENSMUSG00000027198/ENSMUSG00000027642/ENSMUSG00000028538/ENSMUSG00000028618/ENSMUSG00000028757/ENSMUSG00000030062/ENSMUSG00000032116/ENSMUSG00000032437/ENSMUSG00000033849/ENSMUSG00000034780/ENSMUSG00000036155/ENSMUSG00000036620/…	36
GO:0070838	divalent metal ion transport	64/1290	457/21092	4.56e-10	7.96e-08	6.49e-08	ENSMUSG00000002771/ENSMUSG00000005802/ENSMUSG00000013275/ENSMUSG00000017400/ENSMUSG00000019146/ENSMUSG00000020053/ENSMUSG00000020577/ENSMUSG00000020734/ENSMUSG00000021831/ENSMUSG00000022416/ENSMUSG00000023010/ENSMUSG00000023017/ENSMUSG00000024069/ENSMUSG00000024270/ENSMUSG00000025986/ENSMUSG00000026576/ENSMUSG00000026959/ENSMUSG00000027087/ENSMUSG00000027568/ENSMUSG00000027950/ENSMUSG00000028207/…	64
GO:0071804	cellular potassium ion transport	37/1290	193/21092	4.66e-10	7.96e-08	6.49e-08	ENSMUSG00000017740/ENSMUSG00000017765/ENSMUSG00000022342/ENSMUSG00000024957/ENSMUSG00000026576/ENSMUSG00000028033/ENSMUSG00000028854/ENSMUSG00000031791/ENSMUSG00000031930/ENSMUSG00000033161/ENSMUSG00000033998/ENSMUSG00000034402/ENSMUSG00000035681/ENSMUSG00000036902/ENSMUSG00000037341/ENSMUSG00000038319/ENSMUSG00000039672/ENSMUSG00000040136/ENSMUSG00000040164/ENSMUSG00000040724/ENSMUSG00000040907/…	37
GO:0071805	potassium ion transmembrane transport	37/1290	193/21092	4.66e-10	7.96e-08	6.49e-08	ENSMUSG00000017740/ENSMUSG00000017765/ENSMUSG00000022342/ENSMUSG00000024957/ENSMUSG00000026576/ENSMUSG00000028033/ENSMUSG00000028854/ENSMUSG00000031791/ENSMUSG00000031930/ENSMUSG00000033161/ENSMUSG00000033998/ENSMUSG00000034402/ENSMUSG00000035681/ENSMUSG00000036902/ENSMUSG00000037341/ENSMUSG00000038319/ENSMUSG00000039672/ENSMUSG00000040136/ENSMUSG00000040164/ENSMUSG00000040724/ENSMUSG00000040907/…	37
GO:0072511	divalent inorganic cation transport	64/1290	460/21092	5.98e-10	9.9e-08	8.07e-08	ENSMUSG00000002771/ENSMUSG00000005802/ENSMUSG00000013275/ENSMUSG00000017400/ENSMUSG00000019146/ENSMUSG00000020053/ENSMUSG00000020577/ENSMUSG00000020734/ENSMUSG00000021831/ENSMUSG00000022416/ENSMUSG00000023010/ENSMUSG00000023017/ENSMUSG00000024069/ENSMUSG00000024270/ENSMUSG00000025986/ENSMUSG00000026576/ENSMUSG00000026959/ENSMUSG00000027087/ENSMUSG00000027568/ENSMUSG00000027950/ENSMUSG00000028207/…	64
GO:0007409	axonogenesis	62/1290	451/21092	1.79e-09	2.88e-07	2.35e-07	ENSMUSG00000001227/ENSMUSG00000005533/ENSMUSG00000007989/ENSMUSG00000013236/ENSMUSG00000015829/ENSMUSG00000019194/ENSMUSG00000019969/ENSMUSG00000020396/ENSMUSG00000020598/ENSMUSG00000022231/ENSMUSG00000022324/ENSMUSG00000022892/ENSMUSG00000023175/ENSMUSG00000023905/ENSMUSG00000025582/ENSMUSG00000025876/ENSMUSG00000025958/ENSMUSG00000026235/ENSMUSG00000026833/ENSMUSG00000026923/ENSMUSG00000026959/…	62
GO:0046942	carboxylic acid transport	47/1290	297/21092	1.89e-09	2.94e-07	2.39e-07	ENSMUSG00000001827/ENSMUSG00000004207/ENSMUSG00000005089/ENSMUSG00000010095/ENSMUSG00000019935/ENSMUSG00000019969/ENSMUSG00000020102/ENSMUSG00000020142/ENSMUSG00000020261/ENSMUSG00000020333/ENSMUSG00000022462/ENSMUSG00000022756/ENSMUSG00000023169/ENSMUSG00000023192/ENSMUSG00000024261/ENSMUSG00000024462/ENSMUSG00000024935/ENSMUSG00000024981/ENSMUSG00000024990/ENSMUSG00000027340/ENSMUSG00000027568/…	47
GO:0035249	synaptic transmission, glutamatergic	25/1290	103/21092	2.03e-09	3.06e-07	2.5e-07	ENSMUSG00000002771/ENSMUSG00000004319/ENSMUSG00000005583/ENSMUSG00000008153/ENSMUSG00000013662/ENSMUSG00000015829/ENSMUSG00000019146/ENSMUSG00000019828/ENSMUSG00000019935/ENSMUSG00000019969/ENSMUSG00000023192/ENSMUSG00000026249/ENSMUSG00000026959/ENSMUSG00000028004/ENSMUSG00000028456/ENSMUSG00000030500/ENSMUSG00000032487/ENSMUSG00000035864/ENSMUSG00000042429/ENSMUSG00000044288/ENSMUSG00000051790/…	25
GO:0015849	organic acid transport	47/1290	298/21092	2.11e-09	3.1e-07	2.52e-07	ENSMUSG00000001827/ENSMUSG00000004207/ENSMUSG00000005089/ENSMUSG00000010095/ENSMUSG00000019935/ENSMUSG00000019969/ENSMUSG00000020102/ENSMUSG00000020142/ENSMUSG00000020261/ENSMUSG00000020333/ENSMUSG00000022462/ENSMUSG00000022756/ENSMUSG00000023169/ENSMUSG00000023192/ENSMUSG00000024261/ENSMUSG00000024462/ENSMUSG00000024935/ENSMUSG00000024981/ENSMUSG00000024990/ENSMUSG00000027340/ENSMUSG00000027568/…	47
GO:0035966	response to topologically incorrect protein	28/1290	127/21092	2.34e-09	3.33e-07	2.72e-07	ENSMUSG00000005374/ENSMUSG00000014905/ENSMUSG00000015461/ENSMUSG00000015839/ENSMUSG00000020484/ENSMUSG00000021831/ENSMUSG00000022037/ENSMUSG00000022136/ENSMUSG00000022365/ENSMUSG00000022684/ENSMUSG00000022769/ENSMUSG00000023010/ENSMUSG00000024807/ENSMUSG00000025873/ENSMUSG00000026663/ENSMUSG00000026864/ENSMUSG00000028343/ENSMUSG00000031668/ENSMUSG00000031751/ENSMUSG00000031770/ENSMUSG00000032437/…	28
GO:0006487	protein N-linked glycosylation	19/1290	62/21092	2.64e-09	3.59e-07	2.92e-07	ENSMUSG00000021065/ENSMUSG00000021504/ENSMUSG00000024807/ENSMUSG00000027642/ENSMUSG00000028757/ENSMUSG00000030062/ENSMUSG00000032116/ENSMUSG00000032437/ENSMUSG00000033849/ENSMUSG00000034780/ENSMUSG00000036155/ENSMUSG00000036620/ENSMUSG00000037470/ENSMUSG00000039530/ENSMUSG00000039740/ENSMUSG00000043300/ENSMUSG00000063362/ENSMUSG00000074892/ENSMUSG00000075470	19
GO:0043270	positive regulation of ion transport	48/1290	310/21092	2.66e-09	3.59e-07	2.92e-07	ENSMUSG00000017400/ENSMUSG00000019146/ENSMUSG00000019194/ENSMUSG00000019969/ENSMUSG00000020333/ENSMUSG00000024261/ENSMUSG00000024462/ENSMUSG00000024981/ENSMUSG00000026576/ENSMUSG00000026959/ENSMUSG00000027568/ENSMUSG00000027950/ENSMUSG00000028004/ENSMUSG00000028207/ENSMUSG00000028664/ENSMUSG00000028854/ENSMUSG00000029778/ENSMUSG00000030302/ENSMUSG00000030310/ENSMUSG00000030654/ENSMUSG00000031400/…	48
GO:0045055	regulated exocytosis	42/1290	252/21092	2.83e-09	3.72e-07	3.04e-07	ENSMUSG00000001420/ENSMUSG00000004961/ENSMUSG00000005413/ENSMUSG00000007021/ENSMUSG00000015653/ENSMUSG00000019969/ENSMUSG00000020828/ENSMUSG00000021194/ENSMUSG00000021248/ENSMUSG00000021680/ENSMUSG00000021721/ENSMUSG00000022415/ENSMUSG00000022416/ENSMUSG00000024261/ENSMUSG00000026452/ENSMUSG00000026923/ENSMUSG00000027220/ENSMUSG00000027674/ENSMUSG00000027950/ENSMUSG00000028456/ENSMUSG00000029076/…	42
GO:0070972	protein localization to endoplasmic reticulum	18/1290	56/21092	2.92e-09	3.75e-07	3.06e-07	ENSMUSG00000001827/ENSMUSG00000002015/ENSMUSG00000002778/ENSMUSG00000019802/ENSMUSG00000020650/ENSMUSG00000021917/ENSMUSG00000026864/ENSMUSG00000027706/ENSMUSG00000027828/ENSMUSG00000029048/ENSMUSG00000030082/ENSMUSG00000035227/ENSMUSG00000040462/ENSMUSG00000041765/ENSMUSG00000044528/ENSMUSG00000048040/ENSMUSG00000048355/ENSMUSG00000054408	18
GO:0006986	response to unfolded protein	25/1290	106/21092	3.84e-09	4.81e-07	3.92e-07	ENSMUSG00000005374/ENSMUSG00000014905/ENSMUSG00000015461/ENSMUSG00000015839/ENSMUSG00000020484/ENSMUSG00000021831/ENSMUSG00000022136/ENSMUSG00000022365/ENSMUSG00000022684/ENSMUSG00000023010/ENSMUSG00000024807/ENSMUSG00000025873/ENSMUSG00000026663/ENSMUSG00000026864/ENSMUSG00000028343/ENSMUSG00000031668/ENSMUSG00000031751/ENSMUSG00000031770/ENSMUSG00000032437/ENSMUSG00000032575/ENSMUSG00000032932/…	25
GO:0015893	drug transport	37/1290	210/21092	5.28e-09	6.46e-07	5.26e-07	ENSMUSG00000001827/ENSMUSG00000004961/ENSMUSG00000005089/ENSMUSG00000019935/ENSMUSG00000019969/ENSMUSG00000020261/ENSMUSG00000022899/ENSMUSG00000024261/ENSMUSG00000024462/ENSMUSG00000024935/ENSMUSG00000024990/ENSMUSG00000026452/ENSMUSG00000027220/ENSMUSG00000027568/ENSMUSG00000027737/ENSMUSG00000027894/ENSMUSG00000027950/ENSMUSG00000028004/ENSMUSG00000028542/ENSMUSG00000029843/ENSMUSG00000030654/…	37
GO:0015807	L-amino acid transport	18/1290	59/21092	7.48e-09	8.92e-07	7.27e-07	ENSMUSG00000005089/ENSMUSG00000010095/ENSMUSG00000019935/ENSMUSG00000019969/ENSMUSG00000020142/ENSMUSG00000020261/ENSMUSG00000024935/ENSMUSG00000027568/ENSMUSG00000027737/ENSMUSG00000027894/ENSMUSG00000028542/ENSMUSG00000030654/ENSMUSG00000035199/ENSMUSG00000037771/ENSMUSG00000038178/ENSMUSG00000040010/ENSMUSG00000041313/ENSMUSG00000070570	18
GO:0006813	potassium ion transport	39/1290	234/21092	1.03e-08	1.21e-06	9.83e-07	ENSMUSG00000017740/ENSMUSG00000017765/ENSMUSG00000022342/ENSMUSG00000024957/ENSMUSG00000026576/ENSMUSG00000028033/ENSMUSG00000028854/ENSMUSG00000031791/ENSMUSG00000031930/ENSMUSG00000033161/ENSMUSG00000033998/ENSMUSG00000034402/ENSMUSG00000035681/ENSMUSG00000036902/ENSMUSG00000037341/ENSMUSG00000038319/ENSMUSG00000039672/ENSMUSG00000040136/ENSMUSG00000040164/ENSMUSG00000040724/ENSMUSG00000040907/…	39
GO:1903825	organic acid transmembrane transport	24/1290	104/21092	1.24e-08	1.39e-06	1.13e-06	ENSMUSG00000001827/ENSMUSG00000005089/ENSMUSG00000010095/ENSMUSG00000019935/ENSMUSG00000019969/ENSMUSG00000020102/ENSMUSG00000020261/ENSMUSG00000020333/ENSMUSG00000022462/ENSMUSG00000023169/ENSMUSG00000024935/ENSMUSG00000024981/ENSMUSG00000024990/ENSMUSG00000027340/ENSMUSG00000027568/ENSMUSG00000027737/ENSMUSG00000030654/ENSMUSG00000032902/ENSMUSG00000035199/ENSMUSG00000037771/ENSMUSG00000040010/…	24
GO:1905039	carboxylic acid transmembrane transport	24/1290	104/21092	1.24e-08	1.39e-06	1.13e-06	ENSMUSG00000001827/ENSMUSG00000005089/ENSMUSG00000010095/ENSMUSG00000019935/ENSMUSG00000019969/ENSMUSG00000020102/ENSMUSG00000020261/ENSMUSG00000020333/ENSMUSG00000022462/ENSMUSG00000023169/ENSMUSG00000024935/ENSMUSG00000024981/ENSMUSG00000024990/ENSMUSG00000027340/ENSMUSG00000027568/ENSMUSG00000027737/ENSMUSG00000030654/ENSMUSG00000032902/ENSMUSG00000035199/ENSMUSG00000037771/ENSMUSG00000040010/…	24
GO:0006644	phospholipid metabolic process	50/1290	347/21092	1.44e-08	1.53e-06	1.25e-06	ENSMUSG00000001211/ENSMUSG00000002475/ENSMUSG00000010607/ENSMUSG00000017707/ENSMUSG00000017721/ENSMUSG00000019877/ENSMUSG00000020333/ENSMUSG00000020828/ENSMUSG00000021054/ENSMUSG00000021759/ENSMUSG00000021770/ENSMUSG00000022425/ENSMUSG00000022561/ENSMUSG00000023232/ENSMUSG00000023827/ENSMUSG00000024981/ENSMUSG00000025277/ENSMUSG00000025495/ENSMUSG00000027134/ENSMUSG00000027357/ENSMUSG00000028661/…	50
GO:0007269	neurotransmitter secretion	34/1290	190/21092	1.46e-08	1.53e-06	1.25e-06	ENSMUSG00000004961/ENSMUSG00000005583/ENSMUSG00000015668/ENSMUSG00000019969/ENSMUSG00000020484/ENSMUSG00000021721/ENSMUSG00000023017/ENSMUSG00000024261/ENSMUSG00000026452/ENSMUSG00000027220/ENSMUSG00000027950/ENSMUSG00000028456/ENSMUSG00000028542/ENSMUSG00000029467/ENSMUSG00000030093/ENSMUSG00000030731/ENSMUSG00000031144/ENSMUSG00000031492/ENSMUSG00000032086/ENSMUSG00000032890/ENSMUSG00000033615/…	34
GO:0099643	signal release from synapse	34/1290	190/21092	1.46e-08	1.53e-06	1.25e-06	ENSMUSG00000004961/ENSMUSG00000005583/ENSMUSG00000015668/ENSMUSG00000019969/ENSMUSG00000020484/ENSMUSG00000021721/ENSMUSG00000023017/ENSMUSG00000024261/ENSMUSG00000026452/ENSMUSG00000027220/ENSMUSG00000027950/ENSMUSG00000028456/ENSMUSG00000028542/ENSMUSG00000029467/ENSMUSG00000030093/ENSMUSG00000030731/ENSMUSG00000031144/ENSMUSG00000031492/ENSMUSG00000032086/ENSMUSG00000032890/ENSMUSG00000033615/…	34
GO:0098742	cell-cell adhesion via plasma-membrane adhesion molecules	35/1290	202/21092	2.12e-08	2.17e-06	1.77e-06	ENSMUSG00000005338/ENSMUSG00000006411/ENSMUSG00000008153/ENSMUSG00000013033/ENSMUSG00000013236/ENSMUSG00000020598/ENSMUSG00000022656/ENSMUSG00000023175/ENSMUSG00000025370/ENSMUSG00000026836/ENSMUSG00000029309/ENSMUSG00000030110/ENSMUSG00000031119/ENSMUSG00000031561/ENSMUSG00000031654/ENSMUSG00000031778/ENSMUSG00000032012/ENSMUSG00000032336/ENSMUSG00000032440/ENSMUSG00000032452/ENSMUSG00000033278/…	35
GO:0015837	amine transport	26/1290	123/21092	2.19e-08	2.2e-06	1.79e-06	ENSMUSG00000000214/ENSMUSG00000004961/ENSMUSG00000019969/ENSMUSG00000021194/ENSMUSG00000024261/ENSMUSG00000024462/ENSMUSG00000026452/ENSMUSG00000027220/ENSMUSG00000027568/ENSMUSG00000027950/ENSMUSG00000028004/ENSMUSG00000030310/ENSMUSG00000030654/ENSMUSG00000030731/ENSMUSG00000035199/ENSMUSG00000035864/ENSMUSG00000038486/ENSMUSG00000040724/ENSMUSG00000041380/ENSMUSG00000042429/ENSMUSG00000044014/…	26
GO:0010976	positive regulation of neuron projection development	50/1290	357/21092	3.66e-08	3.61e-06	2.95e-06	ENSMUSG00000000753/ENSMUSG00000001507/ENSMUSG00000005533/ENSMUSG00000007038/ENSMUSG00000008734/ENSMUSG00000015839/ENSMUSG00000017802/ENSMUSG00000019194/ENSMUSG00000019969/ENSMUSG00000020333/ENSMUSG00000022231/ENSMUSG00000023905/ENSMUSG00000023972/ENSMUSG00000024261/ENSMUSG00000024924/ENSMUSG00000026235/ENSMUSG00000026249/ENSMUSG00000026452/ENSMUSG00000026864/ENSMUSG00000027834/ENSMUSG00000029426/…	50
GO:0030968	endoplasmic reticulum unfolded protein response	17/1290	58/21092	3.8e-08	3.68e-06	3e-06	ENSMUSG00000005374/ENSMUSG00000015461/ENSMUSG00000015839/ENSMUSG00000020484/ENSMUSG00000021831/ENSMUSG00000022136/ENSMUSG00000022365/ENSMUSG00000022684/ENSMUSG00000026663/ENSMUSG00000026864/ENSMUSG00000031668/ENSMUSG00000031751/ENSMUSG00000031770/ENSMUSG00000032932/ENSMUSG00000037720/ENSMUSG00000053334/ENSMUSG00000075701	17
GO:0030433	ubiquitin-dependent ERAD pathway	18/1290	65/21092	4.05e-08	3.85e-06	3.14e-06	ENSMUSG00000002015/ENSMUSG00000014905/ENSMUSG00000016552/ENSMUSG00000020048/ENSMUSG00000022365/ENSMUSG00000024807/ENSMUSG00000025873/ENSMUSG00000026864/ENSMUSG00000031751/ENSMUSG00000031770/ENSMUSG00000032437/ENSMUSG00000032932/ENSMUSG00000039100/ENSMUSG00000040462/ENSMUSG00000043019/ENSMUSG00000052656/ENSMUSG00000068328/ENSMUSG00000075701	18
GO:0007626	locomotory behavior	39/1290	246/21092	4.23e-08	3.95e-06	3.22e-06	ENSMUSG00000000214/ENSMUSG00000002771/ENSMUSG00000004319/ENSMUSG00000008734/ENSMUSG00000015829/ENSMUSG00000019828/ENSMUSG00000021919/ENSMUSG00000022892/ENSMUSG00000023033/ENSMUSG00000025232/ENSMUSG00000025579/ENSMUSG00000026235/ENSMUSG00000026587/ENSMUSG00000026959/ENSMUSG00000027568/ENSMUSG00000027950/ENSMUSG00000028020/ENSMUSG00000028580/ENSMUSG00000030077/ENSMUSG00000030302/ENSMUSG00000030683/…	39
GO:0051952	regulation of amine transport	25/1290	119/21092	4.62e-08	4.23e-06	3.45e-06	ENSMUSG00000004961/ENSMUSG00000019969/ENSMUSG00000021194/ENSMUSG00000024261/ENSMUSG00000024462/ENSMUSG00000026452/ENSMUSG00000027220/ENSMUSG00000027568/ENSMUSG00000027950/ENSMUSG00000028004/ENSMUSG00000030310/ENSMUSG00000030654/ENSMUSG00000030731/ENSMUSG00000035199/ENSMUSG00000035864/ENSMUSG00000038486/ENSMUSG00000040724/ENSMUSG00000041380/ENSMUSG00000042429/ENSMUSG00000044014/ENSMUSG00000044288/…	25
GO:1903573	negative regulation of response to endoplasmic reticulum stress	14/1290	40/21092	4.93e-08	4.44e-06	3.62e-06	ENSMUSG00000015461/ENSMUSG00000020484/ENSMUSG00000022037/ENSMUSG00000022136/ENSMUSG00000022564/ENSMUSG00000022684/ENSMUSG00000023010/ENSMUSG00000024807/ENSMUSG00000031770/ENSMUSG00000032115/ENSMUSG00000040462/ENSMUSG00000041765/ENSMUSG00000046062/ENSMUSG00000075701	14
GO:0006643	membrane lipid metabolic process	30/1290	163/21092	5.3e-08	4.69e-06	3.82e-06	ENSMUSG00000004207/ENSMUSG00000006731/ENSMUSG00000007038/ENSMUSG00000010607/ENSMUSG00000017707/ENSMUSG00000017721/ENSMUSG00000019877/ENSMUSG00000021054/ENSMUSG00000021759/ENSMUSG00000021770/ENSMUSG00000022561/ENSMUSG00000023232/ENSMUSG00000025232/ENSMUSG00000025321/ENSMUSG00000026097/ENSMUSG00000028381/ENSMUSG00000029154/ENSMUSG00000031266/ENSMUSG00000032262/ENSMUSG00000032908/ENSMUSG00000033629/…	30
GO:0006665	sphingolipid metabolic process	25/1290	121/21092	6.54e-08	5.68e-06	4.63e-06	ENSMUSG00000004207/ENSMUSG00000006731/ENSMUSG00000007038/ENSMUSG00000017707/ENSMUSG00000019877/ENSMUSG00000021054/ENSMUSG00000021759/ENSMUSG00000021770/ENSMUSG00000023232/ENSMUSG00000025232/ENSMUSG00000025321/ENSMUSG00000026097/ENSMUSG00000028381/ENSMUSG00000031266/ENSMUSG00000032262/ENSMUSG00000032908/ENSMUSG00000033629/ENSMUSG00000033849/ENSMUSG00000034780/ENSMUSG00000035376/ENSMUSG00000037049/…	25
GO:0001504	neurotransmitter uptake	15/1290	47/21092	6.78e-08	5.8e-06	4.73e-06	ENSMUSG00000005089/ENSMUSG00000007021/ENSMUSG00000019969/ENSMUSG00000023942/ENSMUSG00000024891/ENSMUSG00000024935/ENSMUSG00000027568/ENSMUSG00000027737/ENSMUSG00000028542/ENSMUSG00000030310/ENSMUSG00000030500/ENSMUSG00000030654/ENSMUSG00000031342/ENSMUSG00000035199/ENSMUSG00000048142	15
GO:0032527	protein exit from endoplasmic reticulum	14/1290	41/21092	7.06e-08	5.94e-06	4.84e-06	ENSMUSG00000002015/ENSMUSG00000020048/ENSMUSG00000020964/ENSMUSG00000022365/ENSMUSG00000024807/ENSMUSG00000025873/ENSMUSG00000031770/ENSMUSG00000032328/ENSMUSG00000040462/ENSMUSG00000041765/ENSMUSG00000049313/ENSMUSG00000068040/ENSMUSG00000068328/ENSMUSG00000075701	14
GO:0051588	regulation of neurotransmitter transport	32/1290	184/21092	7.71e-08	6.38e-06	5.2e-06	ENSMUSG00000005583/ENSMUSG00000019969/ENSMUSG00000021721/ENSMUSG00000023017/ENSMUSG00000024261/ENSMUSG00000024462/ENSMUSG00000026452/ENSMUSG00000027568/ENSMUSG00000027950/ENSMUSG00000028456/ENSMUSG00000029467/ENSMUSG00000030093/ENSMUSG00000030310/ENSMUSG00000030654/ENSMUSG00000031144/ENSMUSG00000031342/ENSMUSG00000031492/ENSMUSG00000032086/ENSMUSG00000032890/ENSMUSG00000033615/ENSMUSG00000035199/…	32
GO:0008654	phospholipid biosynthetic process	29/1290	159/21092	1.08e-07	8.79e-06	7.16e-06	ENSMUSG00000001211/ENSMUSG00000010607/ENSMUSG00000017721/ENSMUSG00000019877/ENSMUSG00000020333/ENSMUSG00000020828/ENSMUSG00000021770/ENSMUSG00000022561/ENSMUSG00000023827/ENSMUSG00000024981/ENSMUSG00000025495/ENSMUSG00000027134/ENSMUSG00000027357/ENSMUSG00000029154/ENSMUSG00000029314/ENSMUSG00000029330/ENSMUSG00000030682/ENSMUSG00000031545/ENSMUSG00000032883/ENSMUSG00000034254/ENSMUSG00000035596/…	29
GO:0030970	retrograde protein transport, ER to cytosol	11/1290	26/21092	1.41e-07	1.12e-05	9.09e-06	ENSMUSG00000002015/ENSMUSG00000020048/ENSMUSG00000020964/ENSMUSG00000022365/ENSMUSG00000024807/ENSMUSG00000025873/ENSMUSG00000031770/ENSMUSG00000040462/ENSMUSG00000041765/ENSMUSG00000068328/ENSMUSG00000075701	11
GO:1903513	endoplasmic reticulum to cytosol transport	11/1290	26/21092	1.41e-07	1.12e-05	9.09e-06	ENSMUSG00000002015/ENSMUSG00000020048/ENSMUSG00000020964/ENSMUSG00000022365/ENSMUSG00000024807/ENSMUSG00000025873/ENSMUSG00000031770/ENSMUSG00000040462/ENSMUSG00000041765/ENSMUSG00000068328/ENSMUSG00000075701	11
GO:0015800	acidic amino acid transport	17/1290	63/21092	1.46e-07	1.13e-05	9.23e-06	ENSMUSG00000005089/ENSMUSG00000019935/ENSMUSG00000019969/ENSMUSG00000023192/ENSMUSG00000024261/ENSMUSG00000024462/ENSMUSG00000024935/ENSMUSG00000027568/ENSMUSG00000027737/ENSMUSG00000030310/ENSMUSG00000030654/ENSMUSG00000035199/ENSMUSG00000042429/ENSMUSG00000044014/ENSMUSG00000054720/ENSMUSG00000055254/ENSMUSG00000070570	17
GO:0099504	synaptic vesicle cycle	36/1290	228/21092	1.54e-07	1.18e-05	9.61e-06	ENSMUSG00000000214/ENSMUSG00000004319/ENSMUSG00000004961/ENSMUSG00000019935/ENSMUSG00000019969/ENSMUSG00000020368/ENSMUSG00000021721/ENSMUSG00000024261/ENSMUSG00000026452/ENSMUSG00000027220/ENSMUSG00000027950/ENSMUSG00000028456/ENSMUSG00000029467/ENSMUSG00000030093/ENSMUSG00000030500/ENSMUSG00000030731/ENSMUSG00000031144/ENSMUSG00000031492/ENSMUSG00000032086/ENSMUSG00000032890/ENSMUSG00000033615/…	36
GO:0042982	amyloid precursor protein metabolic process	15/1290	51/21092	2.28e-07	1.72e-05	1.4e-05	ENSMUSG00000019969/ENSMUSG00000021248/ENSMUSG00000022037/ENSMUSG00000022108/ENSMUSG00000022892/ENSMUSG00000024030/ENSMUSG00000026223/ENSMUSG00000026235/ENSMUSG00000026833/ENSMUSG00000028039/ENSMUSG00000029126/ENSMUSG00000031239/ENSMUSG00000049313/ENSMUSG00000054693/ENSMUSG00000079037	15
GO:0017156	calcium ion regulated exocytosis	30/1290	176/21092	3.06e-07	2.22e-05	1.81e-05	ENSMUSG00000004961/ENSMUSG00000019969/ENSMUSG00000021721/ENSMUSG00000022416/ENSMUSG00000024261/ENSMUSG00000026452/ENSMUSG00000026923/ENSMUSG00000027220/ENSMUSG00000027950/ENSMUSG00000028456/ENSMUSG00000029076/ENSMUSG00000029467/ENSMUSG00000030093/ENSMUSG00000030731/ENSMUSG00000031144/ENSMUSG00000031492/ENSMUSG00000032086/ENSMUSG00000032890/ENSMUSG00000033615/ENSMUSG00000035864/ENSMUSG00000038486/…	30
GO:0098659	inorganic cation import across plasma membrane	19/1290	81/21092	3.06e-07	2.22e-05	1.81e-05	ENSMUSG00000017740/ENSMUSG00000017765/ENSMUSG00000024270/ENSMUSG00000025986/ENSMUSG00000026576/ENSMUSG00000028854/ENSMUSG00000030376/ENSMUSG00000033161/ENSMUSG00000035283/ENSMUSG00000037341/ENSMUSG00000039672/ENSMUSG00000040907/ENSMUSG00000041046/ENSMUSG00000041329/ENSMUSG00000044216/ENSMUSG00000060681/ENSMUSG00000079037/ENSMUSG00000079436/ENSMUSG00000096146	19
GO:0099587	inorganic ion import across plasma membrane	19/1290	81/21092	3.06e-07	2.22e-05	1.81e-05	ENSMUSG00000017740/ENSMUSG00000017765/ENSMUSG00000024270/ENSMUSG00000025986/ENSMUSG00000026576/ENSMUSG00000028854/ENSMUSG00000030376/ENSMUSG00000033161/ENSMUSG00000035283/ENSMUSG00000037341/ENSMUSG00000039672/ENSMUSG00000040907/ENSMUSG00000041046/ENSMUSG00000041329/ENSMUSG00000044216/ENSMUSG00000060681/ENSMUSG00000079037/ENSMUSG00000079436/ENSMUSG00000096146	19
GO:0007411	axon guidance	35/1290	225/21092	3.3e-07	2.35e-05	1.92e-05	ENSMUSG00000001227/ENSMUSG00000007989/ENSMUSG00000019194/ENSMUSG00000020598/ENSMUSG00000022231/ENSMUSG00000022324/ENSMUSG00000022892/ENSMUSG00000023175/ENSMUSG00000025876/ENSMUSG00000026235/ENSMUSG00000028039/ENSMUSG00000028661/ENSMUSG00000028664/ENSMUSG00000029765/ENSMUSG00000030077/ENSMUSG00000030084/ENSMUSG00000032012/ENSMUSG00000032336/ENSMUSG00000032340/ENSMUSG00000032537/ENSMUSG00000033278/…	35
GO:0034620	cellular response to unfolded protein	18/1290	74/21092	3.49e-07	2.44e-05	1.99e-05	ENSMUSG00000005374/ENSMUSG00000015461/ENSMUSG00000015839/ENSMUSG00000020484/ENSMUSG00000021831/ENSMUSG00000022136/ENSMUSG00000022365/ENSMUSG00000022684/ENSMUSG00000023010/ENSMUSG00000026663/ENSMUSG00000026864/ENSMUSG00000031668/ENSMUSG00000031751/ENSMUSG00000031770/ENSMUSG00000032932/ENSMUSG00000037720/ENSMUSG00000053334/ENSMUSG00000075701	18
GO:0031346	positive regulation of cell projection organization	57/1290	462/21092	3.52e-07	2.44e-05	1.99e-05	ENSMUSG00000000753/ENSMUSG00000001507/ENSMUSG00000005533/ENSMUSG00000007038/ENSMUSG00000007613/ENSMUSG00000008734/ENSMUSG00000015839/ENSMUSG00000017802/ENSMUSG00000019194/ENSMUSG00000019969/ENSMUSG00000020333/ENSMUSG00000021253/ENSMUSG00000022231/ENSMUSG00000022425/ENSMUSG00000023905/ENSMUSG00000023972/ENSMUSG00000024261/ENSMUSG00000024924/ENSMUSG00000026235/ENSMUSG00000026249/ENSMUSG00000026452/…	57
GO:0007612	learning	29/1290	168/21092	3.65e-07	2.5e-05	2.04e-05	ENSMUSG00000000214/ENSMUSG00000006373/ENSMUSG00000013662/ENSMUSG00000015829/ENSMUSG00000017740/ENSMUSG00000021190/ENSMUSG00000022892/ENSMUSG00000023017/ENSMUSG00000025958/ENSMUSG00000026080/ENSMUSG00000026959/ENSMUSG00000027568/ENSMUSG00000027737/ENSMUSG00000027950/ENSMUSG00000028664/ENSMUSG00000030310/ENSMUSG00000030376/ENSMUSG00000032487/ENSMUSG00000033768/ENSMUSG00000037685/ENSMUSG00000037996/…	29
GO:0006984	ER-nucleus signaling pathway	12/1290	34/21092	4.05e-07	2.73e-05	2.22e-05	ENSMUSG00000003721/ENSMUSG00000015461/ENSMUSG00000015839/ENSMUSG00000026663/ENSMUSG00000026864/ENSMUSG00000029467/ENSMUSG00000031668/ENSMUSG00000032485/ENSMUSG00000037720/ENSMUSG00000046062/ENSMUSG00000052428/ENSMUSG00000075701	12
GO:0097485	neuron projection guidance	35/1290	227/21092	4.09e-07	2.73e-05	2.22e-05	ENSMUSG00000001227/ENSMUSG00000007989/ENSMUSG00000019194/ENSMUSG00000020598/ENSMUSG00000022231/ENSMUSG00000022324/ENSMUSG00000022892/ENSMUSG00000023175/ENSMUSG00000025876/ENSMUSG00000026235/ENSMUSG00000028039/ENSMUSG00000028661/ENSMUSG00000028664/ENSMUSG00000029765/ENSMUSG00000030077/ENSMUSG00000030084/ENSMUSG00000032012/ENSMUSG00000032336/ENSMUSG00000032340/ENSMUSG00000032537/ENSMUSG00000033278/…	35
GO:0008344	adult locomotory behavior	22/1290	109/21092	6.06e-07	3.99e-05	3.25e-05	ENSMUSG00000002771/ENSMUSG00000004319/ENSMUSG00000021919/ENSMUSG00000022892/ENSMUSG00000023033/ENSMUSG00000025232/ENSMUSG00000026235/ENSMUSG00000026959/ENSMUSG00000027568/ENSMUSG00000028020/ENSMUSG00000028580/ENSMUSG00000030077/ENSMUSG00000030683/ENSMUSG00000032046/ENSMUSG00000038718/ENSMUSG00000040907/ENSMUSG00000043207/ENSMUSG00000050511/ENSMUSG00000051790/ENSMUSG00000053024/ENSMUSG00000058153/…	22
GO:0035967	cellular response to topologically incorrect protein	20/1290	93/21092	6.75e-07	4.39e-05	3.58e-05	ENSMUSG00000005374/ENSMUSG00000015461/ENSMUSG00000015839/ENSMUSG00000020484/ENSMUSG00000021831/ENSMUSG00000022136/ENSMUSG00000022365/ENSMUSG00000022684/ENSMUSG00000022769/ENSMUSG00000023010/ENSMUSG00000026663/ENSMUSG00000026864/ENSMUSG00000031668/ENSMUSG00000031751/ENSMUSG00000031770/ENSMUSG00000032932/ENSMUSG00000037470/ENSMUSG00000037720/ENSMUSG00000053334/ENSMUSG00000075701	20
GO:0050770	regulation of axonogenesis	32/1290	202/21092	6.88e-07	4.41e-05	3.6e-05	ENSMUSG00000001227/ENSMUSG00000013236/ENSMUSG00000015829/ENSMUSG00000019969/ENSMUSG00000022231/ENSMUSG00000023905/ENSMUSG00000026235/ENSMUSG00000026833/ENSMUSG00000026959/ENSMUSG00000027253/ENSMUSG00000028664/ENSMUSG00000029765/ENSMUSG00000030084/ENSMUSG00000030093/ENSMUSG00000030110/ENSMUSG00000032011/ENSMUSG00000036264/ENSMUSG00000036606/ENSMUSG00000036634/ENSMUSG00000038264/ENSMUSG00000038777/…	32
GO:0045454	cell redox homeostasis	16/1290	63/21092	8.3e-07	5.24e-05	4.27e-05	ENSMUSG00000015839/ENSMUSG00000020571/ENSMUSG00000021497/ENSMUSG00000021830/ENSMUSG00000021831/ENSMUSG00000024614/ENSMUSG00000025130/ENSMUSG00000025823/ENSMUSG00000027248/ENSMUSG00000028343/ENSMUSG00000034723/ENSMUSG00000038991/ENSMUSG00000040697/ENSMUSG00000050043/ENSMUSG00000057069/ENSMUSG00000075701	16
GO:0015693	magnesium ion transport	8/1290	15/21092	8.37e-07	5.24e-05	4.27e-05	ENSMUSG00000013275/ENSMUSG00000028803/ENSMUSG00000030452/ENSMUSG00000039530/ENSMUSG00000047037/ENSMUSG00000048497/ENSMUSG00000061273/ENSMUSG00000064105	8
GO:0006887	exocytosis	48/1290	373/21092	8.77e-07	5.42e-05	4.42e-05	ENSMUSG00000001420/ENSMUSG00000004961/ENSMUSG00000005413/ENSMUSG00000007021/ENSMUSG00000015653/ENSMUSG00000017009/ENSMUSG00000019087/ENSMUSG00000019969/ENSMUSG00000020828/ENSMUSG00000021194/ENSMUSG00000021248/ENSMUSG00000021680/ENSMUSG00000021687/ENSMUSG00000021721/ENSMUSG00000022415/ENSMUSG00000022416/ENSMUSG00000024261/ENSMUSG00000026452/ENSMUSG00000026923/ENSMUSG00000027220/ENSMUSG00000027674/…	48
GO:0051961	negative regulation of nervous system development	46/1290	352/21092	9.57e-07	5.85e-05	4.77e-05	ENSMUSG00000001227/ENSMUSG00000003402/ENSMUSG00000003814/ENSMUSG00000004460/ENSMUSG00000013236/ENSMUSG00000015829/ENSMUSG00000016256/ENSMUSG00000019969/ENSMUSG00000021796/ENSMUSG00000022231/ENSMUSG00000022892/ENSMUSG00000023915/ENSMUSG00000024261/ENSMUSG00000025352/ENSMUSG00000026223/ENSMUSG00000026235/ENSMUSG00000026833/ENSMUSG00000026923/ENSMUSG00000027253/ENSMUSG00000028351/ENSMUSG00000028664/…	46
GO:0031102	neuron projection regeneration	15/1290	57/21092	1.11e-06	6.73e-05	5.49e-05	ENSMUSG00000001827/ENSMUSG00000005533/ENSMUSG00000013236/ENSMUSG00000015829/ENSMUSG00000020396/ENSMUSG00000022324/ENSMUSG00000026235/ENSMUSG00000032011/ENSMUSG00000032340/ENSMUSG00000036634/ENSMUSG00000042834/ENSMUSG00000043811/ENSMUSG00000045287/ENSMUSG00000049612/ENSMUSG00000050896	15
GO:0045047	protein targeting to ER	11/1290	31/21092	1.17e-06	6.95e-05	5.67e-05	ENSMUSG00000001827/ENSMUSG00000019802/ENSMUSG00000021917/ENSMUSG00000027706/ENSMUSG00000027828/ENSMUSG00000030082/ENSMUSG00000035227/ENSMUSG00000044528/ENSMUSG00000048040/ENSMUSG00000048355/ENSMUSG00000054408	11
GO:0007215	glutamate receptor signaling pathway	19/1290	88/21092	1.2e-06	6.99e-05	5.7e-05	ENSMUSG00000005583/ENSMUSG00000019146/ENSMUSG00000019828/ENSMUSG00000021680/ENSMUSG00000022892/ENSMUSG00000023192/ENSMUSG00000026959/ENSMUSG00000028664/ENSMUSG00000031778/ENSMUSG00000035735/ENSMUSG00000036902/ENSMUSG00000040907/ENSMUSG00000045589/ENSMUSG00000046182/ENSMUSG00000050556/ENSMUSG00000051790/ENSMUSG00000063239/ENSMUSG00000069806/ENSMUSG00000079037	19
GO:0034767	positive regulation of ion transmembrane transport	28/1290	168/21092	1.2e-06	6.99e-05	5.7e-05	ENSMUSG00000017400/ENSMUSG00000019146/ENSMUSG00000019969/ENSMUSG00000020333/ENSMUSG00000024981/ENSMUSG00000026576/ENSMUSG00000027568/ENSMUSG00000028207/ENSMUSG00000028664/ENSMUSG00000028854/ENSMUSG00000030654/ENSMUSG00000031400/ENSMUSG00000031778/ENSMUSG00000032011/ENSMUSG00000032269/ENSMUSG00000035283/ENSMUSG00000035681/ENSMUSG00000038319/ENSMUSG00000039156/ENSMUSG00000039672/ENSMUSG00000040136/…	28
GO:0001508	action potential	24/1290	132/21092	1.4e-06	8.06e-05	6.57e-05	ENSMUSG00000017167/ENSMUSG00000019194/ENSMUSG00000020598/ENSMUSG00000022416/ENSMUSG00000023033/ENSMUSG00000027107/ENSMUSG00000027568/ENSMUSG00000027950/ENSMUSG00000028854/ENSMUSG00000029426/ENSMUSG00000029467/ENSMUSG00000035681/ENSMUSG00000038319/ENSMUSG00000039672/ENSMUSG00000040724/ENSMUSG00000044288/ENSMUSG00000046480/ENSMUSG00000047976/ENSMUSG00000049281/ENSMUSG00000050556/ENSMUSG00000055254/…	24
GO:1904861	excitatory synapse assembly	10/1290	26/21092	1.52e-06	8.68e-05	7.08e-05	ENSMUSG00000013236/ENSMUSG00000025582/ENSMUSG00000030093/ENSMUSG00000031654/ENSMUSG00000032336/ENSMUSG00000033768/ENSMUSG00000047085/ENSMUSG00000051790/ENSMUSG00000060780/ENSMUSG00000071862	10
GO:0050905	neuromuscular process	24/1290	133/21092	1.61e-06	9.07e-05	7.39e-05	ENSMUSG00000002771/ENSMUSG00000015829/ENSMUSG00000017167/ENSMUSG00000020734/ENSMUSG00000022892/ENSMUSG00000023033/ENSMUSG00000025232/ENSMUSG00000025579/ENSMUSG00000026959/ENSMUSG00000027107/ENSMUSG00000028020/ENSMUSG00000030302/ENSMUSG00000031996/ENSMUSG00000032086/ENSMUSG00000037251/ENSMUSG00000039662/ENSMUSG00000043207/ENSMUSG00000047773/ENSMUSG00000047976/ENSMUSG00000050640/ENSMUSG00000051790/…	24
GO:0043090	amino acid import	11/1290	32/21092	1.68e-06	9.26e-05	7.55e-05	ENSMUSG00000005089/ENSMUSG00000010095/ENSMUSG00000019969/ENSMUSG00000024935/ENSMUSG00000027568/ENSMUSG00000027737/ENSMUSG00000030310/ENSMUSG00000030654/ENSMUSG00000035199/ENSMUSG00000041313/ENSMUSG00000070570	11
GO:1905606	regulation of presynapse assembly	11/1290	32/21092	1.68e-06	9.26e-05	7.55e-05	ENSMUSG00000008153/ENSMUSG00000013236/ENSMUSG00000022892/ENSMUSG00000024647/ENSMUSG00000030093/ENSMUSG00000031119/ENSMUSG00000031654/ENSMUSG00000044674/ENSMUSG00000047085/ENSMUSG00000051790/ENSMUSG00000060780	11
GO:0003333	amino acid transmembrane transport	17/1290	74/21092	1.74e-06	9.5e-05	7.74e-05	ENSMUSG00000005089/ENSMUSG00000010095/ENSMUSG00000019935/ENSMUSG00000019969/ENSMUSG00000020261/ENSMUSG00000022462/ENSMUSG00000023169/ENSMUSG00000024935/ENSMUSG00000027568/ENSMUSG00000027737/ENSMUSG00000030654/ENSMUSG00000035199/ENSMUSG00000037771/ENSMUSG00000040010/ENSMUSG00000041313/ENSMUSG00000054720/ENSMUSG00000061306	17
GO:0016079	synaptic vesicle exocytosis	25/1290	143/21092	1.8e-06	9.67e-05	7.88e-05	ENSMUSG00000004961/ENSMUSG00000019969/ENSMUSG00000021721/ENSMUSG00000024261/ENSMUSG00000026452/ENSMUSG00000027220/ENSMUSG00000027950/ENSMUSG00000028456/ENSMUSG00000029467/ENSMUSG00000030093/ENSMUSG00000030731/ENSMUSG00000031144/ENSMUSG00000031492/ENSMUSG00000032086/ENSMUSG00000032890/ENSMUSG00000033615/ENSMUSG00000035864/ENSMUSG00000038486/ENSMUSG00000039114/ENSMUSG00000045613/ENSMUSG00000049303/…	25
GO:0014046	dopamine secretion	13/1290	45/21092	1.83e-06	9.67e-05	7.88e-05	ENSMUSG00000004961/ENSMUSG00000024261/ENSMUSG00000024462/ENSMUSG00000026452/ENSMUSG00000027220/ENSMUSG00000027950/ENSMUSG00000028004/ENSMUSG00000030731/ENSMUSG00000035864/ENSMUSG00000040724/ENSMUSG00000044288/ENSMUSG00000049303/ENSMUSG00000068923	13
GO:0014059	regulation of dopamine secretion	13/1290	45/21092	1.83e-06	9.67e-05	7.88e-05	ENSMUSG00000004961/ENSMUSG00000024261/ENSMUSG00000024462/ENSMUSG00000026452/ENSMUSG00000027220/ENSMUSG00000027950/ENSMUSG00000028004/ENSMUSG00000030731/ENSMUSG00000035864/ENSMUSG00000040724/ENSMUSG00000044288/ENSMUSG00000049303/ENSMUSG00000068923	13
GO:0006814	sodium ion transport	32/1290	212/21092	2.03e-06	0.000106349	8.67e-05	ENSMUSG00000019194/ENSMUSG00000019935/ENSMUSG00000022462/ENSMUSG00000023017/ENSMUSG00000023032/ENSMUSG00000023033/ENSMUSG00000023169/ENSMUSG00000026249/ENSMUSG00000026576/ENSMUSG00000027340/ENSMUSG00000028854/ENSMUSG00000030340/ENSMUSG00000030376/ENSMUSG00000030500/ENSMUSG00000032333/ENSMUSG00000033161/ENSMUSG00000033998/ENSMUSG00000036902/ENSMUSG00000037341/ENSMUSG00000037656/ENSMUSG00000040907/…	32
GO:0072503	cellular divalent inorganic cation homeostasis	57/1290	488/21092	2.06e-06	0.000106914	8.72e-05	ENSMUSG00000002015/ENSMUSG00000002771/ENSMUSG00000003657/ENSMUSG00000005716/ENSMUSG00000005802/ENSMUSG00000013275/ENSMUSG00000019828/ENSMUSG00000019969/ENSMUSG00000020734/ENSMUSG00000021194/ENSMUSG00000021756/ENSMUSG00000021831/ENSMUSG00000022416/ENSMUSG00000022564/ENSMUSG00000022892/ENSMUSG00000023010/ENSMUSG00000024245/ENSMUSG00000024270/ENSMUSG00000025986/ENSMUSG00000026576/ENSMUSG00000026959/…	57
GO:0051966	regulation of synaptic transmission, glutamatergic	17/1290	75/21092	2.12e-06	0.000108574	8.85e-05	ENSMUSG00000005583/ENSMUSG00000013662/ENSMUSG00000015829/ENSMUSG00000019146/ENSMUSG00000019828/ENSMUSG00000019969/ENSMUSG00000023192/ENSMUSG00000026249/ENSMUSG00000028004/ENSMUSG00000032487/ENSMUSG00000035864/ENSMUSG00000042429/ENSMUSG00000044288/ENSMUSG00000051790/ENSMUSG00000055254/ENSMUSG00000063239/ENSMUSG00000069806	17
GO:0050768	negative regulation of neurogenesis	43/1290	329/21092	2.14e-06	0.000108574	8.85e-05	ENSMUSG00000001227/ENSMUSG00000003402/ENSMUSG00000003814/ENSMUSG00000004460/ENSMUSG00000013236/ENSMUSG00000015829/ENSMUSG00000016256/ENSMUSG00000019969/ENSMUSG00000021796/ENSMUSG00000022231/ENSMUSG00000022892/ENSMUSG00000024261/ENSMUSG00000025352/ENSMUSG00000026223/ENSMUSG00000026235/ENSMUSG00000026833/ENSMUSG00000026923/ENSMUSG00000027253/ENSMUSG00000028351/ENSMUSG00000028664/ENSMUSG00000030093/…	43
GO:1902235	regulation of endoplasmic reticulum stress-induced intrinsic apoptotic signaling pathway	10/1290	27/21092	2.29e-06	0.000113928	9.29e-05	ENSMUSG00000017707/ENSMUSG00000020484/ENSMUSG00000022564/ENSMUSG00000023010/ENSMUSG00000024807/ENSMUSG00000029616/ENSMUSG00000031668/ENSMUSG00000031770/ENSMUSG00000032115/ENSMUSG00000075701	10
GO:0060560	developmental growth involved in morphogenesis	37/1290	265/21092	2.29e-06	0.000113928	9.29e-05	ENSMUSG00000001227/ENSMUSG00000003534/ENSMUSG00000013236/ENSMUSG00000014599/ENSMUSG00000015829/ENSMUSG00000022231/ENSMUSG00000022892/ENSMUSG00000023905/ENSMUSG00000023972/ENSMUSG00000024261/ENSMUSG00000026452/ENSMUSG00000026833/ENSMUSG00000026923/ENSMUSG00000029765/ENSMUSG00000030084/ENSMUSG00000030731/ENSMUSG00000031548/ENSMUSG00000032440/ENSMUSG00000035864/ENSMUSG00000036264/ENSMUSG00000036634/…	37
GO:0010721	negative regulation of cell development	47/1290	376/21092	2.57e-06	0.000126964	0.000103516	ENSMUSG00000001227/ENSMUSG00000003402/ENSMUSG00000003814/ENSMUSG00000004460/ENSMUSG00000013236/ENSMUSG00000015829/ENSMUSG00000016256/ENSMUSG00000019969/ENSMUSG00000020053/ENSMUSG00000021796/ENSMUSG00000022231/ENSMUSG00000022892/ENSMUSG00000024261/ENSMUSG00000025352/ENSMUSG00000026223/ENSMUSG00000026235/ENSMUSG00000026833/ENSMUSG00000026923/ENSMUSG00000027204/ENSMUSG00000027253/ENSMUSG00000028351/…	47
GO:0007156	homophilic cell adhesion via plasma membrane adhesion molecules	21/1290	110/21092	2.79e-06	0.000133348	0.000108721	ENSMUSG00000005338/ENSMUSG00000006411/ENSMUSG00000008153/ENSMUSG00000020598/ENSMUSG00000022656/ENSMUSG00000023175/ENSMUSG00000025370/ENSMUSG00000030110/ENSMUSG00000031561/ENSMUSG00000032012/ENSMUSG00000032336/ENSMUSG00000032452/ENSMUSG00000033278/ENSMUSG00000036422/ENSMUSG00000036606/ENSMUSG00000039953/ENSMUSG00000040452/ENSMUSG00000050505/ENSMUSG00000050947/ENSMUSG00000051375/ENSMUSG00000068740	21
GO:0030534	adult behavior	29/1290	185/21092	2.8e-06	0.000133348	0.000108721	ENSMUSG00000002771/ENSMUSG00000004319/ENSMUSG00000005089/ENSMUSG00000020436/ENSMUSG00000021680/ENSMUSG00000021919/ENSMUSG00000022892/ENSMUSG00000023033/ENSMUSG00000025232/ENSMUSG00000026235/ENSMUSG00000026959/ENSMUSG00000027568/ENSMUSG00000027737/ENSMUSG00000027950/ENSMUSG00000028020/ENSMUSG00000028580/ENSMUSG00000030077/ENSMUSG00000030683/ENSMUSG00000032046/ENSMUSG00000033768/ENSMUSG00000038718/…	29
GO:0098661	inorganic anion transmembrane transport	15/1290	61/21092	2.83e-06	0.000133348	0.000108721	ENSMUSG00000004319/ENSMUSG00000007653/ENSMUSG00000010803/ENSMUSG00000017740/ENSMUSG00000017765/ENSMUSG00000020436/ENSMUSG00000022265/ENSMUSG00000024935/ENSMUSG00000026469/ENSMUSG00000028020/ENSMUSG00000029016/ENSMUSG00000032114/ENSMUSG00000033676/ENSMUSG00000037656/ENSMUSG00000079037	15
GO:0018279	protein N-linked glycosylation via asparagine	8/1290	17/21092	2.83e-06	0.000133348	0.000108721	ENSMUSG00000021065/ENSMUSG00000024807/ENSMUSG00000028757/ENSMUSG00000030062/ENSMUSG00000032116/ENSMUSG00000032437/ENSMUSG00000037470/ENSMUSG00000039530	8
GO:0051938	L-glutamate import	8/1290	17/21092	2.83e-06	0.000133348	0.000108721	ENSMUSG00000005089/ENSMUSG00000019969/ENSMUSG00000024935/ENSMUSG00000027568/ENSMUSG00000027737/ENSMUSG00000030654/ENSMUSG00000035199/ENSMUSG00000070570	8
GO:0032409	regulation of transporter activity	36/1290	258/21092	3.16e-06	0.000147641	0.000120374	ENSMUSG00000005583/ENSMUSG00000007021/ENSMUSG00000017400/ENSMUSG00000019146/ENSMUSG00000019194/ENSMUSG00000021680/ENSMUSG00000024425/ENSMUSG00000026576/ENSMUSG00000027568/ENSMUSG00000028207/ENSMUSG00000028664/ENSMUSG00000028854/ENSMUSG00000031930/ENSMUSG00000032269/ENSMUSG00000032333/ENSMUSG00000033792/ENSMUSG00000035283/ENSMUSG00000035681/ENSMUSG00000036902/ENSMUSG00000039156/ENSMUSG00000039672/…	36
GO:0099003	vesicle-mediated transport in synapse	35/1290	249/21092	3.65e-06	0.000168756	0.00013759	ENSMUSG00000004961/ENSMUSG00000013662/ENSMUSG00000019969/ENSMUSG00000020368/ENSMUSG00000021721/ENSMUSG00000024261/ENSMUSG00000025468/ENSMUSG00000026452/ENSMUSG00000027220/ENSMUSG00000027950/ENSMUSG00000028456/ENSMUSG00000029126/ENSMUSG00000029467/ENSMUSG00000030093/ENSMUSG00000030731/ENSMUSG00000031144/ENSMUSG00000031492/ENSMUSG00000032086/ENSMUSG00000032890/ENSMUSG00000033615/ENSMUSG00000034708/…	35
GO:0006465	signal peptide processing	7/1290	13/21092	3.9e-06	0.000178644	0.000145651	ENSMUSG00000021917/ENSMUSG00000022125/ENSMUSG00000029550/ENSMUSG00000035227/ENSMUSG00000048040/ENSMUSG00000048355/ENSMUSG00000054408	7
GO:0031103	axon regeneration	13/1290	48/21092	4.07e-06	0.000184649	0.000150548	ENSMUSG00000001827/ENSMUSG00000005533/ENSMUSG00000013236/ENSMUSG00000015829/ENSMUSG00000020396/ENSMUSG00000026235/ENSMUSG00000032340/ENSMUSG00000036634/ENSMUSG00000042834/ENSMUSG00000043811/ENSMUSG00000045287/ENSMUSG00000049612/ENSMUSG00000050896	13
GO:0032412	regulation of ion transmembrane transporter activity	34/1290	240/21092	4.2e-06	0.000189076	0.000154157	ENSMUSG00000005583/ENSMUSG00000017400/ENSMUSG00000019146/ENSMUSG00000019194/ENSMUSG00000021680/ENSMUSG00000026576/ENSMUSG00000027568/ENSMUSG00000028207/ENSMUSG00000028664/ENSMUSG00000028854/ENSMUSG00000031930/ENSMUSG00000032269/ENSMUSG00000032333/ENSMUSG00000033792/ENSMUSG00000035283/ENSMUSG00000035681/ENSMUSG00000036902/ENSMUSG00000039156/ENSMUSG00000039672/ENSMUSG00000040136/ENSMUSG00000040164/…	34
GO:0001558	regulation of cell growth	52/1290	441/21092	4.36e-06	0.00019308	0.000157422	ENSMUSG00000000532/ENSMUSG00000000787/ENSMUSG00000001227/ENSMUSG00000003534/ENSMUSG00000006205/ENSMUSG00000007613/ENSMUSG00000008153/ENSMUSG00000010047/ENSMUSG00000013236/ENSMUSG00000015829/ENSMUSG00000017493/ENSMUSG00000020053/ENSMUSG00000020484/ENSMUSG00000021978/ENSMUSG00000022231/ENSMUSG00000023046/ENSMUSG00000023905/ENSMUSG00000024261/ENSMUSG00000025314/ENSMUSG00000026185/ENSMUSG00000026249/…	52
GO:0048678	response to axon injury	15/1290	63/21092	4.36e-06	0.00019308	0.000157422	ENSMUSG00000001827/ENSMUSG00000005533/ENSMUSG00000013236/ENSMUSG00000015829/ENSMUSG00000020396/ENSMUSG00000022324/ENSMUSG00000026235/ENSMUSG00000032340/ENSMUSG00000036634/ENSMUSG00000042834/ENSMUSG00000043811/ENSMUSG00000045287/ENSMUSG00000049612/ENSMUSG00000050896/ENSMUSG00000051379	15
GO:0006835	dicarboxylic acid transport	17/1290	79/21092	4.53e-06	0.000197343	0.000160898	ENSMUSG00000001827/ENSMUSG00000005089/ENSMUSG00000019935/ENSMUSG00000019969/ENSMUSG00000023192/ENSMUSG00000024261/ENSMUSG00000024462/ENSMUSG00000024935/ENSMUSG00000027568/ENSMUSG00000027737/ENSMUSG00000030654/ENSMUSG00000035199/ENSMUSG00000042429/ENSMUSG00000044014/ENSMUSG00000054720/ENSMUSG00000055254/ENSMUSG00000070570	17
GO:0034764	positive regulation of transmembrane transport	32/1290	220/21092	4.55e-06	0.000197343	0.000160898	ENSMUSG00000005089/ENSMUSG00000015839/ENSMUSG00000017400/ENSMUSG00000019146/ENSMUSG00000019969/ENSMUSG00000020053/ENSMUSG00000020333/ENSMUSG00000024981/ENSMUSG00000026576/ENSMUSG00000027568/ENSMUSG00000028207/ENSMUSG00000028664/ENSMUSG00000028854/ENSMUSG00000030654/ENSMUSG00000031400/ENSMUSG00000031778/ENSMUSG00000032011/ENSMUSG00000032269/ENSMUSG00000035283/ENSMUSG00000035681/ENSMUSG00000038319/…	32
GO:0072599	establishment of protein localization to endoplasmic reticulum	11/1290	35/21092	4.58e-06	0.000197343	0.000160898	ENSMUSG00000001827/ENSMUSG00000019802/ENSMUSG00000021917/ENSMUSG00000027706/ENSMUSG00000027828/ENSMUSG00000030082/ENSMUSG00000035227/ENSMUSG00000044528/ENSMUSG00000048040/ENSMUSG00000048355/ENSMUSG00000054408	11
GO:1904062	regulation of cation transmembrane transport	42/1290	328/21092	4.72e-06	0.000201214	0.000164054	ENSMUSG00000005583/ENSMUSG00000017400/ENSMUSG00000019146/ENSMUSG00000019194/ENSMUSG00000020577/ENSMUSG00000021680/ENSMUSG00000026576/ENSMUSG00000027568/ENSMUSG00000028207/ENSMUSG00000028664/ENSMUSG00000028854/ENSMUSG00000031400/ENSMUSG00000031778/ENSMUSG00000031930/ENSMUSG00000032011/ENSMUSG00000032333/ENSMUSG00000033792/ENSMUSG00000035283/ENSMUSG00000035681/ENSMUSG00000036902/ENSMUSG00000038319/…	42
GO:0045666	positive regulation of neuron differentiation	53/1290	454/21092	4.74e-06	0.000201214	0.000164054	ENSMUSG00000000753/ENSMUSG00000001507/ENSMUSG00000005533/ENSMUSG00000005583/ENSMUSG00000007038/ENSMUSG00000008734/ENSMUSG00000015839/ENSMUSG00000017802/ENSMUSG00000019194/ENSMUSG00000019969/ENSMUSG00000020333/ENSMUSG00000022231/ENSMUSG00000023905/ENSMUSG00000023972/ENSMUSG00000024261/ENSMUSG00000024924/ENSMUSG00000026235/ENSMUSG00000026249/ENSMUSG00000026452/ENSMUSG00000026864/ENSMUSG00000027834/…	53
GO:0016486	peptide hormone processing	8/1290	18/21092	4.82e-06	0.000201282	0.000164109	ENSMUSG00000021587/ENSMUSG00000023236/ENSMUSG00000027419/ENSMUSG00000031007/ENSMUSG00000037852/ENSMUSG00000039278/ENSMUSG00000057069/ENSMUSG00000057530	8
GO:0018196	peptidyl-asparagine modification	8/1290	18/21092	4.82e-06	0.000201282	0.000164109	ENSMUSG00000021065/ENSMUSG00000024807/ENSMUSG00000028757/ENSMUSG00000030062/ENSMUSG00000032116/ENSMUSG00000032437/ENSMUSG00000037470/ENSMUSG00000039530	8
GO:0017158	regulation of calcium ion-dependent exocytosis	23/1290	132/21092	4.87e-06	0.000201737	0.00016448	ENSMUSG00000004961/ENSMUSG00000021721/ENSMUSG00000022416/ENSMUSG00000024261/ENSMUSG00000026452/ENSMUSG00000026923/ENSMUSG00000027950/ENSMUSG00000028456/ENSMUSG00000029467/ENSMUSG00000030093/ENSMUSG00000030731/ENSMUSG00000031144/ENSMUSG00000031492/ENSMUSG00000032086/ENSMUSG00000032890/ENSMUSG00000033615/ENSMUSG00000035864/ENSMUSG00000039114/ENSMUSG00000040722/ENSMUSG00000045613/ENSMUSG00000050556/…	23
GO:0007178	transmembrane receptor protein serine/threonine kinase signaling pathway	44/1290	352/21092	5.32e-06	0.00021852	0.000178163	ENSMUSG00000000058/ENSMUSG00000000532/ENSMUSG00000001507/ENSMUSG00000001827/ENSMUSG00000003316/ENSMUSG00000006205/ENSMUSG00000007613/ENSMUSG00000020484/ENSMUSG00000021065/ENSMUSG00000021253/ENSMUSG00000021796/ENSMUSG00000021974/ENSMUSG00000023845/ENSMUSG00000024098/ENSMUSG00000025226/ENSMUSG00000025232/ENSMUSG00000025352/ENSMUSG00000025958/ENSMUSG00000026834/ENSMUSG00000026836/ENSMUSG00000026864/…	44
GO:0010959	regulation of metal ion transport	49/1290	410/21092	5.64e-06	0.000229817	0.000187374	ENSMUSG00000017400/ENSMUSG00000019194/ENSMUSG00000020053/ENSMUSG00000020577/ENSMUSG00000023010/ENSMUSG00000026249/ENSMUSG00000026576/ENSMUSG00000026959/ENSMUSG00000027568/ENSMUSG00000028207/ENSMUSG00000028854/ENSMUSG00000029778/ENSMUSG00000030302/ENSMUSG00000031400/ENSMUSG00000031532/ENSMUSG00000031778/ENSMUSG00000031930/ENSMUSG00000032011/ENSMUSG00000032333/ENSMUSG00000032487/ENSMUSG00000033161/…	49
GO:0099174	regulation of presynapse organization	11/1290	36/21092	6.23e-06	0.00025095	0.000204604	ENSMUSG00000008153/ENSMUSG00000013236/ENSMUSG00000022892/ENSMUSG00000024647/ENSMUSG00000030093/ENSMUSG00000031119/ENSMUSG00000031654/ENSMUSG00000044674/ENSMUSG00000047085/ENSMUSG00000051790/ENSMUSG00000060780	11
GO:0048588	developmental cell growth	35/1290	255/21092	6.26e-06	0.00025095	0.000204604	ENSMUSG00000001227/ENSMUSG00000003534/ENSMUSG00000013236/ENSMUSG00000015829/ENSMUSG00000020053/ENSMUSG00000022231/ENSMUSG00000022892/ENSMUSG00000023905/ENSMUSG00000024261/ENSMUSG00000026452/ENSMUSG00000026833/ENSMUSG00000029765/ENSMUSG00000030084/ENSMUSG00000030731/ENSMUSG00000031400/ENSMUSG00000032440/ENSMUSG00000035283/ENSMUSG00000035864/ENSMUSG00000036264/ENSMUSG00000036634/ENSMUSG00000038264/…	35
GO:0015844	monoamine transport	20/1290	107/21092	6.7e-06	0.000266438	0.000217231	ENSMUSG00000004961/ENSMUSG00000020484/ENSMUSG00000021194/ENSMUSG00000021721/ENSMUSG00000022587/ENSMUSG00000024261/ENSMUSG00000024462/ENSMUSG00000026452/ENSMUSG00000027220/ENSMUSG00000027950/ENSMUSG00000028004/ENSMUSG00000030731/ENSMUSG00000031342/ENSMUSG00000035864/ENSMUSG00000040724/ENSMUSG00000044288/ENSMUSG00000048142/ENSMUSG00000049303/ENSMUSG00000050556/ENSMUSG00000068923	20
GO:0050432	catecholamine secretion	16/1290	74/21092	8.06e-06	0.000318001	0.000259272	ENSMUSG00000004961/ENSMUSG00000021194/ENSMUSG00000022587/ENSMUSG00000024261/ENSMUSG00000024462/ENSMUSG00000026452/ENSMUSG00000027220/ENSMUSG00000027950/ENSMUSG00000028004/ENSMUSG00000030731/ENSMUSG00000035864/ENSMUSG00000040724/ENSMUSG00000044288/ENSMUSG00000049303/ENSMUSG00000050556/ENSMUSG00000068923	16
GO:0051604	protein maturation	38/1290	291/21092	8.37e-06	0.000325535	0.000265414	ENSMUSG00000003316/ENSMUSG00000016256/ENSMUSG00000019969/ENSMUSG00000020183/ENSMUSG00000021190/ENSMUSG00000021477/ENSMUSG00000021587/ENSMUSG00000021831/ENSMUSG00000021917/ENSMUSG00000022125/ENSMUSG00000022614/ENSMUSG00000023236/ENSMUSG00000024847/ENSMUSG00000025875/ENSMUSG00000026249/ENSMUSG00000027419/ENSMUSG00000028152/ENSMUSG00000028207/ENSMUSG00000028618/ENSMUSG00000029550/ENSMUSG00000031007/…	38
GO:0042987	amyloid precursor protein catabolic process	11/1290	37/21092	8.37e-06	0.000325535	0.000265414	ENSMUSG00000019969/ENSMUSG00000021248/ENSMUSG00000022037/ENSMUSG00000022892/ENSMUSG00000024030/ENSMUSG00000026235/ENSMUSG00000026833/ENSMUSG00000028039/ENSMUSG00000049313/ENSMUSG00000054693/ENSMUSG00000079037	11
GO:0008038	neuron recognition	13/1290	51/21092	8.45e-06	0.000326164	0.000265927	ENSMUSG00000020598/ENSMUSG00000022231/ENSMUSG00000022892/ENSMUSG00000023175/ENSMUSG00000023915/ENSMUSG00000026235/ENSMUSG00000028664/ENSMUSG00000032336/ENSMUSG00000042401/ENSMUSG00000044288/ENSMUSG00000045039/ENSMUSG00000050947/ENSMUSG00000053024	13
GO:0048638	regulation of developmental growth	47/1290	393/21092	8.55e-06	0.0003274	0.000266935	ENSMUSG00000001227/ENSMUSG00000005514/ENSMUSG00000005583/ENSMUSG00000007613/ENSMUSG00000013236/ENSMUSG00000014599/ENSMUSG00000015829/ENSMUSG00000020053/ENSMUSG00000021190/ENSMUSG00000021796/ENSMUSG00000021974/ENSMUSG00000022231/ENSMUSG00000022892/ENSMUSG00000023905/ENSMUSG00000024261/ENSMUSG00000024990/ENSMUSG00000025958/ENSMUSG00000026452/ENSMUSG00000026833/ENSMUSG00000026923/ENSMUSG00000027312/…	47
GO:0022898	regulation of transmembrane transporter activity	34/1290	248/21092	8.66e-06	0.00032878	0.00026806	ENSMUSG00000005583/ENSMUSG00000017400/ENSMUSG00000019146/ENSMUSG00000019194/ENSMUSG00000021680/ENSMUSG00000026576/ENSMUSG00000027568/ENSMUSG00000028207/ENSMUSG00000028664/ENSMUSG00000028854/ENSMUSG00000031930/ENSMUSG00000032269/ENSMUSG00000032333/ENSMUSG00000033792/ENSMUSG00000035283/ENSMUSG00000035681/ENSMUSG00000036902/ENSMUSG00000039156/ENSMUSG00000039672/ENSMUSG00000040136/ENSMUSG00000040164/…	34
GO:0034975	protein folding in endoplasmic reticulum	6/1290	10/21092	8.78e-06	0.00032878	0.00026806	ENSMUSG00000021831/ENSMUSG00000022136/ENSMUSG00000027131/ENSMUSG00000030286/ENSMUSG00000057069/ENSMUSG00000078517	6
GO:0098700	neurotransmitter loading into synaptic vesicle	6/1290	10/21092	8.78e-06	0.00032878	0.00026806	ENSMUSG00000000214/ENSMUSG00000019935/ENSMUSG00000030500/ENSMUSG00000037771/ENSMUSG00000070570/ENSMUSG00000100241	6
GO:0046928	regulation of neurotransmitter secretion	23/1290	137/21092	9.25e-06	0.000343946	0.000280425	ENSMUSG00000005583/ENSMUSG00000021721/ENSMUSG00000023017/ENSMUSG00000024261/ENSMUSG00000026452/ENSMUSG00000027950/ENSMUSG00000028456/ENSMUSG00000029467/ENSMUSG00000030093/ENSMUSG00000031144/ENSMUSG00000031492/ENSMUSG00000032086/ENSMUSG00000032890/ENSMUSG00000033615/ENSMUSG00000035864/ENSMUSG00000039114/ENSMUSG00000041380/ENSMUSG00000045613/ENSMUSG00000049303/ENSMUSG00000055254/ENSMUSG00000058248/…	23
GO:0015872	dopamine transport	14/1290	59/21092	9.45e-06	0.000348855	0.000284428	ENSMUSG00000004961/ENSMUSG00000024261/ENSMUSG00000024462/ENSMUSG00000026452/ENSMUSG00000027220/ENSMUSG00000027950/ENSMUSG00000028004/ENSMUSG00000030731/ENSMUSG00000035864/ENSMUSG00000040724/ENSMUSG00000044288/ENSMUSG00000048142/ENSMUSG00000049303/ENSMUSG00000068923	14
GO:1904646	cellular response to amyloid-beta	9/1290	25/21092	9.73e-06	0.000352187	0.000287144	ENSMUSG00000005533/ENSMUSG00000019969/ENSMUSG00000020053/ENSMUSG00000021190/ENSMUSG00000022892/ENSMUSG00000026235/ENSMUSG00000040249/ENSMUSG00000040907/ENSMUSG00000079037	9
GO:0006457	protein folding	24/1290	147/21092	9.74e-06	0.000352187	0.000287144	ENSMUSG00000001289/ENSMUSG00000003814/ENSMUSG00000004460/ENSMUSG00000020048/ENSMUSG00000020368/ENSMUSG00000021831/ENSMUSG00000022037/ENSMUSG00000022136/ENSMUSG00000024538/ENSMUSG00000024847/ENSMUSG00000025130/ENSMUSG00000025823/ENSMUSG00000026864/ENSMUSG00000027131/ENSMUSG00000027248/ENSMUSG00000028343/ENSMUSG00000029781/ENSMUSG00000030286/ENSMUSG00000032932/ENSMUSG00000048330/ENSMUSG00000057069/…	24
GO:0006029	proteoglycan metabolic process	15/1290	67/21092	9.81e-06	0.000352187	0.000287144	ENSMUSG00000006800/ENSMUSG00000020053/ENSMUSG00000021504/ENSMUSG00000021978/ENSMUSG00000027198/ENSMUSG00000032997/ENSMUSG00000034220/ENSMUSG00000034612/ENSMUSG00000036599/ENSMUSG00000037306/ENSMUSG00000049001/ENSMUSG00000054162/ENSMUSG00000058297/ENSMUSG00000066324/ENSMUSG00000071649	15
GO:0043062	extracellular structure organization	38/1290	293/21092	9.81e-06	0.000352187	0.000287144	ENSMUSG00000003534/ENSMUSG00000004846/ENSMUSG00000006651/ENSMUSG00000006800/ENSMUSG00000007613/ENSMUSG00000015829/ENSMUSG00000016494/ENSMUSG00000017009/ENSMUSG00000018800/ENSMUSG00000019916/ENSMUSG00000021831/ENSMUSG00000022231/ENSMUSG00000022892/ENSMUSG00000023886/ENSMUSG00000024030/ENSMUSG00000026479/ENSMUSG00000026923/ENSMUSG00000027195/ENSMUSG00000029661/ENSMUSG00000031342/ENSMUSG00000031996/…	38
GO:0099172	presynapse organization	13/1290	52/21092	1.06e-05	0.000379333	0.000309277	ENSMUSG00000008153/ENSMUSG00000013236/ENSMUSG00000022892/ENSMUSG00000024647/ENSMUSG00000027253/ENSMUSG00000030093/ENSMUSG00000031119/ENSMUSG00000031654/ENSMUSG00000044674/ENSMUSG00000047085/ENSMUSG00000051790/ENSMUSG00000060780/ENSMUSG00000063870	13
GO:0060078	regulation of postsynaptic membrane potential	20/1290	111/21092	1.19e-05	0.000419596	0.000342104	ENSMUSG00000002771/ENSMUSG00000005583/ENSMUSG00000010803/ENSMUSG00000020436/ENSMUSG00000020734/ENSMUSG00000022892/ENSMUSG00000023942/ENSMUSG00000026959/ENSMUSG00000027568/ENSMUSG00000028004/ENSMUSG00000028456/ENSMUSG00000030093/ENSMUSG00000031654/ENSMUSG00000031778/ENSMUSG00000033676/ENSMUSG00000035283/ENSMUSG00000042429/ENSMUSG00000051790/ENSMUSG00000070570/ENSMUSG00000071657	20
GO:0070997	neuron death	47/1290	398/21092	1.19e-05	0.000419596	0.000342104	ENSMUSG00000000753/ENSMUSG00000002602/ENSMUSG00000005413/ENSMUSG00000005583/ENSMUSG00000007653/ENSMUSG00000007888/ENSMUSG00000009406/ENSMUSG00000013858/ENSMUSG00000016256/ENSMUSG00000016494/ENSMUSG00000017721/ENSMUSG00000019969/ENSMUSG00000020053/ENSMUSG00000021190/ENSMUSG00000021194/ENSMUSG00000021253/ENSMUSG00000022037/ENSMUSG00000022270/ENSMUSG00000022892/ENSMUSG00000023011/ENSMUSG00000023915/…	47
GO:0015696	ammonium transport	22/1290	130/21092	1.26e-05	0.000439952	0.000358701	ENSMUSG00000004961/ENSMUSG00000017740/ENSMUSG00000019969/ENSMUSG00000020484/ENSMUSG00000021721/ENSMUSG00000022462/ENSMUSG00000024261/ENSMUSG00000024462/ENSMUSG00000026452/ENSMUSG00000027220/ENSMUSG00000027950/ENSMUSG00000028004/ENSMUSG00000030731/ENSMUSG00000031342/ENSMUSG00000035864/ENSMUSG00000040724/ENSMUSG00000041380/ENSMUSG00000044288/ENSMUSG00000048142/ENSMUSG00000049303/ENSMUSG00000068923/…	22
GO:0098712	L-glutamate import across plasma membrane	7/1290	15/21092	1.31e-05	0.00045445	0.000370521	ENSMUSG00000005089/ENSMUSG00000019969/ENSMUSG00000024935/ENSMUSG00000027568/ENSMUSG00000027737/ENSMUSG00000030654/ENSMUSG00000035199	7
GO:0015804	neutral amino acid transport	10/1290	32/21092	1.32e-05	0.00045445	0.000370521	ENSMUSG00000010095/ENSMUSG00000020142/ENSMUSG00000020261/ENSMUSG00000022462/ENSMUSG00000023169/ENSMUSG00000024935/ENSMUSG00000027894/ENSMUSG00000028542/ENSMUSG00000037771/ENSMUSG00000038178	10
GO:0015698	inorganic anion transport	23/1290	140/21092	1.33e-05	0.000456584	0.000372261	ENSMUSG00000000605/ENSMUSG00000004319/ENSMUSG00000007653/ENSMUSG00000010803/ENSMUSG00000017740/ENSMUSG00000017765/ENSMUSG00000020436/ENSMUSG00000022265/ENSMUSG00000022949/ENSMUSG00000024935/ENSMUSG00000026469/ENSMUSG00000028020/ENSMUSG00000029016/ENSMUSG00000029054/ENSMUSG00000029998/ENSMUSG00000032114/ENSMUSG00000033676/ENSMUSG00000036565/ENSMUSG00000037656/ENSMUSG00000038115/ENSMUSG00000045665/…	23
GO:0099565	chemical synaptic transmission, postsynaptic	18/1290	94/21092	1.35e-05	0.000458835	0.000374096	ENSMUSG00000002771/ENSMUSG00000005583/ENSMUSG00000020734/ENSMUSG00000022892/ENSMUSG00000023942/ENSMUSG00000026959/ENSMUSG00000027568/ENSMUSG00000028004/ENSMUSG00000028456/ENSMUSG00000030093/ENSMUSG00000031654/ENSMUSG00000031778/ENSMUSG00000033676/ENSMUSG00000035283/ENSMUSG00000042429/ENSMUSG00000051790/ENSMUSG00000070570/ENSMUSG00000071657	18
GO:0006672	ceramide metabolic process	16/1290	77/21092	1.38e-05	0.000464743	0.000378913	ENSMUSG00000006731/ENSMUSG00000007038/ENSMUSG00000021759/ENSMUSG00000021770/ENSMUSG00000025232/ENSMUSG00000025321/ENSMUSG00000026097/ENSMUSG00000028381/ENSMUSG00000031266/ENSMUSG00000033849/ENSMUSG00000034780/ENSMUSG00000037049/ENSMUSG00000038150/ENSMUSG00000038633/ENSMUSG00000056124/ENSMUSG00000056812	16
GO:0007413	axonal fasciculation	9/1290	26/21092	1.41e-05	0.000468971	0.00038236	ENSMUSG00000022231/ENSMUSG00000023915/ENSMUSG00000026235/ENSMUSG00000028664/ENSMUSG00000042401/ENSMUSG00000044288/ENSMUSG00000045039/ENSMUSG00000050947/ENSMUSG00000053024	9
GO:0106030	neuron projection fasciculation	9/1290	26/21092	1.41e-05	0.000468971	0.00038236	ENSMUSG00000022231/ENSMUSG00000023915/ENSMUSG00000026235/ENSMUSG00000028664/ENSMUSG00000042401/ENSMUSG00000044288/ENSMUSG00000045039/ENSMUSG00000050947/ENSMUSG00000053024	9
GO:0099054	presynapse assembly	12/1290	46/21092	1.45e-05	0.000480053	0.000391396	ENSMUSG00000008153/ENSMUSG00000013236/ENSMUSG00000022892/ENSMUSG00000024647/ENSMUSG00000027253/ENSMUSG00000030093/ENSMUSG00000031119/ENSMUSG00000031654/ENSMUSG00000044674/ENSMUSG00000047085/ENSMUSG00000051790/ENSMUSG00000060780	12
GO:1901214	regulation of neuron death	43/1290	355/21092	1.49e-05	0.000490375	0.000399811	ENSMUSG00000000753/ENSMUSG00000002602/ENSMUSG00000005413/ENSMUSG00000005583/ENSMUSG00000007653/ENSMUSG00000007888/ENSMUSG00000009406/ENSMUSG00000013858/ENSMUSG00000016256/ENSMUSG00000016494/ENSMUSG00000019969/ENSMUSG00000020053/ENSMUSG00000021190/ENSMUSG00000021194/ENSMUSG00000021253/ENSMUSG00000022037/ENSMUSG00000022270/ENSMUSG00000023011/ENSMUSG00000025958/ENSMUSG00000026959/ENSMUSG00000027737/…	43
GO:0045017	glycerolipid biosynthetic process	23/1290	141/21092	1.5e-05	0.000491562	0.000400779	ENSMUSG00000010607/ENSMUSG00000017721/ENSMUSG00000020333/ENSMUSG00000020828/ENSMUSG00000021759/ENSMUSG00000022561/ENSMUSG00000024981/ENSMUSG00000025495/ENSMUSG00000027357/ENSMUSG00000029154/ENSMUSG00000029314/ENSMUSG00000029330/ENSMUSG00000030682/ENSMUSG00000030747/ENSMUSG00000031545/ENSMUSG00000032883/ENSMUSG00000034254/ENSMUSG00000040774/ENSMUSG00000041380/ENSMUSG00000041653/ENSMUSG00000041958/…	23
GO:1901215	negative regulation of neuron death	32/1290	234/21092	1.66e-05	0.000538605	0.000439134	ENSMUSG00000000753/ENSMUSG00000002602/ENSMUSG00000005413/ENSMUSG00000005583/ENSMUSG00000007653/ENSMUSG00000007888/ENSMUSG00000013858/ENSMUSG00000016494/ENSMUSG00000019969/ENSMUSG00000020053/ENSMUSG00000021190/ENSMUSG00000021194/ENSMUSG00000021253/ENSMUSG00000022270/ENSMUSG00000023011/ENSMUSG00000025958/ENSMUSG00000026959/ENSMUSG00000027737/ENSMUSG00000028444/ENSMUSG00000030077/ENSMUSG00000031778/…	32
GO:0006874	cellular calcium ion homeostasis	52/1290	463/21092	1.72e-05	0.000556232	0.000453505	ENSMUSG00000002015/ENSMUSG00000002771/ENSMUSG00000003657/ENSMUSG00000005716/ENSMUSG00000019828/ENSMUSG00000019969/ENSMUSG00000020734/ENSMUSG00000021194/ENSMUSG00000021756/ENSMUSG00000021831/ENSMUSG00000022416/ENSMUSG00000022564/ENSMUSG00000022892/ENSMUSG00000023010/ENSMUSG00000024245/ENSMUSG00000026576/ENSMUSG00000026959/ENSMUSG00000027087/ENSMUSG00000027568/ENSMUSG00000028004/ENSMUSG00000028207/…	52
GO:0007179	transforming growth factor beta receptor signaling pathway	25/1290	162/21092	1.75e-05	0.000562244	0.000458407	ENSMUSG00000000058/ENSMUSG00000000532/ENSMUSG00000001507/ENSMUSG00000001827/ENSMUSG00000003316/ENSMUSG00000006205/ENSMUSG00000007613/ENSMUSG00000020484/ENSMUSG00000021065/ENSMUSG00000021253/ENSMUSG00000021796/ENSMUSG00000024098/ENSMUSG00000025958/ENSMUSG00000026834/ENSMUSG00000026836/ENSMUSG00000026864/ENSMUSG00000027204/ENSMUSG00000029661/ENSMUSG00000031555/ENSMUSG00000032440/ENSMUSG00000034612/…	25
GO:0015813	L-glutamate transmembrane transport	8/1290	21/21092	1.9e-05	0.000602461	0.000491197	ENSMUSG00000005089/ENSMUSG00000019935/ENSMUSG00000019969/ENSMUSG00000024935/ENSMUSG00000027568/ENSMUSG00000027737/ENSMUSG00000030654/ENSMUSG00000035199	8
GO:0035637	multicellular organismal signaling	23/1290	143/21092	1.9e-05	0.000602461	0.000491197	ENSMUSG00000015829/ENSMUSG00000017167/ENSMUSG00000019146/ENSMUSG00000019194/ENSMUSG00000020598/ENSMUSG00000022416/ENSMUSG00000023033/ENSMUSG00000027107/ENSMUSG00000028854/ENSMUSG00000036634/ENSMUSG00000038319/ENSMUSG00000039358/ENSMUSG00000039672/ENSMUSG00000040724/ENSMUSG00000043207/ENSMUSG00000046480/ENSMUSG00000047976/ENSMUSG00000049281/ENSMUSG00000055254/ENSMUSG00000061576/ENSMUSG00000064329/…	23
GO:1904645	response to amyloid-beta	9/1290	27/21092	2e-05	0.000626398	0.000510714	ENSMUSG00000005533/ENSMUSG00000019969/ENSMUSG00000020053/ENSMUSG00000021190/ENSMUSG00000022892/ENSMUSG00000026235/ENSMUSG00000040249/ENSMUSG00000040907/ENSMUSG00000079037	9
GO:0001667	ameboidal-type cell migration	47/1290	406/21092	2e-05	0.000626398	0.000510714	ENSMUSG00000000532/ENSMUSG00000000753/ENSMUSG00000001227/ENSMUSG00000001507/ENSMUSG00000001827/ENSMUSG00000003814/ENSMUSG00000004698/ENSMUSG00000005413/ENSMUSG00000005583/ENSMUSG00000007613/ENSMUSG00000008140/ENSMUSG00000010047/ENSMUSG00000015839/ENSMUSG00000017009/ENSMUSG00000020053/ENSMUSG00000020758/ENSMUSG00000021190/ENSMUSG00000022231/ENSMUSG00000022425/ENSMUSG00000023886/ENSMUSG00000026457/…	47
GO:0050433	regulation of catecholamine secretion	15/1290	71/21092	2.06e-05	0.000641016	0.000522632	ENSMUSG00000004961/ENSMUSG00000021194/ENSMUSG00000024261/ENSMUSG00000024462/ENSMUSG00000026452/ENSMUSG00000027220/ENSMUSG00000027950/ENSMUSG00000028004/ENSMUSG00000030731/ENSMUSG00000035864/ENSMUSG00000040724/ENSMUSG00000044288/ENSMUSG00000049303/ENSMUSG00000050556/ENSMUSG00000068923	15
GO:1904889	regulation of excitatory synapse assembly	7/1290	16/21092	2.21e-05	0.00068261	0.000556544	ENSMUSG00000013236/ENSMUSG00000025582/ENSMUSG00000030093/ENSMUSG00000031654/ENSMUSG00000047085/ENSMUSG00000060780/ENSMUSG00000071862	7
GO:0055074	calcium ion homeostasis	53/1290	480/21092	2.3e-05	0.000706923	0.000576367	ENSMUSG00000002015/ENSMUSG00000002771/ENSMUSG00000003657/ENSMUSG00000005716/ENSMUSG00000019828/ENSMUSG00000019969/ENSMUSG00000020734/ENSMUSG00000021194/ENSMUSG00000021756/ENSMUSG00000021831/ENSMUSG00000022416/ENSMUSG00000022564/ENSMUSG00000022892/ENSMUSG00000023010/ENSMUSG00000024245/ENSMUSG00000026576/ENSMUSG00000026959/ENSMUSG00000027087/ENSMUSG00000027568/ENSMUSG00000028004/ENSMUSG00000028207/…	53
GO:0030198	extracellular matrix organization	33/1290	249/21092	2.37e-05	0.000719915	0.00058696	ENSMUSG00000003534/ENSMUSG00000004846/ENSMUSG00000006651/ENSMUSG00000006800/ENSMUSG00000007613/ENSMUSG00000015829/ENSMUSG00000019916/ENSMUSG00000021831/ENSMUSG00000022231/ENSMUSG00000022892/ENSMUSG00000023886/ENSMUSG00000026479/ENSMUSG00000026923/ENSMUSG00000027195/ENSMUSG00000029661/ENSMUSG00000031342/ENSMUSG00000031996/ENSMUSG00000033792/ENSMUSG00000034463/ENSMUSG00000035000/ENSMUSG00000038463/…	33
GO:0099068	postsynapse assembly	10/1290	34/21092	2.4e-05	0.000719915	0.00058696	ENSMUSG00000013236/ENSMUSG00000025582/ENSMUSG00000027253/ENSMUSG00000028664/ENSMUSG00000031654/ENSMUSG00000033768/ENSMUSG00000047085/ENSMUSG00000051790/ENSMUSG00000060780/ENSMUSG00000071862	10
GO:0000041	transition metal ion transport	17/1290	89/21092	2.41e-05	0.000719915	0.00058696	ENSMUSG00000005802/ENSMUSG00000015653/ENSMUSG00000024069/ENSMUSG00000024270/ENSMUSG00000024661/ENSMUSG00000025986/ENSMUSG00000029151/ENSMUSG00000032012/ENSMUSG00000033792/ENSMUSG00000038970/ENSMUSG00000041654/ENSMUSG00000046822/ENSMUSG00000048497/ENSMUSG00000048833/ENSMUSG00000052310/ENSMUSG00000060802/ENSMUSG00000061273	17
GO:0051937	catecholamine transport	17/1290	89/21092	2.41e-05	0.000719915	0.00058696	ENSMUSG00000004961/ENSMUSG00000021194/ENSMUSG00000022587/ENSMUSG00000024261/ENSMUSG00000024462/ENSMUSG00000026452/ENSMUSG00000027220/ENSMUSG00000027950/ENSMUSG00000028004/ENSMUSG00000030731/ENSMUSG00000035864/ENSMUSG00000040724/ENSMUSG00000044288/ENSMUSG00000048142/ENSMUSG00000049303/ENSMUSG00000050556/ENSMUSG00000068923	17
GO:0035725	sodium ion transmembrane transport	19/1290	107/21092	2.41e-05	0.000719915	0.00058696	ENSMUSG00000019194/ENSMUSG00000023017/ENSMUSG00000023033/ENSMUSG00000026576/ENSMUSG00000028854/ENSMUSG00000030340/ENSMUSG00000030376/ENSMUSG00000032333/ENSMUSG00000033161/ENSMUSG00000033998/ENSMUSG00000036902/ENSMUSG00000037341/ENSMUSG00000040907/ENSMUSG00000041329/ENSMUSG00000046480/ENSMUSG00000049281/ENSMUSG00000060681/ENSMUSG00000064329/ENSMUSG00000070304	19
GO:0099173	postsynapse organization	27/1290	186/21092	2.55e-05	0.00075751	0.000617611	ENSMUSG00000001507/ENSMUSG00000005533/ENSMUSG00000013236/ENSMUSG00000020598/ENSMUSG00000021190/ENSMUSG00000021721/ENSMUSG00000025582/ENSMUSG00000026235/ENSMUSG00000026959/ENSMUSG00000027253/ENSMUSG00000027737/ENSMUSG00000028020/ENSMUSG00000028664/ENSMUSG00000029048/ENSMUSG00000030093/ENSMUSG00000031654/ENSMUSG00000032537/ENSMUSG00000033768/ENSMUSG00000034730/ENSMUSG00000040490/ENSMUSG00000047085/…	27
GO:0016485	protein processing	31/1290	229/21092	2.73e-05	0.000805061	0.00065638	ENSMUSG00000003316/ENSMUSG00000016256/ENSMUSG00000019969/ENSMUSG00000020183/ENSMUSG00000021190/ENSMUSG00000021477/ENSMUSG00000021587/ENSMUSG00000021917/ENSMUSG00000022125/ENSMUSG00000023236/ENSMUSG00000026249/ENSMUSG00000027419/ENSMUSG00000028207/ENSMUSG00000028618/ENSMUSG00000029550/ENSMUSG00000031007/ENSMUSG00000035227/ENSMUSG00000037075/ENSMUSG00000037852/ENSMUSG00000038576/ENSMUSG00000039278/…	31
GO:0034205	amyloid-beta formation	9/1290	28/21092	2.78e-05	0.000811557	0.000661677	ENSMUSG00000019969/ENSMUSG00000021248/ENSMUSG00000022037/ENSMUSG00000022892/ENSMUSG00000026235/ENSMUSG00000026833/ENSMUSG00000049313/ENSMUSG00000054693/ENSMUSG00000079037	9
GO:0089718	amino acid import across plasma membrane	9/1290	28/21092	2.78e-05	0.000811557	0.000661677	ENSMUSG00000005089/ENSMUSG00000010095/ENSMUSG00000019969/ENSMUSG00000024935/ENSMUSG00000027568/ENSMUSG00000027737/ENSMUSG00000030654/ENSMUSG00000035199/ENSMUSG00000041313	9
GO:0097107	postsynaptic density assembly	8/1290	22/21092	2.83e-05	0.000819977	0.000668542	ENSMUSG00000013236/ENSMUSG00000025582/ENSMUSG00000031654/ENSMUSG00000033768/ENSMUSG00000047085/ENSMUSG00000051790/ENSMUSG00000060780/ENSMUSG00000071862	8
GO:2001023	regulation of response to drug	20/1290	118/21092	3.01e-05	0.000867796	0.00070753	ENSMUSG00000004207/ENSMUSG00000004961/ENSMUSG00000015839/ENSMUSG00000019969/ENSMUSG00000024261/ENSMUSG00000024462/ENSMUSG00000026452/ENSMUSG00000027220/ENSMUSG00000027950/ENSMUSG00000028004/ENSMUSG00000030654/ENSMUSG00000030731/ENSMUSG00000035199/ENSMUSG00000035864/ENSMUSG00000040724/ENSMUSG00000041380/ENSMUSG00000044288/ENSMUSG00000048142/ENSMUSG00000049303/ENSMUSG00000068923	20
GO:1990138	neuron projection extension	27/1290	189/21092	3.41e-05	0.000976947	0.000796523	ENSMUSG00000001227/ENSMUSG00000003534/ENSMUSG00000013236/ENSMUSG00000015829/ENSMUSG00000022231/ENSMUSG00000023905/ENSMUSG00000024261/ENSMUSG00000026452/ENSMUSG00000026833/ENSMUSG00000029765/ENSMUSG00000030084/ENSMUSG00000030731/ENSMUSG00000035864/ENSMUSG00000036634/ENSMUSG00000038264/ENSMUSG00000038777/ENSMUSG00000039114/ENSMUSG00000041241/ENSMUSG00000043811/ENSMUSG00000045039/ENSMUSG00000047787/…	27
GO:0000028	ribosomal small subunit assembly	7/1290	17/21092	3.56e-05	0.00100806	0.000821885	ENSMUSG00000009927/ENSMUSG00000024608/ENSMUSG00000032518/ENSMUSG00000044533/ENSMUSG00000057322/ENSMUSG00000063457/ENSMUSG00000067288	7
GO:0070571	negative regulation of neuron projection regeneration	7/1290	17/21092	3.56e-05	0.00100806	0.000821885	ENSMUSG00000013236/ENSMUSG00000015829/ENSMUSG00000026235/ENSMUSG00000032011/ENSMUSG00000032340/ENSMUSG00000043811/ENSMUSG00000045287	7
GO:0060389	pathway-restricted SMAD protein phosphorylation	14/1290	66/21092	3.68e-05	0.00103793	0.000846239	ENSMUSG00000000532/ENSMUSG00000007613/ENSMUSG00000020484/ENSMUSG00000021253/ENSMUSG00000021796/ENSMUSG00000024098/ENSMUSG00000025352/ENSMUSG00000026836/ENSMUSG00000031963/ENSMUSG00000032440/ENSMUSG00000037035/ENSMUSG00000039239/ENSMUSG00000041324/ENSMUSG00000067336	14
GO:0050654	chondroitin sulfate proteoglycan metabolic process	9/1290	29/21092	3.82e-05	0.00107055	0.000872839	ENSMUSG00000020053/ENSMUSG00000032997/ENSMUSG00000034612/ENSMUSG00000036599/ENSMUSG00000049001/ENSMUSG00000054162/ENSMUSG00000058297/ENSMUSG00000066324/ENSMUSG00000071649	9
GO:1903305	regulation of regulated secretory pathway	26/1290	180/21092	3.9e-05	0.00108145	0.000881724	ENSMUSG00000004961/ENSMUSG00000005413/ENSMUSG00000020828/ENSMUSG00000021721/ENSMUSG00000022416/ENSMUSG00000024261/ENSMUSG00000026452/ENSMUSG00000026923/ENSMUSG00000027950/ENSMUSG00000028456/ENSMUSG00000029467/ENSMUSG00000030093/ENSMUSG00000030731/ENSMUSG00000031144/ENSMUSG00000031447/ENSMUSG00000031492/ENSMUSG00000032086/ENSMUSG00000032890/ENSMUSG00000033615/ENSMUSG00000035864/ENSMUSG00000039114/…	26
GO:0071560	cellular response to transforming growth factor beta stimulus	28/1290	201/21092	3.91e-05	0.00108145	0.000881724	ENSMUSG00000000058/ENSMUSG00000000532/ENSMUSG00000001507/ENSMUSG00000001827/ENSMUSG00000003316/ENSMUSG00000005533/ENSMUSG00000005583/ENSMUSG00000006205/ENSMUSG00000007613/ENSMUSG00000010047/ENSMUSG00000020484/ENSMUSG00000021065/ENSMUSG00000021253/ENSMUSG00000021796/ENSMUSG00000024098/ENSMUSG00000025958/ENSMUSG00000026834/ENSMUSG00000026836/ENSMUSG00000026864/ENSMUSG00000027204/ENSMUSG00000029661/…	28
GO:0032386	regulation of intracellular transport	50/1290	453/21092	3.92e-05	0.00108145	0.000881724	ENSMUSG00000002015/ENSMUSG00000002052/ENSMUSG00000005413/ENSMUSG00000010047/ENSMUSG00000019969/ENSMUSG00000020053/ENSMUSG00000020396/ENSMUSG00000020484/ENSMUSG00000020828/ENSMUSG00000021721/ENSMUSG00000024261/ENSMUSG00000024487/ENSMUSG00000026452/ENSMUSG00000026778/ENSMUSG00000026944/ENSMUSG00000027950/ENSMUSG00000028207/ENSMUSG00000028456/ENSMUSG00000029467/ENSMUSG00000030093/ENSMUSG00000030824/…	50
GO:0010769	regulation of cell morphogenesis involved in differentiation	40/1290	336/21092	4.33e-05	0.00118901	0.000969423	ENSMUSG00000001227/ENSMUSG00000003814/ENSMUSG00000013236/ENSMUSG00000015829/ENSMUSG00000019969/ENSMUSG00000021215/ENSMUSG00000022231/ENSMUSG00000022261/ENSMUSG00000022425/ENSMUSG00000023905/ENSMUSG00000026235/ENSMUSG00000026833/ENSMUSG00000026959/ENSMUSG00000027253/ENSMUSG00000027950/ENSMUSG00000028664/ENSMUSG00000029765/ENSMUSG00000030084/ENSMUSG00000030093/ENSMUSG00000030110/ENSMUSG00000032011/…	40
GO:0046486	glycerolipid metabolic process	39/1290	325/21092	4.5e-05	0.00122918	0.00100217	ENSMUSG00000002475/ENSMUSG00000003721/ENSMUSG00000007036/ENSMUSG00000010607/ENSMUSG00000017707/ENSMUSG00000017721/ENSMUSG00000019877/ENSMUSG00000020333/ENSMUSG00000020828/ENSMUSG00000020964/ENSMUSG00000021756/ENSMUSG00000021759/ENSMUSG00000022425/ENSMUSG00000022561/ENSMUSG00000023232/ENSMUSG00000024981/ENSMUSG00000025277/ENSMUSG00000025495/ENSMUSG00000027357/ENSMUSG00000029154/ENSMUSG00000029314/…	39
GO:0006816	calcium ion transport	46/1290	409/21092	5e-05	0.00135679	0.00110622	ENSMUSG00000002771/ENSMUSG00000017400/ENSMUSG00000019146/ENSMUSG00000020053/ENSMUSG00000020577/ENSMUSG00000020734/ENSMUSG00000021831/ENSMUSG00000022416/ENSMUSG00000023010/ENSMUSG00000023017/ENSMUSG00000026576/ENSMUSG00000026959/ENSMUSG00000027087/ENSMUSG00000027568/ENSMUSG00000027950/ENSMUSG00000028207/ENSMUSG00000028532/ENSMUSG00000028854/ENSMUSG00000029467/ENSMUSG00000029778/ENSMUSG00000030302/…	46
GO:1904064	positive regulation of cation transmembrane transport	23/1290	152/21092	5.14e-05	0.00138479	0.00112904	ENSMUSG00000017400/ENSMUSG00000019146/ENSMUSG00000026576/ENSMUSG00000027568/ENSMUSG00000028207/ENSMUSG00000028664/ENSMUSG00000028854/ENSMUSG00000031400/ENSMUSG00000031778/ENSMUSG00000032011/ENSMUSG00000035283/ENSMUSG00000035681/ENSMUSG00000038319/ENSMUSG00000039156/ENSMUSG00000039672/ENSMUSG00000040136/ENSMUSG00000041046/ENSMUSG00000041329/ENSMUSG00000047976/ENSMUSG00000050947/ENSMUSG00000058975/…	23
GO:0019233	sensory perception of pain	22/1290	142/21092	5.15e-05	0.00138479	0.00112904	ENSMUSG00000002771/ENSMUSG00000019828/ENSMUSG00000022270/ENSMUSG00000024957/ENSMUSG00000026959/ENSMUSG00000027568/ENSMUSG00000027950/ENSMUSG00000028004/ENSMUSG00000028854/ENSMUSG00000032086/ENSMUSG00000032487/ENSMUSG00000032537/ENSMUSG00000035283/ENSMUSG00000037251/ENSMUSG00000040724/ENSMUSG00000041380/ENSMUSG00000042429/ENSMUSG00000044288/ENSMUSG00000047976/ENSMUSG00000050511/ENSMUSG00000051790/…	22
GO:0050771	negative regulation of axonogenesis	14/1290	68/21092	5.23e-05	0.00139666	0.00113872	ENSMUSG00000001227/ENSMUSG00000013236/ENSMUSG00000015829/ENSMUSG00000019969/ENSMUSG00000022231/ENSMUSG00000027253/ENSMUSG00000028664/ENSMUSG00000032011/ENSMUSG00000036264/ENSMUSG00000036634/ENSMUSG00000038264/ENSMUSG00000038777/ENSMUSG00000043811/ENSMUSG00000063531	14
GO:0046467	membrane lipid biosynthetic process	19/1290	113/21092	5.28e-05	0.00140442	0.00114504	ENSMUSG00000006731/ENSMUSG00000010607/ENSMUSG00000017721/ENSMUSG00000021770/ENSMUSG00000022561/ENSMUSG00000026097/ENSMUSG00000028381/ENSMUSG00000029154/ENSMUSG00000032262/ENSMUSG00000033629/ENSMUSG00000033849/ENSMUSG00000034780/ENSMUSG00000035376/ENSMUSG00000037049/ENSMUSG00000038150/ENSMUSG00000038633/ENSMUSG00000041958/ENSMUSG00000056124/ENSMUSG00000056812	19
GO:1902475	L-alpha-amino acid transmembrane transport	10/1290	37/21092	5.38e-05	0.0014237	0.00116077	ENSMUSG00000005089/ENSMUSG00000010095/ENSMUSG00000019935/ENSMUSG00000019969/ENSMUSG00000024935/ENSMUSG00000027568/ENSMUSG00000027737/ENSMUSG00000030654/ENSMUSG00000035199/ENSMUSG00000041313	10
GO:0010977	negative regulation of neuron projection development	25/1290	173/21092	5.41e-05	0.0014237	0.00116077	ENSMUSG00000001227/ENSMUSG00000003402/ENSMUSG00000013236/ENSMUSG00000015829/ENSMUSG00000016256/ENSMUSG00000019969/ENSMUSG00000022231/ENSMUSG00000026223/ENSMUSG00000026235/ENSMUSG00000027253/ENSMUSG00000028664/ENSMUSG00000032011/ENSMUSG00000032340/ENSMUSG00000036264/ENSMUSG00000036634/ENSMUSG00000038264/ENSMUSG00000038777/ENSMUSG00000040249/ENSMUSG00000043811/ENSMUSG00000045287/ENSMUSG00000050896/…	25
GO:1902236	negative regulation of endoplasmic reticulum stress-induced intrinsic apoptotic signaling pathway	7/1290	18/21092	5.51e-05	0.00144292	0.00117644	ENSMUSG00000020484/ENSMUSG00000022564/ENSMUSG00000023010/ENSMUSG00000024807/ENSMUSG00000031770/ENSMUSG00000032115/ENSMUSG00000075701	7
GO:0070050	neuron cellular homeostasis	8/1290	24/21092	5.83e-05	0.00151807	0.00123771	ENSMUSG00000003657/ENSMUSG00000004319/ENSMUSG00000022454/ENSMUSG00000027107/ENSMUSG00000028573/ENSMUSG00000031778/ENSMUSG00000058248/ENSMUSG00000070570	8
GO:0008361	regulation of cell size	28/1290	206/21092	6.09e-05	0.00157074	0.00128065	ENSMUSG00000001227/ENSMUSG00000004319/ENSMUSG00000013236/ENSMUSG00000015829/ENSMUSG00000017740/ENSMUSG00000017765/ENSMUSG00000022231/ENSMUSG00000023905/ENSMUSG00000025958/ENSMUSG00000026833/ENSMUSG00000029765/ENSMUSG00000030110/ENSMUSG00000030302/ENSMUSG00000033792/ENSMUSG00000035133/ENSMUSG00000036264/ENSMUSG00000036634/ENSMUSG00000038264/ENSMUSG00000038777/ENSMUSG00000043811/ENSMUSG00000045039/…	28
GO:0071559	response to transforming growth factor beta	28/1290	206/21092	6.09e-05	0.00157074	0.00128065	ENSMUSG00000000058/ENSMUSG00000000532/ENSMUSG00000001507/ENSMUSG00000001827/ENSMUSG00000003316/ENSMUSG00000005533/ENSMUSG00000005583/ENSMUSG00000006205/ENSMUSG00000007613/ENSMUSG00000010047/ENSMUSG00000020484/ENSMUSG00000021065/ENSMUSG00000021253/ENSMUSG00000021796/ENSMUSG00000024098/ENSMUSG00000025958/ENSMUSG00000026834/ENSMUSG00000026836/ENSMUSG00000026864/ENSMUSG00000027204/ENSMUSG00000029661/…	28
GO:0031099	regeneration	21/1290	134/21092	6.38e-05	0.00163645	0.00133423	ENSMUSG00000001827/ENSMUSG00000005413/ENSMUSG00000005533/ENSMUSG00000006800/ENSMUSG00000013236/ENSMUSG00000015829/ENSMUSG00000020053/ENSMUSG00000020396/ENSMUSG00000022324/ENSMUSG00000026235/ENSMUSG00000030093/ENSMUSG00000032011/ENSMUSG00000032340/ENSMUSG00000036634/ENSMUSG00000042834/ENSMUSG00000043811/ENSMUSG00000045287/ENSMUSG00000049612/ENSMUSG00000050896/ENSMUSG00000054263/ENSMUSG00000062209	21
GO:0050806	positive regulation of synaptic transmission	40/1290	342/21092	6.44e-05	0.0016437	0.00134014	ENSMUSG00000002771/ENSMUSG00000003657/ENSMUSG00000008153/ENSMUSG00000015829/ENSMUSG00000019146/ENSMUSG00000019969/ENSMUSG00000020734/ENSMUSG00000021190/ENSMUSG00000022892/ENSMUSG00000025958/ENSMUSG00000026235/ENSMUSG00000026249/ENSMUSG00000026452/ENSMUSG00000026959/ENSMUSG00000027568/ENSMUSG00000027950/ENSMUSG00000028456/ENSMUSG00000028664/ENSMUSG00000029126/ENSMUSG00000030093/ENSMUSG00000030376/…	40
GO:0051932	synaptic transmission, GABAergic	12/1290	53/21092	6.68e-05	0.00169706	0.00138364	ENSMUSG00000004319/ENSMUSG00000007653/ENSMUSG00000008153/ENSMUSG00000010803/ENSMUSG00000020436/ENSMUSG00000030310/ENSMUSG00000033676/ENSMUSG00000042429/ENSMUSG00000044014/ENSMUSG00000044288/ENSMUSG00000051790/ENSMUSG00000062209	12
GO:0006575	cellular modified amino acid metabolic process	24/1290	165/21092	6.81e-05	0.00172094	0.00140311	ENSMUSG00000001663/ENSMUSG00000001827/ENSMUSG00000004846/ENSMUSG00000006675/ENSMUSG00000015839/ENSMUSG00000017707/ENSMUSG00000019877/ENSMUSG00000019916/ENSMUSG00000021831/ENSMUSG00000023232/ENSMUSG00000024579/ENSMUSG00000025130/ENSMUSG00000025495/ENSMUSG00000027603/ENSMUSG00000027737/ENSMUSG00000029998/ENSMUSG00000031400/ENSMUSG00000031668/ENSMUSG00000032046/ENSMUSG00000039662/ENSMUSG00000046687/…	24
GO:0090092	regulation of transmembrane receptor protein serine/threonine kinase signaling pathway	30/1290	230/21092	7.34e-05	0.00184721	0.00150606	ENSMUSG00000000058/ENSMUSG00000000532/ENSMUSG00000001507/ENSMUSG00000001827/ENSMUSG00000003316/ENSMUSG00000006205/ENSMUSG00000007613/ENSMUSG00000020484/ENSMUSG00000021253/ENSMUSG00000021796/ENSMUSG00000021974/ENSMUSG00000024098/ENSMUSG00000025226/ENSMUSG00000025352/ENSMUSG00000026836/ENSMUSG00000026864/ENSMUSG00000026923/ENSMUSG00000027204/ENSMUSG00000031548/ENSMUSG00000031963/ENSMUSG00000032340/…	30
GO:0006664	glycolipid metabolic process	15/1290	79/21092	7.67e-05	0.00191028	0.00155749	ENSMUSG00000006731/ENSMUSG00000007038/ENSMUSG00000010607/ENSMUSG00000017721/ENSMUSG00000022561/ENSMUSG00000025232/ENSMUSG00000025321/ENSMUSG00000028381/ENSMUSG00000029154/ENSMUSG00000031266/ENSMUSG00000033849/ENSMUSG00000034780/ENSMUSG00000041958/ENSMUSG00000056124/ENSMUSG00000056812	15
GO:0050805	negative regulation of synaptic transmission	15/1290	79/21092	7.67e-05	0.00191028	0.00155749	ENSMUSG00000013662/ENSMUSG00000015829/ENSMUSG00000023017/ENSMUSG00000024261/ENSMUSG00000024462/ENSMUSG00000025277/ENSMUSG00000028004/ENSMUSG00000030310/ENSMUSG00000031654/ENSMUSG00000032487/ENSMUSG00000037996/ENSMUSG00000039358/ENSMUSG00000042429/ENSMUSG00000044014/ENSMUSG00000050556	15
GO:0035418	protein localization to synapse	16/1290	88/21092	7.73e-05	0.00191536	0.00156162	ENSMUSG00000008153/ENSMUSG00000019146/ENSMUSG00000020734/ENSMUSG00000025582/ENSMUSG00000026959/ENSMUSG00000029126/ENSMUSG00000031119/ENSMUSG00000033615/ENSMUSG00000033768/ENSMUSG00000039952/ENSMUSG00000039953/ENSMUSG00000051790/ENSMUSG00000054693/ENSMUSG00000059991/ENSMUSG00000060780/ENSMUSG00000069806	16
GO:0032469	endoplasmic reticulum calcium ion homeostasis	8/1290	25/21092	8.11e-05	0.00200143	0.00163181	ENSMUSG00000002015/ENSMUSG00000019969/ENSMUSG00000022564/ENSMUSG00000022892/ENSMUSG00000023010/ENSMUSG00000029467/ENSMUSG00000031770/ENSMUSG00000052428	8
GO:0003214	cardiac left ventricle morphogenesis	7/1290	19/21092	8.27e-05	0.00201991	0.00164686	ENSMUSG00000021974/ENSMUSG00000026923/ENSMUSG00000028004/ENSMUSG00000032440/ENSMUSG00000037852/ENSMUSG00000039239/ENSMUSG00000044014	7
GO:0048791	calcium ion-regulated exocytosis of neurotransmitter	7/1290	19/21092	8.27e-05	0.00201991	0.00164686	ENSMUSG00000004961/ENSMUSG00000024261/ENSMUSG00000026452/ENSMUSG00000029467/ENSMUSG00000032890/ENSMUSG00000035864/ENSMUSG00000068923	7
GO:0008203	cholesterol metabolic process	19/1290	117/21092	8.59e-05	0.00208981	0.00170386	ENSMUSG00000003721/ENSMUSG00000005514/ENSMUSG00000021259/ENSMUSG00000022892/ENSMUSG00000024030/ENSMUSG00000024924/ENSMUSG00000026944/ENSMUSG00000030747/ENSMUSG00000031168/ENSMUSG00000031400/ENSMUSG00000031996/ENSMUSG00000032018/ENSMUSG00000032485/ENSMUSG00000038615/ENSMUSG00000039519/ENSMUSG00000040249/ENSMUSG00000040374/ENSMUSG00000041544/ENSMUSG00000049313	19
GO:0006687	glycosphingolipid metabolic process	10/1290	39/21092	8.78e-05	0.00212605	0.0017334	ENSMUSG00000006731/ENSMUSG00000007038/ENSMUSG00000025232/ENSMUSG00000025321/ENSMUSG00000028381/ENSMUSG00000031266/ENSMUSG00000033849/ENSMUSG00000034780/ENSMUSG00000056124/ENSMUSG00000056812	10
GO:1903509	liposaccharide metabolic process	15/1290	80/21092	8.91e-05	0.00214695	0.00175044	ENSMUSG00000006731/ENSMUSG00000007038/ENSMUSG00000010607/ENSMUSG00000017721/ENSMUSG00000022561/ENSMUSG00000025232/ENSMUSG00000025321/ENSMUSG00000028381/ENSMUSG00000029154/ENSMUSG00000031266/ENSMUSG00000033849/ENSMUSG00000034780/ENSMUSG00000041958/ENSMUSG00000056124/ENSMUSG00000056812	15
GO:0006829	zinc ion transport	9/1290	32/21092	9.05e-05	0.00217061	0.00176974	ENSMUSG00000005802/ENSMUSG00000024069/ENSMUSG00000024270/ENSMUSG00000025986/ENSMUSG00000029151/ENSMUSG00000041654/ENSMUSG00000046822/ENSMUSG00000048833/ENSMUSG00000052310	9
GO:0042255	ribosome assembly	13/1290	63/21092	9.37e-05	0.00222523	0.00181427	ENSMUSG00000000787/ENSMUSG00000008682/ENSMUSG00000009927/ENSMUSG00000024608/ENSMUSG00000029614/ENSMUSG00000032518/ENSMUSG00000038900/ENSMUSG00000044533/ENSMUSG00000057322/ENSMUSG00000058546/ENSMUSG00000058558/ENSMUSG00000063457/ENSMUSG00000067288	13
GO:0060393	regulation of pathway-restricted SMAD protein phosphorylation	13/1290	63/21092	9.37e-05	0.00222523	0.00181427	ENSMUSG00000000532/ENSMUSG00000007613/ENSMUSG00000020484/ENSMUSG00000021253/ENSMUSG00000021796/ENSMUSG00000024098/ENSMUSG00000025352/ENSMUSG00000026836/ENSMUSG00000031963/ENSMUSG00000037035/ENSMUSG00000039239/ENSMUSG00000041324/ENSMUSG00000067336	13
GO:0006821	chloride transport	17/1290	99/21092	9.83e-05	0.0023238	0.00189463	ENSMUSG00000000605/ENSMUSG00000004319/ENSMUSG00000007653/ENSMUSG00000010803/ENSMUSG00000017740/ENSMUSG00000017765/ENSMUSG00000020436/ENSMUSG00000022949/ENSMUSG00000024935/ENSMUSG00000028020/ENSMUSG00000029016/ENSMUSG00000029054/ENSMUSG00000029998/ENSMUSG00000033676/ENSMUSG00000036565/ENSMUSG00000038115/ENSMUSG00000079037	17
GO:0006491	N-glycan processing	6/1290	14/21092	0.000101426	0.0023768	0.00193784	ENSMUSG00000003402/ENSMUSG00000008763/ENSMUSG00000021065/ENSMUSG00000037306/ENSMUSG00000056812/ENSMUSG00000071650	6
GO:0099151	regulation of postsynaptic density assembly	6/1290	14/21092	0.000101426	0.0023768	0.00193784	ENSMUSG00000013236/ENSMUSG00000025582/ENSMUSG00000031654/ENSMUSG00000047085/ENSMUSG00000060780/ENSMUSG00000071862	6
GO:0045665	negative regulation of neuron differentiation	32/1290	257/21092	0.0001053	0.00245637	0.00200272	ENSMUSG00000001227/ENSMUSG00000003402/ENSMUSG00000003814/ENSMUSG00000013236/ENSMUSG00000015829/ENSMUSG00000016256/ENSMUSG00000019969/ENSMUSG00000022231/ENSMUSG00000022892/ENSMUSG00000025352/ENSMUSG00000026223/ENSMUSG00000026235/ENSMUSG00000026923/ENSMUSG00000027253/ENSMUSG00000028664/ENSMUSG00000032011/ENSMUSG00000032097/ENSMUSG00000032340/ENSMUSG00000036264/ENSMUSG00000036634/ENSMUSG00000038264/…	32
GO:1990573	potassium ion import across plasma membrane	10/1290	40/21092	0.000110732	0.0025714	0.0020965	ENSMUSG00000017740/ENSMUSG00000017765/ENSMUSG00000026576/ENSMUSG00000033161/ENSMUSG00000039672/ENSMUSG00000040907/ENSMUSG00000041329/ENSMUSG00000044216/ENSMUSG00000079436/ENSMUSG00000096146	10
GO:1903829	positive regulation of cellular protein localization	36/1290	304/21092	0.000113887	0.00261177	0.00212942	ENSMUSG00000000058/ENSMUSG00000001507/ENSMUSG00000002015/ENSMUSG00000006373/ENSMUSG00000010047/ENSMUSG00000017400/ENSMUSG00000019146/ENSMUSG00000019969/ENSMUSG00000020053/ENSMUSG00000020484/ENSMUSG00000026778/ENSMUSG00000027253/ENSMUSG00000028207/ENSMUSG00000028664/ENSMUSG00000029048/ENSMUSG00000031668/ENSMUSG00000032328/ENSMUSG00000032487/ENSMUSG00000032773/ENSMUSG00000032883/ENSMUSG00000034525/…	36
GO:0048489	synaptic vesicle transport	25/1290	181/21092	0.000113998	0.00261177	0.00212942	ENSMUSG00000004961/ENSMUSG00000019969/ENSMUSG00000021721/ENSMUSG00000024261/ENSMUSG00000026452/ENSMUSG00000027220/ENSMUSG00000027950/ENSMUSG00000028456/ENSMUSG00000029467/ENSMUSG00000030093/ENSMUSG00000030731/ENSMUSG00000031144/ENSMUSG00000031492/ENSMUSG00000032086/ENSMUSG00000032890/ENSMUSG00000033615/ENSMUSG00000035864/ENSMUSG00000038486/ENSMUSG00000039114/ENSMUSG00000045613/ENSMUSG00000049303/…	25
GO:0097480	establishment of synaptic vesicle localization	25/1290	181/21092	0.000113998	0.00261177	0.00212942	ENSMUSG00000004961/ENSMUSG00000019969/ENSMUSG00000021721/ENSMUSG00000024261/ENSMUSG00000026452/ENSMUSG00000027220/ENSMUSG00000027950/ENSMUSG00000028456/ENSMUSG00000029467/ENSMUSG00000030093/ENSMUSG00000030731/ENSMUSG00000031144/ENSMUSG00000031492/ENSMUSG00000032086/ENSMUSG00000032890/ENSMUSG00000033615/ENSMUSG00000035864/ENSMUSG00000038486/ENSMUSG00000039114/ENSMUSG00000045613/ENSMUSG00000049303/…	25
GO:0009611	response to wounding	50/1290	473/21092	0.00011687	0.00264367	0.00215543	ENSMUSG00000001827/ENSMUSG00000002602/ENSMUSG00000003534/ENSMUSG00000005089/ENSMUSG00000005413/ENSMUSG00000005533/ENSMUSG00000006800/ENSMUSG00000009207/ENSMUSG00000013236/ENSMUSG00000015829/ENSMUSG00000015839/ENSMUSG00000016494/ENSMUSG00000017009/ENSMUSG00000020053/ENSMUSG00000020396/ENSMUSG00000020484/ENSMUSG00000020734/ENSMUSG00000020758/ENSMUSG00000022324/ENSMUSG00000023886/ENSMUSG00000023905/…	50
GO:0097479	synaptic vesicle localization	26/1290	192/21092	0.000116889	0.00264367	0.00215543	ENSMUSG00000004961/ENSMUSG00000019969/ENSMUSG00000021721/ENSMUSG00000024261/ENSMUSG00000026452/ENSMUSG00000027220/ENSMUSG00000027950/ENSMUSG00000028456/ENSMUSG00000029467/ENSMUSG00000030093/ENSMUSG00000030731/ENSMUSG00000031144/ENSMUSG00000031492/ENSMUSG00000032086/ENSMUSG00000032890/ENSMUSG00000033615/ENSMUSG00000035864/ENSMUSG00000038486/ENSMUSG00000039114/ENSMUSG00000045613/ENSMUSG00000049303/…	26
GO:0019226	transmission of nerve impulse	16/1290	91/21092	0.000116936	0.00264367	0.00215543	ENSMUSG00000015829/ENSMUSG00000017167/ENSMUSG00000019146/ENSMUSG00000019194/ENSMUSG00000020598/ENSMUSG00000022416/ENSMUSG00000023033/ENSMUSG00000027107/ENSMUSG00000036634/ENSMUSG00000039358/ENSMUSG00000040724/ENSMUSG00000047976/ENSMUSG00000055254/ENSMUSG00000061576/ENSMUSG00000064329/ENSMUSG00000069806	16
GO:0071634	regulation of transforming growth factor beta production	9/1290	33/21092	0.000117743	0.00265026	0.0021608	ENSMUSG00000016494/ENSMUSG00000022257/ENSMUSG00000025321/ENSMUSG00000025958/ENSMUSG00000027087/ENSMUSG00000031007/ENSMUSG00000031778/ENSMUSG00000032487/ENSMUSG00000039239	9
GO:0055076	transition metal ion homeostasis	20/1290	130/21092	0.000122633	0.00274826	0.00224071	ENSMUSG00000005413/ENSMUSG00000005802/ENSMUSG00000010047/ENSMUSG00000015653/ENSMUSG00000019087/ENSMUSG00000022199/ENSMUSG00000022892/ENSMUSG00000024270/ENSMUSG00000024425/ENSMUSG00000024661/ENSMUSG00000025036/ENSMUSG00000025986/ENSMUSG00000029151/ENSMUSG00000031333/ENSMUSG00000031996/ENSMUSG00000032340/ENSMUSG00000033792/ENSMUSG00000036622/ENSMUSG00000060802/ENSMUSG00000079037	20
GO:2001257	regulation of cation channel activity	23/1290	161/21092	0.000126268	0.00281742	0.0022971	ENSMUSG00000005583/ENSMUSG00000017400/ENSMUSG00000019146/ENSMUSG00000021680/ENSMUSG00000027568/ENSMUSG00000028207/ENSMUSG00000028664/ENSMUSG00000032333/ENSMUSG00000035283/ENSMUSG00000035681/ENSMUSG00000036902/ENSMUSG00000039156/ENSMUSG00000039672/ENSMUSG00000040136/ENSMUSG00000040164/ENSMUSG00000046182/ENSMUSG00000047976/ENSMUSG00000050963/ENSMUSG00000051790/ENSMUSG00000058975/ENSMUSG00000069806/…	23
GO:0070588	calcium ion transmembrane transport	33/1290	271/21092	0.00012723	0.00282659	0.00230457	ENSMUSG00000002771/ENSMUSG00000017400/ENSMUSG00000019146/ENSMUSG00000020577/ENSMUSG00000020734/ENSMUSG00000021831/ENSMUSG00000023017/ENSMUSG00000026576/ENSMUSG00000026959/ENSMUSG00000027087/ENSMUSG00000027568/ENSMUSG00000028207/ENSMUSG00000028854/ENSMUSG00000029467/ENSMUSG00000030302/ENSMUSG00000030376/ENSMUSG00000031400/ENSMUSG00000031778/ENSMUSG00000032011/ENSMUSG00000032741/ENSMUSG00000035283/…	33
GO:0007188	adenylate cyclase-modulating G protein-coupled receptor signaling pathway	27/1290	204/21092	0.000128863	0.00283831	0.00231413	ENSMUSG00000004207/ENSMUSG00000005580/ENSMUSG00000006651/ENSMUSG00000013033/ENSMUSG00000021194/ENSMUSG00000021721/ENSMUSG00000024462/ENSMUSG00000027335/ENSMUSG00000028004/ENSMUSG00000028782/ENSMUSG00000028971/ENSMUSG00000032773/ENSMUSG00000034730/ENSMUSG00000034881/ENSMUSG00000035283/ENSMUSG00000039358/ENSMUSG00000041046/ENSMUSG00000042429/ENSMUSG00000044288/ENSMUSG00000045613/ENSMUSG00000046159/…	27
GO:0031345	negative regulation of cell projection organization	27/1290	204/21092	0.000128863	0.00283831	0.00231413	ENSMUSG00000001227/ENSMUSG00000001507/ENSMUSG00000003402/ENSMUSG00000013236/ENSMUSG00000015829/ENSMUSG00000016256/ENSMUSG00000019969/ENSMUSG00000022231/ENSMUSG00000026223/ENSMUSG00000026235/ENSMUSG00000027253/ENSMUSG00000028664/ENSMUSG00000032011/ENSMUSG00000032340/ENSMUSG00000036264/ENSMUSG00000036634/ENSMUSG00000038264/ENSMUSG00000038777/ENSMUSG00000040249/ENSMUSG00000043811/ENSMUSG00000045287/…	27
GO:0003013	circulatory system process	50/1290	475/21092	0.000129635	0.00284311	0.00231804	ENSMUSG00000000214/ENSMUSG00000004846/ENSMUSG00000005413/ENSMUSG00000016494/ENSMUSG00000019194/ENSMUSG00000021194/ENSMUSG00000021721/ENSMUSG00000024935/ENSMUSG00000025314/ENSMUSG00000025400/ENSMUSG00000025579/ENSMUSG00000026576/ENSMUSG00000027335/ENSMUSG00000027568/ENSMUSG00000028854/ENSMUSG00000029467/ENSMUSG00000029661/ENSMUSG00000029819/ENSMUSG00000031007/ENSMUSG00000031400/ENSMUSG00000031778/…	50
GO:0071248	cellular response to metal ion	22/1290	151/21092	0.000131147	0.00286403	0.0023351	ENSMUSG00000004961/ENSMUSG00000005413/ENSMUSG00000005583/ENSMUSG00000013275/ENSMUSG00000021190/ENSMUSG00000021680/ENSMUSG00000024261/ENSMUSG00000025582/ENSMUSG00000025958/ENSMUSG00000026452/ENSMUSG00000027220/ENSMUSG00000028207/ENSMUSG00000030731/ENSMUSG00000033792/ENSMUSG00000035864/ENSMUSG00000036622/ENSMUSG00000047976/ENSMUSG00000049303/ENSMUSG00000058248/ENSMUSG00000060802/ENSMUSG00000068923/…	22
GO:1902652	secondary alcohol metabolic process	19/1290	121/21092	0.000136182	0.00296138	0.00241447	ENSMUSG00000003721/ENSMUSG00000005514/ENSMUSG00000021259/ENSMUSG00000022892/ENSMUSG00000024030/ENSMUSG00000024924/ENSMUSG00000026944/ENSMUSG00000030747/ENSMUSG00000031168/ENSMUSG00000031400/ENSMUSG00000031996/ENSMUSG00000032018/ENSMUSG00000032485/ENSMUSG00000038615/ENSMUSG00000039519/ENSMUSG00000040249/ENSMUSG00000040374/ENSMUSG00000041544/ENSMUSG00000049313	19
GO:0007193	adenylate cyclase-inhibiting G protein-coupled receptor signaling pathway	14/1290	74/21092	0.000137174	0.00297038	0.0024218	ENSMUSG00000004207/ENSMUSG00000021721/ENSMUSG00000024462/ENSMUSG00000028004/ENSMUSG00000028971/ENSMUSG00000032773/ENSMUSG00000042429/ENSMUSG00000045613/ENSMUSG00000046159/ENSMUSG00000047904/ENSMUSG00000050511/ENSMUSG00000050534/ENSMUSG00000063239/ENSMUSG00000110195	14
GO:0050435	amyloid-beta metabolic process	10/1290	41/21092	0.000138492	0.00297381	0.0024246	ENSMUSG00000019969/ENSMUSG00000021248/ENSMUSG00000022037/ENSMUSG00000022892/ENSMUSG00000026235/ENSMUSG00000026833/ENSMUSG00000032086/ENSMUSG00000049313/ENSMUSG00000054693/ENSMUSG00000079037	10
GO:1902476	chloride transmembrane transport	10/1290	41/21092	0.000138492	0.00297381	0.0024246	ENSMUSG00000004319/ENSMUSG00000007653/ENSMUSG00000010803/ENSMUSG00000017740/ENSMUSG00000017765/ENSMUSG00000020436/ENSMUSG00000024935/ENSMUSG00000028020/ENSMUSG00000029016/ENSMUSG00000033676	10
GO:1903539	protein localization to postsynaptic membrane	12/1290	57/21092	0.000141182	0.00301893	0.00246139	ENSMUSG00000019146/ENSMUSG00000020734/ENSMUSG00000025582/ENSMUSG00000026959/ENSMUSG00000029126/ENSMUSG00000031119/ENSMUSG00000033615/ENSMUSG00000039952/ENSMUSG00000039953/ENSMUSG00000054693/ENSMUSG00000059991/ENSMUSG00000069806	12
GO:0010862	positive regulation of pathway-restricted SMAD protein phosphorylation	11/1290	49/21092	0.000144954	0.00307399	0.00250628	ENSMUSG00000000532/ENSMUSG00000007613/ENSMUSG00000021253/ENSMUSG00000021796/ENSMUSG00000024098/ENSMUSG00000025352/ENSMUSG00000026836/ENSMUSG00000037035/ENSMUSG00000039239/ENSMUSG00000041324/ENSMUSG00000067336	11
GO:0046513	ceramide biosynthetic process	11/1290	49/21092	0.000144954	0.00307399	0.00250628	ENSMUSG00000006731/ENSMUSG00000021770/ENSMUSG00000026097/ENSMUSG00000028381/ENSMUSG00000033849/ENSMUSG00000034780/ENSMUSG00000037049/ENSMUSG00000038150/ENSMUSG00000038633/ENSMUSG00000056124/ENSMUSG00000056812	11
GO:0015850	organic hydroxy compound transport	30/1290	239/21092	0.0001477	0.00310654	0.00253282	ENSMUSG00000004961/ENSMUSG00000018167/ENSMUSG00000018800/ENSMUSG00000020102/ENSMUSG00000020484/ENSMUSG00000021194/ENSMUSG00000021721/ENSMUSG00000022587/ENSMUSG00000024030/ENSMUSG00000024261/ENSMUSG00000024462/ENSMUSG00000024990/ENSMUSG00000026452/ENSMUSG00000026944/ENSMUSG00000027220/ENSMUSG00000027950/ENSMUSG00000028004/ENSMUSG00000030235/ENSMUSG00000030731/ENSMUSG00000031342/ENSMUSG00000032902/…	30
GO:0017157	regulation of exocytosis	30/1290	239/21092	0.0001477	0.00310654	0.00253282	ENSMUSG00000004961/ENSMUSG00000005413/ENSMUSG00000017009/ENSMUSG00000019087/ENSMUSG00000020828/ENSMUSG00000021721/ENSMUSG00000022416/ENSMUSG00000024261/ENSMUSG00000026452/ENSMUSG00000026923/ENSMUSG00000027950/ENSMUSG00000028456/ENSMUSG00000029467/ENSMUSG00000030093/ENSMUSG00000030731/ENSMUSG00000031144/ENSMUSG00000031447/ENSMUSG00000031492/ENSMUSG00000032086/ENSMUSG00000032890/ENSMUSG00000033595/…	30
GO:1902991	regulation of amyloid precursor protein catabolic process	8/1290	27/21092	0.000149211	0.00312551	0.00254828	ENSMUSG00000021248/ENSMUSG00000022037/ENSMUSG00000022892/ENSMUSG00000026235/ENSMUSG00000026833/ENSMUSG00000028039/ENSMUSG00000049313/ENSMUSG00000079037	8
GO:0030004	cellular monovalent inorganic cation homeostasis	16/1290	93/21092	0.000152378	0.0031545	0.00257192	ENSMUSG00000017740/ENSMUSG00000019302/ENSMUSG00000022125/ENSMUSG00000023032/ENSMUSG00000024121/ENSMUSG00000026576/ENSMUSG00000028854/ENSMUSG00000033161/ENSMUSG00000037341/ENSMUSG00000040907/ENSMUSG00000041329/ENSMUSG00000050150/ENSMUSG00000060681/ENSMUSG00000068040/ENSMUSG00000068323/ENSMUSG00000079105	16
GO:0031644	regulation of neurological system process	23/1290	163/21092	0.000152439	0.0031545	0.00257192	ENSMUSG00000002771/ENSMUSG00000015829/ENSMUSG00000019828/ENSMUSG00000022892/ENSMUSG00000023915/ENSMUSG00000025582/ENSMUSG00000026959/ENSMUSG00000027568/ENSMUSG00000028004/ENSMUSG00000028456/ENSMUSG00000028854/ENSMUSG00000030093/ENSMUSG00000031654/ENSMUSG00000031668/ENSMUSG00000033006/ENSMUSG00000036634/ENSMUSG00000039952/ENSMUSG00000041380/ENSMUSG00000042429/ENSMUSG00000050511/ENSMUSG00000051790/…	23
GO:0046890	regulation of lipid biosynthetic process	23/1290	163/21092	0.000152439	0.0031545	0.00257192	ENSMUSG00000003721/ENSMUSG00000005514/ENSMUSG00000005533/ENSMUSG00000020053/ENSMUSG00000021770/ENSMUSG00000024030/ENSMUSG00000024981/ENSMUSG00000025277/ENSMUSG00000025958/ENSMUSG00000026097/ENSMUSG00000030747/ENSMUSG00000030772/ENSMUSG00000030792/ENSMUSG00000032485/ENSMUSG00000032487/ENSMUSG00000032883/ENSMUSG00000033161/ENSMUSG00000038150/ENSMUSG00000040374/ENSMUSG00000041380/ENSMUSG00000048486/…	23
GO:0008015	blood circulation	49/1290	466/21092	0.000154653	0.00318746	0.00259879	ENSMUSG00000000214/ENSMUSG00000004846/ENSMUSG00000005413/ENSMUSG00000016494/ENSMUSG00000019194/ENSMUSG00000021194/ENSMUSG00000021721/ENSMUSG00000024935/ENSMUSG00000025314/ENSMUSG00000025400/ENSMUSG00000025579/ENSMUSG00000026576/ENSMUSG00000027335/ENSMUSG00000027568/ENSMUSG00000028854/ENSMUSG00000029467/ENSMUSG00000029661/ENSMUSG00000029819/ENSMUSG00000031007/ENSMUSG00000031400/ENSMUSG00000031778/…	49
GO:1901379	regulation of potassium ion transmembrane transport	15/1290	84/21092	0.000158094	0.00324536	0.002646	ENSMUSG00000026576/ENSMUSG00000031930/ENSMUSG00000035681/ENSMUSG00000036902/ENSMUSG00000038319/ENSMUSG00000039672/ENSMUSG00000040136/ENSMUSG00000040164/ENSMUSG00000041329/ENSMUSG00000047976/ENSMUSG00000050947/ENSMUSG00000050963/ENSMUSG00000058975/ENSMUSG00000061576/ENSMUSG00000079037	15
GO:0030148	sphingolipid biosynthetic process	14/1290	75/21092	0.000159292	0.00325691	0.00265542	ENSMUSG00000006731/ENSMUSG00000021770/ENSMUSG00000026097/ENSMUSG00000028381/ENSMUSG00000032262/ENSMUSG00000033629/ENSMUSG00000033849/ENSMUSG00000034780/ENSMUSG00000035376/ENSMUSG00000037049/ENSMUSG00000038150/ENSMUSG00000038633/ENSMUSG00000056124/ENSMUSG00000056812	14
GO:0048681	negative regulation of axon regeneration	6/1290	15/21092	0.000160301	0.00326455	0.00266164	ENSMUSG00000013236/ENSMUSG00000015829/ENSMUSG00000026235/ENSMUSG00000032340/ENSMUSG00000043811/ENSMUSG00000045287	6
GO:0006658	phosphatidylserine metabolic process	5/1290	10/21092	0.000165111	0.00333602	0.00271992	ENSMUSG00000017707/ENSMUSG00000019877/ENSMUSG00000023232/ENSMUSG00000025495/ENSMUSG00000032046	5
GO:1990535	neuron projection maintenance	5/1290	10/21092	0.000165111	0.00333602	0.00271992	ENSMUSG00000019969/ENSMUSG00000022892/ENSMUSG00000040907/ENSMUSG00000055782/ENSMUSG00000079037	5
GO:0032411	positive regulation of transporter activity	18/1290	113/21092	0.00016802	0.00338149	0.00275699	ENSMUSG00000007021/ENSMUSG00000017400/ENSMUSG00000019146/ENSMUSG00000026576/ENSMUSG00000027568/ENSMUSG00000028207/ENSMUSG00000028664/ENSMUSG00000028854/ENSMUSG00000032269/ENSMUSG00000035283/ENSMUSG00000035681/ENSMUSG00000039156/ENSMUSG00000039672/ENSMUSG00000040136/ENSMUSG00000041329/ENSMUSG00000047976/ENSMUSG00000058975/ENSMUSG00000096146	18
GO:0030204	chondroitin sulfate metabolic process	7/1290	21/21092	0.000171187	0.00343176	0.00279797	ENSMUSG00000032997/ENSMUSG00000034612/ENSMUSG00000036599/ENSMUSG00000049001/ENSMUSG00000054162/ENSMUSG00000058297/ENSMUSG00000066324	7
GO:0060021	roof of mouth development	16/1290	94/21092	0.000173369	0.00346198	0.00282262	ENSMUSG00000003721/ENSMUSG00000005583/ENSMUSG00000007613/ENSMUSG00000021253/ENSMUSG00000021796/ENSMUSG00000025352/ENSMUSG00000028207/ENSMUSG00000028664/ENSMUSG00000030093/ENSMUSG00000032440/ENSMUSG00000033676/ENSMUSG00000034687/ENSMUSG00000038331/ENSMUSG00000039239/ENSMUSG00000041324/ENSMUSG00000044674	16
GO:0051955	regulation of amino acid transport	11/1290	50/21092	0.000175674	0.00349442	0.00284906	ENSMUSG00000019969/ENSMUSG00000024261/ENSMUSG00000024462/ENSMUSG00000027568/ENSMUSG00000030310/ENSMUSG00000030654/ENSMUSG00000035199/ENSMUSG00000038486/ENSMUSG00000041380/ENSMUSG00000042429/ENSMUSG00000044014	11
GO:2000300	regulation of synaptic vesicle exocytosis	17/1290	104/21092	0.000183242	0.00363089	0.00296033	ENSMUSG00000021721/ENSMUSG00000024261/ENSMUSG00000026452/ENSMUSG00000027950/ENSMUSG00000028456/ENSMUSG00000029467/ENSMUSG00000030093/ENSMUSG00000031144/ENSMUSG00000031492/ENSMUSG00000032086/ENSMUSG00000032890/ENSMUSG00000033615/ENSMUSG00000035864/ENSMUSG00000039114/ENSMUSG00000045613/ENSMUSG00000058248/ENSMUSG00000063239	17
GO:0002181	cytoplasmic translation	14/1290	76/21092	0.000184422	0.0036402	0.00296792	ENSMUSG00000007892/ENSMUSG00000025362/ENSMUSG00000029614/ENSMUSG00000034892/ENSMUSG00000035150/ENSMUSG00000039001/ENSMUSG00000044533/ENSMUSG00000045128/ENSMUSG00000057322/ENSMUSG00000058600/ENSMUSG00000060938/ENSMUSG00000067288/ENSMUSG00000069049/ENSMUSG00000073702	14
GO:0070570	regulation of neuron projection regeneration	9/1290	35/21092	0.000192961	0.00377968	0.00308164	ENSMUSG00000005533/ENSMUSG00000013236/ENSMUSG00000015829/ENSMUSG00000026235/ENSMUSG00000032011/ENSMUSG00000032340/ENSMUSG00000043811/ENSMUSG00000045287/ENSMUSG00000049612	9
GO:0071604	transforming growth factor beta production	9/1290	35/21092	0.000192961	0.00377968	0.00308164	ENSMUSG00000016494/ENSMUSG00000022257/ENSMUSG00000025321/ENSMUSG00000025958/ENSMUSG00000027087/ENSMUSG00000031007/ENSMUSG00000031778/ENSMUSG00000032487/ENSMUSG00000039239	9
GO:0048167	regulation of synaptic plasticity	39/1290	348/21092	0.000195102	0.00380708	0.00310398	ENSMUSG00000002771/ENSMUSG00000003657/ENSMUSG00000005583/ENSMUSG00000015829/ENSMUSG00000019969/ENSMUSG00000020734/ENSMUSG00000021190/ENSMUSG00000022415/ENSMUSG00000022892/ENSMUSG00000024261/ENSMUSG00000025277/ENSMUSG00000025958/ENSMUSG00000026235/ENSMUSG00000026249/ENSMUSG00000026959/ENSMUSG00000028456/ENSMUSG00000028664/ENSMUSG00000029126/ENSMUSG00000030302/ENSMUSG00000030376/ENSMUSG00000031144/…	39
GO:0031589	cell-substrate adhesion	37/1290	325/21092	0.000205767	0.00399999	0.00326126	ENSMUSG00000001507/ENSMUSG00000002602/ENSMUSG00000002808/ENSMUSG00000003534/ENSMUSG00000003814/ENSMUSG00000014599/ENSMUSG00000017009/ENSMUSG00000020758/ENSMUSG00000021215/ENSMUSG00000022425/ENSMUSG00000023886/ENSMUSG00000023905/ENSMUSG00000025314/ENSMUSG00000026923/ENSMUSG00000027087/ENSMUSG00000027195/ENSMUSG00000028004/ENSMUSG00000031342/ENSMUSG00000031355/ENSMUSG00000031548/ENSMUSG00000031555/…	37
GO:0006605	protein targeting	31/1290	255/21092	0.000206955	0.0040079	0.00326771	ENSMUSG00000001827/ENSMUSG00000019146/ENSMUSG00000019802/ENSMUSG00000021917/ENSMUSG00000022013/ENSMUSG00000022415/ENSMUSG00000024847/ENSMUSG00000027674/ENSMUSG00000027706/ENSMUSG00000027828/ENSMUSG00000028403/ENSMUSG00000029426/ENSMUSG00000030082/ENSMUSG00000030654/ENSMUSG00000030824/ENSMUSG00000035227/ENSMUSG00000036985/ENSMUSG00000039470/ENSMUSG00000040374/ENSMUSG00000040462/ENSMUSG00000042429/…	31
GO:0051954	positive regulation of amine transport	11/1290	51/21092	0.00021174	0.00408516	0.0033307	ENSMUSG00000019969/ENSMUSG00000024261/ENSMUSG00000024462/ENSMUSG00000027568/ENSMUSG00000027950/ENSMUSG00000028004/ENSMUSG00000030310/ENSMUSG00000030654/ENSMUSG00000041380/ENSMUSG00000048142/ENSMUSG00000050556	11
GO:0055067	monovalent inorganic cation homeostasis	21/1290	146/21092	0.000221482	0.0042571	0.00347089	ENSMUSG00000017740/ENSMUSG00000017765/ENSMUSG00000019087/ENSMUSG00000019302/ENSMUSG00000022125/ENSMUSG00000023032/ENSMUSG00000024121/ENSMUSG00000026576/ENSMUSG00000028854/ENSMUSG00000030340/ENSMUSG00000033161/ENSMUSG00000037341/ENSMUSG00000038319/ENSMUSG00000040907/ENSMUSG00000041329/ENSMUSG00000042429/ENSMUSG00000050150/ENSMUSG00000060681/ENSMUSG00000068040/ENSMUSG00000068323/ENSMUSG00000079105	21
GO:0032414	positive regulation of ion transmembrane transporter activity	17/1290	106/21092	0.000232039	0.00442686	0.0036093	ENSMUSG00000017400/ENSMUSG00000019146/ENSMUSG00000026576/ENSMUSG00000027568/ENSMUSG00000028207/ENSMUSG00000028664/ENSMUSG00000028854/ENSMUSG00000032269/ENSMUSG00000035283/ENSMUSG00000035681/ENSMUSG00000039156/ENSMUSG00000039672/ENSMUSG00000040136/ENSMUSG00000041329/ENSMUSG00000047976/ENSMUSG00000058975/ENSMUSG00000096146	17
GO:0046474	glycerophospholipid biosynthetic process	17/1290	106/21092	0.000232039	0.00442686	0.0036093	ENSMUSG00000010607/ENSMUSG00000017721/ENSMUSG00000020828/ENSMUSG00000022561/ENSMUSG00000025495/ENSMUSG00000027357/ENSMUSG00000029154/ENSMUSG00000029330/ENSMUSG00000030682/ENSMUSG00000031545/ENSMUSG00000032883/ENSMUSG00000034254/ENSMUSG00000040774/ENSMUSG00000041380/ENSMUSG00000041653/ENSMUSG00000041958/ENSMUSG00000075703	17
GO:0002062	chondrocyte differentiation	18/1290	116/21092	0.000235406	0.00447445	0.0036481	ENSMUSG00000003316/ENSMUSG00000005514/ENSMUSG00000005583/ENSMUSG00000006800/ENSMUSG00000007613/ENSMUSG00000009207/ENSMUSG00000021796/ENSMUSG00000021974/ENSMUSG00000022324/ENSMUSG00000030093/ENSMUSG00000031668/ENSMUSG00000031993/ENSMUSG00000032440/ENSMUSG00000034612/ENSMUSG00000042116/ENSMUSG00000066324/ENSMUSG00000067336/ENSMUSG00000070436	18
GO:1902003	regulation of amyloid-beta formation	7/1290	22/21092	0.000237876	0.00450473	0.00367278	ENSMUSG00000021248/ENSMUSG00000022037/ENSMUSG00000022892/ENSMUSG00000026235/ENSMUSG00000026833/ENSMUSG00000049313/ENSMUSG00000079037	7
GO:0010632	regulation of epithelial cell migration	28/1290	223/21092	0.000240552	0.00453866	0.00370045	ENSMUSG00000000753/ENSMUSG00000001507/ENSMUSG00000003814/ENSMUSG00000004698/ENSMUSG00000005413/ENSMUSG00000005583/ENSMUSG00000008140/ENSMUSG00000015839/ENSMUSG00000020053/ENSMUSG00000021190/ENSMUSG00000022231/ENSMUSG00000022425/ENSMUSG00000023886/ENSMUSG00000026457/ENSMUSG00000026923/ENSMUSG00000027351/ENSMUSG00000030093/ENSMUSG00000031555/ENSMUSG00000031963/ENSMUSG00000032440/ENSMUSG00000032487/…	28
GO:0042063	gliogenesis	35/1290	304/21092	0.000243428	0.0045662	0.0037229	ENSMUSG00000014599/ENSMUSG00000017167/ENSMUSG00000019969/ENSMUSG00000020053/ENSMUSG00000020758/ENSMUSG00000021756/ENSMUSG00000022037/ENSMUSG00000022324/ENSMUSG00000022425/ENSMUSG00000022892/ENSMUSG00000023915/ENSMUSG00000025314/ENSMUSG00000025958/ENSMUSG00000026235/ENSMUSG00000026249/ENSMUSG00000026923/ENSMUSG00000027303/ENSMUSG00000031778/ENSMUSG00000033006/ENSMUSG00000034220/ENSMUSG00000035596/…	35
GO:0098693	regulation of synaptic vesicle cycle	21/1290	147/21092	0.000243792	0.0045662	0.0037229	ENSMUSG00000021721/ENSMUSG00000024261/ENSMUSG00000026452/ENSMUSG00000027950/ENSMUSG00000028456/ENSMUSG00000029467/ENSMUSG00000030093/ENSMUSG00000031144/ENSMUSG00000031492/ENSMUSG00000032086/ENSMUSG00000032890/ENSMUSG00000033615/ENSMUSG00000035864/ENSMUSG00000039114/ENSMUSG00000040722/ENSMUSG00000045613/ENSMUSG00000051790/ENSMUSG00000058248/ENSMUSG00000063239/ENSMUSG00000068923/ENSMUSG00000070570	21
GO:1900449	regulation of glutamate receptor signaling pathway	11/1290	52/21092	0.000253876	0.00473779	0.0038628	ENSMUSG00000005583/ENSMUSG00000019146/ENSMUSG00000021680/ENSMUSG00000028664/ENSMUSG00000031778/ENSMUSG00000036902/ENSMUSG00000045589/ENSMUSG00000046182/ENSMUSG00000051790/ENSMUSG00000069806/ENSMUSG00000079037	11
GO:0098698	postsynaptic specialization assembly	8/1290	29/21092	0.000258558	0.00480767	0.00391978	ENSMUSG00000013236/ENSMUSG00000025582/ENSMUSG00000031654/ENSMUSG00000033768/ENSMUSG00000047085/ENSMUSG00000051790/ENSMUSG00000060780/ENSMUSG00000071862	8
GO:0014052	regulation of gamma-aminobutyric acid secretion	5/1290	11/21092	0.000287449	0.0052775	0.00430284	ENSMUSG00000024462/ENSMUSG00000027568/ENSMUSG00000030310/ENSMUSG00000038486/ENSMUSG00000041380	5
GO:0019227	neuronal action potential propagation	5/1290	11/21092	0.000287449	0.0052775	0.00430284	ENSMUSG00000017167/ENSMUSG00000019194/ENSMUSG00000020598/ENSMUSG00000055254/ENSMUSG00000064329	5
GO:0098870	action potential propagation	5/1290	11/21092	0.000287449	0.0052775	0.00430284	ENSMUSG00000017167/ENSMUSG00000019194/ENSMUSG00000020598/ENSMUSG00000055254/ENSMUSG00000064329	5
GO:0016125	sterol metabolic process	19/1290	128/21092	0.000287939	0.0052775	0.00430284	ENSMUSG00000003721/ENSMUSG00000005514/ENSMUSG00000021259/ENSMUSG00000022892/ENSMUSG00000024030/ENSMUSG00000024924/ENSMUSG00000026944/ENSMUSG00000030747/ENSMUSG00000031168/ENSMUSG00000031400/ENSMUSG00000031996/ENSMUSG00000032018/ENSMUSG00000032485/ENSMUSG00000038615/ENSMUSG00000039519/ENSMUSG00000040249/ENSMUSG00000040374/ENSMUSG00000041544/ENSMUSG00000049313	19
GO:0001764	neuron migration	24/1290	181/21092	0.000289558	0.0052883	0.00431164	ENSMUSG00000001507/ENSMUSG00000002602/ENSMUSG00000005583/ENSMUSG00000007989/ENSMUSG00000019969/ENSMUSG00000022305/ENSMUSG00000022324/ENSMUSG00000026072/ENSMUSG00000026587/ENSMUSG00000026833/ENSMUSG00000030077/ENSMUSG00000031517/ENSMUSG00000032340/ENSMUSG00000036606/ENSMUSG00000037251/ENSMUSG00000038331/ENSMUSG00000040374/ENSMUSG00000047414/ENSMUSG00000049001/ENSMUSG00000053024/ENSMUSG00000055254/…	24
GO:1902803	regulation of synaptic vesicle transport	17/1290	108/21092	0.000291762	0.00530965	0.00432905	ENSMUSG00000021721/ENSMUSG00000024261/ENSMUSG00000026452/ENSMUSG00000027950/ENSMUSG00000028456/ENSMUSG00000029467/ENSMUSG00000030093/ENSMUSG00000031144/ENSMUSG00000031492/ENSMUSG00000032086/ENSMUSG00000032890/ENSMUSG00000033615/ENSMUSG00000035864/ENSMUSG00000039114/ENSMUSG00000045613/ENSMUSG00000058248/ENSMUSG00000063239	17
GO:0010107	potassium ion import	10/1290	45/21092	0.000315252	0.00571687	0.00466106	ENSMUSG00000017740/ENSMUSG00000017765/ENSMUSG00000026576/ENSMUSG00000033161/ENSMUSG00000039672/ENSMUSG00000040907/ENSMUSG00000041329/ENSMUSG00000044216/ENSMUSG00000079436/ENSMUSG00000096146	10
GO:0006022	aminoglycan metabolic process	16/1290	99/21092	0.00032041	0.00578994	0.00472064	ENSMUSG00000010047/ENSMUSG00000017929/ENSMUSG00000021504/ENSMUSG00000025232/ENSMUSG00000027198/ENSMUSG00000027221/ENSMUSG00000032997/ENSMUSG00000034612/ENSMUSG00000036599/ENSMUSG00000049001/ENSMUSG00000050796/ENSMUSG00000054162/ENSMUSG00000058297/ENSMUSG00000062778/ENSMUSG00000066324/ENSMUSG00000071649	16
GO:0071577	zinc ion transmembrane transport	7/1290	23/21092	0.000323991	0.00583411	0.00475665	ENSMUSG00000005802/ENSMUSG00000024270/ENSMUSG00000025986/ENSMUSG00000029151/ENSMUSG00000041654/ENSMUSG00000046822/ENSMUSG00000052310	7
GO:0035640	exploration behavior	8/1290	30/21092	0.000333819	0.00594847	0.00484989	ENSMUSG00000001507/ENSMUSG00000015829/ENSMUSG00000021721/ENSMUSG00000028351/ENSMUSG00000030077/ENSMUSG00000035000/ENSMUSG00000051790/ENSMUSG00000060780	8
GO:0099560	synaptic membrane adhesion	8/1290	30/21092	0.000333819	0.00594847	0.00484989	ENSMUSG00000013236/ENSMUSG00000025370/ENSMUSG00000029309/ENSMUSG00000031119/ENSMUSG00000036422/ENSMUSG00000047085/ENSMUSG00000048915/ENSMUSG00000051379	8
GO:1905898	positive regulation of response to endoplasmic reticulum stress	8/1290	30/21092	0.000333819	0.00594847	0.00484989	ENSMUSG00000002015/ENSMUSG00000013858/ENSMUSG00000017707/ENSMUSG00000020484/ENSMUSG00000026663/ENSMUSG00000031668/ENSMUSG00000031770/ENSMUSG00000037720	8
GO:0051668	localization within membrane	24/1290	183/21092	0.000341551	0.0060652	0.00494506	ENSMUSG00000013662/ENSMUSG00000019146/ENSMUSG00000021721/ENSMUSG00000025468/ENSMUSG00000025582/ENSMUSG00000026966/ENSMUSG00000027253/ENSMUSG00000027737/ENSMUSG00000028020/ENSMUSG00000028614/ENSMUSG00000029048/ENSMUSG00000029126/ENSMUSG00000031119/ENSMUSG00000032011/ENSMUSG00000032336/ENSMUSG00000033615/ENSMUSG00000033768/ENSMUSG00000038555/ENSMUSG00000039952/ENSMUSG00000039953/ENSMUSG00000046182/…	24
GO:0001666	response to hypoxia	26/1290	206/21092	0.000363674	0.00642604	0.00523926	ENSMUSG00000000214/ENSMUSG00000004328/ENSMUSG00000005374/ENSMUSG00000005413/ENSMUSG00000015839/ENSMUSG00000016494/ENSMUSG00000020048/ENSMUSG00000020828/ENSMUSG00000021253/ENSMUSG00000023010/ENSMUSG00000024924/ENSMUSG00000025130/ENSMUSG00000026576/ENSMUSG00000026923/ENSMUSG00000027950/ENSMUSG00000028854/ENSMUSG00000032115/ENSMUSG00000032485/ENSMUSG00000032648/ENSMUSG00000035000/ENSMUSG00000039239/…	26
GO:0001942	hair follicle development	17/1290	110/21092	0.000364376	0.00642604	0.00523926	ENSMUSG00000000532/ENSMUSG00000001420/ENSMUSG00000007989/ENSMUSG00000019969/ENSMUSG00000021477/ENSMUSG00000026185/ENSMUSG00000026923/ENSMUSG00000027253/ENSMUSG00000028403/ENSMUSG00000032487/ENSMUSG00000033792/ENSMUSG00000034854/ENSMUSG00000039239/ENSMUSG00000041324/ENSMUSG00000043207/ENSMUSG00000060798/ENSMUSG00000071847	17
GO:0030203	glycosaminoglycan metabolic process	14/1290	81/21092	0.000367857	0.00646521	0.0052712	ENSMUSG00000010047/ENSMUSG00000021504/ENSMUSG00000025232/ENSMUSG00000027198/ENSMUSG00000027221/ENSMUSG00000032997/ENSMUSG00000034612/ENSMUSG00000036599/ENSMUSG00000049001/ENSMUSG00000050796/ENSMUSG00000054162/ENSMUSG00000058297/ENSMUSG00000066324/ENSMUSG00000071649	14
GO:2001259	positive regulation of cation channel activity	13/1290	72/21092	0.000380353	0.00662798	0.00540391	ENSMUSG00000017400/ENSMUSG00000019146/ENSMUSG00000027568/ENSMUSG00000028207/ENSMUSG00000028664/ENSMUSG00000035283/ENSMUSG00000035681/ENSMUSG00000039156/ENSMUSG00000039672/ENSMUSG00000040136/ENSMUSG00000047976/ENSMUSG00000058975/ENSMUSG00000096146	13
GO:0071242	cellular response to ammonium ion	10/1290	46/21092	0.000380993	0.00662798	0.00540391	ENSMUSG00000007653/ENSMUSG00000010803/ENSMUSG00000020436/ENSMUSG00000021680/ENSMUSG00000022587/ENSMUSG00000027950/ENSMUSG00000032773/ENSMUSG00000033676/ENSMUSG00000045613/ENSMUSG00000046159	10
GO:1900271	regulation of long-term synaptic potentiation	10/1290	46/21092	0.000380993	0.00662798	0.00540391	ENSMUSG00000003657/ENSMUSG00000021190/ENSMUSG00000022892/ENSMUSG00000025958/ENSMUSG00000026235/ENSMUSG00000028664/ENSMUSG00000029126/ENSMUSG00000035283/ENSMUSG00000042429/ENSMUSG00000079037	10
GO:0006694	steroid biosynthetic process	21/1290	152/21092	0.000387537	0.00671904	0.00547816	ENSMUSG00000003721/ENSMUSG00000005514/ENSMUSG00000005533/ENSMUSG00000016194/ENSMUSG00000018167/ENSMUSG00000020053/ENSMUSG00000021594/ENSMUSG00000024030/ENSMUSG00000027195/ENSMUSG00000029311/ENSMUSG00000030772/ENSMUSG00000030792/ENSMUSG00000031168/ENSMUSG00000031400/ENSMUSG00000031708/ENSMUSG00000032018/ENSMUSG00000032485/ENSMUSG00000033161/ENSMUSG00000039519/ENSMUSG00000040374/ENSMUSG00000048583	21
GO:0042445	hormone metabolic process	26/1290	207/21092	0.000392258	0.00677801	0.00552623	ENSMUSG00000005514/ENSMUSG00000005533/ENSMUSG00000016194/ENSMUSG00000018167/ENSMUSG00000020053/ENSMUSG00000021587/ENSMUSG00000021594/ENSMUSG00000021680/ENSMUSG00000021919/ENSMUSG00000023236/ENSMUSG00000024990/ENSMUSG00000027419/ENSMUSG00000029311/ENSMUSG00000030772/ENSMUSG00000030792/ENSMUSG00000031007/ENSMUSG00000033161/ENSMUSG00000037852/ENSMUSG00000039278/ENSMUSG00000043207/ENSMUSG00000048583/…	26
GO:0048679	regulation of axon regeneration	8/1290	31/21092	0.000426011	0.00731201	0.00596161	ENSMUSG00000005533/ENSMUSG00000013236/ENSMUSG00000015829/ENSMUSG00000026235/ENSMUSG00000032340/ENSMUSG00000043811/ENSMUSG00000045287/ENSMUSG00000049612	8
GO:0086010	membrane depolarization during action potential	8/1290	31/21092	0.000426011	0.00731201	0.00596161	ENSMUSG00000019194/ENSMUSG00000022416/ENSMUSG00000023033/ENSMUSG00000038319/ENSMUSG00000046480/ENSMUSG00000049281/ENSMUSG00000064329/ENSMUSG00000070304	8
GO:0051705	multi-organism behavior	13/1290	73/21092	0.000437247	0.00747984	0.00609845	ENSMUSG00000021680/ENSMUSG00000022892/ENSMUSG00000026959/ENSMUSG00000027950/ENSMUSG00000028351/ENSMUSG00000028444/ENSMUSG00000031364/ENSMUSG00000031996/ENSMUSG00000033768/ENSMUSG00000051790/ENSMUSG00000053754/ENSMUSG00000055639/ENSMUSG00000091387	13
GO:0022404	molting cycle process	17/1290	112/21092	0.000452109	0.0076575	0.0062433	ENSMUSG00000000532/ENSMUSG00000001420/ENSMUSG00000007989/ENSMUSG00000019969/ENSMUSG00000021477/ENSMUSG00000026185/ENSMUSG00000026923/ENSMUSG00000027253/ENSMUSG00000028403/ENSMUSG00000032487/ENSMUSG00000033792/ENSMUSG00000034854/ENSMUSG00000039239/ENSMUSG00000041324/ENSMUSG00000043207/ENSMUSG00000060798/ENSMUSG00000071847	17
GO:0022405	hair cycle process	17/1290	112/21092	0.000452109	0.0076575	0.0062433	ENSMUSG00000000532/ENSMUSG00000001420/ENSMUSG00000007989/ENSMUSG00000019969/ENSMUSG00000021477/ENSMUSG00000026185/ENSMUSG00000026923/ENSMUSG00000027253/ENSMUSG00000028403/ENSMUSG00000032487/ENSMUSG00000033792/ENSMUSG00000034854/ENSMUSG00000039239/ENSMUSG00000041324/ENSMUSG00000043207/ENSMUSG00000060798/ENSMUSG00000071847	17
GO:0098773	skin epidermis development	17/1290	112/21092	0.000452109	0.0076575	0.0062433	ENSMUSG00000000532/ENSMUSG00000001420/ENSMUSG00000007989/ENSMUSG00000019969/ENSMUSG00000021477/ENSMUSG00000026185/ENSMUSG00000026923/ENSMUSG00000027253/ENSMUSG00000028403/ENSMUSG00000032487/ENSMUSG00000033792/ENSMUSG00000034854/ENSMUSG00000039239/ENSMUSG00000041324/ENSMUSG00000043207/ENSMUSG00000060798/ENSMUSG00000071847	17
GO:0043542	endothelial cell migration	25/1290	198/21092	0.000464596	0.00784312	0.00639463	ENSMUSG00000000753/ENSMUSG00000003814/ENSMUSG00000004698/ENSMUSG00000005413/ENSMUSG00000005583/ENSMUSG00000007613/ENSMUSG00000008140/ENSMUSG00000015839/ENSMUSG00000020053/ENSMUSG00000021190/ENSMUSG00000022231/ENSMUSG00000023886/ENSMUSG00000026923/ENSMUSG00000027087/ENSMUSG00000027351/ENSMUSG00000027935/ENSMUSG00000030093/ENSMUSG00000031963/ENSMUSG00000032487/ENSMUSG00000033278/ENSMUSG00000034730/…	25
GO:0019471	4-hydroxyproline metabolic process	5/1290	12/21092	0.000467975	0.00787425	0.00642002	ENSMUSG00000006675/ENSMUSG00000019916/ENSMUSG00000021831/ENSMUSG00000025130/ENSMUSG00000057069	5
GO:0006888	ER to Golgi vesicle-mediated transport	18/1290	123/21092	0.000490348	0.00818568	0.00667393	ENSMUSG00000001576/ENSMUSG00000002015/ENSMUSG00000002778/ENSMUSG00000004394/ENSMUSG00000005881/ENSMUSG00000020650/ENSMUSG00000021248/ENSMUSG00000021484/ENSMUSG00000024487/ENSMUSG00000029390/ENSMUSG00000029616/ENSMUSG00000030588/ENSMUSG00000032115/ENSMUSG00000033184/ENSMUSG00000037075/ENSMUSG00000049313/ENSMUSG00000058569/ENSMUSG00000063406	18
GO:0007187	G protein-coupled receptor signaling pathway, coupled to cyclic nucleotide second messenger	28/1290	233/21092	0.000494403	0.00818568	0.00667393	ENSMUSG00000004207/ENSMUSG00000005580/ENSMUSG00000006651/ENSMUSG00000013033/ENSMUSG00000021194/ENSMUSG00000021721/ENSMUSG00000024462/ENSMUSG00000027335/ENSMUSG00000028004/ENSMUSG00000028782/ENSMUSG00000028971/ENSMUSG00000032773/ENSMUSG00000034730/ENSMUSG00000034881/ENSMUSG00000035283/ENSMUSG00000039358/ENSMUSG00000041046/ENSMUSG00000041380/ENSMUSG00000042429/ENSMUSG00000044288/ENSMUSG00000045613/…	28
GO:0007585	respiratory gaseous exchange	11/1290	56/21092	0.000500021	0.00818568	0.00667393	ENSMUSG00000008763/ENSMUSG00000021065/ENSMUSG00000025579/ENSMUSG00000026959/ENSMUSG00000027568/ENSMUSG00000034612/ENSMUSG00000037369/ENSMUSG00000038718/ENSMUSG00000042429/ENSMUSG00000051790/ENSMUSG00000055639	11
GO:0009247	glycolipid biosynthetic process	11/1290	56/21092	0.000500021	0.00818568	0.00667393	ENSMUSG00000006731/ENSMUSG00000010607/ENSMUSG00000017721/ENSMUSG00000022561/ENSMUSG00000028381/ENSMUSG00000029154/ENSMUSG00000033849/ENSMUSG00000034780/ENSMUSG00000041958/ENSMUSG00000056124/ENSMUSG00000056812	11
GO:0019216	regulation of lipid metabolic process	36/1290	328/21092	0.000500585	0.00818568	0.00667393	ENSMUSG00000003721/ENSMUSG00000004207/ENSMUSG00000005514/ENSMUSG00000005533/ENSMUSG00000020053/ENSMUSG00000021556/ENSMUSG00000021770/ENSMUSG00000022013/ENSMUSG00000024030/ENSMUSG00000024981/ENSMUSG00000025277/ENSMUSG00000025958/ENSMUSG00000026097/ENSMUSG00000026457/ENSMUSG00000028661/ENSMUSG00000030747/ENSMUSG00000030772/ENSMUSG00000030792/ENSMUSG00000031668/ENSMUSG00000032485/ENSMUSG00000032487/…	36
GO:0010594	regulation of endothelial cell migration	21/1290	155/21092	0.000505412	0.00818568	0.00667393	ENSMUSG00000000753/ENSMUSG00000003814/ENSMUSG00000004698/ENSMUSG00000005413/ENSMUSG00000005583/ENSMUSG00000008140/ENSMUSG00000015839/ENSMUSG00000020053/ENSMUSG00000021190/ENSMUSG00000022231/ENSMUSG00000023886/ENSMUSG00000026923/ENSMUSG00000027351/ENSMUSG00000030093/ENSMUSG00000031963/ENSMUSG00000032487/ENSMUSG00000033278/ENSMUSG00000034730/ENSMUSG00000034881/ENSMUSG00000048583/ENSMUSG00000067336	21
GO:0006688	glycosphingolipid biosynthetic process	6/1290	18/21092	0.000507219	0.00818568	0.00667393	ENSMUSG00000006731/ENSMUSG00000028381/ENSMUSG00000033849/ENSMUSG00000034780/ENSMUSG00000056124/ENSMUSG00000056812	6
GO:0015812	gamma-aminobutyric acid transport	6/1290	18/21092	0.000507219	0.00818568	0.00667393	ENSMUSG00000024462/ENSMUSG00000027568/ENSMUSG00000030310/ENSMUSG00000037771/ENSMUSG00000038486/ENSMUSG00000041380	6
GO:0022010	central nervous system myelination	6/1290	18/21092	0.000507219	0.00818568	0.00667393	ENSMUSG00000017167/ENSMUSG00000022037/ENSMUSG00000033006/ENSMUSG00000036634/ENSMUSG00000049612/ENSMUSG00000053024	6
GO:0032291	axon ensheathment in central nervous system	6/1290	18/21092	0.000507219	0.00818568	0.00667393	ENSMUSG00000017167/ENSMUSG00000022037/ENSMUSG00000033006/ENSMUSG00000036634/ENSMUSG00000049612/ENSMUSG00000053024	6
GO:0090030	regulation of steroid hormone biosynthetic process	6/1290	18/21092	0.000507219	0.00818568	0.00667393	ENSMUSG00000005514/ENSMUSG00000005533/ENSMUSG00000020053/ENSMUSG00000030772/ENSMUSG00000033161/ENSMUSG00000048583	6
GO:0099150	regulation of postsynaptic specialization assembly	6/1290	18/21092	0.000507219	0.00818568	0.00667393	ENSMUSG00000013236/ENSMUSG00000025582/ENSMUSG00000031654/ENSMUSG00000047085/ENSMUSG00000060780/ENSMUSG00000071862	6
GO:0150052	regulation of postsynapse assembly	6/1290	18/21092	0.000507219	0.00818568	0.00667393	ENSMUSG00000013236/ENSMUSG00000025582/ENSMUSG00000031654/ENSMUSG00000047085/ENSMUSG00000060780/ENSMUSG00000071862	6
GO:0061387	regulation of extent of cell growth	18/1290	124/21092	0.000541467	0.00871099	0.00710223	ENSMUSG00000001227/ENSMUSG00000013236/ENSMUSG00000015829/ENSMUSG00000022231/ENSMUSG00000023905/ENSMUSG00000026833/ENSMUSG00000029765/ENSMUSG00000036264/ENSMUSG00000036634/ENSMUSG00000038264/ENSMUSG00000038777/ENSMUSG00000043811/ENSMUSG00000045039/ENSMUSG00000048915/ENSMUSG00000049612/ENSMUSG00000051243/ENSMUSG00000063531/ENSMUSG00000067336	18
GO:0010001	glial cell differentiation	27/1290	223/21092	0.000549217	0.00880807	0.00718138	ENSMUSG00000017167/ENSMUSG00000019969/ENSMUSG00000020053/ENSMUSG00000020758/ENSMUSG00000021756/ENSMUSG00000022037/ENSMUSG00000022425/ENSMUSG00000022892/ENSMUSG00000023915/ENSMUSG00000025314/ENSMUSG00000026235/ENSMUSG00000026249/ENSMUSG00000026923/ENSMUSG00000027303/ENSMUSG00000033006/ENSMUSG00000034220/ENSMUSG00000036634/ENSMUSG00000036766/ENSMUSG00000039952/ENSMUSG00000040249/ENSMUSG00000049556/…	27
GO:0048709	oligodendrocyte differentiation	15/1290	94/21092	0.000559754	0.00894908	0.00729635	ENSMUSG00000017167/ENSMUSG00000022037/ENSMUSG00000022425/ENSMUSG00000023915/ENSMUSG00000025314/ENSMUSG00000026923/ENSMUSG00000027303/ENSMUSG00000033006/ENSMUSG00000036634/ENSMUSG00000039952/ENSMUSG00000049556/ENSMUSG00000049612/ENSMUSG00000053024/ENSMUSG00000055254/ENSMUSG00000079487	15
GO:0010631	epithelial cell migration	32/1290	282/21092	0.000566391	0.00902707	0.00735993	ENSMUSG00000000753/ENSMUSG00000001507/ENSMUSG00000003814/ENSMUSG00000004698/ENSMUSG00000005413/ENSMUSG00000005583/ENSMUSG00000007613/ENSMUSG00000008140/ENSMUSG00000015839/ENSMUSG00000020053/ENSMUSG00000021190/ENSMUSG00000022231/ENSMUSG00000022425/ENSMUSG00000023886/ENSMUSG00000026457/ENSMUSG00000026923/ENSMUSG00000027087/ENSMUSG00000027351/ENSMUSG00000027935/ENSMUSG00000030093/ENSMUSG00000031555/…	32
GO:0042552	myelination	20/1290	146/21092	0.000589434	0.00936238	0.00763331	ENSMUSG00000017167/ENSMUSG00000020758/ENSMUSG00000022037/ENSMUSG00000023915/ENSMUSG00000025232/ENSMUSG00000027312/ENSMUSG00000027375/ENSMUSG00000030342/ENSMUSG00000031668/ENSMUSG00000033006/ENSMUSG00000034220/ENSMUSG00000036634/ENSMUSG00000039952/ENSMUSG00000049612/ENSMUSG00000050947/ENSMUSG00000053024/ENSMUSG00000055254/ENSMUSG00000055782/ENSMUSG00000071176/ENSMUSG00000095139	20
GO:0006855	drug transmembrane transport	12/1290	66/21092	0.000591078	0.00936238	0.00763331	ENSMUSG00000001827/ENSMUSG00000005089/ENSMUSG00000019935/ENSMUSG00000019969/ENSMUSG00000024935/ENSMUSG00000024990/ENSMUSG00000027568/ENSMUSG00000027737/ENSMUSG00000030654/ENSMUSG00000032328/ENSMUSG00000035199/ENSMUSG00000041313	12
GO:0043266	regulation of potassium ion transport	16/1290	105/21092	0.000628943	0.0099315	0.00809733	ENSMUSG00000026576/ENSMUSG00000031930/ENSMUSG00000035681/ENSMUSG00000036902/ENSMUSG00000038319/ENSMUSG00000039672/ENSMUSG00000040136/ENSMUSG00000040164/ENSMUSG00000041329/ENSMUSG00000042429/ENSMUSG00000047976/ENSMUSG00000050947/ENSMUSG00000050963/ENSMUSG00000058975/ENSMUSG00000061576/ENSMUSG00000079037	16
GO:0090132	epithelium migration	32/1290	284/21092	0.000639765	0.0100714	0.00821138	ENSMUSG00000000753/ENSMUSG00000001507/ENSMUSG00000003814/ENSMUSG00000004698/ENSMUSG00000005413/ENSMUSG00000005583/ENSMUSG00000007613/ENSMUSG00000008140/ENSMUSG00000015839/ENSMUSG00000020053/ENSMUSG00000021190/ENSMUSG00000022231/ENSMUSG00000022425/ENSMUSG00000023886/ENSMUSG00000026457/ENSMUSG00000026923/ENSMUSG00000027087/ENSMUSG00000027351/ENSMUSG00000027935/ENSMUSG00000030093/ENSMUSG00000031555/…	32
GO:0048841	regulation of axon extension involved in axon guidance	8/1290	33/21092	0.000672277	0.0105508	0.00860228	ENSMUSG00000001227/ENSMUSG00000022231/ENSMUSG00000029765/ENSMUSG00000038264/ENSMUSG00000038777/ENSMUSG00000045039/ENSMUSG00000063531/ENSMUSG00000067336	8
GO:0010256	endomembrane system organization	38/1290	358/21092	0.000677545	0.0105993	0.0086418	ENSMUSG00000000058/ENSMUSG00000004394/ENSMUSG00000009207/ENSMUSG00000014867/ENSMUSG00000018171/ENSMUSG00000020634/ENSMUSG00000021248/ENSMUSG00000021484/ENSMUSG00000022037/ENSMUSG00000022257/ENSMUSG00000022415/ENSMUSG00000024261/ENSMUSG00000024758/ENSMUSG00000025958/ENSMUSG00000026204/ENSMUSG00000026249/ENSMUSG00000026466/ENSMUSG00000029390/ENSMUSG00000029467/ENSMUSG00000030082/ENSMUSG00000030095/…	38
GO:0008202	steroid metabolic process	32/1290	285/21092	0.000679495	0.0105993	0.0086418	ENSMUSG00000003721/ENSMUSG00000005514/ENSMUSG00000005533/ENSMUSG00000016194/ENSMUSG00000018167/ENSMUSG00000020053/ENSMUSG00000021259/ENSMUSG00000021594/ENSMUSG00000022892/ENSMUSG00000024030/ENSMUSG00000024924/ENSMUSG00000026944/ENSMUSG00000027195/ENSMUSG00000029311/ENSMUSG00000030747/ENSMUSG00000030772/ENSMUSG00000030792/ENSMUSG00000031168/ENSMUSG00000031400/ENSMUSG00000031708/ENSMUSG00000031996/…	32
GO:1901016	regulation of potassium ion transmembrane transporter activity	11/1290	58/21092	0.000683569	0.0106305	0.00866727	ENSMUSG00000026576/ENSMUSG00000031930/ENSMUSG00000035681/ENSMUSG00000036902/ENSMUSG00000039672/ENSMUSG00000040136/ENSMUSG00000040164/ENSMUSG00000041329/ENSMUSG00000047976/ENSMUSG00000050963/ENSMUSG00000058975	11
GO:0106027	neuron projection organization	15/1290	96/21092	0.000702765	0.0108369	0.00883549	ENSMUSG00000001507/ENSMUSG00000005533/ENSMUSG00000019969/ENSMUSG00000021190/ENSMUSG00000022892/ENSMUSG00000026235/ENSMUSG00000026959/ENSMUSG00000028664/ENSMUSG00000030093/ENSMUSG00000032537/ENSMUSG00000040907/ENSMUSG00000054693/ENSMUSG00000055782/ENSMUSG00000067768/ENSMUSG00000079037	15
GO:0006883	cellular sodium ion homeostasis	6/1290	19/21092	0.000703172	0.0108369	0.00883549	ENSMUSG00000026576/ENSMUSG00000028854/ENSMUSG00000033161/ENSMUSG00000040907/ENSMUSG00000041329/ENSMUSG00000079105	6
GO:1905874	regulation of postsynaptic density organization	6/1290	19/21092	0.000703172	0.0108369	0.00883549	ENSMUSG00000013236/ENSMUSG00000025582/ENSMUSG00000031654/ENSMUSG00000047085/ENSMUSG00000060780/ENSMUSG00000071862	6
GO:0090130	tissue migration	32/1290	286/21092	0.000721379	0.0110646	0.00902113	ENSMUSG00000000753/ENSMUSG00000001507/ENSMUSG00000003814/ENSMUSG00000004698/ENSMUSG00000005413/ENSMUSG00000005583/ENSMUSG00000007613/ENSMUSG00000008140/ENSMUSG00000015839/ENSMUSG00000020053/ENSMUSG00000021190/ENSMUSG00000022231/ENSMUSG00000022425/ENSMUSG00000023886/ENSMUSG00000026457/ENSMUSG00000026923/ENSMUSG00000027087/ENSMUSG00000027351/ENSMUSG00000027935/ENSMUSG00000030093/ENSMUSG00000031555/…	32
GO:0006983	ER overload response	5/1290	13/21092	0.000722258	0.0110646	0.00902113	ENSMUSG00000026864/ENSMUSG00000031668/ENSMUSG00000046062/ENSMUSG00000052428/ENSMUSG00000075701	5
GO:0003085	negative regulation of systemic arterial blood pressure	7/1290	26/21092	0.000739688	0.0112979	0.00921134	ENSMUSG00000027335/ENSMUSG00000027568/ENSMUSG00000031400/ENSMUSG00000035283/ENSMUSG00000042429/ENSMUSG00000058488/ENSMUSG00000067336	7
GO:0032890	regulation of organic acid transport	13/1290	77/21092	0.000742452	0.0113064	0.00921832	ENSMUSG00000019969/ENSMUSG00000020333/ENSMUSG00000024261/ENSMUSG00000024462/ENSMUSG00000024981/ENSMUSG00000027568/ENSMUSG00000030310/ENSMUSG00000030654/ENSMUSG00000035199/ENSMUSG00000038486/ENSMUSG00000041380/ENSMUSG00000042429/ENSMUSG00000044014	13
GO:0051271	negative regulation of cellular component movement	34/1290	311/21092	0.000757412	0.0115001	0.00937625	ENSMUSG00000000753/ENSMUSG00000001227/ENSMUSG00000003814/ENSMUSG00000005583/ENSMUSG00000010047/ENSMUSG00000015839/ENSMUSG00000021796/ENSMUSG00000022231/ENSMUSG00000025277/ENSMUSG00000025314/ENSMUSG00000026185/ENSMUSG00000026457/ENSMUSG00000026833/ENSMUSG00000026834/ENSMUSG00000026923/ENSMUSG00000027351/ENSMUSG00000030342/ENSMUSG00000031548/ENSMUSG00000031778/ENSMUSG00000032011/ENSMUSG00000033278/…	34
GO:0007272	ensheathment of neurons	20/1290	149/21092	0.000765872	0.0115602	0.0094252	ENSMUSG00000017167/ENSMUSG00000020758/ENSMUSG00000022037/ENSMUSG00000023915/ENSMUSG00000025232/ENSMUSG00000027312/ENSMUSG00000027375/ENSMUSG00000030342/ENSMUSG00000031668/ENSMUSG00000033006/ENSMUSG00000034220/ENSMUSG00000036634/ENSMUSG00000039952/ENSMUSG00000049612/ENSMUSG00000050947/ENSMUSG00000053024/ENSMUSG00000055254/ENSMUSG00000055782/ENSMUSG00000071176/ENSMUSG00000095139	20
GO:0008366	axon ensheathment	20/1290	149/21092	0.000765872	0.0115602	0.0094252	ENSMUSG00000017167/ENSMUSG00000020758/ENSMUSG00000022037/ENSMUSG00000023915/ENSMUSG00000025232/ENSMUSG00000027312/ENSMUSG00000027375/ENSMUSG00000030342/ENSMUSG00000031668/ENSMUSG00000033006/ENSMUSG00000034220/ENSMUSG00000036634/ENSMUSG00000039952/ENSMUSG00000049612/ENSMUSG00000050947/ENSMUSG00000053024/ENSMUSG00000055254/ENSMUSG00000055782/ENSMUSG00000071176/ENSMUSG00000095139	20
GO:0009636	response to toxic substance	36/1290	336/21092	0.000780792	0.0117508	0.00958064	ENSMUSG00000000214/ENSMUSG00000002602/ENSMUSG00000004207/ENSMUSG00000005413/ENSMUSG00000005533/ENSMUSG00000005802/ENSMUSG00000015839/ENSMUSG00000019194/ENSMUSG00000020053/ENSMUSG00000020396/ENSMUSG00000020828/ENSMUSG00000021215/ENSMUSG00000021680/ENSMUSG00000023017/ENSMUSG00000023033/ENSMUSG00000026959/ENSMUSG00000027107/ENSMUSG00000027737/ENSMUSG00000027950/ENSMUSG00000029076/ENSMUSG00000029151/…	36
GO:2001233	regulation of apoptotic signaling pathway	42/1290	411/21092	0.00079034	0.0118597	0.00966944	ENSMUSG00000000787/ENSMUSG00000002015/ENSMUSG00000002342/ENSMUSG00000005413/ENSMUSG00000007613/ENSMUSG00000010047/ENSMUSG00000015839/ENSMUSG00000017707/ENSMUSG00000019969/ENSMUSG00000020044/ENSMUSG00000020053/ENSMUSG00000020484/ENSMUSG00000022037/ENSMUSG00000022564/ENSMUSG00000023010/ENSMUSG00000023011/ENSMUSG00000023905/ENSMUSG00000024807/ENSMUSG00000024981/ENSMUSG00000025130/ENSMUSG00000026223/…	42
GO:0099601	regulation of neurotransmitter receptor activity	11/1290	59/21092	0.00079449	0.0118872	0.00969187	ENSMUSG00000005583/ENSMUSG00000019146/ENSMUSG00000021680/ENSMUSG00000022594/ENSMUSG00000025582/ENSMUSG00000028664/ENSMUSG00000036902/ENSMUSG00000046182/ENSMUSG00000051790/ENSMUSG00000059991/ENSMUSG00000069806	11
GO:1901381	positive regulation of potassium ion transmembrane transport	9/1290	42/21092	0.000828037	0.0123532	0.0100717	ENSMUSG00000026576/ENSMUSG00000035681/ENSMUSG00000038319/ENSMUSG00000040136/ENSMUSG00000041329/ENSMUSG00000047976/ENSMUSG00000050947/ENSMUSG00000058975/ENSMUSG00000061576	9
GO:0071277	cellular response to calcium ion	13/1290	78/21092	0.000841927	0.012524	0.010211	ENSMUSG00000004961/ENSMUSG00000005583/ENSMUSG00000021190/ENSMUSG00000021680/ENSMUSG00000024261/ENSMUSG00000026452/ENSMUSG00000027220/ENSMUSG00000028207/ENSMUSG00000030731/ENSMUSG00000035864/ENSMUSG00000049303/ENSMUSG00000058248/ENSMUSG00000068923	13
GO:0021782	glial cell development	15/1290	98/21092	0.000875684	0.0129885	0.0105897	ENSMUSG00000017167/ENSMUSG00000019969/ENSMUSG00000020758/ENSMUSG00000022037/ENSMUSG00000022892/ENSMUSG00000033006/ENSMUSG00000036634/ENSMUSG00000039952/ENSMUSG00000040249/ENSMUSG00000049612/ENSMUSG00000053024/ENSMUSG00000055254/ENSMUSG00000071176/ENSMUSG00000079487/ENSMUSG00000095139	15
GO:1904377	positive regulation of protein localization to cell periphery	12/1290	69/21092	0.000893897	0.0132204	0.0107788	ENSMUSG00000001507/ENSMUSG00000006373/ENSMUSG00000017400/ENSMUSG00000019146/ENSMUSG00000028664/ENSMUSG00000029048/ENSMUSG00000032883/ENSMUSG00000040249/ENSMUSG00000041046/ENSMUSG00000061576/ENSMUSG00000079037/ENSMUSG00000096146	12
GO:0033619	membrane protein proteolysis	10/1290	51/21092	0.000904378	0.0132988	0.0108427	ENSMUSG00000019969/ENSMUSG00000020044/ENSMUSG00000026778/ENSMUSG00000029550/ENSMUSG00000030110/ENSMUSG00000031555/ENSMUSG00000032086/ENSMUSG00000035206/ENSMUSG00000039952/ENSMUSG00000054693	10
GO:0043268	positive regulation of potassium ion transport	10/1290	51/21092	0.000904378	0.0132988	0.0108427	ENSMUSG00000026576/ENSMUSG00000035681/ENSMUSG00000038319/ENSMUSG00000040136/ENSMUSG00000041329/ENSMUSG00000042429/ENSMUSG00000047976/ENSMUSG00000050947/ENSMUSG00000058975/ENSMUSG00000061576	10
GO:0001655	urogenital system development	36/1290	339/21092	0.000917061	0.0134467	0.0109634	ENSMUSG00000000753/ENSMUSG00000001504/ENSMUSG00000001507/ENSMUSG00000003402/ENSMUSG00000004207/ENSMUSG00000005268/ENSMUSG00000005533/ENSMUSG00000005583/ENSMUSG00000006800/ENSMUSG00000007613/ENSMUSG00000007888/ENSMUSG00000019802/ENSMUSG00000020053/ENSMUSG00000020758/ENSMUSG00000024990/ENSMUSG00000024998/ENSMUSG00000025352/ENSMUSG00000026235/ENSMUSG00000026836/ENSMUSG00000026923/ENSMUSG00000027204/…	36
GO:0086003	cardiac muscle cell contraction	11/1290	60/21092	0.000919925	0.0134503	0.0109663	ENSMUSG00000019194/ENSMUSG00000033161/ENSMUSG00000035283/ENSMUSG00000038319/ENSMUSG00000039672/ENSMUSG00000042429/ENSMUSG00000046480/ENSMUSG00000049281/ENSMUSG00000064329/ENSMUSG00000068457/ENSMUSG00000070304	11
GO:0010876	lipid localization	38/1290	364/21092	0.000925548	0.0134682	0.0109808	ENSMUSG00000004207/ENSMUSG00000006731/ENSMUSG00000018167/ENSMUSG00000018800/ENSMUSG00000020333/ENSMUSG00000024030/ENSMUSG00000024130/ENSMUSG00000024924/ENSMUSG00000024981/ENSMUSG00000024990/ENSMUSG00000025232/ENSMUSG00000026834/ENSMUSG00000026944/ENSMUSG00000027087/ENSMUSG00000027546/ENSMUSG00000027568/ENSMUSG00000028749/ENSMUSG00000030235/ENSMUSG00000030741/ENSMUSG00000030747/ENSMUSG00000032120/…	38
GO:0030308	negative regulation of cell growth	24/1290	196/21092	0.000926395	0.0134682	0.0109808	ENSMUSG00000000532/ENSMUSG00000000787/ENSMUSG00000001227/ENSMUSG00000010047/ENSMUSG00000013236/ENSMUSG00000015829/ENSMUSG00000022231/ENSMUSG00000025314/ENSMUSG00000026249/ENSMUSG00000026457/ENSMUSG00000031400/ENSMUSG00000031548/ENSMUSG00000036206/ENSMUSG00000036264/ENSMUSG00000036634/ENSMUSG00000038264/ENSMUSG00000038777/ENSMUSG00000039239/ENSMUSG00000041241/ENSMUSG00000041324/ENSMUSG00000043811/…	24
GO:0036003	positive regulation of transcription from RNA polymerase II promoter in response to stress	7/1290	27/21092	0.000946355	0.0137195	0.0111857	ENSMUSG00000015461/ENSMUSG00000015839/ENSMUSG00000026663/ENSMUSG00000026923/ENSMUSG00000031668/ENSMUSG00000033249/ENSMUSG00000057133	7
GO:1900101	regulation of endoplasmic reticulum unfolded protein response	6/1290	20/21092	0.000952904	0.0137755	0.0112314	ENSMUSG00000015461/ENSMUSG00000020484/ENSMUSG00000022684/ENSMUSG00000026663/ENSMUSG00000037720/ENSMUSG00000053334	6
GO:0099072	regulation of postsynaptic membrane neurotransmitter receptor levels	15/1290	99/21092	0.00097484	0.014053	0.0114577	ENSMUSG00000013662/ENSMUSG00000019146/ENSMUSG00000025468/ENSMUSG00000025582/ENSMUSG00000029126/ENSMUSG00000031119/ENSMUSG00000033615/ENSMUSG00000039358/ENSMUSG00000039952/ENSMUSG00000039953/ENSMUSG00000045589/ENSMUSG00000046182/ENSMUSG00000054693/ENSMUSG00000059991/ENSMUSG00000069806	15
GO:0040013	negative regulation of locomotion	35/1290	328/21092	0.000984906	0.0141584	0.0115436	ENSMUSG00000000753/ENSMUSG00000001227/ENSMUSG00000003814/ENSMUSG00000005583/ENSMUSG00000010047/ENSMUSG00000015839/ENSMUSG00000021796/ENSMUSG00000022231/ENSMUSG00000025277/ENSMUSG00000025314/ENSMUSG00000026185/ENSMUSG00000026457/ENSMUSG00000026833/ENSMUSG00000026834/ENSMUSG00000026923/ENSMUSG00000027351/ENSMUSG00000031548/ENSMUSG00000031778/ENSMUSG00000032011/ENSMUSG00000033278/ENSMUSG00000034730/…	35
GO:0007618	mating	10/1290	52/21092	0.00105926	0.0150874	0.012301	ENSMUSG00000000214/ENSMUSG00000022892/ENSMUSG00000026249/ENSMUSG00000026959/ENSMUSG00000028310/ENSMUSG00000031996/ENSMUSG00000034708/ENSMUSG00000037428/ENSMUSG00000039358/ENSMUSG00000044288	10
GO:0033627	cell adhesion mediated by integrin	11/1290	61/21092	0.00106129	0.0150874	0.012301	ENSMUSG00000020758/ENSMUSG00000025321/ENSMUSG00000027087/ENSMUSG00000027204/ENSMUSG00000028661/ENSMUSG00000030110/ENSMUSG00000031555/ENSMUSG00000032243/ENSMUSG00000035000/ENSMUSG00000039239/ENSMUSG00000040998	11
GO:0070059	intrinsic apoptotic signaling pathway in response to endoplasmic reticulum stress	11/1290	61/21092	0.00106129	0.0150874	0.012301	ENSMUSG00000017707/ENSMUSG00000020484/ENSMUSG00000021831/ENSMUSG00000022564/ENSMUSG00000023010/ENSMUSG00000024807/ENSMUSG00000029616/ENSMUSG00000031668/ENSMUSG00000031770/ENSMUSG00000032115/ENSMUSG00000075701	11
GO:1903078	positive regulation of protein localization to plasma membrane	11/1290	61/21092	0.00106129	0.0150874	0.012301	ENSMUSG00000001507/ENSMUSG00000006373/ENSMUSG00000017400/ENSMUSG00000028664/ENSMUSG00000029048/ENSMUSG00000032883/ENSMUSG00000040249/ENSMUSG00000041046/ENSMUSG00000061576/ENSMUSG00000079037/ENSMUSG00000096146	11
GO:0007218	neuropeptide signaling pathway	13/1290	80/21092	0.00107463	0.0152347	0.0124212	ENSMUSG00000023236/ENSMUSG00000025400/ENSMUSG00000027400/ENSMUSG00000027568/ENSMUSG00000028020/ENSMUSG00000028971/ENSMUSG00000029819/ENSMUSG00000039278/ENSMUSG00000045731/ENSMUSG00000047904/ENSMUSG00000050164/ENSMUSG00000050511/ENSMUSG00000068747	13
GO:0010771	negative regulation of cell morphogenesis involved in differentiation	15/1290	100/21092	0.00108331	0.0153156	0.0124871	ENSMUSG00000001227/ENSMUSG00000013236/ENSMUSG00000015829/ENSMUSG00000019969/ENSMUSG00000022231/ENSMUSG00000027253/ENSMUSG00000028664/ENSMUSG00000032011/ENSMUSG00000036264/ENSMUSG00000036634/ENSMUSG00000038264/ENSMUSG00000038777/ENSMUSG00000043811/ENSMUSG00000048915/ENSMUSG00000063531	15
GO:0048639	positive regulation of developmental growth	25/1290	210/21092	0.0011029	0.0155497	0.012678	ENSMUSG00000005583/ENSMUSG00000014599/ENSMUSG00000020053/ENSMUSG00000021796/ENSMUSG00000021974/ENSMUSG00000022231/ENSMUSG00000023905/ENSMUSG00000024261/ENSMUSG00000025958/ENSMUSG00000026452/ENSMUSG00000026923/ENSMUSG00000030731/ENSMUSG00000035283/ENSMUSG00000035864/ENSMUSG00000038264/ENSMUSG00000041241/ENSMUSG00000045039/ENSMUSG00000048583/ENSMUSG00000048915/ENSMUSG00000051243/ENSMUSG00000055737/…	25
GO:0060048	cardiac muscle contraction	17/1290	121/21092	0.00110835	0.0155836	0.0127056	ENSMUSG00000019194/ENSMUSG00000021194/ENSMUSG00000025579/ENSMUSG00000026576/ENSMUSG00000028854/ENSMUSG00000029467/ENSMUSG00000033161/ENSMUSG00000035283/ENSMUSG00000038319/ENSMUSG00000039672/ENSMUSG00000040907/ENSMUSG00000042429/ENSMUSG00000046480/ENSMUSG00000049281/ENSMUSG00000064329/ENSMUSG00000068457/ENSMUSG00000070304	17
GO:1903034	regulation of response to wounding	21/1290	165/21092	0.0011508	0.0161363	0.0131562	ENSMUSG00000005533/ENSMUSG00000013236/ENSMUSG00000015829/ENSMUSG00000015839/ENSMUSG00000016494/ENSMUSG00000020484/ENSMUSG00000023886/ENSMUSG00000023905/ENSMUSG00000023961/ENSMUSG00000025314/ENSMUSG00000026235/ENSMUSG00000026249/ENSMUSG00000026778/ENSMUSG00000030342/ENSMUSG00000032340/ENSMUSG00000033792/ENSMUSG00000034881/ENSMUSG00000040136/ENSMUSG00000043811/ENSMUSG00000045287/ENSMUSG00000049612	21
GO:0090100	positive regulation of transmembrane receptor protein serine/threonine kinase signaling pathway	16/1290	111/21092	0.00116221	0.016252	0.0132505	ENSMUSG00000000532/ENSMUSG00000007613/ENSMUSG00000021253/ENSMUSG00000021796/ENSMUSG00000021974/ENSMUSG00000024098/ENSMUSG00000025226/ENSMUSG00000025352/ENSMUSG00000026836/ENSMUSG00000026923/ENSMUSG00000032340/ENSMUSG00000037035/ENSMUSG00000039239/ENSMUSG00000040998/ENSMUSG00000041324/ENSMUSG00000067336	16
GO:0002063	chondrocyte development	9/1290	44/21092	0.00117935	0.0164469	0.0134094	ENSMUSG00000006800/ENSMUSG00000022324/ENSMUSG00000031668/ENSMUSG00000032440/ENSMUSG00000034612/ENSMUSG00000042116/ENSMUSG00000066324/ENSMUSG00000067336/ENSMUSG00000070436	9
GO:0045956	positive regulation of calcium ion-dependent exocytosis	7/1290	28/21092	0.00119589	0.0164981	0.0134512	ENSMUSG00000022416/ENSMUSG00000024261/ENSMUSG00000026452/ENSMUSG00000028456/ENSMUSG00000035864/ENSMUSG00000040722/ENSMUSG00000050556	7
GO:0051957	positive regulation of amino acid transport	7/1290	28/21092	0.00119589	0.0164981	0.0134512	ENSMUSG00000019969/ENSMUSG00000024261/ENSMUSG00000024462/ENSMUSG00000027568/ENSMUSG00000030310/ENSMUSG00000030654/ENSMUSG00000041380	7
GO:0060037	pharyngeal system development	7/1290	28/21092	0.00119589	0.0164981	0.0134512	ENSMUSG00000001827/ENSMUSG00000007613/ENSMUSG00000021796/ENSMUSG00000026836/ENSMUSG00000039239/ENSMUSG00000057530/ENSMUSG00000067336	7
GO:0061082	myeloid leukocyte cytokine production	7/1290	28/21092	0.00119589	0.0164981	0.0134512	ENSMUSG00000005413/ENSMUSG00000008734/ENSMUSG00000020075/ENSMUSG00000021194/ENSMUSG00000021253/ENSMUSG00000038264/ENSMUSG00000039239	7
GO:0006650	glycerophospholipid metabolic process	26/1290	223/21092	0.0012054	0.0165848	0.0135219	ENSMUSG00000002475/ENSMUSG00000010607/ENSMUSG00000017707/ENSMUSG00000017721/ENSMUSG00000019877/ENSMUSG00000020828/ENSMUSG00000022425/ENSMUSG00000022561/ENSMUSG00000023232/ENSMUSG00000025495/ENSMUSG00000027357/ENSMUSG00000029154/ENSMUSG00000029330/ENSMUSG00000030682/ENSMUSG00000031545/ENSMUSG00000032046/ENSMUSG00000032883/ENSMUSG00000034254/ENSMUSG00000035596/ENSMUSG00000040774/ENSMUSG00000041380/…	26
GO:0021675	nerve development	13/1290	81/21092	0.00120974	0.0166	0.0135343	ENSMUSG00000006800/ENSMUSG00000007653/ENSMUSG00000025582/ENSMUSG00000026249/ENSMUSG00000027950/ENSMUSG00000028456/ENSMUSG00000028664/ENSMUSG00000029765/ENSMUSG00000030110/ENSMUSG00000032537/ENSMUSG00000033676/ENSMUSG00000039952/ENSMUSG00000040724	13
GO:1902600	proton transmembrane transport	14/1290	91/21092	0.00122038	0.0167014	0.0136169	ENSMUSG00000004319/ENSMUSG00000019087/ENSMUSG00000019302/ENSMUSG00000020261/ENSMUSG00000024121/ENSMUSG00000028854/ENSMUSG00000033161/ENSMUSG00000033379/ENSMUSG00000033792/ENSMUSG00000040907/ENSMUSG00000050856/ENSMUSG00000060681/ENSMUSG00000064351/ENSMUSG00000070570	14
GO:0097106	postsynaptic density organization	8/1290	36/21092	0.00124446	0.0169856	0.0138487	ENSMUSG00000013236/ENSMUSG00000025582/ENSMUSG00000031654/ENSMUSG00000033768/ENSMUSG00000047085/ENSMUSG00000051790/ENSMUSG00000060780/ENSMUSG00000071862	8
GO:0045927	positive regulation of growth	33/1290	308/21092	0.00126359	0.0172009	0.0140242	ENSMUSG00000000787/ENSMUSG00000005583/ENSMUSG00000007613/ENSMUSG00000014599/ENSMUSG00000020053/ENSMUSG00000021796/ENSMUSG00000021974/ENSMUSG00000021978/ENSMUSG00000022231/ENSMUSG00000023905/ENSMUSG00000024261/ENSMUSG00000025958/ENSMUSG00000026452/ENSMUSG00000026923/ENSMUSG00000028854/ENSMUSG00000030731/ENSMUSG00000031548/ENSMUSG00000035283/ENSMUSG00000035864/ENSMUSG00000037706/ENSMUSG00000038264/…	33
GO:0014033	neural crest cell differentiation	14/1290	92/21092	0.00136003	0.0184648	0.0150547	ENSMUSG00000001227/ENSMUSG00000001827/ENSMUSG00000005583/ENSMUSG00000021796/ENSMUSG00000022231/ENSMUSG00000024613/ENSMUSG00000026836/ENSMUSG00000030110/ENSMUSG00000031548/ENSMUSG00000033006/ENSMUSG00000038264/ENSMUSG00000038777/ENSMUSG00000062209/ENSMUSG00000063531	14
GO:0007628	adult walking behavior	9/1290	45/21092	0.00139538	0.0188794	0.0153927	ENSMUSG00000021919/ENSMUSG00000023033/ENSMUSG00000025232/ENSMUSG00000026235/ENSMUSG00000028020/ENSMUSG00000032046/ENSMUSG00000043207/ENSMUSG00000053024/ENSMUSG00000064329	9
GO:1903793	positive regulation of anion transport	11/1290	63/21092	0.00139793	0.0188794	0.0153927	ENSMUSG00000019969/ENSMUSG00000020333/ENSMUSG00000024261/ENSMUSG00000024462/ENSMUSG00000024981/ENSMUSG00000027568/ENSMUSG00000030310/ENSMUSG00000030654/ENSMUSG00000037685/ENSMUSG00000041380/ENSMUSG00000042476	11
GO:0061448	connective tissue development	30/1290	274/21092	0.00146572	0.019743	0.0160968	ENSMUSG00000003316/ENSMUSG00000005514/ENSMUSG00000005583/ENSMUSG00000006800/ENSMUSG00000007613/ENSMUSG00000009207/ENSMUSG00000014599/ENSMUSG00000020053/ENSMUSG00000020484/ENSMUSG00000021796/ENSMUSG00000021974/ENSMUSG00000022324/ENSMUSG00000025321/ENSMUSG00000026923/ENSMUSG00000030093/ENSMUSG00000030747/ENSMUSG00000031668/ENSMUSG00000031993/ENSMUSG00000032440/ENSMUSG00000033792/ENSMUSG00000034612/…	30
GO:1905477	positive regulation of protein localization to membrane	15/1290	103/21092	0.0014716	0.0197703	0.0161191	ENSMUSG00000001507/ENSMUSG00000006373/ENSMUSG00000017400/ENSMUSG00000019146/ENSMUSG00000027253/ENSMUSG00000028664/ENSMUSG00000029048/ENSMUSG00000032883/ENSMUSG00000040249/ENSMUSG00000041046/ENSMUSG00000050556/ENSMUSG00000051790/ENSMUSG00000061576/ENSMUSG00000079037/ENSMUSG00000096146	15
GO:0007422	peripheral nervous system development	12/1290	73/21092	0.00148902	0.0199418	0.0162589	ENSMUSG00000017167/ENSMUSG00000020396/ENSMUSG00000020758/ENSMUSG00000028782/ENSMUSG00000029765/ENSMUSG00000033006/ENSMUSG00000034220/ENSMUSG00000039952/ENSMUSG00000055254/ENSMUSG00000071176/ENSMUSG00000079487/ENSMUSG00000095139	12
GO:0060384	innervation	7/1290	29/21092	0.00149413	0.0199418	0.0162589	ENSMUSG00000006800/ENSMUSG00000007653/ENSMUSG00000025582/ENSMUSG00000026249/ENSMUSG00000028456/ENSMUSG00000030110/ENSMUSG00000033676	7
GO:0048730	epidermis morphogenesis	8/1290	37/21092	0.0015038	0.0199418	0.0162589	ENSMUSG00000001420/ENSMUSG00000004846/ENSMUSG00000021477/ENSMUSG00000026185/ENSMUSG00000026923/ENSMUSG00000033792/ENSMUSG00000039239/ENSMUSG00000060798	8
GO:0048846	axon extension involved in axon guidance	8/1290	37/21092	0.0015038	0.0199418	0.0162589	ENSMUSG00000001227/ENSMUSG00000022231/ENSMUSG00000029765/ENSMUSG00000038264/ENSMUSG00000038777/ENSMUSG00000045039/ENSMUSG00000063531/ENSMUSG00000067336	8
GO:1902284	neuron projection extension involved in neuron projection guidance	8/1290	37/21092	0.0015038	0.0199418	0.0162589	ENSMUSG00000001227/ENSMUSG00000022231/ENSMUSG00000029765/ENSMUSG00000038264/ENSMUSG00000038777/ENSMUSG00000045039/ENSMUSG00000063531/ENSMUSG00000067336	8
GO:0098917	retrograde trans-synaptic signaling	5/1290	15/21092	0.0015206	0.0201126	0.0163982	ENSMUSG00000024261/ENSMUSG00000025277/ENSMUSG00000035735/ENSMUSG00000039952/ENSMUSG00000044288	5
GO:0010811	positive regulation of cell-substrate adhesion	17/1290	125/21092	0.00159355	0.0210077	0.0171279	ENSMUSG00000001507/ENSMUSG00000003814/ENSMUSG00000014599/ENSMUSG00000017009/ENSMUSG00000021215/ENSMUSG00000022425/ENSMUSG00000023886/ENSMUSG00000025314/ENSMUSG00000027195/ENSMUSG00000028004/ENSMUSG00000032011/ENSMUSG00000034488/ENSMUSG00000039952/ENSMUSG00000040998/ENSMUSG00000049001/ENSMUSG00000058297/ENSMUSG00000068196	17
GO:1901264	carbohydrate derivative transport	11/1290	64/21092	0.00159645	0.0210077	0.0171279	ENSMUSG00000004207/ENSMUSG00000018999/ENSMUSG00000020873/ENSMUSG00000023942/ENSMUSG00000024030/ENSMUSG00000024891/ENSMUSG00000024924/ENSMUSG00000032114/ENSMUSG00000034793/ENSMUSG00000042429/ENSMUSG00000047797	11
GO:0051402	neuron apoptotic process	31/1290	288/21092	0.00162079	0.0212734	0.0173446	ENSMUSG00000002602/ENSMUSG00000005413/ENSMUSG00000005583/ENSMUSG00000007653/ENSMUSG00000007888/ENSMUSG00000016256/ENSMUSG00000017721/ENSMUSG00000019969/ENSMUSG00000021190/ENSMUSG00000021253/ENSMUSG00000022270/ENSMUSG00000022892/ENSMUSG00000023011/ENSMUSG00000023915/ENSMUSG00000026959/ENSMUSG00000028444/ENSMUSG00000030077/ENSMUSG00000031400/ENSMUSG00000031778/ENSMUSG00000032086/ENSMUSG00000032115/…	31
GO:0007157	heterophilic cell-cell adhesion via plasma membrane cell adhesion molecules	9/1290	46/21092	0.00164212	0.0214437	0.0174834	ENSMUSG00000005338/ENSMUSG00000006411/ENSMUSG00000013033/ENSMUSG00000022656/ENSMUSG00000031561/ENSMUSG00000031654/ENSMUSG00000032012/ENSMUSG00000048534/ENSMUSG00000050947	9
GO:0090659	walking behavior	9/1290	46/21092	0.00164212	0.0214437	0.0174834	ENSMUSG00000021919/ENSMUSG00000023033/ENSMUSG00000025232/ENSMUSG00000026235/ENSMUSG00000028020/ENSMUSG00000032046/ENSMUSG00000043207/ENSMUSG00000053024/ENSMUSG00000064329	9
GO:0060079	excitatory postsynaptic potential	13/1290	84/21092	0.00170259	0.0221769	0.0180812	ENSMUSG00000002771/ENSMUSG00000005583/ENSMUSG00000020734/ENSMUSG00000022892/ENSMUSG00000023942/ENSMUSG00000026959/ENSMUSG00000028004/ENSMUSG00000030093/ENSMUSG00000031654/ENSMUSG00000042429/ENSMUSG00000051790/ENSMUSG00000070570/ENSMUSG00000071657	13
GO:0030431	sleep	8/1290	38/21092	0.00180416	0.0233223	0.0190151	ENSMUSG00000015090/ENSMUSG00000022416/ENSMUSG00000023942/ENSMUSG00000027950/ENSMUSG00000028004/ENSMUSG00000028971/ENSMUSG00000040724/ENSMUSG00000042429	8
GO:0046460	neutral lipid biosynthetic process	8/1290	38/21092	0.00180416	0.0233223	0.0190151	ENSMUSG00000020333/ENSMUSG00000021759/ENSMUSG00000024981/ENSMUSG00000029314/ENSMUSG00000030747/ENSMUSG00000031545/ENSMUSG00000041653/ENSMUSG00000048486	8
GO:0046463	acylglycerol biosynthetic process	8/1290	38/21092	0.00180416	0.0233223	0.0190151	ENSMUSG00000020333/ENSMUSG00000021759/ENSMUSG00000024981/ENSMUSG00000029314/ENSMUSG00000030747/ENSMUSG00000031545/ENSMUSG00000041653/ENSMUSG00000048486	8
GO:1904888	cranial skeletal system development	11/1290	65/21092	0.00181743	0.0234348	0.0191068	ENSMUSG00000003721/ENSMUSG00000005583/ENSMUSG00000007613/ENSMUSG00000021253/ENSMUSG00000032440/ENSMUSG00000034612/ENSMUSG00000039239/ENSMUSG00000045039/ENSMUSG00000046822/ENSMUSG00000052310/ENSMUSG00000079487	11
GO:0000038	very long-chain fatty acid metabolic process	7/1290	30/21092	0.00184727	0.0237004	0.0193234	ENSMUSG00000031708/ENSMUSG00000032262/ENSMUSG00000033629/ENSMUSG00000035376/ENSMUSG00000040374/ENSMUSG00000055782/ENSMUSG00000059316	7
GO:0055075	potassium ion homeostasis	7/1290	30/21092	0.00184727	0.0237004	0.0193234	ENSMUSG00000017740/ENSMUSG00000017765/ENSMUSG00000026576/ENSMUSG00000033161/ENSMUSG00000038319/ENSMUSG00000040907/ENSMUSG00000041329	7
GO:0046916	cellular transition metal ion homeostasis	14/1290	95/21092	0.00186135	0.0237623	0.0193738	ENSMUSG00000005413/ENSMUSG00000005802/ENSMUSG00000019087/ENSMUSG00000022892/ENSMUSG00000024270/ENSMUSG00000024425/ENSMUSG00000024661/ENSMUSG00000025986/ENSMUSG00000029151/ENSMUSG00000031333/ENSMUSG00000031996/ENSMUSG00000033792/ENSMUSG00000036622/ENSMUSG00000079037	14
GO:0060359	response to ammonium ion	14/1290	95/21092	0.00186135	0.0237623	0.0193738	ENSMUSG00000007653/ENSMUSG00000010803/ENSMUSG00000020436/ENSMUSG00000021680/ENSMUSG00000022587/ENSMUSG00000026959/ENSMUSG00000027950/ENSMUSG00000032773/ENSMUSG00000033676/ENSMUSG00000037049/ENSMUSG00000039358/ENSMUSG00000044288/ENSMUSG00000045613/ENSMUSG00000046159	14
GO:0030517	negative regulation of axon extension	9/1290	47/21092	0.00192263	0.0244231	0.0199126	ENSMUSG00000001227/ENSMUSG00000013236/ENSMUSG00000015829/ENSMUSG00000022231/ENSMUSG00000036634/ENSMUSG00000038264/ENSMUSG00000038777/ENSMUSG00000043811/ENSMUSG00000063531	9
GO:0032892	positive regulation of organic acid transport	9/1290	47/21092	0.00192263	0.0244231	0.0199126	ENSMUSG00000019969/ENSMUSG00000020333/ENSMUSG00000024261/ENSMUSG00000024462/ENSMUSG00000024981/ENSMUSG00000027568/ENSMUSG00000030310/ENSMUSG00000030654/ENSMUSG00000041380	9
GO:0030307	positive regulation of cell growth	23/1290	195/21092	0.00192811	0.0244322	0.01992	ENSMUSG00000000787/ENSMUSG00000007613/ENSMUSG00000020053/ENSMUSG00000021978/ENSMUSG00000022231/ENSMUSG00000023905/ENSMUSG00000024261/ENSMUSG00000026452/ENSMUSG00000028854/ENSMUSG00000030731/ENSMUSG00000031548/ENSMUSG00000035283/ENSMUSG00000035864/ENSMUSG00000037706/ENSMUSG00000038264/ENSMUSG00000039239/ENSMUSG00000041241/ENSMUSG00000045039/ENSMUSG00000048915/ENSMUSG00000051243/ENSMUSG00000054693/…	23
GO:0036293	response to decreased oxygen levels	26/1290	231/21092	0.00199581	0.0252278	0.0205687	ENSMUSG00000000214/ENSMUSG00000004328/ENSMUSG00000005374/ENSMUSG00000005413/ENSMUSG00000015839/ENSMUSG00000016494/ENSMUSG00000020048/ENSMUSG00000020828/ENSMUSG00000021253/ENSMUSG00000023010/ENSMUSG00000024924/ENSMUSG00000025130/ENSMUSG00000026576/ENSMUSG00000026923/ENSMUSG00000027950/ENSMUSG00000028854/ENSMUSG00000032115/ENSMUSG00000032485/ENSMUSG00000032648/ENSMUSG00000035000/ENSMUSG00000039239/…	26
GO:0044070	regulation of anion transport	16/1290	117/21092	0.00203588	0.0256711	0.0209301	ENSMUSG00000019969/ENSMUSG00000020333/ENSMUSG00000024261/ENSMUSG00000024462/ENSMUSG00000024981/ENSMUSG00000027568/ENSMUSG00000030310/ENSMUSG00000030654/ENSMUSG00000035199/ENSMUSG00000037685/ENSMUSG00000038486/ENSMUSG00000041380/ENSMUSG00000042429/ENSMUSG00000042476/ENSMUSG00000044014/ENSMUSG00000079037	16
GO:0043524	negative regulation of neuron apoptotic process	21/1290	173/21092	0.00208733	0.0261734	0.0213396	ENSMUSG00000002602/ENSMUSG00000005413/ENSMUSG00000005583/ENSMUSG00000007653/ENSMUSG00000007888/ENSMUSG00000019969/ENSMUSG00000021190/ENSMUSG00000021253/ENSMUSG00000022270/ENSMUSG00000023011/ENSMUSG00000026959/ENSMUSG00000028444/ENSMUSG00000030077/ENSMUSG00000031778/ENSMUSG00000032115/ENSMUSG00000033676/ENSMUSG00000033792/ENSMUSG00000036634/ENSMUSG00000040249/ENSMUSG00000049001/ENSMUSG00000055254	21
GO:0010810	regulation of cell-substrate adhesion	24/1290	208/21092	0.00209494	0.0261734	0.0213396	ENSMUSG00000001507/ENSMUSG00000003534/ENSMUSG00000003814/ENSMUSG00000014599/ENSMUSG00000017009/ENSMUSG00000021215/ENSMUSG00000022425/ENSMUSG00000023886/ENSMUSG00000025314/ENSMUSG00000026923/ENSMUSG00000027195/ENSMUSG00000028004/ENSMUSG00000031342/ENSMUSG00000031355/ENSMUSG00000032011/ENSMUSG00000034488/ENSMUSG00000039952/ENSMUSG00000040998/ENSMUSG00000048915/ENSMUSG00000049001/ENSMUSG00000056222/…	24
GO:0021681	cerebellar granular layer development	5/1290	16/21092	0.00210121	0.0261734	0.0213396	ENSMUSG00000023011/ENSMUSG00000026249/ENSMUSG00000030093/ENSMUSG00000030302/ENSMUSG00000031654	5
GO:0034389	lipid droplet organization	5/1290	16/21092	0.00210121	0.0261734	0.0213396	ENSMUSG00000025873/ENSMUSG00000027864/ENSMUSG00000041653/ENSMUSG00000048486/ENSMUSG00000071657	5
GO:1903019	negative regulation of glycoprotein metabolic process	5/1290	16/21092	0.00210121	0.0261734	0.0213396	ENSMUSG00000022108/ENSMUSG00000026223/ENSMUSG00000027447/ENSMUSG00000028618/ENSMUSG00000031239	5
GO:0060080	inhibitory postsynaptic potential	6/1290	23/21092	0.00211933	0.0262569	0.0214077	ENSMUSG00000027568/ENSMUSG00000028456/ENSMUSG00000031778/ENSMUSG00000033676/ENSMUSG00000035283/ENSMUSG00000051790	6
GO:1903522	regulation of blood circulation	26/1290	232/21092	0.00212042	0.0262569	0.0214077	ENSMUSG00000000214/ENSMUSG00000019194/ENSMUSG00000021194/ENSMUSG00000024935/ENSMUSG00000025579/ENSMUSG00000026576/ENSMUSG00000027335/ENSMUSG00000028854/ENSMUSG00000029467/ENSMUSG00000031778/ENSMUSG00000032487/ENSMUSG00000033161/ENSMUSG00000034881/ENSMUSG00000035283/ENSMUSG00000038319/ENSMUSG00000039239/ENSMUSG00000039672/ENSMUSG00000041380/ENSMUSG00000042429/ENSMUSG00000043207/ENSMUSG00000045613/…	26
GO:1904427	positive regulation of calcium ion transmembrane transport	12/1290	76/21092	0.00212327	0.0262569	0.0214077	ENSMUSG00000017400/ENSMUSG00000026576/ENSMUSG00000027568/ENSMUSG00000028207/ENSMUSG00000028854/ENSMUSG00000031400/ENSMUSG00000031778/ENSMUSG00000032011/ENSMUSG00000035283/ENSMUSG00000039156/ENSMUSG00000039672/ENSMUSG00000041046	12
GO:0060071	Wnt signaling pathway, planar cell polarity pathway	8/1290	39/21092	0.00214994	0.0263351	0.0214715	ENSMUSG00000007989/ENSMUSG00000023972/ENSMUSG00000030093/ENSMUSG00000031548/ENSMUSG00000034121/ENSMUSG00000044674/ENSMUSG00000054196/ENSMUSG00000079487	8
GO:0006936	muscle contraction	30/1290	281/21092	0.00216314	0.0263351	0.0214715	ENSMUSG00000006800/ENSMUSG00000019194/ENSMUSG00000021194/ENSMUSG00000024049/ENSMUSG00000025579/ENSMUSG00000026576/ENSMUSG00000027107/ENSMUSG00000027950/ENSMUSG00000028004/ENSMUSG00000028854/ENSMUSG00000029467/ENSMUSG00000032487/ENSMUSG00000033161/ENSMUSG00000034881/ENSMUSG00000035283/ENSMUSG00000038319/ENSMUSG00000039672/ENSMUSG00000040907/ENSMUSG00000040998/ENSMUSG00000042429/ENSMUSG00000045613/…	30
GO:0045926	negative regulation of growth	30/1290	281/21092	0.00216314	0.0263351	0.0214715	ENSMUSG00000000532/ENSMUSG00000000787/ENSMUSG00000001227/ENSMUSG00000010047/ENSMUSG00000013236/ENSMUSG00000015829/ENSMUSG00000021190/ENSMUSG00000022231/ENSMUSG00000024990/ENSMUSG00000025314/ENSMUSG00000026185/ENSMUSG00000026249/ENSMUSG00000026457/ENSMUSG00000026923/ENSMUSG00000031400/ENSMUSG00000031548/ENSMUSG00000032440/ENSMUSG00000035283/ENSMUSG00000036206/ENSMUSG00000036264/ENSMUSG00000036634/…	30
GO:0021554	optic nerve development	4/1290	10/21092	0.00217065	0.0263351	0.0214715	ENSMUSG00000027950/ENSMUSG00000028664/ENSMUSG00000032537/ENSMUSG00000040724	4
GO:0032354	response to follicle-stimulating hormone	4/1290	10/21092	0.00217065	0.0263351	0.0214715	ENSMUSG00000026923/ENSMUSG00000028661/ENSMUSG00000041324/ENSMUSG00000048915	4
GO:0035437	maintenance of protein localization in endoplasmic reticulum	4/1290	10/21092	0.00217065	0.0263351	0.0214715	ENSMUSG00000002778/ENSMUSG00000026864/ENSMUSG00000029048/ENSMUSG00000040462	4
GO:0061626	pharyngeal arch artery morphogenesis	4/1290	10/21092	0.00217065	0.0263351	0.0214715	ENSMUSG00000001827/ENSMUSG00000021796/ENSMUSG00000039239/ENSMUSG00000067336	4
GO:1900272	negative regulation of long-term synaptic potentiation	4/1290	10/21092	0.00217065	0.0263351	0.0214715	ENSMUSG00000022892/ENSMUSG00000026235/ENSMUSG00000042429/ENSMUSG00000079037	4
GO:0048736	appendage development	23/1290	197/21092	0.0022022	0.0265922	0.0216811	ENSMUSG00000009207/ENSMUSG00000019969/ENSMUSG00000020758/ENSMUSG00000021796/ENSMUSG00000021974/ENSMUSG00000024565/ENSMUSG00000026923/ENSMUSG00000027253/ENSMUSG00000027737/ENSMUSG00000028207/ENSMUSG00000030093/ENSMUSG00000033792/ENSMUSG00000034121/ENSMUSG00000034612/ENSMUSG00000034687/ENSMUSG00000039239/ENSMUSG00000045039/ENSMUSG00000046822/ENSMUSG00000052310/ENSMUSG00000057530/ENSMUSG00000060798/…	23
GO:0060173	limb development	23/1290	197/21092	0.0022022	0.0265922	0.0216811	ENSMUSG00000009207/ENSMUSG00000019969/ENSMUSG00000020758/ENSMUSG00000021796/ENSMUSG00000021974/ENSMUSG00000024565/ENSMUSG00000026923/ENSMUSG00000027253/ENSMUSG00000027737/ENSMUSG00000028207/ENSMUSG00000030093/ENSMUSG00000033792/ENSMUSG00000034121/ENSMUSG00000034612/ENSMUSG00000034687/ENSMUSG00000039239/ENSMUSG00000045039/ENSMUSG00000046822/ENSMUSG00000052310/ENSMUSG00000057530/ENSMUSG00000060798/…	23
GO:0048701	embryonic cranial skeleton morphogenesis	9/1290	48/21092	0.0022401	0.0269373	0.0219625	ENSMUSG00000005583/ENSMUSG00000007613/ENSMUSG00000021253/ENSMUSG00000032440/ENSMUSG00000034612/ENSMUSG00000039239/ENSMUSG00000046822/ENSMUSG00000052310/ENSMUSG00000079487	9
GO:0042303	molting cycle	17/1290	129/21092	0.00224653	0.0269373	0.0219625	ENSMUSG00000000532/ENSMUSG00000001420/ENSMUSG00000007989/ENSMUSG00000019969/ENSMUSG00000021477/ENSMUSG00000026185/ENSMUSG00000026923/ENSMUSG00000027253/ENSMUSG00000028403/ENSMUSG00000032487/ENSMUSG00000033792/ENSMUSG00000034854/ENSMUSG00000039239/ENSMUSG00000041324/ENSMUSG00000043207/ENSMUSG00000060798/ENSMUSG00000071847	17
GO:0042633	hair cycle	17/1290	129/21092	0.00224653	0.0269373	0.0219625	ENSMUSG00000000532/ENSMUSG00000001420/ENSMUSG00000007989/ENSMUSG00000019969/ENSMUSG00000021477/ENSMUSG00000026185/ENSMUSG00000026923/ENSMUSG00000027253/ENSMUSG00000028403/ENSMUSG00000032487/ENSMUSG00000033792/ENSMUSG00000034854/ENSMUSG00000039239/ENSMUSG00000041324/ENSMUSG00000043207/ENSMUSG00000060798/ENSMUSG00000071847	17
GO:0099633	protein localization to postsynaptic specialization membrane	7/1290	31/21092	0.0022618	0.0269943	0.0220089	ENSMUSG00000019146/ENSMUSG00000025582/ENSMUSG00000031119/ENSMUSG00000039952/ENSMUSG00000054693/ENSMUSG00000059991/ENSMUSG00000069806	7
GO:0099645	neurotransmitter receptor localization to postsynaptic specialization membrane	7/1290	31/21092	0.0022618	0.0269943	0.0220089	ENSMUSG00000019146/ENSMUSG00000025582/ENSMUSG00000031119/ENSMUSG00000039952/ENSMUSG00000054693/ENSMUSG00000059991/ENSMUSG00000069806	7
GO:0003012	muscle system process	38/1290	383/21092	0.00231123	0.0275202	0.0224377	ENSMUSG00000005583/ENSMUSG00000006800/ENSMUSG00000019194/ENSMUSG00000020053/ENSMUSG00000021194/ENSMUSG00000023079/ENSMUSG00000024049/ENSMUSG00000025579/ENSMUSG00000026185/ENSMUSG00000026576/ENSMUSG00000026923/ENSMUSG00000027107/ENSMUSG00000027950/ENSMUSG00000028004/ENSMUSG00000028854/ENSMUSG00000029467/ENSMUSG00000031400/ENSMUSG00000032487/ENSMUSG00000033161/ENSMUSG00000034881/ENSMUSG00000035283/…	38
GO:0051453	regulation of intracellular pH	11/1290	67/21092	0.00233419	0.0277293	0.0226082	ENSMUSG00000017740/ENSMUSG00000019302/ENSMUSG00000022125/ENSMUSG00000023032/ENSMUSG00000024121/ENSMUSG00000028854/ENSMUSG00000037341/ENSMUSG00000050150/ENSMUSG00000060681/ENSMUSG00000068040/ENSMUSG00000068323	11
GO:0043112	receptor metabolic process	23/1290	198/21092	0.00235121	0.027829	0.0226894	ENSMUSG00000013662/ENSMUSG00000019146/ENSMUSG00000019969/ENSMUSG00000020828/ENSMUSG00000021065/ENSMUSG00000021190/ENSMUSG00000025381/ENSMUSG00000025468/ENSMUSG00000027087/ENSMUSG00000029103/ENSMUSG00000029126/ENSMUSG00000030342/ENSMUSG00000037706/ENSMUSG00000038970/ENSMUSG00000041046/ENSMUSG00000044337/ENSMUSG00000046182/ENSMUSG00000053024/ENSMUSG00000057530/ENSMUSG00000060780/ENSMUSG00000069806/…	23
GO:0043523	regulation of neuron apoptotic process	28/1290	258/21092	0.00235342	0.027829	0.0226894	ENSMUSG00000002602/ENSMUSG00000005413/ENSMUSG00000005583/ENSMUSG00000007653/ENSMUSG00000007888/ENSMUSG00000016256/ENSMUSG00000019969/ENSMUSG00000021190/ENSMUSG00000021253/ENSMUSG00000022270/ENSMUSG00000023011/ENSMUSG00000026959/ENSMUSG00000028444/ENSMUSG00000030077/ENSMUSG00000031400/ENSMUSG00000031778/ENSMUSG00000032086/ENSMUSG00000032115/ENSMUSG00000033676/ENSMUSG00000033792/ENSMUSG00000036078/…	28
GO:0099175	regulation of postsynapse organization	16/1290	119/21092	0.00242774	0.0286418	0.0233522	ENSMUSG00000013236/ENSMUSG00000020598/ENSMUSG00000025582/ENSMUSG00000026235/ENSMUSG00000026959/ENSMUSG00000027253/ENSMUSG00000027737/ENSMUSG00000030093/ENSMUSG00000031654/ENSMUSG00000040490/ENSMUSG00000047085/ENSMUSG00000054693/ENSMUSG00000060780/ENSMUSG00000067768/ENSMUSG00000071862/ENSMUSG00000079037	16
GO:0010469	regulation of signaling receptor activity	17/1290	130/21092	0.00244079	0.028664	0.0233703	ENSMUSG00000005583/ENSMUSG00000019146/ENSMUSG00000019969/ENSMUSG00000021680/ENSMUSG00000022594/ENSMUSG00000022892/ENSMUSG00000025314/ENSMUSG00000025582/ENSMUSG00000028664/ENSMUSG00000031996/ENSMUSG00000036902/ENSMUSG00000041046/ENSMUSG00000042429/ENSMUSG00000046182/ENSMUSG00000051790/ENSMUSG00000059991/ENSMUSG00000069806	17
GO:0051928	positive regulation of calcium ion transport	17/1290	130/21092	0.00244079	0.028664	0.0233703	ENSMUSG00000017400/ENSMUSG00000026576/ENSMUSG00000026959/ENSMUSG00000027568/ENSMUSG00000028207/ENSMUSG00000028854/ENSMUSG00000029778/ENSMUSG00000030302/ENSMUSG00000031400/ENSMUSG00000031778/ENSMUSG00000032011/ENSMUSG00000035283/ENSMUSG00000039156/ENSMUSG00000039672/ENSMUSG00000041046/ENSMUSG00000049686/ENSMUSG00000050164	17
GO:0007584	response to nutrient	14/1290	98/21092	0.0025071	0.0293754	0.0239503	ENSMUSG00000001827/ENSMUSG00000005533/ENSMUSG00000020048/ENSMUSG00000020484/ENSMUSG00000023010/ENSMUSG00000026959/ENSMUSG00000027248/ENSMUSG00000028207/ENSMUSG00000032902/ENSMUSG00000033308/ENSMUSG00000033400/ENSMUSG00000042082/ENSMUSG00000059316/ENSMUSG00000096146	14
GO:0009268	response to pH	8/1290	40/21092	0.00254569	0.0297596	0.0242635	ENSMUSG00000021190/ENSMUSG00000023017/ENSMUSG00000024957/ENSMUSG00000026335/ENSMUSG00000028854/ENSMUSG00000040136/ENSMUSG00000042082/ENSMUSG00000047415	8
GO:0006941	striated muscle contraction	19/1290	153/21092	0.00256441	0.0299104	0.0243865	ENSMUSG00000019194/ENSMUSG00000021194/ENSMUSG00000025579/ENSMUSG00000026576/ENSMUSG00000027107/ENSMUSG00000028854/ENSMUSG00000029467/ENSMUSG00000033161/ENSMUSG00000035283/ENSMUSG00000038319/ENSMUSG00000039672/ENSMUSG00000040907/ENSMUSG00000042429/ENSMUSG00000046480/ENSMUSG00000049281/ENSMUSG00000064329/ENSMUSG00000068457/ENSMUSG00000070304/ENSMUSG00000071657	19
GO:1901652	response to peptide	36/1290	360/21092	0.00260195	0.0302117	0.0246321	ENSMUSG00000000058/ENSMUSG00000004698/ENSMUSG00000005533/ENSMUSG00000019969/ENSMUSG00000020053/ENSMUSG00000020484/ENSMUSG00000020828/ENSMUSG00000021091/ENSMUSG00000021190/ENSMUSG00000021680/ENSMUSG00000022892/ENSMUSG00000024990/ENSMUSG00000025958/ENSMUSG00000026235/ENSMUSG00000026307/ENSMUSG00000026457/ENSMUSG00000026778/ENSMUSG00000026834/ENSMUSG00000026923/ENSMUSG00000027303/ENSMUSG00000027935/…	36
GO:0030516	regulation of axon extension	15/1290	109/21092	0.00260202	0.0302117	0.0246321	ENSMUSG00000001227/ENSMUSG00000013236/ENSMUSG00000015829/ENSMUSG00000022231/ENSMUSG00000023905/ENSMUSG00000026833/ENSMUSG00000029765/ENSMUSG00000036634/ENSMUSG00000038264/ENSMUSG00000038777/ENSMUSG00000043811/ENSMUSG00000045039/ENSMUSG00000051243/ENSMUSG00000063531/ENSMUSG00000067336	15
GO:0010634	positive regulation of epithelial cell migration	18/1290	142/21092	0.00261921	0.0303426	0.0247389	ENSMUSG00000001507/ENSMUSG00000003814/ENSMUSG00000004698/ENSMUSG00000005413/ENSMUSG00000008140/ENSMUSG00000015839/ENSMUSG00000020053/ENSMUSG00000021190/ENSMUSG00000022231/ENSMUSG00000022425/ENSMUSG00000023886/ENSMUSG00000030093/ENSMUSG00000031555/ENSMUSG00000032440/ENSMUSG00000032487/ENSMUSG00000039239/ENSMUSG00000048583/ENSMUSG00000067336	18
GO:0048168	regulation of neuronal synaptic plasticity	11/1290	68/21092	0.00263389	0.030444	0.0248215	ENSMUSG00000022415/ENSMUSG00000022892/ENSMUSG00000024261/ENSMUSG00000026959/ENSMUSG00000028456/ENSMUSG00000028664/ENSMUSG00000030376/ENSMUSG00000031144/ENSMUSG00000037428/ENSMUSG00000039358/ENSMUSG00000053024	11
GO:0003181	atrioventricular valve morphogenesis	6/1290	24/21092	0.00268131	0.0307154	0.0250428	ENSMUSG00000021796/ENSMUSG00000026836/ENSMUSG00000026923/ENSMUSG00000032440/ENSMUSG00000039239/ENSMUSG00000067336	6
GO:0003272	endocardial cushion formation	6/1290	24/21092	0.00268131	0.0307154	0.0250428	ENSMUSG00000007613/ENSMUSG00000021796/ENSMUSG00000026836/ENSMUSG00000026923/ENSMUSG00000032440/ENSMUSG00000039239	6
GO:0070861	regulation of protein exit from endoplasmic reticulum	6/1290	24/21092	0.00268131	0.0307154	0.0250428	ENSMUSG00000002015/ENSMUSG00000032328/ENSMUSG00000040462/ENSMUSG00000041765/ENSMUSG00000049313/ENSMUSG00000068040	6
GO:0098810	neurotransmitter reuptake	6/1290	24/21092	0.00268131	0.0307154	0.0250428	ENSMUSG00000005089/ENSMUSG00000023942/ENSMUSG00000024891/ENSMUSG00000030310/ENSMUSG00000031342/ENSMUSG00000048142	6
GO:0001964	startle response	7/1290	32/21092	0.0027445	0.0311611	0.0254062	ENSMUSG00000002771/ENSMUSG00000026959/ENSMUSG00000028020/ENSMUSG00000032086/ENSMUSG00000047976/ENSMUSG00000053754/ENSMUSG00000058248	7
GO:0007617	mating behavior	7/1290	32/21092	0.0027445	0.0311611	0.0254062	ENSMUSG00000000214/ENSMUSG00000022892/ENSMUSG00000026249/ENSMUSG00000026959/ENSMUSG00000031996/ENSMUSG00000034708/ENSMUSG00000039358	7
GO:0031069	hair follicle morphogenesis	7/1290	32/21092	0.0027445	0.0311611	0.0254062	ENSMUSG00000001420/ENSMUSG00000021477/ENSMUSG00000026185/ENSMUSG00000026923/ENSMUSG00000033792/ENSMUSG00000039239/ENSMUSG00000060798	7
GO:0035094	response to nicotine	7/1290	32/21092	0.0027445	0.0311611	0.0254062	ENSMUSG00000005413/ENSMUSG00000027107/ENSMUSG00000027950/ENSMUSG00000031492/ENSMUSG00000041380/ENSMUSG00000044288/ENSMUSG00000048583	7
GO:0021549	cerebellum development	14/1290	99/21092	0.00275947	0.0312618	0.0254883	ENSMUSG00000005533/ENSMUSG00000013236/ENSMUSG00000023011/ENSMUSG00000026249/ENSMUSG00000026864/ENSMUSG00000027312/ENSMUSG00000029076/ENSMUSG00000030093/ENSMUSG00000030302/ENSMUSG00000030683/ENSMUSG00000031654/ENSMUSG00000033792/ENSMUSG00000055022/ENSMUSG00000058153	14
GO:0001967	suckling behavior	5/1290	17/21092	0.00282817	0.0315526	0.0257254	ENSMUSG00000022892/ENSMUSG00000026959/ENSMUSG00000028444/ENSMUSG00000031996/ENSMUSG00000055639	5
GO:0003198	epithelial to mesenchymal transition involved in endocardial cushion formation	5/1290	17/21092	0.00282817	0.0315526	0.0257254	ENSMUSG00000007613/ENSMUSG00000026836/ENSMUSG00000026923/ENSMUSG00000032440/ENSMUSG00000039239	5
GO:0006613	cotranslational protein targeting to membrane	5/1290	17/21092	0.00282817	0.0315526	0.0257254	ENSMUSG00000019802/ENSMUSG00000027828/ENSMUSG00000030082/ENSMUSG00000030654/ENSMUSG00000044528	5
GO:0014051	gamma-aminobutyric acid secretion	5/1290	17/21092	0.00282817	0.0315526	0.0257254	ENSMUSG00000024462/ENSMUSG00000027568/ENSMUSG00000030310/ENSMUSG00000038486/ENSMUSG00000041380	5
GO:0048711	positive regulation of astrocyte differentiation	5/1290	17/21092	0.00282817	0.0315526	0.0257254	ENSMUSG00000021756/ENSMUSG00000022892/ENSMUSG00000026249/ENSMUSG00000026923/ENSMUSG00000036634	5
GO:0071636	positive regulation of transforming growth factor beta production	5/1290	17/21092	0.00282817	0.0315526	0.0257254	ENSMUSG00000016494/ENSMUSG00000025958/ENSMUSG00000031007/ENSMUSG00000031778/ENSMUSG00000032487	5
GO:0071786	endoplasmic reticulum tubular network organization	5/1290	17/21092	0.00282817	0.0315526	0.0257254	ENSMUSG00000009207/ENSMUSG00000024758/ENSMUSG00000030654/ENSMUSG00000037720/ENSMUSG00000038555	5
GO:0001755	neural crest cell migration	10/1290	59/21092	0.00285565	0.03179	0.0259189	ENSMUSG00000001227/ENSMUSG00000001827/ENSMUSG00000022231/ENSMUSG00000026836/ENSMUSG00000030110/ENSMUSG00000033006/ENSMUSG00000038264/ENSMUSG00000038777/ENSMUSG00000062209/ENSMUSG00000063531	10
GO:0009266	response to temperature stimulus	20/1290	166/21092	0.00287166	0.0318302	0.0259517	ENSMUSG00000005413/ENSMUSG00000016494/ENSMUSG00000017740/ENSMUSG00000019796/ENSMUSG00000020053/ENSMUSG00000022136/ENSMUSG00000024957/ENSMUSG00000026072/ENSMUSG00000026864/ENSMUSG00000027568/ENSMUSG00000031668/ENSMUSG00000032537/ENSMUSG00000032932/ENSMUSG00000033249/ENSMUSG00000035283/ENSMUSG00000037428/ENSMUSG00000039278/ENSMUSG00000042429/ENSMUSG00000056708/ENSMUSG00000074968	20
GO:0097164	ammonium ion metabolic process	20/1290	166/21092	0.00287166	0.0318302	0.0259517	ENSMUSG00000000214/ENSMUSG00000002475/ENSMUSG00000021054/ENSMUSG00000021721/ENSMUSG00000021759/ENSMUSG00000021770/ENSMUSG00000021919/ENSMUSG00000022425/ENSMUSG00000025283/ENSMUSG00000027950/ENSMUSG00000030302/ENSMUSG00000031545/ENSMUSG00000032883/ENSMUSG00000032908/ENSMUSG00000033792/ENSMUSG00000037049/ENSMUSG00000039239/ENSMUSG00000039662/ENSMUSG00000040774/ENSMUSG00000041380	20
GO:0006639	acylglycerol metabolic process	16/1290	121/21092	0.00288034	0.0318576	0.025974	ENSMUSG00000003721/ENSMUSG00000007036/ENSMUSG00000020333/ENSMUSG00000020964/ENSMUSG00000021756/ENSMUSG00000021759/ENSMUSG00000024981/ENSMUSG00000025277/ENSMUSG00000029314/ENSMUSG00000030747/ENSMUSG00000031545/ENSMUSG00000032046/ENSMUSG00000032114/ENSMUSG00000035735/ENSMUSG00000041653/ENSMUSG00000048486	16
GO:0021700	developmental maturation	32/1290	312/21092	0.00296313	0.0327027	0.0266631	ENSMUSG00000001420/ENSMUSG00000004319/ENSMUSG00000013033/ENSMUSG00000019969/ENSMUSG00000020053/ENSMUSG00000020484/ENSMUSG00000020598/ENSMUSG00000021477/ENSMUSG00000022892/ENSMUSG00000024261/ENSMUSG00000025352/ENSMUSG00000026204/ENSMUSG00000026923/ENSMUSG00000026959/ENSMUSG00000028456/ENSMUSG00000028661/ENSMUSG00000030110/ENSMUSG00000030683/ENSMUSG00000031400/ENSMUSG00000031545/ENSMUSG00000031993/…	32
GO:0006509	membrane protein ectodomain proteolysis	8/1290	41/21092	0.00299617	0.0327854	0.0267305	ENSMUSG00000019969/ENSMUSG00000020044/ENSMUSG00000026778/ENSMUSG00000031555/ENSMUSG00000032086/ENSMUSG00000035206/ENSMUSG00000039952/ENSMUSG00000054693	8
GO:0014037	Schwann cell differentiation	8/1290	41/21092	0.00299617	0.0327854	0.0267305	ENSMUSG00000017167/ENSMUSG00000020758/ENSMUSG00000034220/ENSMUSG00000039952/ENSMUSG00000055254/ENSMUSG00000071176/ENSMUSG00000079487/ENSMUSG00000095139	8
GO:0086009	membrane repolarization	8/1290	41/21092	0.00299617	0.0327854	0.0267305	ENSMUSG00000019194/ENSMUSG00000026576/ENSMUSG00000033161/ENSMUSG00000038319/ENSMUSG00000039672/ENSMUSG00000041329/ENSMUSG00000043207/ENSMUSG00000046480	8
GO:0090175	regulation of establishment of planar polarity	8/1290	41/21092	0.00299617	0.0327854	0.0267305	ENSMUSG00000007989/ENSMUSG00000023972/ENSMUSG00000030093/ENSMUSG00000031548/ENSMUSG00000034121/ENSMUSG00000044674/ENSMUSG00000054196/ENSMUSG00000079487	8
GO:0006898	receptor-mediated endocytosis	24/1290	214/21092	0.00304584	0.0332579	0.0271158	ENSMUSG00000000058/ENSMUSG00000013662/ENSMUSG00000019146/ENSMUSG00000020368/ENSMUSG00000020828/ENSMUSG00000022037/ENSMUSG00000024924/ENSMUSG00000025468/ENSMUSG00000029103/ENSMUSG00000030342/ENSMUSG00000032440/ENSMUSG00000032560/ENSMUSG00000037706/ENSMUSG00000040249/ENSMUSG00000041046/ENSMUSG00000044337/ENSMUSG00000046182/ENSMUSG00000053024/ENSMUSG00000060780/ENSMUSG00000060802/ENSMUSG00000068923/…	24
GO:1990778	protein localization to cell periphery	34/1290	338/21092	0.00306261	0.0333701	0.0272072	ENSMUSG00000001507/ENSMUSG00000006373/ENSMUSG00000015668/ENSMUSG00000017400/ENSMUSG00000019146/ENSMUSG00000020734/ENSMUSG00000022656/ENSMUSG00000023175/ENSMUSG00000025582/ENSMUSG00000026576/ENSMUSG00000026959/ENSMUSG00000027375/ENSMUSG00000027935/ENSMUSG00000028152/ENSMUSG00000028618/ENSMUSG00000028664/ENSMUSG00000029048/ENSMUSG00000029126/ENSMUSG00000031119/ENSMUSG00000032883/ENSMUSG00000033615/…	34
GO:0030336	negative regulation of cell migration	28/1290	263/21092	0.00309981	0.0336692	0.0274511	ENSMUSG00000000753/ENSMUSG00000003814/ENSMUSG00000005583/ENSMUSG00000010047/ENSMUSG00000015839/ENSMUSG00000021796/ENSMUSG00000025277/ENSMUSG00000025314/ENSMUSG00000026185/ENSMUSG00000026457/ENSMUSG00000026833/ENSMUSG00000026834/ENSMUSG00000026923/ENSMUSG00000027351/ENSMUSG00000031548/ENSMUSG00000031778/ENSMUSG00000032011/ENSMUSG00000033278/ENSMUSG00000034730/ENSMUSG00000034881/ENSMUSG00000039358/…	28
GO:0022037	metencephalon development	15/1290	111/21092	0.00310975	0.0336692	0.0274511	ENSMUSG00000005533/ENSMUSG00000013236/ENSMUSG00000023011/ENSMUSG00000026249/ENSMUSG00000026864/ENSMUSG00000026959/ENSMUSG00000027312/ENSMUSG00000029076/ENSMUSG00000030093/ENSMUSG00000030302/ENSMUSG00000030683/ENSMUSG00000031654/ENSMUSG00000033792/ENSMUSG00000055022/ENSMUSG00000058153	15
GO:0090101	negative regulation of transmembrane receptor protein serine/threonine kinase signaling pathway	15/1290	111/21092	0.00310975	0.0336692	0.0274511	ENSMUSG00000000058/ENSMUSG00000003316/ENSMUSG00000006205/ENSMUSG00000020484/ENSMUSG00000021253/ENSMUSG00000024098/ENSMUSG00000026836/ENSMUSG00000026864/ENSMUSG00000026923/ENSMUSG00000027204/ENSMUSG00000031548/ENSMUSG00000031963/ENSMUSG00000034612/ENSMUSG00000041120/ENSMUSG00000044674	15
GO:0050673	epithelial cell proliferation	40/1290	416/21092	0.00315694	0.0341083	0.0278091	ENSMUSG00000000058/ENSMUSG00000000753/ENSMUSG00000005413/ENSMUSG00000005583/ENSMUSG00000006205/ENSMUSG00000006800/ENSMUSG00000007613/ENSMUSG00000008140/ENSMUSG00000016494/ENSMUSG00000017493/ENSMUSG00000019579/ENSMUSG00000019969/ENSMUSG00000020053/ENSMUSG00000020484/ENSMUSG00000021477/ENSMUSG00000021796/ENSMUSG00000021974/ENSMUSG00000022231/ENSMUSG00000026185/ENSMUSG00000026204/ENSMUSG00000026923/…	40
GO:0014031	mesenchymal cell development	13/1290	90/21092	0.00318891	0.0343092	0.0279729	ENSMUSG00000001227/ENSMUSG00000001827/ENSMUSG00000021796/ENSMUSG00000022231/ENSMUSG00000024613/ENSMUSG00000026836/ENSMUSG00000026923/ENSMUSG00000030110/ENSMUSG00000033006/ENSMUSG00000038264/ENSMUSG00000038777/ENSMUSG00000062209/ENSMUSG00000063531	13
GO:0046889	positive regulation of lipid biosynthetic process	13/1290	90/21092	0.00318891	0.0343092	0.0279729	ENSMUSG00000005514/ENSMUSG00000005533/ENSMUSG00000020053/ENSMUSG00000024030/ENSMUSG00000024981/ENSMUSG00000025277/ENSMUSG00000025958/ENSMUSG00000030747/ENSMUSG00000032487/ENSMUSG00000032883/ENSMUSG00000041380/ENSMUSG00000048583/ENSMUSG00000055782	13
GO:0060070	canonical Wnt signaling pathway	29/1290	276/21092	0.00320314	0.0343901	0.0280389	ENSMUSG00000000787/ENSMUSG00000001289/ENSMUSG00000001827/ENSMUSG00000006800/ENSMUSG00000007989/ENSMUSG00000008734/ENSMUSG00000019969/ENSMUSG00000021974/ENSMUSG00000022231/ENSMUSG00000023972/ENSMUSG00000026923/ENSMUSG00000027253/ENSMUSG00000030093/ENSMUSG00000030772/ENSMUSG00000030792/ENSMUSG00000031548/ENSMUSG00000033006/ENSMUSG00000034121/ENSMUSG00000036904/ENSMUSG00000037369/ENSMUSG00000037487/…	29
GO:0003015	heart process	24/1290	215/21092	0.00323525	0.0344977	0.0281266	ENSMUSG00000000214/ENSMUSG00000019194/ENSMUSG00000021194/ENSMUSG00000024935/ENSMUSG00000025579/ENSMUSG00000026576/ENSMUSG00000027335/ENSMUSG00000028854/ENSMUSG00000029467/ENSMUSG00000033161/ENSMUSG00000035283/ENSMUSG00000038319/ENSMUSG00000039239/ENSMUSG00000039672/ENSMUSG00000040907/ENSMUSG00000041046/ENSMUSG00000042429/ENSMUSG00000043207/ENSMUSG00000045613/ENSMUSG00000046480/ENSMUSG00000049281/…	24
GO:0007039	protein catabolic process in the vacuole	4/1290	11/21092	0.00324676	0.0344977	0.0281266	ENSMUSG00000022257/ENSMUSG00000036622/ENSMUSG00000037706/ENSMUSG00000040249	4
GO:0034776	response to histamine	4/1290	11/21092	0.00324676	0.0344977	0.0281266	ENSMUSG00000007653/ENSMUSG00000010803/ENSMUSG00000020436/ENSMUSG00000033676	4
GO:0097104	postsynaptic membrane assembly	4/1290	11/21092	0.00324676	0.0344977	0.0281266	ENSMUSG00000027253/ENSMUSG00000028664/ENSMUSG00000033768/ENSMUSG00000051790	4
GO:1901142	insulin metabolic process	4/1290	11/21092	0.00324676	0.0344977	0.0281266	ENSMUSG00000027419/ENSMUSG00000037852/ENSMUSG00000051790/ENSMUSG00000057069	4
GO:0014044	Schwann cell development	7/1290	33/21092	0.00330241	0.0348008	0.0283737	ENSMUSG00000017167/ENSMUSG00000020758/ENSMUSG00000039952/ENSMUSG00000055254/ENSMUSG00000071176/ENSMUSG00000079487/ENSMUSG00000095139	7
GO:0015988	energy coupled proton transmembrane transport, against electrochemical gradient	7/1290	33/21092	0.00330241	0.0348008	0.0283737	ENSMUSG00000019087/ENSMUSG00000019302/ENSMUSG00000024121/ENSMUSG00000033161/ENSMUSG00000033379/ENSMUSG00000040907/ENSMUSG00000064351	7
GO:0048013	ephrin receptor signaling pathway	7/1290	33/21092	0.00330241	0.0348008	0.0283737	ENSMUSG00000026235/ENSMUSG00000026923/ENSMUSG00000028039/ENSMUSG00000028661/ENSMUSG00000028664/ENSMUSG00000032537/ENSMUSG00000048915	7
GO:0140115	export across plasma membrane	7/1290	33/21092	0.00330241	0.0348008	0.0283737	ENSMUSG00000026576/ENSMUSG00000033161/ENSMUSG00000038319/ENSMUSG00000039672/ENSMUSG00000040907/ENSMUSG00000041329/ENSMUSG00000052726	7
GO:0018126	protein hydroxylation	6/1290	25/21092	0.00334791	0.035208	0.0287057	ENSMUSG00000004846/ENSMUSG00000006675/ENSMUSG00000019916/ENSMUSG00000025130/ENSMUSG00000028207/ENSMUSG00000029348	6
GO:0006638	neutral lipid metabolic process	16/1290	123/21092	0.0034006	0.0356889	0.0290978	ENSMUSG00000003721/ENSMUSG00000007036/ENSMUSG00000020333/ENSMUSG00000020964/ENSMUSG00000021756/ENSMUSG00000021759/ENSMUSG00000024981/ENSMUSG00000025277/ENSMUSG00000029314/ENSMUSG00000030747/ENSMUSG00000031545/ENSMUSG00000032046/ENSMUSG00000032114/ENSMUSG00000035735/ENSMUSG00000041653/ENSMUSG00000048486	16
GO:0007029	endoplasmic reticulum organization	9/1290	51/21092	0.00344837	0.0359153	0.0292824	ENSMUSG00000000058/ENSMUSG00000009207/ENSMUSG00000021484/ENSMUSG00000024758/ENSMUSG00000030082/ENSMUSG00000030654/ENSMUSG00000031668/ENSMUSG00000037720/ENSMUSG00000038555	9
GO:0043618	regulation of transcription from RNA polymerase II promoter in response to stress	9/1290	51/21092	0.00344837	0.0359153	0.0292824	ENSMUSG00000005413/ENSMUSG00000015461/ENSMUSG00000015839/ENSMUSG00000023010/ENSMUSG00000026663/ENSMUSG00000026923/ENSMUSG00000031668/ENSMUSG00000033249/ENSMUSG00000057133	9
GO:0051590	positive regulation of neurotransmitter transport	9/1290	51/21092	0.00344837	0.0359153	0.0292824	ENSMUSG00000019969/ENSMUSG00000026452/ENSMUSG00000027568/ENSMUSG00000028456/ENSMUSG00000030310/ENSMUSG00000030654/ENSMUSG00000035864/ENSMUSG00000041380/ENSMUSG00000048142	9
GO:0051650	establishment of vesicle localization	28/1290	265/21092	0.00345016	0.0359153	0.0292824	ENSMUSG00000004961/ENSMUSG00000018167/ENSMUSG00000019969/ENSMUSG00000021248/ENSMUSG00000021721/ENSMUSG00000024261/ENSMUSG00000026452/ENSMUSG00000027220/ENSMUSG00000027950/ENSMUSG00000028456/ENSMUSG00000029467/ENSMUSG00000030093/ENSMUSG00000030731/ENSMUSG00000031144/ENSMUSG00000031492/ENSMUSG00000032086/ENSMUSG00000032890/ENSMUSG00000033615/ENSMUSG00000035864/ENSMUSG00000038486/ENSMUSG00000039114/…	28
GO:0006024	glycosaminoglycan biosynthetic process	8/1290	42/21092	0.00350632	0.0362791	0.029579	ENSMUSG00000021504/ENSMUSG00000025232/ENSMUSG00000027198/ENSMUSG00000032997/ENSMUSG00000034612/ENSMUSG00000036599/ENSMUSG00000050796/ENSMUSG00000071649	8
GO:0006695	cholesterol biosynthetic process	8/1290	42/21092	0.00350632	0.0362791	0.029579	ENSMUSG00000003721/ENSMUSG00000005514/ENSMUSG00000024030/ENSMUSG00000031168/ENSMUSG00000031400/ENSMUSG00000032018/ENSMUSG00000032485/ENSMUSG00000040374	8
GO:0099084	postsynaptic specialization organization	8/1290	42/21092	0.00350632	0.0362791	0.029579	ENSMUSG00000013236/ENSMUSG00000025582/ENSMUSG00000031654/ENSMUSG00000033768/ENSMUSG00000047085/ENSMUSG00000051790/ENSMUSG00000060780/ENSMUSG00000071862	8
GO:0048864	stem cell development	13/1290	91/21092	0.003517	0.0363164	0.0296094	ENSMUSG00000001227/ENSMUSG00000001827/ENSMUSG00000021796/ENSMUSG00000022231/ENSMUSG00000024613/ENSMUSG00000026836/ENSMUSG00000030093/ENSMUSG00000030110/ENSMUSG00000033006/ENSMUSG00000038264/ENSMUSG00000038777/ENSMUSG00000062209/ENSMUSG00000063531	13
GO:0045765	regulation of angiogenesis	31/1290	303/21092	0.00353851	0.0364652	0.0297307	ENSMUSG00000000753/ENSMUSG00000004698/ENSMUSG00000005413/ENSMUSG00000008140/ENSMUSG00000015839/ENSMUSG00000016494/ENSMUSG00000019579/ENSMUSG00000020484/ENSMUSG00000022231/ENSMUSG00000022425/ENSMUSG00000023885/ENSMUSG00000023886/ENSMUSG00000023905/ENSMUSG00000025321/ENSMUSG00000026923/ENSMUSG00000027351/ENSMUSG00000028039/ENSMUSG00000028782/ENSMUSG00000031778/ENSMUSG00000031963/ENSMUSG00000032440/…	31
GO:0051216	cartilage development	23/1290	205/21092	0.003653	0.0375696	0.0306311	ENSMUSG00000003316/ENSMUSG00000005514/ENSMUSG00000005583/ENSMUSG00000006800/ENSMUSG00000007613/ENSMUSG00000009207/ENSMUSG00000021796/ENSMUSG00000021974/ENSMUSG00000022324/ENSMUSG00000025321/ENSMUSG00000030093/ENSMUSG00000031668/ENSMUSG00000031993/ENSMUSG00000032440/ENSMUSG00000033792/ENSMUSG00000034612/ENSMUSG00000038331/ENSMUSG00000039239/ENSMUSG00000042116/ENSMUSG00000043207/ENSMUSG00000066324/…	23
GO:0048488	synaptic vesicle endocytosis	10/1290	61/21092	0.00367054	0.0375992	0.0306553	ENSMUSG00000004961/ENSMUSG00000020368/ENSMUSG00000026452/ENSMUSG00000031144/ENSMUSG00000034708/ENSMUSG00000035864/ENSMUSG00000040722/ENSMUSG00000051790/ENSMUSG00000068923/ENSMUSG00000070570	10
GO:0140238	presynaptic endocytosis	10/1290	61/21092	0.00367054	0.0375992	0.0306553	ENSMUSG00000004961/ENSMUSG00000020368/ENSMUSG00000026452/ENSMUSG00000031144/ENSMUSG00000034708/ENSMUSG00000035864/ENSMUSG00000040722/ENSMUSG00000051790/ENSMUSG00000068923/ENSMUSG00000070570	10
GO:0048640	negative regulation of developmental growth	16/1290	124/21092	0.00368839	0.0377068	0.030743	ENSMUSG00000001227/ENSMUSG00000013236/ENSMUSG00000015829/ENSMUSG00000021190/ENSMUSG00000022231/ENSMUSG00000024990/ENSMUSG00000031400/ENSMUSG00000031548/ENSMUSG00000032440/ENSMUSG00000035283/ENSMUSG00000036264/ENSMUSG00000036634/ENSMUSG00000038264/ENSMUSG00000038777/ENSMUSG00000043811/ENSMUSG00000063531	16
GO:0001573	ganglioside metabolic process	5/1290	18/21092	0.00372085	0.0377645	0.0307901	ENSMUSG00000006731/ENSMUSG00000007038/ENSMUSG00000025232/ENSMUSG00000025321/ENSMUSG00000056812	5
GO:0050650	chondroitin sulfate proteoglycan biosynthetic process	5/1290	18/21092	0.00372085	0.0377645	0.0307901	ENSMUSG00000020053/ENSMUSG00000032997/ENSMUSG00000034612/ENSMUSG00000036599/ENSMUSG00000071649	5
GO:0050884	neuromuscular process controlling posture	5/1290	18/21092	0.00372085	0.0377645	0.0307901	ENSMUSG00000017167/ENSMUSG00000025232/ENSMUSG00000025579/ENSMUSG00000050640/ENSMUSG00000064329	5
GO:0097120	receptor localization to synapse	11/1290	71/21092	0.00372347	0.0377645	0.0307901	ENSMUSG00000019146/ENSMUSG00000025582/ENSMUSG00000029126/ENSMUSG00000031119/ENSMUSG00000032336/ENSMUSG00000033615/ENSMUSG00000039952/ENSMUSG00000039953/ENSMUSG00000054693/ENSMUSG00000059991/ENSMUSG00000069806	11
GO:0008217	regulation of blood pressure	22/1290	194/21092	0.00387526	0.0392265	0.0319821	ENSMUSG00000005413/ENSMUSG00000016494/ENSMUSG00000025400/ENSMUSG00000027335/ENSMUSG00000027568/ENSMUSG00000029661/ENSMUSG00000029819/ENSMUSG00000031007/ENSMUSG00000031400/ENSMUSG00000032487/ENSMUSG00000032575/ENSMUSG00000033161/ENSMUSG00000034881/ENSMUSG00000035283/ENSMUSG00000039358/ENSMUSG00000042429/ENSMUSG00000044288/ENSMUSG00000049538/ENSMUSG00000057530/ENSMUSG00000058488/ENSMUSG00000067336/…	22
GO:0007271	synaptic transmission, cholinergic	7/1290	34/21092	0.00394276	0.0395768	0.0322676	ENSMUSG00000022594/ENSMUSG00000027107/ENSMUSG00000027950/ENSMUSG00000031492/ENSMUSG00000041380/ENSMUSG00000046159/ENSMUSG00000048330	7
GO:0014003	oligodendrocyte development	7/1290	34/21092	0.00394276	0.0395768	0.0322676	ENSMUSG00000017167/ENSMUSG00000022037/ENSMUSG00000033006/ENSMUSG00000036634/ENSMUSG00000049612/ENSMUSG00000053024/ENSMUSG00000079487	7
GO:0014047	glutamate secretion	7/1290	34/21092	0.00394276	0.0395768	0.0322676	ENSMUSG00000023192/ENSMUSG00000024261/ENSMUSG00000024462/ENSMUSG00000027568/ENSMUSG00000042429/ENSMUSG00000044014/ENSMUSG00000055254	7
GO:0006023	aminoglycan biosynthetic process	9/1290	52/21092	0.00394842	0.0395768	0.0322676	ENSMUSG00000017929/ENSMUSG00000021504/ENSMUSG00000025232/ENSMUSG00000027198/ENSMUSG00000032997/ENSMUSG00000034612/ENSMUSG00000036599/ENSMUSG00000050796/ENSMUSG00000071649	9
GO:0045777	positive regulation of blood pressure	9/1290	52/21092	0.00394842	0.0395768	0.0322676	ENSMUSG00000025400/ENSMUSG00000027335/ENSMUSG00000031400/ENSMUSG00000032575/ENSMUSG00000034881/ENSMUSG00000035283/ENSMUSG00000039358/ENSMUSG00000042429/ENSMUSG00000044288	9
GO:0006612	protein targeting to membrane	14/1290	103/21092	0.00398623	0.0398779	0.0325131	ENSMUSG00000001827/ENSMUSG00000019146/ENSMUSG00000019802/ENSMUSG00000027706/ENSMUSG00000027828/ENSMUSG00000028403/ENSMUSG00000030082/ENSMUSG00000030654/ENSMUSG00000036985/ENSMUSG00000039470/ENSMUSG00000042429/ENSMUSG00000044528/ENSMUSG00000050556/ENSMUSG00000079037	14
GO:0051899	membrane depolarization	12/1290	82/21092	0.00405332	0.0404701	0.032996	ENSMUSG00000019146/ENSMUSG00000019194/ENSMUSG00000022416/ENSMUSG00000023033/ENSMUSG00000027568/ENSMUSG00000027950/ENSMUSG00000038319/ENSMUSG00000046480/ENSMUSG00000049281/ENSMUSG00000054428/ENSMUSG00000064329/ENSMUSG00000070304	12
GO:0001941	postsynaptic membrane organization	8/1290	43/21092	0.00408122	0.0405122	0.0330303	ENSMUSG00000021721/ENSMUSG00000027253/ENSMUSG00000027737/ENSMUSG00000028020/ENSMUSG00000028664/ENSMUSG00000029048/ENSMUSG00000033768/ENSMUSG00000051790	8
GO:0030166	proteoglycan biosynthetic process	8/1290	43/21092	0.00408122	0.0405122	0.0330303	ENSMUSG00000020053/ENSMUSG00000021978/ENSMUSG00000027198/ENSMUSG00000032997/ENSMUSG00000034612/ENSMUSG00000036599/ENSMUSG00000037306/ENSMUSG00000071649	8
GO:1902653	secondary alcohol biosynthetic process	8/1290	43/21092	0.00408122	0.0405122	0.0330303	ENSMUSG00000003721/ENSMUSG00000005514/ENSMUSG00000024030/ENSMUSG00000031168/ENSMUSG00000031400/ENSMUSG00000032018/ENSMUSG00000032485/ENSMUSG00000040374	8
GO:0060402	calcium ion transport into cytosol	18/1290	148/21092	0.00410268	0.0405641	0.0330726	ENSMUSG00000002771/ENSMUSG00000020734/ENSMUSG00000021831/ENSMUSG00000022416/ENSMUSG00000023010/ENSMUSG00000026959/ENSMUSG00000027087/ENSMUSG00000027568/ENSMUSG00000028207/ENSMUSG00000029778/ENSMUSG00000030376/ENSMUSG00000031778/ENSMUSG00000032011/ENSMUSG00000035283/ENSMUSG00000039239/ENSMUSG00000041046/ENSMUSG00000041380/ENSMUSG00000079037	18
GO:0060047	heart contraction	23/1290	207/21092	0.00412041	0.0405641	0.0330726	ENSMUSG00000000214/ENSMUSG00000019194/ENSMUSG00000021194/ENSMUSG00000024935/ENSMUSG00000025579/ENSMUSG00000026576/ENSMUSG00000027335/ENSMUSG00000028854/ENSMUSG00000029467/ENSMUSG00000033161/ENSMUSG00000035283/ENSMUSG00000038319/ENSMUSG00000039239/ENSMUSG00000039672/ENSMUSG00000040907/ENSMUSG00000042429/ENSMUSG00000043207/ENSMUSG00000045613/ENSMUSG00000046480/ENSMUSG00000049281/ENSMUSG00000064329/…	23
GO:0003205	cardiac chamber development	22/1290	195/21092	0.00412287	0.0405641	0.0330726	ENSMUSG00000005583/ENSMUSG00000007613/ENSMUSG00000018581/ENSMUSG00000021796/ENSMUSG00000021974/ENSMUSG00000022587/ENSMUSG00000023972/ENSMUSG00000024990/ENSMUSG00000026836/ENSMUSG00000026923/ENSMUSG00000028004/ENSMUSG00000032440/ENSMUSG00000034121/ENSMUSG00000037852/ENSMUSG00000039239/ENSMUSG00000040249/ENSMUSG00000043207/ENSMUSG00000044014/ENSMUSG00000044674/ENSMUSG00000046169/ENSMUSG00000067336/…	22
GO:0032509	endosome transport via multivesicular body sorting pathway	6/1290	26/21092	0.00413038	0.0405641	0.0330726	ENSMUSG00000022257/ENSMUSG00000022964/ENSMUSG00000028822/ENSMUSG00000031513/ENSMUSG00000035212/ENSMUSG00000068747	6
GO:1901018	positive regulation of potassium ion transmembrane transporter activity	6/1290	26/21092	0.00413038	0.0405641	0.0330726	ENSMUSG00000026576/ENSMUSG00000035681/ENSMUSG00000040136/ENSMUSG00000041329/ENSMUSG00000047976/ENSMUSG00000058975	6
GO:2001238	positive regulation of extrinsic apoptotic signaling pathway	10/1290	62/21092	0.00414178	0.0405641	0.0330726	ENSMUSG00000010047/ENSMUSG00000020044/ENSMUSG00000023905/ENSMUSG00000026223/ENSMUSG00000027248/ENSMUSG00000027375/ENSMUSG00000030110/ENSMUSG00000031548/ENSMUSG00000039239/ENSMUSG00000041324	10
GO:0030641	regulation of cellular pH	11/1290	72/21092	0.00415758	0.0405641	0.0330726	ENSMUSG00000017740/ENSMUSG00000019302/ENSMUSG00000022125/ENSMUSG00000023032/ENSMUSG00000024121/ENSMUSG00000028854/ENSMUSG00000037341/ENSMUSG00000050150/ENSMUSG00000060681/ENSMUSG00000068040/ENSMUSG00000068323	11
GO:0042446	hormone biosynthetic process	11/1290	72/21092	0.00415758	0.0405641	0.0330726	ENSMUSG00000005514/ENSMUSG00000005533/ENSMUSG00000016194/ENSMUSG00000018167/ENSMUSG00000020053/ENSMUSG00000021594/ENSMUSG00000021919/ENSMUSG00000030772/ENSMUSG00000030792/ENSMUSG00000033161/ENSMUSG00000048583	11
GO:0050810	regulation of steroid biosynthetic process	11/1290	72/21092	0.00415758	0.0405641	0.0330726	ENSMUSG00000003721/ENSMUSG00000005514/ENSMUSG00000005533/ENSMUSG00000020053/ENSMUSG00000024030/ENSMUSG00000030772/ENSMUSG00000030792/ENSMUSG00000032485/ENSMUSG00000033161/ENSMUSG00000040374/ENSMUSG00000048583	11
GO:0060401	cytosolic calcium ion transport	19/1290	160/21092	0.00423249	0.0412165	0.0336046	ENSMUSG00000002771/ENSMUSG00000020734/ENSMUSG00000021831/ENSMUSG00000022416/ENSMUSG00000023010/ENSMUSG00000026959/ENSMUSG00000027087/ENSMUSG00000027568/ENSMUSG00000028207/ENSMUSG00000029467/ENSMUSG00000029778/ENSMUSG00000030376/ENSMUSG00000031778/ENSMUSG00000032011/ENSMUSG00000035283/ENSMUSG00000039239/ENSMUSG00000041046/ENSMUSG00000041380/ENSMUSG00000079037	19
GO:0010038	response to metal ion	28/1290	269/21092	0.00425211	0.0413293	0.0336965	ENSMUSG00000004961/ENSMUSG00000005413/ENSMUSG00000005583/ENSMUSG00000005802/ENSMUSG00000013275/ENSMUSG00000021190/ENSMUSG00000021680/ENSMUSG00000024261/ENSMUSG00000025582/ENSMUSG00000025958/ENSMUSG00000026452/ENSMUSG00000027220/ENSMUSG00000028207/ENSMUSG00000028307/ENSMUSG00000029151/ENSMUSG00000030731/ENSMUSG00000031555/ENSMUSG00000033792/ENSMUSG00000035864/ENSMUSG00000036622/ENSMUSG00000039740/…	28
GO:0008016	regulation of heart contraction	20/1290	172/21092	0.00431878	0.0418702	0.0341375	ENSMUSG00000000214/ENSMUSG00000019194/ENSMUSG00000021194/ENSMUSG00000024935/ENSMUSG00000025579/ENSMUSG00000026576/ENSMUSG00000027335/ENSMUSG00000028854/ENSMUSG00000029467/ENSMUSG00000033161/ENSMUSG00000035283/ENSMUSG00000038319/ENSMUSG00000039239/ENSMUSG00000039672/ENSMUSG00000042429/ENSMUSG00000043207/ENSMUSG00000045613/ENSMUSG00000046480/ENSMUSG00000049281/ENSMUSG00000070304	20
GO:0007631	feeding behavior	16/1290	126/21092	0.00432409	0.0418702	0.0341375	ENSMUSG00000000214/ENSMUSG00000021721/ENSMUSG00000022892/ENSMUSG00000026959/ENSMUSG00000027950/ENSMUSG00000028004/ENSMUSG00000028444/ENSMUSG00000029436/ENSMUSG00000031996/ENSMUSG00000041380/ENSMUSG00000044014/ENSMUSG00000044288/ENSMUSG00000050164/ENSMUSG00000050511/ENSMUSG00000055254/ENSMUSG00000055639	16
GO:0050679	positive regulation of epithelial cell proliferation	22/1290	196/21092	0.00438354	0.0423659	0.0345417	ENSMUSG00000000058/ENSMUSG00000005413/ENSMUSG00000006205/ENSMUSG00000008140/ENSMUSG00000019579/ENSMUSG00000020053/ENSMUSG00000020484/ENSMUSG00000021796/ENSMUSG00000021974/ENSMUSG00000022231/ENSMUSG00000026204/ENSMUSG00000026923/ENSMUSG00000030093/ENSMUSG00000031548/ENSMUSG00000033792/ENSMUSG00000034708/ENSMUSG00000039519/ENSMUSG00000048534/ENSMUSG00000048583/ENSMUSG00000050711/ENSMUSG00000062209/…	22
GO:0051648	vesicle localization	29/1290	283/21092	0.00457591	0.0440607	0.0359234	ENSMUSG00000004961/ENSMUSG00000018167/ENSMUSG00000019969/ENSMUSG00000021248/ENSMUSG00000021721/ENSMUSG00000024261/ENSMUSG00000026452/ENSMUSG00000027220/ENSMUSG00000027950/ENSMUSG00000028456/ENSMUSG00000029467/ENSMUSG00000030093/ENSMUSG00000030731/ENSMUSG00000031144/ENSMUSG00000031492/ENSMUSG00000032086/ENSMUSG00000032890/ENSMUSG00000033615/ENSMUSG00000035864/ENSMUSG00000038486/ENSMUSG00000039114/…	29
GO:0003183	mitral valve morphogenesis	4/1290	12/21092	0.00463616	0.0440607	0.0359234	ENSMUSG00000021796/ENSMUSG00000026836/ENSMUSG00000026923/ENSMUSG00000067336	4
GO:0006620	posttranslational protein targeting to endoplasmic reticulum membrane	4/1290	12/21092	0.00463616	0.0440607	0.0359234	ENSMUSG00000001827/ENSMUSG00000019802/ENSMUSG00000027706/ENSMUSG00000030082	4
GO:0006750	glutathione biosynthetic process	4/1290	12/21092	0.00463616	0.0440607	0.0359234	ENSMUSG00000015839/ENSMUSG00000027603/ENSMUSG00000027737/ENSMUSG00000031668	4
GO:0015816	glycine transport	4/1290	12/21092	0.00463616	0.0440607	0.0359234	ENSMUSG00000020261/ENSMUSG00000027894/ENSMUSG00000028542/ENSMUSG00000037771	4
GO:0021683	cerebellar granular layer morphogenesis	4/1290	12/21092	0.00463616	0.0440607	0.0359234	ENSMUSG00000026249/ENSMUSG00000030093/ENSMUSG00000030302/ENSMUSG00000031654	4
GO:0061450	trophoblast cell migration	4/1290	12/21092	0.00463616	0.0440607	0.0359234	ENSMUSG00000000532/ENSMUSG00000003814/ENSMUSG00000020758/ENSMUSG00000026834	4
GO:1902430	negative regulation of amyloid-beta formation	4/1290	12/21092	0.00463616	0.0440607	0.0359234	ENSMUSG00000022037/ENSMUSG00000026833/ENSMUSG00000049313/ENSMUSG00000079037	4
GO:1903961	positive regulation of anion transmembrane transport	4/1290	12/21092	0.00463616	0.0440607	0.0359234	ENSMUSG00000019969/ENSMUSG00000020333/ENSMUSG00000024981/ENSMUSG00000030654	4
GO:0006826	iron ion transport	7/1290	35/21092	0.00467294	0.0442464	0.0360748	ENSMUSG00000015653/ENSMUSG00000024661/ENSMUSG00000032012/ENSMUSG00000033792/ENSMUSG00000038970/ENSMUSG00000060802/ENSMUSG00000061273	7
GO:0019432	triglyceride biosynthetic process	7/1290	35/21092	0.00467294	0.0442464	0.0360748	ENSMUSG00000020333/ENSMUSG00000024981/ENSMUSG00000029314/ENSMUSG00000030747/ENSMUSG00000031545/ENSMUSG00000041653/ENSMUSG00000048486	7
GO:0032924	activin receptor signaling pathway	8/1290	44/21092	0.00472608	0.0446671	0.0364179	ENSMUSG00000000532/ENSMUSG00000007613/ENSMUSG00000021974/ENSMUSG00000026834/ENSMUSG00000026836/ENSMUSG00000037035/ENSMUSG00000041324/ENSMUSG00000045039	8
GO:0022038	corpus callosum development	5/1290	19/21092	0.00479859	0.0451032	0.0367734	ENSMUSG00000013236/ENSMUSG00000028664/ENSMUSG00000043811/ENSMUSG00000045287/ENSMUSG00000050896	5
GO:0035584	calcium-mediated signaling using intracellular calcium source	5/1290	19/21092	0.00479859	0.0451032	0.0367734	ENSMUSG00000002015/ENSMUSG00000013033/ENSMUSG00000025314/ENSMUSG00000055254/ENSMUSG00000079037	5
GO:0048172	regulation of short-term neuronal synaptic plasticity	5/1290	19/21092	0.00479859	0.0451032	0.0367734	ENSMUSG00000022415/ENSMUSG00000024261/ENSMUSG00000028456/ENSMUSG00000030376/ENSMUSG00000031144	5
GO:1901615	organic hydroxy compound metabolic process	42/1290	453/21092	0.00483995	0.0454088	0.0370226	ENSMUSG00000000214/ENSMUSG00000003721/ENSMUSG00000005514/ENSMUSG00000021054/ENSMUSG00000021259/ENSMUSG00000021721/ENSMUSG00000021759/ENSMUSG00000022587/ENSMUSG00000022892/ENSMUSG00000024030/ENSMUSG00000024924/ENSMUSG00000024990/ENSMUSG00000026944/ENSMUSG00000027568/ENSMUSG00000027737/ENSMUSG00000027950/ENSMUSG00000029778/ENSMUSG00000030302/ENSMUSG00000030747/ENSMUSG00000030772/ENSMUSG00000030792/…	42
GO:0003171	atrioventricular valve development	6/1290	27/21092	0.0050401	0.046939	0.0382702	ENSMUSG00000021796/ENSMUSG00000026836/ENSMUSG00000026923/ENSMUSG00000032440/ENSMUSG00000039239/ENSMUSG00000067336	6
GO:0007214	gamma-aminobutyric acid signaling pathway	6/1290	27/21092	0.0050401	0.046939	0.0382702	ENSMUSG00000007653/ENSMUSG00000010803/ENSMUSG00000020436/ENSMUSG00000024462/ENSMUSG00000033676/ENSMUSG00000039809	6
GO:1903861	positive regulation of dendrite extension	6/1290	27/21092	0.0050401	0.046939	0.0382702	ENSMUSG00000024261/ENSMUSG00000026452/ENSMUSG00000030731/ENSMUSG00000035864/ENSMUSG00000041241/ENSMUSG00000069806	6
GO:0001503	ossification	36/1290	375/21092	0.00504776	0.046939	0.0382702	ENSMUSG00000005583/ENSMUSG00000014599/ENSMUSG00000016559/ENSMUSG00000019087/ENSMUSG00000020053/ENSMUSG00000021756/ENSMUSG00000021796/ENSMUSG00000021974/ENSMUSG00000022265/ENSMUSG00000024098/ENSMUSG00000024462/ENSMUSG00000025226/ENSMUSG00000026185/ENSMUSG00000026836/ENSMUSG00000026923/ENSMUSG00000027198/ENSMUSG00000027253/ENSMUSG00000031342/ENSMUSG00000031548/ENSMUSG00000031668/ENSMUSG00000032487/…	36
GO:0006066	alcohol metabolic process	29/1290	285/21092	0.00504878	0.046939	0.0382702	ENSMUSG00000003721/ENSMUSG00000005514/ENSMUSG00000021054/ENSMUSG00000021259/ENSMUSG00000021759/ENSMUSG00000022892/ENSMUSG00000024030/ENSMUSG00000024924/ENSMUSG00000024990/ENSMUSG00000026944/ENSMUSG00000027568/ENSMUSG00000029778/ENSMUSG00000030747/ENSMUSG00000030772/ENSMUSG00000031168/ENSMUSG00000031400/ENSMUSG00000031996/ENSMUSG00000032018/ENSMUSG00000032485/ENSMUSG00000032908/ENSMUSG00000033917/…	29
GO:0048193	Golgi vesicle transport	27/1290	260/21092	0.00508901	0.0472275	0.0385054	ENSMUSG00000001576/ENSMUSG00000002015/ENSMUSG00000002778/ENSMUSG00000004394/ENSMUSG00000005881/ENSMUSG00000010045/ENSMUSG00000015653/ENSMUSG00000020650/ENSMUSG00000021248/ENSMUSG00000021484/ENSMUSG00000023830/ENSMUSG00000024069/ENSMUSG00000024487/ENSMUSG00000027546/ENSMUSG00000029048/ENSMUSG00000029390/ENSMUSG00000029616/ENSMUSG00000030588/ENSMUSG00000031447/ENSMUSG00000032115/ENSMUSG00000032883/…	27
GO:0035306	positive regulation of dephosphorylation	9/1290	54/21092	0.00511726	0.0474039	0.0386492	ENSMUSG00000005583/ENSMUSG00000023118/ENSMUSG00000025986/ENSMUSG00000029550/ENSMUSG00000037049/ENSMUSG00000040998/ENSMUSG00000042429/ENSMUSG00000046062/ENSMUSG00000058558	9
GO:0055021	regulation of cardiac muscle tissue growth	11/1290	74/21092	0.00514626	0.0475867	0.0387983	ENSMUSG00000005583/ENSMUSG00000007613/ENSMUSG00000020053/ENSMUSG00000021796/ENSMUSG00000021974/ENSMUSG00000024990/ENSMUSG00000026923/ENSMUSG00000031400/ENSMUSG00000032440/ENSMUSG00000035283/ENSMUSG00000062209	11
GO:2001236	regulation of extrinsic apoptotic signaling pathway	19/1290	163/21092	0.00518116	0.0478232	0.0389911	ENSMUSG00000005413/ENSMUSG00000007613/ENSMUSG00000010047/ENSMUSG00000020044/ENSMUSG00000020053/ENSMUSG00000023011/ENSMUSG00000023905/ENSMUSG00000024981/ENSMUSG00000026223/ENSMUSG00000026836/ENSMUSG00000027087/ENSMUSG00000027248/ENSMUSG00000027375/ENSMUSG00000030110/ENSMUSG00000031548/ENSMUSG00000031778/ENSMUSG00000039239/ENSMUSG00000041324/ENSMUSG00000050711	19
GO:0006979	response to oxidative stress	38/1290	402/21092	0.00521577	0.0480563	0.0391811	ENSMUSG00000002342/ENSMUSG00000002602/ENSMUSG00000004207/ENSMUSG00000005413/ENSMUSG00000010047/ENSMUSG00000015839/ENSMUSG00000019969/ENSMUSG00000020484/ENSMUSG00000020828/ENSMUSG00000021065/ENSMUSG00000021215/ENSMUSG00000022193/ENSMUSG00000022892/ENSMUSG00000025130/ENSMUSG00000026204/ENSMUSG00000026307/ENSMUSG00000027087/ENSMUSG00000027312/ENSMUSG00000027340/ENSMUSG00000027447/ENSMUSG00000027603/…	38
GO:0043949	regulation of cAMP-mediated signaling	10/1290	64/21092	0.00522671	0.0480708	0.0391929	ENSMUSG00000006651/ENSMUSG00000021194/ENSMUSG00000027674/ENSMUSG00000028004/ENSMUSG00000029778/ENSMUSG00000035283/ENSMUSG00000049649/ENSMUSG00000057530/ENSMUSG00000074794/ENSMUSG00000110195	10
GO:0016358	dendrite development	29/1290	286/21092	0.00530017	0.0486591	0.0396727	ENSMUSG00000005583/ENSMUSG00000013236/ENSMUSG00000017740/ENSMUSG00000019969/ENSMUSG00000021919/ENSMUSG00000022261/ENSMUSG00000022324/ENSMUSG00000022892/ENSMUSG00000024924/ENSMUSG00000026235/ENSMUSG00000026959/ENSMUSG00000027253/ENSMUSG00000027950/ENSMUSG00000028664/ENSMUSG00000029571/ENSMUSG00000030093/ENSMUSG00000032537/ENSMUSG00000033792/ENSMUSG00000034708/ENSMUSG00000034867/ENSMUSG00000036264/…	29
GO:0014032	neural crest cell development	12/1290	85/21092	0.00544455	0.0496449	0.0404763	ENSMUSG00000001227/ENSMUSG00000001827/ENSMUSG00000021796/ENSMUSG00000022231/ENSMUSG00000024613/ENSMUSG00000026836/ENSMUSG00000030110/ENSMUSG00000033006/ENSMUSG00000038264/ENSMUSG00000038777/ENSMUSG00000062209/ENSMUSG00000063531	12
GO:0019098	reproductive behavior	8/1290	45/21092	0.00544623	0.0496449	0.0404763	ENSMUSG00000000214/ENSMUSG00000022892/ENSMUSG00000026249/ENSMUSG00000026959/ENSMUSG00000028351/ENSMUSG00000031996/ENSMUSG00000034708/ENSMUSG00000039358	8
GO:0071526	semaphorin-plexin signaling pathway	8/1290	45/21092	0.00544623	0.0496449	0.0404763	ENSMUSG00000001227/ENSMUSG00000022231/ENSMUSG00000029765/ENSMUSG00000030084/ENSMUSG00000036606/ENSMUSG00000038264/ENSMUSG00000038777/ENSMUSG00000063531	8
GO:1902667	regulation of axon guidance	8/1290	45/21092	0.00544623	0.0496449	0.0404763	ENSMUSG00000001227/ENSMUSG00000022231/ENSMUSG00000029765/ENSMUSG00000038264/ENSMUSG00000038777/ENSMUSG00000045039/ENSMUSG00000063531/ENSMUSG00000067336	8
GO:0003007	heart morphogenesis	28/1290	274/21092	0.0054699	0.0497722	0.0405802	ENSMUSG00000001827/ENSMUSG00000005583/ENSMUSG00000007613/ENSMUSG00000018581/ENSMUSG00000019969/ENSMUSG00000021796/ENSMUSG00000021974/ENSMUSG00000022587/ENSMUSG00000024049/ENSMUSG00000024990/ENSMUSG00000025579/ENSMUSG00000026836/ENSMUSG00000026923/ENSMUSG00000028004/ENSMUSG00000029390/ENSMUSG00000032440/ENSMUSG00000034121/ENSMUSG00000037369/ENSMUSG00000037852/ENSMUSG00000039239/ENSMUSG00000042323/…	28
GO:0051953	negative regulation of amine transport	7/1290	36/21092	0.0055005	0.0499621	0.040735	ENSMUSG00000021194/ENSMUSG00000024261/ENSMUSG00000024462/ENSMUSG00000035199/ENSMUSG00000042429/ENSMUSG00000044014/ENSMUSG00000044288	7

## Sheet: Suppl. Dataset 7c
Suppl. Dataset 7c: Biological Process_Proestrus-Male comparison (egoBP Pro-Male)
ID	Description	GeneRatio	BgRatio	pvalue	p.adjust	qvalue	geneID	Count
GO:0050808	synapse organization	91/1713	427/21092	7.59e-18	4.23e-14	3.62e-14	ENSMUSG00000000223/ENSMUSG00000000632/ENSMUSG00000001507/ENSMUSG00000001525/ENSMUSG00000002341/ENSMUSG00000002985/ENSMUSG00000006373/ENSMUSG00000006435/ENSMUSG00000008153/ENSMUSG00000013033/ENSMUSG00000013236/ENSMUSG00000015656/ENSMUSG00000018293/ENSMUSG00000019146/ENSMUSG00000020886/ENSMUSG00000021190/ENSMUSG00000021721/ENSMUSG00000022055/ENSMUSG00000022382/ENSMUSG00000022421/ENSMUSG00000022892/…	91
GO:0050803	regulation of synapse structure or activity	58/1713	266/21092	2.75e-12	5.26e-09	4.51e-09	ENSMUSG00000001525/ENSMUSG00000002341/ENSMUSG00000002985/ENSMUSG00000006373/ENSMUSG00000006435/ENSMUSG00000008153/ENSMUSG00000013033/ENSMUSG00000013236/ENSMUSG00000015656/ENSMUSG00000022421/ENSMUSG00000022892/ENSMUSG00000025582/ENSMUSG00000026825/ENSMUSG00000026959/ENSMUSG00000027668/ENSMUSG00000027737/ENSMUSG00000027950/ENSMUSG00000028664/ENSMUSG00000028782/ENSMUSG00000029309/ENSMUSG00000030093/…	58
GO:0050807	regulation of synapse organization	57/1713	259/21092	2.83e-12	5.26e-09	4.51e-09	ENSMUSG00000001525/ENSMUSG00000002341/ENSMUSG00000002985/ENSMUSG00000006373/ENSMUSG00000006435/ENSMUSG00000008153/ENSMUSG00000013033/ENSMUSG00000013236/ENSMUSG00000015656/ENSMUSG00000022421/ENSMUSG00000022892/ENSMUSG00000025582/ENSMUSG00000026959/ENSMUSG00000027668/ENSMUSG00000027737/ENSMUSG00000027950/ENSMUSG00000028664/ENSMUSG00000028782/ENSMUSG00000029309/ENSMUSG00000030093/ENSMUSG00000031517/…	57
GO:0006836	neurotransmitter transport	60/1713	306/21092	1.19e-10	1.66e-07	1.42e-07	ENSMUSG00000003378/ENSMUSG00000004961/ENSMUSG00000005892/ENSMUSG00000007021/ENSMUSG00000007097/ENSMUSG00000019082/ENSMUSG00000020261/ENSMUSG00000020484/ENSMUSG00000020894/ENSMUSG00000021596/ENSMUSG00000021721/ENSMUSG00000022829/ENSMUSG00000023017/ENSMUSG00000024261/ENSMUSG00000024462/ENSMUSG00000024891/ENSMUSG00000025867/ENSMUSG00000026179/ENSMUSG00000027220/ENSMUSG00000027568/ENSMUSG00000027577/…	60
GO:0034976	response to endoplasmic reticulum stress	47/1713	216/21092	3.42e-10	3.44e-07	2.94e-07	ENSMUSG00000002015/ENSMUSG00000002064/ENSMUSG00000004937/ENSMUSG00000005102/ENSMUSG00000005374/ENSMUSG00000009293/ENSMUSG00000013858/ENSMUSG00000014905/ENSMUSG00000015461/ENSMUSG00000017707/ENSMUSG00000020048/ENSMUSG00000020484/ENSMUSG00000020964/ENSMUSG00000022037/ENSMUSG00000022136/ENSMUSG00000022365/ENSMUSG00000022564/ENSMUSG00000022769/ENSMUSG00000023010/ENSMUSG00000024079/ENSMUSG00000024807/…	47
GO:0061564	axon development	81/1713	486/21092	3.7e-10	3.44e-07	2.94e-07	ENSMUSG00000001227/ENSMUSG00000002985/ENSMUSG00000003534/ENSMUSG00000003934/ENSMUSG00000004936/ENSMUSG00000006782/ENSMUSG00000013236/ENSMUSG00000019194/ENSMUSG00000020396/ENSMUSG00000021068/ENSMUSG00000021451/ENSMUSG00000022048/ENSMUSG00000022054/ENSMUSG00000022055/ENSMUSG00000022382/ENSMUSG00000022892/ENSMUSG00000023175/ENSMUSG00000023915/ENSMUSG00000024621/ENSMUSG00000025020/ENSMUSG00000025128/…	81
GO:0050890	cognition	60/1713	316/21092	4.52e-10	3.59e-07	3.08e-07	ENSMUSG00000000326/ENSMUSG00000000753/ENSMUSG00000001507/ENSMUSG00000002985/ENSMUSG00000003166/ENSMUSG00000005102/ENSMUSG00000006373/ENSMUSG00000007097/ENSMUSG00000015452/ENSMUSG00000017740/ENSMUSG00000020091/ENSMUSG00000020142/ENSMUSG00000020402/ENSMUSG00000020654/ENSMUSG00000021190/ENSMUSG00000022892/ENSMUSG00000022951/ENSMUSG00000023017/ENSMUSG00000024107/ENSMUSG00000024261/ENSMUSG00000025318/…	60
GO:0007188	adenylate cyclase-modulating G protein-coupled receptor signaling pathway	44/1713	204/21092	1.66e-09	1.16e-06	9.92e-07	ENSMUSG00000000149/ENSMUSG00000001240/ENSMUSG00000004207/ENSMUSG00000006651/ENSMUSG00000013033/ENSMUSG00000015968/ENSMUSG00000020654/ENSMUSG00000021194/ENSMUSG00000021721/ENSMUSG00000024107/ENSMUSG00000024462/ENSMUSG00000024524/ENSMUSG00000027335/ENSMUSG00000027523/ENSMUSG00000027584/ENSMUSG00000028782/ENSMUSG00000028971/ENSMUSG00000029361/ENSMUSG00000031328/ENSMUSG00000031785/ENSMUSG00000032773/…	44
GO:0046034	ATP metabolic process	47/1713	227/21092	1.93e-09	1.2e-06	1.02e-06	ENSMUSG00000000171/ENSMUSG00000003072/ENSMUSG00000004267/ENSMUSG00000004936/ENSMUSG00000006057/ENSMUSG00000006362/ENSMUSG00000007097/ENSMUSG00000011752/ENSMUSG00000013593/ENSMUSG00000015656/ENSMUSG00000016252/ENSMUSG00000017778/ENSMUSG00000022354/ENSMUSG00000022551/ENSMUSG00000023019/ENSMUSG00000024248/ENSMUSG00000025393/ENSMUSG00000025651/ENSMUSG00000025815/ENSMUSG00000026576/ENSMUSG00000026764/…	47
GO:0099504	synaptic vesicle cycle	47/1713	228/21092	2.24e-09	1.25e-06	1.07e-06	ENSMUSG00000003378/ENSMUSG00000004961/ENSMUSG00000020368/ENSMUSG00000020894/ENSMUSG00000021721/ENSMUSG00000022829/ENSMUSG00000024261/ENSMUSG00000024290/ENSMUSG00000025855/ENSMUSG00000025867/ENSMUSG00000026825/ENSMUSG00000027220/ENSMUSG00000027577/ENSMUSG00000027805/ENSMUSG00000027950/ENSMUSG00000028456/ENSMUSG00000029428/ENSMUSG00000029467/ENSMUSG00000029580/ENSMUSG00000030093/ENSMUSG00000030500/…	47
GO:0015672	monovalent inorganic cation transport	75/1713	458/21092	3.69e-09	1.78e-06	1.53e-06	ENSMUSG00000002908/ENSMUSG00000003031/ENSMUSG00000003072/ENSMUSG00000004285/ENSMUSG00000006057/ENSMUSG00000007097/ENSMUSG00000015452/ENSMUSG00000015968/ENSMUSG00000016252/ENSMUSG00000017740/ENSMUSG00000019087/ENSMUSG00000019194/ENSMUSG00000019302/ENSMUSG00000020153/ENSMUSG00000020261/ENSMUSG00000020894/ENSMUSG00000022551/ENSMUSG00000023017/ENSMUSG00000024121/ENSMUSG00000024403/ENSMUSG00000024957/…	75
GO:0007215	glutamate receptor signaling pathway	26/1713	88/21092	3.84e-09	1.78e-06	1.53e-06	ENSMUSG00000001985/ENSMUSG00000003573/ENSMUSG00000019146/ENSMUSG00000019828/ENSMUSG00000020723/ENSMUSG00000020886/ENSMUSG00000021680/ENSMUSG00000022892/ENSMUSG00000023192/ENSMUSG00000024873/ENSMUSG00000026959/ENSMUSG00000028664/ENSMUSG00000028756/ENSMUSG00000031778/ENSMUSG00000035431/ENSMUSG00000035745/ENSMUSG00000040907/ENSMUSG00000045589/ENSMUSG00000046182/ENSMUSG00000048895/ENSMUSG00000051790/…	26
GO:0032409	regulation of transporter activity	50/1713	258/21092	6.23e-09	2.67e-06	2.29e-06	ENSMUSG00000007021/ENSMUSG00000007097/ENSMUSG00000015452/ENSMUSG00000015968/ENSMUSG00000019146/ENSMUSG00000019194/ENSMUSG00000020723/ENSMUSG00000020886/ENSMUSG00000020894/ENSMUSG00000021680/ENSMUSG00000024065/ENSMUSG00000024425/ENSMUSG00000024873/ENSMUSG00000025318/ENSMUSG00000026576/ENSMUSG00000027568/ENSMUSG00000027577/ENSMUSG00000027584/ENSMUSG00000028664/ENSMUSG00000028756/ENSMUSG00000028854/…	50
GO:0043270	positive regulation of ion transport	56/1713	310/21092	1.1e-08	4.39e-06	3.76e-06	ENSMUSG00000002985/ENSMUSG00000005892/ENSMUSG00000015452/ENSMUSG00000015968/ENSMUSG00000019146/ENSMUSG00000019194/ENSMUSG00000020723/ENSMUSG00000022048/ENSMUSG00000024065/ENSMUSG00000024107/ENSMUSG00000024261/ENSMUSG00000024462/ENSMUSG00000026576/ENSMUSG00000026959/ENSMUSG00000027523/ENSMUSG00000027568/ENSMUSG00000027577/ENSMUSG00000027950/ENSMUSG00000028664/ENSMUSG00000028756/ENSMUSG00000028854/…	56
GO:0022898	regulation of transmembrane transporter activity	48/1713	248/21092	1.3e-08	4.5e-06	3.85e-06	ENSMUSG00000007097/ENSMUSG00000015452/ENSMUSG00000015968/ENSMUSG00000019146/ENSMUSG00000019194/ENSMUSG00000020723/ENSMUSG00000020886/ENSMUSG00000020894/ENSMUSG00000021680/ENSMUSG00000024065/ENSMUSG00000024873/ENSMUSG00000025318/ENSMUSG00000026576/ENSMUSG00000027568/ENSMUSG00000027577/ENSMUSG00000027584/ENSMUSG00000028664/ENSMUSG00000028756/ENSMUSG00000028854/ENSMUSG00000029580/ENSMUSG00000030987/…	48
GO:1904062	regulation of cation transmembrane transport	58/1713	328/21092	1.35e-08	4.5e-06	3.85e-06	ENSMUSG00000007097/ENSMUSG00000015452/ENSMUSG00000015968/ENSMUSG00000019146/ENSMUSG00000019194/ENSMUSG00000020723/ENSMUSG00000020886/ENSMUSG00000020894/ENSMUSG00000021680/ENSMUSG00000024065/ENSMUSG00000024107/ENSMUSG00000024873/ENSMUSG00000025318/ENSMUSG00000026576/ENSMUSG00000027568/ENSMUSG00000027577/ENSMUSG00000027584/ENSMUSG00000028664/ENSMUSG00000028756/ENSMUSG00000028854/ENSMUSG00000028931/…	58
GO:0007187	G protein-coupled receptor signaling pathway, coupled to cyclic nucleotide second messenger	46/1713	233/21092	1.37e-08	4.5e-06	3.85e-06	ENSMUSG00000000149/ENSMUSG00000001240/ENSMUSG00000004207/ENSMUSG00000006651/ENSMUSG00000013033/ENSMUSG00000015968/ENSMUSG00000020654/ENSMUSG00000021194/ENSMUSG00000021552/ENSMUSG00000021721/ENSMUSG00000024107/ENSMUSG00000024462/ENSMUSG00000024524/ENSMUSG00000027335/ENSMUSG00000027523/ENSMUSG00000027584/ENSMUSG00000028782/ENSMUSG00000028971/ENSMUSG00000029361/ENSMUSG00000031328/ENSMUSG00000031785/…	46
GO:0099003	vesicle-mediated transport in synapse	48/1713	249/21092	1.49e-08	4.6e-06	3.94e-06	ENSMUSG00000003378/ENSMUSG00000004961/ENSMUSG00000020368/ENSMUSG00000020894/ENSMUSG00000021721/ENSMUSG00000022048/ENSMUSG00000022829/ENSMUSG00000024261/ENSMUSG00000024290/ENSMUSG00000024873/ENSMUSG00000025468/ENSMUSG00000025867/ENSMUSG00000026764/ENSMUSG00000026825/ENSMUSG00000027220/ENSMUSG00000027577/ENSMUSG00000027805/ENSMUSG00000027950/ENSMUSG00000028456/ENSMUSG00000029126/ENSMUSG00000029428/…	48
GO:0002181	cytoplasmic translation	23/1713	76/21092	1.82e-08	5.01e-06	4.29e-06	ENSMUSG00000003970/ENSMUSG00000007892/ENSMUSG00000025362/ENSMUSG00000029614/ENSMUSG00000031960/ENSMUSG00000034892/ENSMUSG00000034994/ENSMUSG00000035150/ENSMUSG00000037805/ENSMUSG00000039001/ENSMUSG00000040731/ENSMUSG00000044533/ENSMUSG00000045128/ENSMUSG00000048758/ENSMUSG00000049517/ENSMUSG00000059070/ENSMUSG00000060938/ENSMUSG00000067274/ENSMUSG00000067288/ENSMUSG00000069049/ENSMUSG00000073702/…	23
GO:0098693	regulation of synaptic vesicle cycle	34/1713	147/21092	1.85e-08	5.01e-06	4.29e-06	ENSMUSG00000003378/ENSMUSG00000020894/ENSMUSG00000021721/ENSMUSG00000022829/ENSMUSG00000024261/ENSMUSG00000024290/ENSMUSG00000025855/ENSMUSG00000025867/ENSMUSG00000026825/ENSMUSG00000027577/ENSMUSG00000027805/ENSMUSG00000027950/ENSMUSG00000028456/ENSMUSG00000029467/ENSMUSG00000030093/ENSMUSG00000030806/ENSMUSG00000031144/ENSMUSG00000032086/ENSMUSG00000032589/ENSMUSG00000032890/ENSMUSG00000033577/…	34
GO:0051668	localization within membrane	39/1713	183/21092	1.96e-08	5.01e-06	4.29e-06	ENSMUSG00000002985/ENSMUSG00000003378/ENSMUSG00000004936/ENSMUSG00000019146/ENSMUSG00000020723/ENSMUSG00000020728/ENSMUSG00000020886/ENSMUSG00000020894/ENSMUSG00000021721/ENSMUSG00000022421/ENSMUSG00000024873/ENSMUSG00000025468/ENSMUSG00000025582/ENSMUSG00000026764/ENSMUSG00000026825/ENSMUSG00000026879/ENSMUSG00000027692/ENSMUSG00000027737/ENSMUSG00000028020/ENSMUSG00000029126/ENSMUSG00000030806/…	39
GO:0009101	glycoprotein biosynthetic process	48/1713	252/21092	2.21e-08	5.01e-06	4.29e-06	ENSMUSG00000004846/ENSMUSG00000009293/ENSMUSG00000013846/ENSMUSG00000020260/ENSMUSG00000021130/ENSMUSG00000021504/ENSMUSG00000021978/ENSMUSG00000022108/ENSMUSG00000022200/ENSMUSG00000024807/ENSMUSG00000024985/ENSMUSG00000025425/ENSMUSG00000025575/ENSMUSG00000026223/ENSMUSG00000027642/ENSMUSG00000027977/ENSMUSG00000028757/ENSMUSG00000028838/ENSMUSG00000030036/ENSMUSG00000030062/ENSMUSG00000032038/…	48
GO:0009167	purine ribonucleoside monophosphate metabolic process	48/1713	252/21092	2.21e-08	5.01e-06	4.29e-06	ENSMUSG00000000171/ENSMUSG00000003072/ENSMUSG00000004267/ENSMUSG00000004936/ENSMUSG00000006057/ENSMUSG00000006362/ENSMUSG00000007097/ENSMUSG00000011752/ENSMUSG00000013593/ENSMUSG00000015656/ENSMUSG00000016252/ENSMUSG00000017778/ENSMUSG00000022354/ENSMUSG00000022551/ENSMUSG00000023019/ENSMUSG00000024213/ENSMUSG00000024248/ENSMUSG00000025393/ENSMUSG00000025651/ENSMUSG00000025815/ENSMUSG00000026576/…	48
GO:0009205	purine ribonucleoside triphosphate metabolic process	48/1713	252/21092	2.21e-08	5.01e-06	4.29e-06	ENSMUSG00000000171/ENSMUSG00000003072/ENSMUSG00000004267/ENSMUSG00000004936/ENSMUSG00000006057/ENSMUSG00000006362/ENSMUSG00000007097/ENSMUSG00000011752/ENSMUSG00000013593/ENSMUSG00000015656/ENSMUSG00000016252/ENSMUSG00000017778/ENSMUSG00000022354/ENSMUSG00000022551/ENSMUSG00000023019/ENSMUSG00000024248/ENSMUSG00000025393/ENSMUSG00000025651/ENSMUSG00000025815/ENSMUSG00000026576/ENSMUSG00000026764/…	48
GO:0009144	purine nucleoside triphosphate metabolic process	49/1713	260/21092	2.25e-08	5.01e-06	4.29e-06	ENSMUSG00000000171/ENSMUSG00000003072/ENSMUSG00000004267/ENSMUSG00000004936/ENSMUSG00000006057/ENSMUSG00000006362/ENSMUSG00000007097/ENSMUSG00000011752/ENSMUSG00000013593/ENSMUSG00000015656/ENSMUSG00000016252/ENSMUSG00000017778/ENSMUSG00000022354/ENSMUSG00000022551/ENSMUSG00000023019/ENSMUSG00000024248/ENSMUSG00000025393/ENSMUSG00000025651/ENSMUSG00000025815/ENSMUSG00000026576/ENSMUSG00000026764/…	49
GO:0009126	purine nucleoside monophosphate metabolic process	48/1713	253/21092	2.51e-08	5.38e-06	4.61e-06	ENSMUSG00000000171/ENSMUSG00000003072/ENSMUSG00000004267/ENSMUSG00000004936/ENSMUSG00000006057/ENSMUSG00000006362/ENSMUSG00000007097/ENSMUSG00000011752/ENSMUSG00000013593/ENSMUSG00000015656/ENSMUSG00000016252/ENSMUSG00000017778/ENSMUSG00000022354/ENSMUSG00000022551/ENSMUSG00000023019/ENSMUSG00000024213/ENSMUSG00000024248/ENSMUSG00000025393/ENSMUSG00000025651/ENSMUSG00000025815/ENSMUSG00000026576/…	48
GO:0032412	regulation of ion transmembrane transporter activity	46/1713	240/21092	3.54e-08	7.08e-06	6.07e-06	ENSMUSG00000007097/ENSMUSG00000015452/ENSMUSG00000015968/ENSMUSG00000019146/ENSMUSG00000019194/ENSMUSG00000020723/ENSMUSG00000020886/ENSMUSG00000020894/ENSMUSG00000021680/ENSMUSG00000024065/ENSMUSG00000024873/ENSMUSG00000025318/ENSMUSG00000026576/ENSMUSG00000027568/ENSMUSG00000027577/ENSMUSG00000027584/ENSMUSG00000028664/ENSMUSG00000028756/ENSMUSG00000028854/ENSMUSG00000030987/ENSMUSG00000032333/…	46
GO:0009161	ribonucleoside monophosphate metabolic process	48/1713	256/21092	3.69e-08	7.08e-06	6.07e-06	ENSMUSG00000000171/ENSMUSG00000003072/ENSMUSG00000004267/ENSMUSG00000004936/ENSMUSG00000006057/ENSMUSG00000006362/ENSMUSG00000007097/ENSMUSG00000011752/ENSMUSG00000013593/ENSMUSG00000015656/ENSMUSG00000016252/ENSMUSG00000017778/ENSMUSG00000022354/ENSMUSG00000022551/ENSMUSG00000023019/ENSMUSG00000024213/ENSMUSG00000024248/ENSMUSG00000025393/ENSMUSG00000025651/ENSMUSG00000025815/ENSMUSG00000026576/…	48
GO:0009199	ribonucleoside triphosphate metabolic process	48/1713	256/21092	3.69e-08	7.08e-06	6.07e-06	ENSMUSG00000000171/ENSMUSG00000003072/ENSMUSG00000004267/ENSMUSG00000004936/ENSMUSG00000006057/ENSMUSG00000006362/ENSMUSG00000007097/ENSMUSG00000011752/ENSMUSG00000013593/ENSMUSG00000015656/ENSMUSG00000016252/ENSMUSG00000017778/ENSMUSG00000022354/ENSMUSG00000022551/ENSMUSG00000023019/ENSMUSG00000024248/ENSMUSG00000025393/ENSMUSG00000025651/ENSMUSG00000025815/ENSMUSG00000026576/ENSMUSG00000026764/…	48
GO:0051963	regulation of synapse assembly	29/1713	117/21092	4.01e-08	7.45e-06	6.38e-06	ENSMUSG00000008153/ENSMUSG00000013033/ENSMUSG00000013236/ENSMUSG00000022421/ENSMUSG00000022892/ENSMUSG00000025582/ENSMUSG00000026959/ENSMUSG00000027950/ENSMUSG00000028664/ENSMUSG00000028782/ENSMUSG00000030093/ENSMUSG00000032012/ENSMUSG00000034648/ENSMUSG00000034730/ENSMUSG00000036295/ENSMUSG00000036957/ENSMUSG00000039953/ENSMUSG00000042873/ENSMUSG00000043557/ENSMUSG00000044147/ENSMUSG00000044674/…	29
GO:0009100	glycoprotein metabolic process	54/1713	308/21092	5.7e-08	9.68e-06	8.3e-06	ENSMUSG00000003402/ENSMUSG00000004846/ENSMUSG00000006800/ENSMUSG00000009293/ENSMUSG00000013846/ENSMUSG00000020260/ENSMUSG00000021130/ENSMUSG00000021504/ENSMUSG00000021978/ENSMUSG00000022108/ENSMUSG00000022200/ENSMUSG00000024807/ENSMUSG00000024985/ENSMUSG00000025425/ENSMUSG00000025575/ENSMUSG00000026223/ENSMUSG00000027447/ENSMUSG00000027642/ENSMUSG00000027977/ENSMUSG00000028757/ENSMUSG00000028838/…	54
GO:0007269	neurotransmitter secretion	39/1713	190/21092	5.74e-08	9.68e-06	8.3e-06	ENSMUSG00000003378/ENSMUSG00000004961/ENSMUSG00000020484/ENSMUSG00000020894/ENSMUSG00000021596/ENSMUSG00000021721/ENSMUSG00000022829/ENSMUSG00000023017/ENSMUSG00000024261/ENSMUSG00000025867/ENSMUSG00000026179/ENSMUSG00000027220/ENSMUSG00000027577/ENSMUSG00000027805/ENSMUSG00000027895/ENSMUSG00000027950/ENSMUSG00000028456/ENSMUSG00000028542/ENSMUSG00000029428/ENSMUSG00000029467/ENSMUSG00000030093/…	39
GO:0099643	signal release from synapse	39/1713	190/21092	5.74e-08	9.68e-06	8.3e-06	ENSMUSG00000003378/ENSMUSG00000004961/ENSMUSG00000020484/ENSMUSG00000020894/ENSMUSG00000021596/ENSMUSG00000021721/ENSMUSG00000022829/ENSMUSG00000023017/ENSMUSG00000024261/ENSMUSG00000025867/ENSMUSG00000026179/ENSMUSG00000027220/ENSMUSG00000027577/ENSMUSG00000027805/ENSMUSG00000027895/ENSMUSG00000027950/ENSMUSG00000028456/ENSMUSG00000028542/ENSMUSG00000029428/ENSMUSG00000029467/ENSMUSG00000030093/…	39
GO:1905897	regulation of response to endoplasmic reticulum stress	21/1713	69/21092	6.73e-08	1.09e-05	9.37e-06	ENSMUSG00000002015/ENSMUSG00000004937/ENSMUSG00000009293/ENSMUSG00000013858/ENSMUSG00000015461/ENSMUSG00000017707/ENSMUSG00000020484/ENSMUSG00000022037/ENSMUSG00000022136/ENSMUSG00000022564/ENSMUSG00000023010/ENSMUSG00000024807/ENSMUSG00000029616/ENSMUSG00000032115/ENSMUSG00000032575/ENSMUSG00000037720/ENSMUSG00000039474/ENSMUSG00000040462/ENSMUSG00000046062/ENSMUSG00000050148/ENSMUSG00000053334	21
GO:0007416	synapse assembly	36/1713	169/21092	6.87e-08	1.09e-05	9.37e-06	ENSMUSG00000008153/ENSMUSG00000013033/ENSMUSG00000013236/ENSMUSG00000022421/ENSMUSG00000022892/ENSMUSG00000025582/ENSMUSG00000026959/ENSMUSG00000027950/ENSMUSG00000028664/ENSMUSG00000028782/ENSMUSG00000030093/ENSMUSG00000031517/ENSMUSG00000032012/ENSMUSG00000032336/ENSMUSG00000032589/ENSMUSG00000033577/ENSMUSG00000033768/ENSMUSG00000034648/ENSMUSG00000034730/ENSMUSG00000035566/ENSMUSG00000036295/…	36
GO:0042391	regulation of membrane potential	68/1713	430/21092	7.94e-08	1.23e-05	1.05e-05	ENSMUSG00000000632/ENSMUSG00000001985/ENSMUSG00000003378/ENSMUSG00000010054/ENSMUSG00000010803/ENSMUSG00000015968/ENSMUSG00000017167/ENSMUSG00000017314/ENSMUSG00000019146/ENSMUSG00000019194/ENSMUSG00000019505/ENSMUSG00000020651/ENSMUSG00000020866/ENSMUSG00000020886/ENSMUSG00000022892/ENSMUSG00000023017/ENSMUSG00000024065/ENSMUSG00000024873/ENSMUSG00000026576/ENSMUSG00000026959/ENSMUSG00000027568/…	68
GO:0097120	receptor localization to synapse	21/1713	71/21092	1.17e-07	1.75e-05	1.5e-05	ENSMUSG00000004936/ENSMUSG00000019146/ENSMUSG00000020723/ENSMUSG00000020728/ENSMUSG00000020886/ENSMUSG00000020894/ENSMUSG00000022421/ENSMUSG00000024873/ENSMUSG00000025582/ENSMUSG00000026764/ENSMUSG00000027692/ENSMUSG00000029126/ENSMUSG00000030806/ENSMUSG00000032336/ENSMUSG00000033615/ENSMUSG00000039952/ENSMUSG00000039953/ENSMUSG00000049044/ENSMUSG00000052572/ENSMUSG00000053395/ENSMUSG00000069806	21
GO:0070085	glycosylation	39/1713	196/21092	1.37e-07	2e-05	1.72e-05	ENSMUSG00000004846/ENSMUSG00000006731/ENSMUSG00000009293/ENSMUSG00000013846/ENSMUSG00000020260/ENSMUSG00000021130/ENSMUSG00000021504/ENSMUSG00000021978/ENSMUSG00000022125/ENSMUSG00000024807/ENSMUSG00000025425/ENSMUSG00000027642/ENSMUSG00000028757/ENSMUSG00000028838/ENSMUSG00000030036/ENSMUSG00000030062/ENSMUSG00000032038/ENSMUSG00000032437/ENSMUSG00000033849/ENSMUSG00000034160/ENSMUSG00000035845/…	39
GO:0009123	nucleoside monophosphate metabolic process	48/1713	267/21092	1.41e-07	2.01e-05	1.72e-05	ENSMUSG00000000171/ENSMUSG00000003072/ENSMUSG00000004267/ENSMUSG00000004936/ENSMUSG00000006057/ENSMUSG00000006362/ENSMUSG00000007097/ENSMUSG00000011752/ENSMUSG00000013593/ENSMUSG00000015656/ENSMUSG00000016252/ENSMUSG00000017778/ENSMUSG00000022354/ENSMUSG00000022551/ENSMUSG00000023019/ENSMUSG00000024213/ENSMUSG00000024248/ENSMUSG00000025393/ENSMUSG00000025651/ENSMUSG00000025815/ENSMUSG00000026576/…	48
GO:0009141	nucleoside triphosphate metabolic process	49/1713	276/21092	1.56e-07	2.17e-05	1.86e-05	ENSMUSG00000000171/ENSMUSG00000003072/ENSMUSG00000004267/ENSMUSG00000004936/ENSMUSG00000006057/ENSMUSG00000006362/ENSMUSG00000007097/ENSMUSG00000011752/ENSMUSG00000013593/ENSMUSG00000015656/ENSMUSG00000016252/ENSMUSG00000017778/ENSMUSG00000022354/ENSMUSG00000022551/ENSMUSG00000023019/ENSMUSG00000024248/ENSMUSG00000025393/ENSMUSG00000025651/ENSMUSG00000025815/ENSMUSG00000026576/ENSMUSG00000026764/…	49
GO:1902600	proton transmembrane transport	24/1713	91/21092	1.67e-07	2.26e-05	1.94e-05	ENSMUSG00000003072/ENSMUSG00000004285/ENSMUSG00000006057/ENSMUSG00000007097/ENSMUSG00000016252/ENSMUSG00000019087/ENSMUSG00000019302/ENSMUSG00000020153/ENSMUSG00000020261/ENSMUSG00000022551/ENSMUSG00000024121/ENSMUSG00000024403/ENSMUSG00000025393/ENSMUSG00000028854/ENSMUSG00000031633/ENSMUSG00000033161/ENSMUSG00000033379/ENSMUSG00000039347/ENSMUSG00000040907/ENSMUSG00000050856/ENSMUSG00000060681/…	24
GO:0051588	regulation of neurotransmitter transport	37/1713	184/21092	2.15e-07	2.85e-05	2.44e-05	ENSMUSG00000003378/ENSMUSG00000005892/ENSMUSG00000021596/ENSMUSG00000021721/ENSMUSG00000022829/ENSMUSG00000023017/ENSMUSG00000024261/ENSMUSG00000024462/ENSMUSG00000025867/ENSMUSG00000026179/ENSMUSG00000027568/ENSMUSG00000027577/ENSMUSG00000027805/ENSMUSG00000027895/ENSMUSG00000027950/ENSMUSG00000028456/ENSMUSG00000029361/ENSMUSG00000029467/ENSMUSG00000030093/ENSMUSG00000030310/ENSMUSG00000030806/…	37
GO:0031644	regulation of neurological system process	34/1713	163/21092	2.67e-07	3.46e-05	2.96e-05	ENSMUSG00000000326/ENSMUSG00000003573/ENSMUSG00000019828/ENSMUSG00000020723/ENSMUSG00000020886/ENSMUSG00000022421/ENSMUSG00000022892/ENSMUSG00000023915/ENSMUSG00000024873/ENSMUSG00000025582/ENSMUSG00000026959/ENSMUSG00000027568/ENSMUSG00000027577/ENSMUSG00000027584/ENSMUSG00000027895/ENSMUSG00000028456/ENSMUSG00000028854/ENSMUSG00000029361/ENSMUSG00000030093/ENSMUSG00000030806/ENSMUSG00000031565/…	34
GO:0042982	amyloid precursor protein metabolic process	17/1713	51/21092	2.75e-07	3.48e-05	2.98e-05	ENSMUSG00000002985/ENSMUSG00000021248/ENSMUSG00000022037/ENSMUSG00000022108/ENSMUSG00000022892/ENSMUSG00000024030/ENSMUSG00000024290/ENSMUSG00000026223/ENSMUSG00000026833/ENSMUSG00000028039/ENSMUSG00000029126/ENSMUSG00000038156/ENSMUSG00000039934/ENSMUSG00000042066/ENSMUSG00000049313/ENSMUSG00000057177/ENSMUSG00000079037	17
GO:1902003	regulation of amyloid-beta formation	11/1713	22/21092	2.99e-07	3.7e-05	3.17e-05	ENSMUSG00000002985/ENSMUSG00000021248/ENSMUSG00000022037/ENSMUSG00000022892/ENSMUSG00000024290/ENSMUSG00000026833/ENSMUSG00000038156/ENSMUSG00000039934/ENSMUSG00000049313/ENSMUSG00000057177/ENSMUSG00000079037	11
GO:0007611	learning or memory	49/1713	283/21092	3.41e-07	4.13e-05	3.54e-05	ENSMUSG00000000326/ENSMUSG00000000753/ENSMUSG00000001507/ENSMUSG00000002985/ENSMUSG00000005102/ENSMUSG00000006373/ENSMUSG00000007097/ENSMUSG00000015452/ENSMUSG00000017740/ENSMUSG00000020091/ENSMUSG00000020402/ENSMUSG00000020654/ENSMUSG00000021190/ENSMUSG00000022892/ENSMUSG00000022951/ENSMUSG00000023017/ENSMUSG00000024261/ENSMUSG00000025318/ENSMUSG00000025855/ENSMUSG00000026080/ENSMUSG00000026768/…	49
GO:0036503	ERAD pathway	23/1713	88/21092	3.57e-07	4.24e-05	3.63e-05	ENSMUSG00000002015/ENSMUSG00000002064/ENSMUSG00000004937/ENSMUSG00000009293/ENSMUSG00000013858/ENSMUSG00000014905/ENSMUSG00000020048/ENSMUSG00000020964/ENSMUSG00000022365/ENSMUSG00000022769/ENSMUSG00000024807/ENSMUSG00000026864/ENSMUSG00000031751/ENSMUSG00000032437/ENSMUSG00000032932/ENSMUSG00000039100/ENSMUSG00000039474/ENSMUSG00000039615/ENSMUSG00000040462/ENSMUSG00000042104/ENSMUSG00000050148/…	23
GO:0045055	regulated exocytosis	45/1713	252/21092	4.17e-07	4.84e-05	4.14e-05	ENSMUSG00000000127/ENSMUSG00000001420/ENSMUSG00000003378/ENSMUSG00000004961/ENSMUSG00000005413/ENSMUSG00000007021/ENSMUSG00000020828/ENSMUSG00000020866/ENSMUSG00000020894/ENSMUSG00000021194/ENSMUSG00000021248/ENSMUSG00000021680/ENSMUSG00000021721/ENSMUSG00000022415/ENSMUSG00000022829/ENSMUSG00000024261/ENSMUSG00000025867/ENSMUSG00000026923/ENSMUSG00000027220/ENSMUSG00000027577/ENSMUSG00000027805/…	45
GO:1902991	regulation of amyloid precursor protein catabolic process	12/1713	27/21092	4.34e-07	4.94e-05	4.23e-05	ENSMUSG00000002985/ENSMUSG00000021248/ENSMUSG00000022037/ENSMUSG00000022892/ENSMUSG00000024290/ENSMUSG00000026833/ENSMUSG00000028039/ENSMUSG00000038156/ENSMUSG00000039934/ENSMUSG00000049313/ENSMUSG00000057177/ENSMUSG00000079037	12
GO:0034765	regulation of ion transmembrane transport	69/1713	459/21092	4.54e-07	5.06e-05	4.33e-05	ENSMUSG00000007097/ENSMUSG00000015452/ENSMUSG00000015968/ENSMUSG00000019146/ENSMUSG00000019194/ENSMUSG00000020723/ENSMUSG00000020886/ENSMUSG00000020894/ENSMUSG00000021680/ENSMUSG00000022949/ENSMUSG00000024065/ENSMUSG00000024107/ENSMUSG00000024873/ENSMUSG00000024957/ENSMUSG00000025318/ENSMUSG00000026576/ENSMUSG00000027568/ENSMUSG00000027577/ENSMUSG00000027584/ENSMUSG00000027895/ENSMUSG00000028664/…	69
GO:0007409	axonogenesis	68/1713	451/21092	4.91e-07	5.37e-05	4.6e-05	ENSMUSG00000001227/ENSMUSG00000002985/ENSMUSG00000003934/ENSMUSG00000004936/ENSMUSG00000006782/ENSMUSG00000013236/ENSMUSG00000019194/ENSMUSG00000020396/ENSMUSG00000021068/ENSMUSG00000021451/ENSMUSG00000022048/ENSMUSG00000022054/ENSMUSG00000022055/ENSMUSG00000022382/ENSMUSG00000022892/ENSMUSG00000023175/ENSMUSG00000024621/ENSMUSG00000025020/ENSMUSG00000025128/ENSMUSG00000025375/ENSMUSG00000025582/…	68
GO:0022038	corpus callosum development	10/1713	19/21092	5.68e-07	6.08e-05	5.21e-05	ENSMUSG00000013236/ENSMUSG00000021068/ENSMUSG00000025128/ENSMUSG00000028664/ENSMUSG00000033253/ENSMUSG00000033282/ENSMUSG00000040936/ENSMUSG00000043811/ENSMUSG00000045287/ENSMUSG00000050896	10
GO:0017156	calcium ion regulated exocytosis	35/1713	176/21092	5.98e-07	6.28e-05	5.38e-05	ENSMUSG00000003378/ENSMUSG00000004961/ENSMUSG00000020866/ENSMUSG00000020894/ENSMUSG00000021721/ENSMUSG00000022829/ENSMUSG00000024261/ENSMUSG00000025867/ENSMUSG00000026923/ENSMUSG00000027220/ENSMUSG00000027577/ENSMUSG00000027805/ENSMUSG00000027950/ENSMUSG00000028456/ENSMUSG00000029076/ENSMUSG00000029428/ENSMUSG00000029467/ENSMUSG00000030093/ENSMUSG00000030806/ENSMUSG00000031144/ENSMUSG00000032086/…	35
GO:0006486	protein glycosylation	36/1713	184/21092	6.27e-07	6.35e-05	5.44e-05	ENSMUSG00000004846/ENSMUSG00000009293/ENSMUSG00000013846/ENSMUSG00000020260/ENSMUSG00000021130/ENSMUSG00000021504/ENSMUSG00000021978/ENSMUSG00000024807/ENSMUSG00000025425/ENSMUSG00000027642/ENSMUSG00000028757/ENSMUSG00000028838/ENSMUSG00000030036/ENSMUSG00000030062/ENSMUSG00000032038/ENSMUSG00000032437/ENSMUSG00000033849/ENSMUSG00000034160/ENSMUSG00000035845/ENSMUSG00000036155/ENSMUSG00000036620/…	36
GO:0043413	macromolecule glycosylation	36/1713	184/21092	6.27e-07	6.35e-05	5.44e-05	ENSMUSG00000004846/ENSMUSG00000009293/ENSMUSG00000013846/ENSMUSG00000020260/ENSMUSG00000021130/ENSMUSG00000021504/ENSMUSG00000021978/ENSMUSG00000024807/ENSMUSG00000025425/ENSMUSG00000027642/ENSMUSG00000028757/ENSMUSG00000028838/ENSMUSG00000030036/ENSMUSG00000030062/ENSMUSG00000032038/ENSMUSG00000032437/ENSMUSG00000033849/ENSMUSG00000034160/ENSMUSG00000035845/ENSMUSG00000036155/ENSMUSG00000036620/…	36
GO:0017158	regulation of calcium ion-dependent exocytosis	29/1713	132/21092	6.39e-07	6.36e-05	5.44e-05	ENSMUSG00000003378/ENSMUSG00000004961/ENSMUSG00000020866/ENSMUSG00000020894/ENSMUSG00000021721/ENSMUSG00000022829/ENSMUSG00000024261/ENSMUSG00000025867/ENSMUSG00000026923/ENSMUSG00000027577/ENSMUSG00000027805/ENSMUSG00000027950/ENSMUSG00000028456/ENSMUSG00000029467/ENSMUSG00000030093/ENSMUSG00000030806/ENSMUSG00000031144/ENSMUSG00000032086/ENSMUSG00000032890/ENSMUSG00000033577/ENSMUSG00000033615/…	29
GO:0035305	negative regulation of dephosphorylation	23/1713	91/21092	6.83e-07	6.68e-05	5.72e-05	ENSMUSG00000018326/ENSMUSG00000018428/ENSMUSG00000021451/ENSMUSG00000022119/ENSMUSG00000024290/ENSMUSG00000024542/ENSMUSG00000027326/ENSMUSG00000027351/ENSMUSG00000030536/ENSMUSG00000035441/ENSMUSG00000036155/ENSMUSG00000038619/ENSMUSG00000038976/ENSMUSG00000039239/ENSMUSG00000043460/ENSMUSG00000044502/ENSMUSG00000045962/ENSMUSG00000047419/ENSMUSG00000048988/ENSMUSG00000052572/ENSMUSG00000058392/…	23
GO:0035303	regulation of dephosphorylation	33/1713	163/21092	8.14e-07	7.82e-05	6.7e-05	ENSMUSG00000018326/ENSMUSG00000018428/ENSMUSG00000020048/ENSMUSG00000021451/ENSMUSG00000022119/ENSMUSG00000022951/ENSMUSG00000024290/ENSMUSG00000024542/ENSMUSG00000027326/ENSMUSG00000027351/ENSMUSG00000028756/ENSMUSG00000029550/ENSMUSG00000030536/ENSMUSG00000035441/ENSMUSG00000036155/ENSMUSG00000037049/ENSMUSG00000038619/ENSMUSG00000038976/ENSMUSG00000039239/ENSMUSG00000040998/ENSMUSG00000042429/…	33
GO:0099072	regulation of postsynaptic membrane neurotransmitter receptor levels	24/1713	99/21092	8.96e-07	8.46e-05	7.24e-05	ENSMUSG00000004936/ENSMUSG00000019146/ENSMUSG00000020723/ENSMUSG00000020886/ENSMUSG00000020894/ENSMUSG00000022421/ENSMUSG00000025468/ENSMUSG00000025582/ENSMUSG00000026825/ENSMUSG00000027692/ENSMUSG00000029126/ENSMUSG00000030806/ENSMUSG00000033577/ENSMUSG00000033615/ENSMUSG00000033953/ENSMUSG00000039358/ENSMUSG00000039952/ENSMUSG00000039953/ENSMUSG00000045589/ENSMUSG00000046182/ENSMUSG00000049044/…	24
GO:0032386	regulation of intracellular transport	67/1713	453/21092	1.2e-06	0.000111008	9.51e-05	ENSMUSG00000000127/ENSMUSG00000002015/ENSMUSG00000002625/ENSMUSG00000003378/ENSMUSG00000004936/ENSMUSG00000005413/ENSMUSG00000009293/ENSMUSG00000010047/ENSMUSG00000018428/ENSMUSG00000018707/ENSMUSG00000020396/ENSMUSG00000020484/ENSMUSG00000020828/ENSMUSG00000020894/ENSMUSG00000021721/ENSMUSG00000022119/ENSMUSG00000022829/ENSMUSG00000024261/ENSMUSG00000024487/ENSMUSG00000024772/ENSMUSG00000024873/…	67
GO:0006487	protein N-linked glycosylation	18/1713	62/21092	1.25e-06	0.000113516	9.72e-05	ENSMUSG00000009293/ENSMUSG00000021504/ENSMUSG00000024807/ENSMUSG00000027642/ENSMUSG00000028757/ENSMUSG00000030036/ENSMUSG00000030062/ENSMUSG00000032437/ENSMUSG00000033849/ENSMUSG00000035845/ENSMUSG00000036155/ENSMUSG00000036620/ENSMUSG00000039740/ENSMUSG00000042104/ENSMUSG00000042428/ENSMUSG00000043300/ENSMUSG00000063362/ENSMUSG00000074892	18
GO:0006119	oxidative phosphorylation	23/1713	94/21092	1.26e-06	0.000113516	9.72e-05	ENSMUSG00000000171/ENSMUSG00000013593/ENSMUSG00000017778/ENSMUSG00000022354/ENSMUSG00000022551/ENSMUSG00000024248/ENSMUSG00000025651/ENSMUSG00000028756/ENSMUSG00000031818/ENSMUSG00000032330/ENSMUSG00000041697/ENSMUSG00000043702/ENSMUSG00000044894/ENSMUSG00000049422/ENSMUSG00000059534/ENSMUSG00000059734/ENSMUSG00000061518/ENSMUSG00000063694/ENSMUSG00000063882/ENSMUSG00000064345/ENSMUSG00000064351/…	23
GO:0007626	locomotory behavior	43/1713	246/21092	1.35e-06	0.000119346	0.00010222	ENSMUSG00000000632/ENSMUSG00000002985/ENSMUSG00000003934/ENSMUSG00000005892/ENSMUSG00000006782/ENSMUSG00000007097/ENSMUSG00000019828/ENSMUSG00000020160/ENSMUSG00000020886/ENSMUSG00000022892/ENSMUSG00000022951/ENSMUSG00000025579/ENSMUSG00000026077/ENSMUSG00000026825/ENSMUSG00000026959/ENSMUSG00000027568/ENSMUSG00000027577/ENSMUSG00000027584/ENSMUSG00000027950/ENSMUSG00000028020/ENSMUSG00000030077/…	43
GO:0010959	regulation of metal ion transport	62/1713	410/21092	1.4e-06	0.000122193	0.000104659	ENSMUSG00000003573/ENSMUSG00000007097/ENSMUSG00000015452/ENSMUSG00000015968/ENSMUSG00000019194/ENSMUSG00000020866/ENSMUSG00000020894/ENSMUSG00000023010/ENSMUSG00000024065/ENSMUSG00000024107/ENSMUSG00000025318/ENSMUSG00000026576/ENSMUSG00000026959/ENSMUSG00000027523/ENSMUSG00000027568/ENSMUSG00000027584/ENSMUSG00000028854/ENSMUSG00000028931/ENSMUSG00000029361/ENSMUSG00000029778/ENSMUSG00000030302/…	62
GO:0035418	protein localization to synapse	22/1713	88/21092	1.45e-06	0.000124142	0.000106328	ENSMUSG00000004936/ENSMUSG00000008153/ENSMUSG00000019146/ENSMUSG00000020886/ENSMUSG00000020894/ENSMUSG00000022421/ENSMUSG00000025582/ENSMUSG00000026764/ENSMUSG00000026959/ENSMUSG00000027692/ENSMUSG00000029126/ENSMUSG00000030806/ENSMUSG00000032589/ENSMUSG00000033615/ENSMUSG00000033768/ENSMUSG00000039952/ENSMUSG00000039953/ENSMUSG00000049044/ENSMUSG00000051790/ENSMUSG00000052572/ENSMUSG00000060780/…	22
GO:1904064	positive regulation of cation transmembrane transport	31/1713	152/21092	1.47e-06	0.000124192	0.000106371	ENSMUSG00000015452/ENSMUSG00000019146/ENSMUSG00000020723/ENSMUSG00000024065/ENSMUSG00000024107/ENSMUSG00000026576/ENSMUSG00000027568/ENSMUSG00000028664/ENSMUSG00000028756/ENSMUSG00000028854/ENSMUSG00000029361/ENSMUSG00000030987/ENSMUSG00000031328/ENSMUSG00000031633/ENSMUSG00000031778/ENSMUSG00000032011/ENSMUSG00000032826/ENSMUSG00000035681/ENSMUSG00000038319/ENSMUSG00000039156/ENSMUSG00000041046/…	31
GO:0006865	amino acid transport	30/1713	145/21092	1.58e-06	0.000130765	0.000112	ENSMUSG00000005892/ENSMUSG00000010095/ENSMUSG00000019082/ENSMUSG00000020142/ENSMUSG00000020261/ENSMUSG00000022048/ENSMUSG00000022756/ENSMUSG00000023192/ENSMUSG00000024261/ENSMUSG00000024462/ENSMUSG00000027568/ENSMUSG00000027737/ENSMUSG00000027894/ENSMUSG00000028542/ENSMUSG00000030096/ENSMUSG00000030310/ENSMUSG00000031904/ENSMUSG00000032519/ENSMUSG00000032532/ENSMUSG00000033577/ENSMUSG00000035199/…	30
GO:0001505	regulation of neurotransmitter levels	58/1713	376/21092	1.6e-06	0.000130765	0.000112	ENSMUSG00000000326/ENSMUSG00000003378/ENSMUSG00000004961/ENSMUSG00000005514/ENSMUSG00000005892/ENSMUSG00000007021/ENSMUSG00000007097/ENSMUSG00000020484/ENSMUSG00000020894/ENSMUSG00000021596/ENSMUSG00000021721/ENSMUSG00000022037/ENSMUSG00000022829/ENSMUSG00000023017/ENSMUSG00000024261/ENSMUSG00000024891/ENSMUSG00000025867/ENSMUSG00000026179/ENSMUSG00000027220/ENSMUSG00000027568/ENSMUSG00000027577/…	58
GO:0042773	ATP synthesis coupled electron transport	18/1713	63/21092	1.62e-06	0.000130765	0.000112	ENSMUSG00000000171/ENSMUSG00000013593/ENSMUSG00000017778/ENSMUSG00000022354/ENSMUSG00000022551/ENSMUSG00000025651/ENSMUSG00000028756/ENSMUSG00000031818/ENSMUSG00000041697/ENSMUSG00000044894/ENSMUSG00000059534/ENSMUSG00000059734/ENSMUSG00000061518/ENSMUSG00000063694/ENSMUSG00000063882/ENSMUSG00000064345/ENSMUSG00000064351/ENSMUSG00000064367	18
GO:0097479	synaptic vesicle localization	36/1713	192/21092	1.8e-06	0.000143332	0.000122764	ENSMUSG00000003378/ENSMUSG00000004961/ENSMUSG00000020894/ENSMUSG00000021721/ENSMUSG00000022048/ENSMUSG00000022829/ENSMUSG00000024261/ENSMUSG00000024873/ENSMUSG00000025867/ENSMUSG00000026764/ENSMUSG00000026825/ENSMUSG00000027220/ENSMUSG00000027577/ENSMUSG00000027805/ENSMUSG00000027950/ENSMUSG00000028456/ENSMUSG00000029428/ENSMUSG00000029467/ENSMUSG00000030093/ENSMUSG00000030806/ENSMUSG00000031144/…	36
GO:0031503	protein-containing complex localization	43/1713	252/21092	2.59e-06	0.00020349	0.00017429	ENSMUSG00000002625/ENSMUSG00000004936/ENSMUSG00000014232/ENSMUSG00000019146/ENSMUSG00000020723/ENSMUSG00000020728/ENSMUSG00000020886/ENSMUSG00000020894/ENSMUSG00000022421/ENSMUSG00000024873/ENSMUSG00000025468/ENSMUSG00000025582/ENSMUSG00000026764/ENSMUSG00000026825/ENSMUSG00000027692/ENSMUSG00000029126/ENSMUSG00000030806/ENSMUSG00000031174/ENSMUSG00000032258/ENSMUSG00000032336/ENSMUSG00000032518/…	43
GO:0030433	ubiquitin-dependent ERAD pathway	18/1713	65/21092	2.66e-06	0.000205002	0.000175585	ENSMUSG00000002015/ENSMUSG00000004937/ENSMUSG00000009293/ENSMUSG00000014905/ENSMUSG00000020048/ENSMUSG00000022365/ENSMUSG00000024807/ENSMUSG00000026864/ENSMUSG00000031751/ENSMUSG00000032437/ENSMUSG00000032932/ENSMUSG00000039100/ENSMUSG00000039474/ENSMUSG00000039615/ENSMUSG00000040462/ENSMUSG00000050148/ENSMUSG00000050812/ENSMUSG00000068328	18
GO:0009150	purine ribonucleotide metabolic process	60/1713	400/21092	2.69e-06	0.000205002	0.000175585	ENSMUSG00000000171/ENSMUSG00000003072/ENSMUSG00000004267/ENSMUSG00000004936/ENSMUSG00000006057/ENSMUSG00000006362/ENSMUSG00000007097/ENSMUSG00000011752/ENSMUSG00000013593/ENSMUSG00000015656/ENSMUSG00000016252/ENSMUSG00000017778/ENSMUSG00000020267/ENSMUSG00000020654/ENSMUSG00000022354/ENSMUSG00000022551/ENSMUSG00000023019/ENSMUSG00000024213/ENSMUSG00000024248/ENSMUSG00000025153/ENSMUSG00000025393/…	60
GO:0042775	mitochondrial ATP synthesis coupled electron transport	17/1713	59/21092	2.76e-06	0.000205002	0.000175585	ENSMUSG00000000171/ENSMUSG00000013593/ENSMUSG00000017778/ENSMUSG00000022354/ENSMUSG00000022551/ENSMUSG00000025651/ENSMUSG00000028756/ENSMUSG00000031818/ENSMUSG00000041697/ENSMUSG00000044894/ENSMUSG00000059534/ENSMUSG00000059734/ENSMUSG00000061518/ENSMUSG00000063694/ENSMUSG00000063882/ENSMUSG00000064345/ENSMUSG00000064351	17
GO:0099601	regulation of neurotransmitter receptor activity	17/1713	59/21092	2.76e-06	0.000205002	0.000175585	ENSMUSG00000003573/ENSMUSG00000019146/ENSMUSG00000020723/ENSMUSG00000020886/ENSMUSG00000021680/ENSMUSG00000022421/ENSMUSG00000022594/ENSMUSG00000024873/ENSMUSG00000025582/ENSMUSG00000027577/ENSMUSG00000028664/ENSMUSG00000028756/ENSMUSG00000046182/ENSMUSG00000051790/ENSMUSG00000053395/ENSMUSG00000056201/ENSMUSG00000069806	17
GO:0051235	maintenance of location	50/1713	314/21092	3.3e-06	0.000241646	0.00020697	ENSMUSG00000002778/ENSMUSG00000002985/ENSMUSG00000003378/ENSMUSG00000005299/ENSMUSG00000005802/ENSMUSG00000006731/ENSMUSG00000018293/ENSMUSG00000018326/ENSMUSG00000022200/ENSMUSG00000022463/ENSMUSG00000024030/ENSMUSG00000024107/ENSMUSG00000024661/ENSMUSG00000024772/ENSMUSG00000025318/ENSMUSG00000025579/ENSMUSG00000026834/ENSMUSG00000026864/ENSMUSG00000026879/ENSMUSG00000027204/ENSMUSG00000027568/…	50
GO:0019932	second-messenger-mediated signaling	63/1713	430/21092	3.39e-06	0.0002453	0.000210101	ENSMUSG00000001240/ENSMUSG00000002015/ENSMUSG00000002985/ENSMUSG00000003573/ENSMUSG00000003847/ENSMUSG00000006575/ENSMUSG00000006651/ENSMUSG00000013033/ENSMUSG00000015968/ENSMUSG00000019370/ENSMUSG00000019828/ENSMUSG00000020091/ENSMUSG00000020267/ENSMUSG00000020654/ENSMUSG00000021194/ENSMUSG00000022951/ENSMUSG00000024107/ENSMUSG00000024524/ENSMUSG00000025314/ENSMUSG00000025318/ENSMUSG00000025855/…	63
GO:0042987	amyloid precursor protein catabolic process	13/1713	37/21092	3.56e-06	0.000254242	0.000217759	ENSMUSG00000002985/ENSMUSG00000021248/ENSMUSG00000022037/ENSMUSG00000022892/ENSMUSG00000024030/ENSMUSG00000024290/ENSMUSG00000026833/ENSMUSG00000028039/ENSMUSG00000038156/ENSMUSG00000039934/ENSMUSG00000049313/ENSMUSG00000057177/ENSMUSG00000079037	13
GO:0017157	regulation of exocytosis	41/1713	239/21092	3.83e-06	0.000270113	0.000231352	ENSMUSG00000000127/ENSMUSG00000003378/ENSMUSG00000004961/ENSMUSG00000005413/ENSMUSG00000017009/ENSMUSG00000019087/ENSMUSG00000020828/ENSMUSG00000020866/ENSMUSG00000020894/ENSMUSG00000021721/ENSMUSG00000022829/ENSMUSG00000024261/ENSMUSG00000025867/ENSMUSG00000026923/ENSMUSG00000027577/ENSMUSG00000027805/ENSMUSG00000027950/ENSMUSG00000028456/ENSMUSG00000029467/ENSMUSG00000030093/ENSMUSG00000030806/…	41
GO:0051961	negative regulation of nervous system development	54/1713	352/21092	4.28e-06	0.000297826	0.000255089	ENSMUSG00000000632/ENSMUSG00000001227/ENSMUSG00000002985/ENSMUSG00000003402/ENSMUSG00000003814/ENSMUSG00000003934/ENSMUSG00000004460/ENSMUSG00000005102/ENSMUSG00000007872/ENSMUSG00000013236/ENSMUSG00000020160/ENSMUSG00000021451/ENSMUSG00000022382/ENSMUSG00000022892/ENSMUSG00000023915/ENSMUSG00000024261/ENSMUSG00000025020/ENSMUSG00000025375/ENSMUSG00000026223/ENSMUSG00000026425/ENSMUSG00000026833/…	54
GO:0046928	regulation of neurotransmitter secretion	28/1713	137/21092	4.46e-06	0.000306729	0.000262715	ENSMUSG00000003378/ENSMUSG00000021596/ENSMUSG00000021721/ENSMUSG00000022829/ENSMUSG00000023017/ENSMUSG00000024261/ENSMUSG00000025867/ENSMUSG00000026179/ENSMUSG00000027577/ENSMUSG00000027805/ENSMUSG00000027895/ENSMUSG00000027950/ENSMUSG00000028456/ENSMUSG00000029467/ENSMUSG00000030093/ENSMUSG00000030806/ENSMUSG00000031144/ENSMUSG00000032086/ENSMUSG00000032890/ENSMUSG00000033577/ENSMUSG00000033615/…	28
GO:0051648	vesicle localization	46/1713	283/21092	4.59e-06	0.000311852	0.000267102	ENSMUSG00000003378/ENSMUSG00000004936/ENSMUSG00000004961/ENSMUSG00000014602/ENSMUSG00000018167/ENSMUSG00000018707/ENSMUSG00000020894/ENSMUSG00000021248/ENSMUSG00000021721/ENSMUSG00000022048/ENSMUSG00000022829/ENSMUSG00000024261/ENSMUSG00000024873/ENSMUSG00000024985/ENSMUSG00000025867/ENSMUSG00000026764/ENSMUSG00000026825/ENSMUSG00000027220/ENSMUSG00000027577/ENSMUSG00000027805/ENSMUSG00000027950/…	46
GO:0007612	learning	32/1713	168/21092	4.68e-06	0.000314272	0.000269175	ENSMUSG00000000326/ENSMUSG00000005102/ENSMUSG00000006373/ENSMUSG00000007097/ENSMUSG00000017740/ENSMUSG00000020402/ENSMUSG00000020654/ENSMUSG00000021190/ENSMUSG00000022892/ENSMUSG00000023017/ENSMUSG00000025318/ENSMUSG00000026080/ENSMUSG00000026959/ENSMUSG00000027568/ENSMUSG00000027737/ENSMUSG00000027950/ENSMUSG00000028664/ENSMUSG00000030310/ENSMUSG00000030376/ENSMUSG00000032327/ENSMUSG00000032532/…	32
GO:0010469	regulation of signaling receptor activity	27/1713	130/21092	4.78e-06	0.000317039	0.000271545	ENSMUSG00000003573/ENSMUSG00000006435/ENSMUSG00000015452/ENSMUSG00000019146/ENSMUSG00000020723/ENSMUSG00000020886/ENSMUSG00000021680/ENSMUSG00000022421/ENSMUSG00000022594/ENSMUSG00000022892/ENSMUSG00000024777/ENSMUSG00000024873/ENSMUSG00000025314/ENSMUSG00000025582/ENSMUSG00000027577/ENSMUSG00000028664/ENSMUSG00000028756/ENSMUSG00000031996/ENSMUSG00000041046/ENSMUSG00000042429/ENSMUSG00000045318/…	27
GO:0006163	purine nucleotide metabolic process	62/1713	426/21092	5.03e-06	0.000329485	0.000282205	ENSMUSG00000000171/ENSMUSG00000003072/ENSMUSG00000004267/ENSMUSG00000004936/ENSMUSG00000006057/ENSMUSG00000006362/ENSMUSG00000007097/ENSMUSG00000011752/ENSMUSG00000013593/ENSMUSG00000015656/ENSMUSG00000016252/ENSMUSG00000017778/ENSMUSG00000020267/ENSMUSG00000020654/ENSMUSG00000022354/ENSMUSG00000022551/ENSMUSG00000023019/ENSMUSG00000024213/ENSMUSG00000024248/ENSMUSG00000025153/ENSMUSG00000025393/…	62
GO:2001257	regulation of cation channel activity	31/1713	161/21092	5.2e-06	0.00033679	0.000288462	ENSMUSG00000019146/ENSMUSG00000020723/ENSMUSG00000020886/ENSMUSG00000020894/ENSMUSG00000021680/ENSMUSG00000024065/ENSMUSG00000024873/ENSMUSG00000025318/ENSMUSG00000027568/ENSMUSG00000027577/ENSMUSG00000027584/ENSMUSG00000028664/ENSMUSG00000028756/ENSMUSG00000030987/ENSMUSG00000032333/ENSMUSG00000032826/ENSMUSG00000035640/ENSMUSG00000035681/ENSMUSG00000039156/ENSMUSG00000045103/ENSMUSG00000046182/…	31
GO:0006813	potassium ion transport	40/1713	234/21092	5.47e-06	0.000350069	0.000299836	ENSMUSG00000002908/ENSMUSG00000003031/ENSMUSG00000007097/ENSMUSG00000015452/ENSMUSG00000015968/ENSMUSG00000017740/ENSMUSG00000020894/ENSMUSG00000024957/ENSMUSG00000026576/ENSMUSG00000027895/ENSMUSG00000028854/ENSMUSG00000028931/ENSMUSG00000029361/ENSMUSG00000031129/ENSMUSG00000031328/ENSMUSG00000031791/ENSMUSG00000032826/ENSMUSG00000033161/ENSMUSG00000033307/ENSMUSG00000033998/ENSMUSG00000035355/…	40
GO:0015988	energy coupled proton transmembrane transport, against electrochemical gradient	12/1713	33/21092	5.59e-06	0.000353743	0.000302982	ENSMUSG00000004285/ENSMUSG00000006057/ENSMUSG00000007097/ENSMUSG00000019087/ENSMUSG00000019302/ENSMUSG00000020153/ENSMUSG00000024121/ENSMUSG00000033161/ENSMUSG00000033379/ENSMUSG00000039347/ENSMUSG00000040907/ENSMUSG00000064351	12
GO:0060359	response to ammonium ion	22/1713	95/21092	5.65e-06	0.000353743	0.000302982	ENSMUSG00000010803/ENSMUSG00000020723/ENSMUSG00000020886/ENSMUSG00000021680/ENSMUSG00000022577/ENSMUSG00000022587/ENSMUSG00000026959/ENSMUSG00000027577/ENSMUSG00000027950/ENSMUSG00000029361/ENSMUSG00000032773/ENSMUSG00000037049/ENSMUSG00000038976/ENSMUSG00000039059/ENSMUSG00000039358/ENSMUSG00000039542/ENSMUSG00000042406/ENSMUSG00000042671/ENSMUSG00000044288/ENSMUSG00000048895/ENSMUSG00000050541/…	22
GO:0034205	amyloid-beta formation	11/1713	28/21092	5.75e-06	0.000356207	0.000305092	ENSMUSG00000002985/ENSMUSG00000021248/ENSMUSG00000022037/ENSMUSG00000022892/ENSMUSG00000024290/ENSMUSG00000026833/ENSMUSG00000038156/ENSMUSG00000039934/ENSMUSG00000049313/ENSMUSG00000057177/ENSMUSG00000079037	11
GO:0009259	ribonucleotide metabolic process	60/1713	410/21092	5.97e-06	0.000364624	0.000312301	ENSMUSG00000000171/ENSMUSG00000003072/ENSMUSG00000004267/ENSMUSG00000004936/ENSMUSG00000006057/ENSMUSG00000006362/ENSMUSG00000007097/ENSMUSG00000011752/ENSMUSG00000013593/ENSMUSG00000015656/ENSMUSG00000016252/ENSMUSG00000017778/ENSMUSG00000020267/ENSMUSG00000020654/ENSMUSG00000022354/ENSMUSG00000022551/ENSMUSG00000023019/ENSMUSG00000024213/ENSMUSG00000024248/ENSMUSG00000025153/ENSMUSG00000025393/…	60
GO:0070972	protein localization to endoplasmic reticulum	16/1713	56/21092	6.09e-06	0.000364624	0.000312301	ENSMUSG00000002015/ENSMUSG00000002778/ENSMUSG00000003378/ENSMUSG00000004937/ENSMUSG00000009549/ENSMUSG00000021917/ENSMUSG00000026864/ENSMUSG00000027706/ENSMUSG00000027828/ENSMUSG00000028649/ENSMUSG00000032826/ENSMUSG00000038467/ENSMUSG00000040462/ENSMUSG00000044528/ENSMUSG00000048040/ENSMUSG00000048355	16
GO:0021700	developmental maturation	49/1713	312/21092	6.09e-06	0.000364624	0.000312301	ENSMUSG00000000632/ENSMUSG00000001420/ENSMUSG00000006435/ENSMUSG00000007564/ENSMUSG00000010054/ENSMUSG00000013033/ENSMUSG00000018293/ENSMUSG00000020484/ENSMUSG00000020846/ENSMUSG00000020886/ENSMUSG00000021451/ENSMUSG00000021477/ENSMUSG00000022055/ENSMUSG00000022892/ENSMUSG00000024140/ENSMUSG00000024261/ENSMUSG00000026204/ENSMUSG00000026923/ENSMUSG00000026959/ENSMUSG00000028456/ENSMUSG00000028661/…	49
GO:0022904	respiratory electron transport chain	20/1713	82/21092	6.45e-06	0.000382447	0.000327567	ENSMUSG00000000171/ENSMUSG00000013593/ENSMUSG00000017778/ENSMUSG00000019082/ENSMUSG00000022354/ENSMUSG00000022551/ENSMUSG00000023019/ENSMUSG00000025651/ENSMUSG00000028756/ENSMUSG00000031818/ENSMUSG00000041697/ENSMUSG00000044894/ENSMUSG00000059534/ENSMUSG00000059734/ENSMUSG00000061518/ENSMUSG00000063694/ENSMUSG00000063882/ENSMUSG00000064345/ENSMUSG00000064351/ENSMUSG00000064367	20
GO:0010976	positive regulation of neuron projection development	54/1713	357/21092	6.53e-06	0.000382671	0.000327759	ENSMUSG00000000632/ENSMUSG00000000753/ENSMUSG00000001507/ENSMUSG00000002985/ENSMUSG00000004936/ENSMUSG00000006435/ENSMUSG00000007038/ENSMUSG00000019194/ENSMUSG00000020886/ENSMUSG00000021068/ENSMUSG00000021451/ENSMUSG00000022055/ENSMUSG00000022893/ENSMUSG00000023972/ENSMUSG00000024261/ENSMUSG00000024772/ENSMUSG00000024777/ENSMUSG00000026864/ENSMUSG00000027668/ENSMUSG00000029426/ENSMUSG00000029571/…	54
GO:0006091	generation of precursor metabolites and energy	54/1713	359/21092	7.7e-06	0.000444001	0.000380288	ENSMUSG00000000171/ENSMUSG00000004267/ENSMUSG00000006362/ENSMUSG00000007908/ENSMUSG00000011752/ENSMUSG00000013593/ENSMUSG00000017778/ENSMUSG00000019082/ENSMUSG00000020153/ENSMUSG00000021756/ENSMUSG00000022354/ENSMUSG00000022477/ENSMUSG00000022551/ENSMUSG00000023019/ENSMUSG00000024248/ENSMUSG00000024985/ENSMUSG00000025579/ENSMUSG00000025651/ENSMUSG00000025815/ENSMUSG00000026274/ENSMUSG00000027523/…	54
GO:1903539	protein localization to postsynaptic membrane	16/1713	57/21092	7.83e-06	0.000444001	0.000380288	ENSMUSG00000004936/ENSMUSG00000019146/ENSMUSG00000020886/ENSMUSG00000020894/ENSMUSG00000022421/ENSMUSG00000025582/ENSMUSG00000026959/ENSMUSG00000027692/ENSMUSG00000029126/ENSMUSG00000030806/ENSMUSG00000033615/ENSMUSG00000039952/ENSMUSG00000039953/ENSMUSG00000049044/ENSMUSG00000052572/ENSMUSG00000069806	16
GO:1903305	regulation of regulated secretory pathway	33/1713	180/21092	7.85e-06	0.000444001	0.000380288	ENSMUSG00000000127/ENSMUSG00000003378/ENSMUSG00000004961/ENSMUSG00000005413/ENSMUSG00000020828/ENSMUSG00000020866/ENSMUSG00000020894/ENSMUSG00000021721/ENSMUSG00000022829/ENSMUSG00000024261/ENSMUSG00000025867/ENSMUSG00000026923/ENSMUSG00000027577/ENSMUSG00000027805/ENSMUSG00000027950/ENSMUSG00000028456/ENSMUSG00000029467/ENSMUSG00000030093/ENSMUSG00000030806/ENSMUSG00000031144/ENSMUSG00000031447/…	33
GO:0072521	purine-containing compound metabolic process	66/1713	469/21092	7.89e-06	0.000444001	0.000380288	ENSMUSG00000000171/ENSMUSG00000003072/ENSMUSG00000004267/ENSMUSG00000004936/ENSMUSG00000006057/ENSMUSG00000006362/ENSMUSG00000007097/ENSMUSG00000011752/ENSMUSG00000013593/ENSMUSG00000015656/ENSMUSG00000016252/ENSMUSG00000017778/ENSMUSG00000020267/ENSMUSG00000020654/ENSMUSG00000022354/ENSMUSG00000022551/ENSMUSG00000023019/ENSMUSG00000024213/ENSMUSG00000024248/ENSMUSG00000025153/ENSMUSG00000025393/…	66
GO:0008038	neuron recognition	15/1713	51/21092	7.99e-06	0.000445392	0.00038148	ENSMUSG00000003934/ENSMUSG00000022892/ENSMUSG00000023175/ENSMUSG00000023915/ENSMUSG00000028664/ENSMUSG00000032336/ENSMUSG00000037843/ENSMUSG00000039542/ENSMUSG00000042401/ENSMUSG00000044288/ENSMUSG00000045039/ENSMUSG00000048895/ENSMUSG00000050947/ENSMUSG00000052504/ENSMUSG00000053024	15
GO:0048489	synaptic vesicle transport	33/1713	181/21092	8.87e-06	0.000484328	0.000414829	ENSMUSG00000003378/ENSMUSG00000004961/ENSMUSG00000020894/ENSMUSG00000021721/ENSMUSG00000022048/ENSMUSG00000022829/ENSMUSG00000024261/ENSMUSG00000024873/ENSMUSG00000025867/ENSMUSG00000026764/ENSMUSG00000026825/ENSMUSG00000027220/ENSMUSG00000027577/ENSMUSG00000027805/ENSMUSG00000027950/ENSMUSG00000028456/ENSMUSG00000029428/ENSMUSG00000029467/ENSMUSG00000030093/ENSMUSG00000030806/ENSMUSG00000031144/…	33
GO:0097480	establishment of synaptic vesicle localization	33/1713	181/21092	8.87e-06	0.000484328	0.000414829	ENSMUSG00000003378/ENSMUSG00000004961/ENSMUSG00000020894/ENSMUSG00000021721/ENSMUSG00000022048/ENSMUSG00000022829/ENSMUSG00000024261/ENSMUSG00000024873/ENSMUSG00000025867/ENSMUSG00000026764/ENSMUSG00000026825/ENSMUSG00000027220/ENSMUSG00000027577/ENSMUSG00000027805/ENSMUSG00000027950/ENSMUSG00000028456/ENSMUSG00000029428/ENSMUSG00000029467/ENSMUSG00000030093/ENSMUSG00000030806/ENSMUSG00000031144/…	33
GO:1903573	negative regulation of response to endoplasmic reticulum stress	13/1713	40/21092	9.54e-06	0.000516218	0.000442142	ENSMUSG00000004937/ENSMUSG00000009293/ENSMUSG00000015461/ENSMUSG00000020484/ENSMUSG00000022037/ENSMUSG00000022136/ENSMUSG00000022564/ENSMUSG00000023010/ENSMUSG00000024807/ENSMUSG00000032115/ENSMUSG00000039474/ENSMUSG00000040462/ENSMUSG00000046062	13
GO:0070997	neuron death	58/1713	398/21092	9.64e-06	0.000516554	0.00044243	ENSMUSG00000000753/ENSMUSG00000002602/ENSMUSG00000002985/ENSMUSG00000003378/ENSMUSG00000005413/ENSMUSG00000005575/ENSMUSG00000009406/ENSMUSG00000013858/ENSMUSG00000015452/ENSMUSG00000017721/ENSMUSG00000019505/ENSMUSG00000021190/ENSMUSG00000021194/ENSMUSG00000022037/ENSMUSG00000022055/ENSMUSG00000022475/ENSMUSG00000022892/ENSMUSG00000023011/ENSMUSG00000023915/ENSMUSG00000024290/ENSMUSG00000025375/…	58
GO:1900449	regulation of glutamate receptor signaling pathway	15/1713	52/21092	1.04e-05	0.000551661	0.000472499	ENSMUSG00000019146/ENSMUSG00000020723/ENSMUSG00000020886/ENSMUSG00000021680/ENSMUSG00000024873/ENSMUSG00000028664/ENSMUSG00000028756/ENSMUSG00000031778/ENSMUSG00000045589/ENSMUSG00000046182/ENSMUSG00000051790/ENSMUSG00000053395/ENSMUSG00000056201/ENSMUSG00000069806/ENSMUSG00000079037	15
GO:0016079	synaptic vesicle exocytosis	28/1713	143/21092	1.05e-05	0.000552109	0.000472883	ENSMUSG00000003378/ENSMUSG00000004961/ENSMUSG00000020894/ENSMUSG00000021721/ENSMUSG00000022829/ENSMUSG00000024261/ENSMUSG00000025867/ENSMUSG00000027220/ENSMUSG00000027577/ENSMUSG00000027805/ENSMUSG00000027950/ENSMUSG00000028456/ENSMUSG00000029428/ENSMUSG00000029467/ENSMUSG00000030093/ENSMUSG00000030806/ENSMUSG00000031144/ENSMUSG00000032086/ENSMUSG00000032890/ENSMUSG00000033577/ENSMUSG00000033615/…	28
GO:0010923	negative regulation of phosphatase activity	19/1713	78/21092	1.11e-05	0.00057951	0.000496352	ENSMUSG00000021451/ENSMUSG00000022119/ENSMUSG00000024290/ENSMUSG00000024542/ENSMUSG00000027326/ENSMUSG00000027351/ENSMUSG00000035441/ENSMUSG00000036155/ENSMUSG00000038976/ENSMUSG00000039239/ENSMUSG00000043460/ENSMUSG00000044502/ENSMUSG00000045962/ENSMUSG00000047419/ENSMUSG00000048988/ENSMUSG00000052572/ENSMUSG00000058392/ENSMUSG00000062044/ENSMUSG00000069072	19
GO:0006887	exocytosis	55/1713	373/21092	1.15e-05	0.000593608	0.000508427	ENSMUSG00000000127/ENSMUSG00000001420/ENSMUSG00000003378/ENSMUSG00000004961/ENSMUSG00000005413/ENSMUSG00000007021/ENSMUSG00000017009/ENSMUSG00000019087/ENSMUSG00000020828/ENSMUSG00000020866/ENSMUSG00000020894/ENSMUSG00000021194/ENSMUSG00000021248/ENSMUSG00000021680/ENSMUSG00000021687/ENSMUSG00000021721/ENSMUSG00000022415/ENSMUSG00000022829/ENSMUSG00000024261/ENSMUSG00000025867/ENSMUSG00000026923/…	55
GO:0070838	divalent metal ion transport	64/1713	457/21092	1.26e-05	0.000640899	0.000548932	ENSMUSG00000001240/ENSMUSG00000003573/ENSMUSG00000005299/ENSMUSG00000005802/ENSMUSG00000007097/ENSMUSG00000013275/ENSMUSG00000015968/ENSMUSG00000019146/ENSMUSG00000019997/ENSMUSG00000020402/ENSMUSG00000020723/ENSMUSG00000020866/ENSMUSG00000023010/ENSMUSG00000023017/ENSMUSG00000024065/ENSMUSG00000024107/ENSMUSG00000024270/ENSMUSG00000025318/ENSMUSG00000026576/ENSMUSG00000026959/ENSMUSG00000027568/…	64
GO:1902430	negative regulation of amyloid-beta formation	7/1713	12/21092	1.27e-05	0.000640899	0.000548932	ENSMUSG00000002985/ENSMUSG00000022037/ENSMUSG00000024290/ENSMUSG00000026833/ENSMUSG00000038156/ENSMUSG00000049313/ENSMUSG00000079037	7
GO:0034767	positive regulation of ion transmembrane transport	31/1713	168/21092	1.28e-05	0.000641236	0.000549221	ENSMUSG00000015452/ENSMUSG00000019146/ENSMUSG00000020723/ENSMUSG00000024065/ENSMUSG00000024107/ENSMUSG00000026576/ENSMUSG00000027568/ENSMUSG00000028664/ENSMUSG00000028756/ENSMUSG00000028854/ENSMUSG00000029361/ENSMUSG00000030987/ENSMUSG00000031328/ENSMUSG00000031633/ENSMUSG00000031778/ENSMUSG00000032011/ENSMUSG00000032826/ENSMUSG00000035681/ENSMUSG00000038319/ENSMUSG00000039156/ENSMUSG00000041046/…	31
GO:0050435	amyloid-beta metabolic process	13/1713	41/21092	1.29e-05	0.000643693	0.000551325	ENSMUSG00000002985/ENSMUSG00000021248/ENSMUSG00000022037/ENSMUSG00000022892/ENSMUSG00000024290/ENSMUSG00000026833/ENSMUSG00000032086/ENSMUSG00000038156/ENSMUSG00000039934/ENSMUSG00000042428/ENSMUSG00000049313/ENSMUSG00000057177/ENSMUSG00000079037	13
GO:0035725	sodium ion transmembrane transport	23/1713	107/21092	1.31e-05	0.000645002	0.000552446	ENSMUSG00000007097/ENSMUSG00000019194/ENSMUSG00000023017/ENSMUSG00000026576/ENSMUSG00000028854/ENSMUSG00000029361/ENSMUSG00000030340/ENSMUSG00000030376/ENSMUSG00000031129/ENSMUSG00000032333/ENSMUSG00000033161/ENSMUSG00000033998/ENSMUSG00000036578/ENSMUSG00000040907/ENSMUSG00000041329/ENSMUSG00000042807/ENSMUSG00000045103/ENSMUSG00000045962/ENSMUSG00000049281/ENSMUSG00000060681/ENSMUSG00000066705/…	23
GO:0016311	dephosphorylation	54/1713	367/21092	1.46e-05	0.000715651	0.000612958	ENSMUSG00000002228/ENSMUSG00000007564/ENSMUSG00000013236/ENSMUSG00000018326/ENSMUSG00000018428/ENSMUSG00000018559/ENSMUSG00000020048/ENSMUSG00000021451/ENSMUSG00000021759/ENSMUSG00000022119/ENSMUSG00000022951/ENSMUSG00000024290/ENSMUSG00000024542/ENSMUSG00000024777/ENSMUSG00000025314/ENSMUSG00000026204/ENSMUSG00000027303/ENSMUSG00000027326/ENSMUSG00000027351/ENSMUSG00000027698/ENSMUSG00000028517/…	54
GO:0072511	divalent inorganic cation transport	64/1713	460/21092	1.55e-05	0.000751441	0.000643612	ENSMUSG00000001240/ENSMUSG00000003573/ENSMUSG00000005299/ENSMUSG00000005802/ENSMUSG00000007097/ENSMUSG00000013275/ENSMUSG00000015968/ENSMUSG00000019146/ENSMUSG00000019997/ENSMUSG00000020402/ENSMUSG00000020723/ENSMUSG00000020866/ENSMUSG00000023010/ENSMUSG00000023017/ENSMUSG00000024065/ENSMUSG00000024107/ENSMUSG00000024270/ENSMUSG00000025318/ENSMUSG00000026576/ENSMUSG00000026959/ENSMUSG00000027568/…	64
GO:0099173	postsynapse organization	33/1713	186/21092	1.6e-05	0.000767827	0.000657646	ENSMUSG00000001507/ENSMUSG00000002985/ENSMUSG00000013236/ENSMUSG00000015656/ENSMUSG00000020886/ENSMUSG00000021190/ENSMUSG00000021721/ENSMUSG00000022421/ENSMUSG00000025582/ENSMUSG00000026959/ENSMUSG00000027668/ENSMUSG00000027737/ENSMUSG00000028020/ENSMUSG00000028664/ENSMUSG00000029580/ENSMUSG00000030093/ENSMUSG00000033295/ENSMUSG00000033768/ENSMUSG00000034730/ENSMUSG00000037703/ENSMUSG00000038467/…	33
GO:0019935	cyclic-nucleotide-mediated signaling	36/1713	211/21092	1.65e-05	0.0007839	0.000671413	ENSMUSG00000001240/ENSMUSG00000002985/ENSMUSG00000006575/ENSMUSG00000006651/ENSMUSG00000013033/ENSMUSG00000020091/ENSMUSG00000020654/ENSMUSG00000021194/ENSMUSG00000024107/ENSMUSG00000024524/ENSMUSG00000025855/ENSMUSG00000027335/ENSMUSG00000027523/ENSMUSG00000027584/ENSMUSG00000028782/ENSMUSG00000029361/ENSMUSG00000029778/ENSMUSG00000031785/ENSMUSG00000032959/ENSMUSG00000034472/ENSMUSG00000034730/…	36
GO:0006457	protein folding	28/1713	147/21092	1.8e-05	0.000820998	0.000703188	ENSMUSG00000003814/ENSMUSG00000004460/ENSMUSG00000004937/ENSMUSG00000006412/ENSMUSG00000015656/ENSMUSG00000020048/ENSMUSG00000020368/ENSMUSG00000022037/ENSMUSG00000022136/ENSMUSG00000024538/ENSMUSG00000024847/ENSMUSG00000025130/ENSMUSG00000025823/ENSMUSG00000026864/ENSMUSG00000027248/ENSMUSG00000028416/ENSMUSG00000028851/ENSMUSG00000029781/ENSMUSG00000030286/ENSMUSG00000032060/ENSMUSG00000032932/…	28
GO:0095500	acetylcholine receptor signaling pathway	9/1713	21/21092	1.8e-05	0.000820998	0.000703188	ENSMUSG00000022577/ENSMUSG00000022587/ENSMUSG00000027577/ENSMUSG00000027950/ENSMUSG00000032773/ENSMUSG00000039059/ENSMUSG00000042671/ENSMUSG00000048895/ENSMUSG00000074939	9
GO:1903831	signal transduction involved in cellular response to ammonium ion	9/1713	21/21092	1.8e-05	0.000820998	0.000703188	ENSMUSG00000022577/ENSMUSG00000022587/ENSMUSG00000027577/ENSMUSG00000027950/ENSMUSG00000032773/ENSMUSG00000039059/ENSMUSG00000042671/ENSMUSG00000048895/ENSMUSG00000074939	9
GO:1905144	response to acetylcholine	9/1713	21/21092	1.8e-05	0.000820998	0.000703188	ENSMUSG00000022577/ENSMUSG00000022587/ENSMUSG00000027577/ENSMUSG00000027950/ENSMUSG00000032773/ENSMUSG00000039059/ENSMUSG00000042671/ENSMUSG00000048895/ENSMUSG00000074939	9
GO:1905145	cellular response to acetylcholine	9/1713	21/21092	1.8e-05	0.000820998	0.000703188	ENSMUSG00000022577/ENSMUSG00000022587/ENSMUSG00000027577/ENSMUSG00000027950/ENSMUSG00000032773/ENSMUSG00000039059/ENSMUSG00000042671/ENSMUSG00000048895/ENSMUSG00000074939	9
GO:0019933	cAMP-mediated signaling	32/1713	179/21092	1.82e-05	0.000825601	0.000707129	ENSMUSG00000001240/ENSMUSG00000006651/ENSMUSG00000013033/ENSMUSG00000020091/ENSMUSG00000020654/ENSMUSG00000021194/ENSMUSG00000024107/ENSMUSG00000024524/ENSMUSG00000027335/ENSMUSG00000027523/ENSMUSG00000027584/ENSMUSG00000028782/ENSMUSG00000029361/ENSMUSG00000029778/ENSMUSG00000031785/ENSMUSG00000032959/ENSMUSG00000034472/ENSMUSG00000034730/ENSMUSG00000034881/ENSMUSG00000037014/ENSMUSG00000039358/…	32
GO:0007413	axonal fasciculation	10/1713	26/21092	1.92e-05	0.000856751	0.00073381	ENSMUSG00000023915/ENSMUSG00000028664/ENSMUSG00000039542/ENSMUSG00000042401/ENSMUSG00000044288/ENSMUSG00000045039/ENSMUSG00000048895/ENSMUSG00000050947/ENSMUSG00000052504/ENSMUSG00000053024	10
GO:0106030	neuron projection fasciculation	10/1713	26/21092	1.92e-05	0.000856751	0.00073381	ENSMUSG00000023915/ENSMUSG00000028664/ENSMUSG00000039542/ENSMUSG00000042401/ENSMUSG00000044288/ENSMUSG00000045039/ENSMUSG00000048895/ENSMUSG00000050947/ENSMUSG00000052504/ENSMUSG00000053024	10
GO:0019693	ribose phosphate metabolic process	60/1713	427/21092	2.1e-05	0.000921457	0.000789231	ENSMUSG00000000171/ENSMUSG00000003072/ENSMUSG00000004267/ENSMUSG00000004936/ENSMUSG00000006057/ENSMUSG00000006362/ENSMUSG00000007097/ENSMUSG00000011752/ENSMUSG00000013593/ENSMUSG00000015656/ENSMUSG00000016252/ENSMUSG00000017778/ENSMUSG00000020267/ENSMUSG00000020654/ENSMUSG00000022354/ENSMUSG00000022551/ENSMUSG00000023019/ENSMUSG00000024213/ENSMUSG00000024248/ENSMUSG00000025153/ENSMUSG00000025393/…	60
GO:0008277	regulation of G protein-coupled receptor signaling pathway	25/1713	125/21092	2.1e-05	0.000921457	0.000789231	ENSMUSG00000001240/ENSMUSG00000006651/ENSMUSG00000018326/ENSMUSG00000020828/ENSMUSG00000021194/ENSMUSG00000024290/ENSMUSG00000024998/ENSMUSG00000025277/ENSMUSG00000026825/ENSMUSG00000027584/ENSMUSG00000029361/ENSMUSG00000031144/ENSMUSG00000033282/ENSMUSG00000037014/ENSMUSG00000038845/ENSMUSG00000038976/ENSMUSG00000041046/ENSMUSG00000042671/ENSMUSG00000050148/ENSMUSG00000053024/ENSMUSG00000057177/…	25
GO:0051650	establishment of vesicle localization	42/1713	265/21092	2.19e-05	0.000943872	0.000808429	ENSMUSG00000003378/ENSMUSG00000004936/ENSMUSG00000004961/ENSMUSG00000014602/ENSMUSG00000018167/ENSMUSG00000018707/ENSMUSG00000020894/ENSMUSG00000021248/ENSMUSG00000021721/ENSMUSG00000022048/ENSMUSG00000022829/ENSMUSG00000024261/ENSMUSG00000024873/ENSMUSG00000025867/ENSMUSG00000026764/ENSMUSG00000026825/ENSMUSG00000027220/ENSMUSG00000027577/ENSMUSG00000027805/ENSMUSG00000027950/ENSMUSG00000028456/…	42
GO:0060560	developmental growth involved in morphogenesis	42/1713	265/21092	2.19e-05	0.000943872	0.000808429	ENSMUSG00000001227/ENSMUSG00000002985/ENSMUSG00000003534/ENSMUSG00000005102/ENSMUSG00000013236/ENSMUSG00000014599/ENSMUSG00000021068/ENSMUSG00000021451/ENSMUSG00000022048/ENSMUSG00000022382/ENSMUSG00000022892/ENSMUSG00000023972/ENSMUSG00000024261/ENSMUSG00000025020/ENSMUSG00000025375/ENSMUSG00000026494/ENSMUSG00000026833/ENSMUSG00000026923/ENSMUSG00000028364/ENSMUSG00000030084/ENSMUSG00000030536/…	42
GO:0006898	receptor-mediated endocytosis	36/1713	214/21092	2.26e-05	0.000967438	0.000828614	ENSMUSG00000001240/ENSMUSG00000002985/ENSMUSG00000019146/ENSMUSG00000020368/ENSMUSG00000020723/ENSMUSG00000020828/ENSMUSG00000020886/ENSMUSG00000022037/ENSMUSG00000025393/ENSMUSG00000025468/ENSMUSG00000026825/ENSMUSG00000028478/ENSMUSG00000028763/ENSMUSG00000029103/ENSMUSG00000032560/ENSMUSG00000033577/ENSMUSG00000033953/ENSMUSG00000037706/ENSMUSG00000040249/ENSMUSG00000041046/ENSMUSG00000042605/…	36
GO:0007613	memory	27/1713	141/21092	2.28e-05	0.00097022	0.000830996	ENSMUSG00000000326/ENSMUSG00000000753/ENSMUSG00000001507/ENSMUSG00000002985/ENSMUSG00000005102/ENSMUSG00000006373/ENSMUSG00000020091/ENSMUSG00000021190/ENSMUSG00000022892/ENSMUSG00000022951/ENSMUSG00000023017/ENSMUSG00000024261/ENSMUSG00000025318/ENSMUSG00000026080/ENSMUSG00000026768/ENSMUSG00000026959/ENSMUSG00000027950/ENSMUSG00000030376/ENSMUSG00000032086/ENSMUSG00000032532/ENSMUSG00000039059/…	27
GO:1901214	regulation of neuron death	52/1713	355/21092	2.37e-05	0.000996113	0.000853174	ENSMUSG00000000753/ENSMUSG00000002602/ENSMUSG00000002985/ENSMUSG00000003378/ENSMUSG00000005413/ENSMUSG00000005575/ENSMUSG00000009406/ENSMUSG00000013858/ENSMUSG00000015452/ENSMUSG00000019505/ENSMUSG00000021190/ENSMUSG00000021194/ENSMUSG00000022037/ENSMUSG00000022055/ENSMUSG00000022475/ENSMUSG00000023011/ENSMUSG00000024290/ENSMUSG00000026959/ENSMUSG00000027298/ENSMUSG00000027737/ENSMUSG00000028416/…	52
GO:0022900	electron transport chain	20/1713	89/21092	2.38e-05	0.000996113	0.000853174	ENSMUSG00000000171/ENSMUSG00000013593/ENSMUSG00000017778/ENSMUSG00000019082/ENSMUSG00000022354/ENSMUSG00000022551/ENSMUSG00000023019/ENSMUSG00000025651/ENSMUSG00000028756/ENSMUSG00000031818/ENSMUSG00000041697/ENSMUSG00000044894/ENSMUSG00000059534/ENSMUSG00000059734/ENSMUSG00000061518/ENSMUSG00000063694/ENSMUSG00000063882/ENSMUSG00000064345/ENSMUSG00000064351/ENSMUSG00000064367	20
GO:0021680	cerebellar Purkinje cell layer development	11/1713	32/21092	2.55e-05	0.00105259	0.00090155	ENSMUSG00000000632/ENSMUSG00000001911/ENSMUSG00000023011/ENSMUSG00000026864/ENSMUSG00000030302/ENSMUSG00000030683/ENSMUSG00000031960/ENSMUSG00000042605/ENSMUSG00000044894/ENSMUSG00000058153/ENSMUSG00000060240	11
GO:1905606	regulation of presynapse assembly	11/1713	32/21092	2.55e-05	0.00105259	0.00090155	ENSMUSG00000008153/ENSMUSG00000013236/ENSMUSG00000022892/ENSMUSG00000030093/ENSMUSG00000036957/ENSMUSG00000043557/ENSMUSG00000044147/ENSMUSG00000044674/ENSMUSG00000047085/ENSMUSG00000051790/ENSMUSG00000060780	11
GO:0035966	response to topologically incorrect protein	25/1713	127/21092	2.79e-05	0.00114099	0.000977261	ENSMUSG00000002064/ENSMUSG00000005102/ENSMUSG00000005374/ENSMUSG00000014905/ENSMUSG00000015461/ENSMUSG00000015656/ENSMUSG00000020484/ENSMUSG00000022037/ENSMUSG00000022136/ENSMUSG00000022365/ENSMUSG00000022769/ENSMUSG00000023010/ENSMUSG00000024079/ENSMUSG00000024807/ENSMUSG00000026864/ENSMUSG00000031751/ENSMUSG00000032437/ENSMUSG00000032575/ENSMUSG00000032932/ENSMUSG00000037720/ENSMUSG00000039474/…	25
GO:0042063	gliogenesis	46/1713	304/21092	3.03e-05	0.00123405	0.00105697	ENSMUSG00000001911/ENSMUSG00000004936/ENSMUSG00000006782/ENSMUSG00000014599/ENSMUSG00000015452/ENSMUSG00000017167/ENSMUSG00000021756/ENSMUSG00000022037/ENSMUSG00000022892/ENSMUSG00000023915/ENSMUSG00000024985/ENSMUSG00000025314/ENSMUSG00000026425/ENSMUSG00000026923/ENSMUSG00000027303/ENSMUSG00000028416/ENSMUSG00000028517/ENSMUSG00000031285/ENSMUSG00000031425/ENSMUSG00000031778/ENSMUSG00000031785/…	46
GO:0032411	positive regulation of transporter activity	23/1713	113/21092	3.31e-05	0.00133497	0.00114341	ENSMUSG00000007021/ENSMUSG00000015452/ENSMUSG00000019146/ENSMUSG00000020723/ENSMUSG00000024065/ENSMUSG00000026576/ENSMUSG00000027568/ENSMUSG00000028664/ENSMUSG00000028756/ENSMUSG00000028854/ENSMUSG00000030987/ENSMUSG00000031633/ENSMUSG00000032826/ENSMUSG00000035681/ENSMUSG00000039156/ENSMUSG00000041329/ENSMUSG00000045103/ENSMUSG00000045962/ENSMUSG00000047976/ENSMUSG00000053395/ENSMUSG00000056201/…	23
GO:0071804	cellular potassium ion transport	33/1713	193/21092	3.48e-05	0.00138446	0.00118579	ENSMUSG00000002908/ENSMUSG00000007097/ENSMUSG00000015452/ENSMUSG00000015968/ENSMUSG00000017740/ENSMUSG00000020894/ENSMUSG00000024957/ENSMUSG00000026576/ENSMUSG00000027895/ENSMUSG00000028854/ENSMUSG00000028931/ENSMUSG00000031129/ENSMUSG00000031328/ENSMUSG00000031791/ENSMUSG00000032826/ENSMUSG00000033161/ENSMUSG00000033998/ENSMUSG00000035355/ENSMUSG00000035681/ENSMUSG00000038026/ENSMUSG00000038319/…	33
GO:0071805	potassium ion transmembrane transport	33/1713	193/21092	3.48e-05	0.00138446	0.00118579	ENSMUSG00000002908/ENSMUSG00000007097/ENSMUSG00000015452/ENSMUSG00000015968/ENSMUSG00000017740/ENSMUSG00000020894/ENSMUSG00000024957/ENSMUSG00000026576/ENSMUSG00000027895/ENSMUSG00000028854/ENSMUSG00000028931/ENSMUSG00000031129/ENSMUSG00000031328/ENSMUSG00000031791/ENSMUSG00000032826/ENSMUSG00000033161/ENSMUSG00000033998/ENSMUSG00000035355/ENSMUSG00000035681/ENSMUSG00000038026/ENSMUSG00000038319/…	33
GO:0021549	cerebellum development	21/1713	99/21092	3.78e-05	0.00149212	0.00127801	ENSMUSG00000000632/ENSMUSG00000001911/ENSMUSG00000004936/ENSMUSG00000013236/ENSMUSG00000023011/ENSMUSG00000026864/ENSMUSG00000029076/ENSMUSG00000030093/ENSMUSG00000030302/ENSMUSG00000030683/ENSMUSG00000031960/ENSMUSG00000033282/ENSMUSG00000038255/ENSMUSG00000039801/ENSMUSG00000042605/ENSMUSG00000044894/ENSMUSG00000048895/ENSMUSG00000055022/ENSMUSG00000058153/ENSMUSG00000060240/ENSMUSG00000090071	21
GO:0006941	striated muscle contraction	28/1713	153/21092	3.84e-05	0.00150675	0.00129054	ENSMUSG00000007097/ENSMUSG00000015968/ENSMUSG00000019194/ENSMUSG00000019997/ENSMUSG00000020866/ENSMUSG00000021194/ENSMUSG00000024065/ENSMUSG00000025579/ENSMUSG00000026576/ENSMUSG00000028854/ENSMUSG00000029361/ENSMUSG00000029467/ENSMUSG00000030695/ENSMUSG00000030739/ENSMUSG00000031328/ENSMUSG00000032826/ENSMUSG00000033161/ENSMUSG00000038319/ENSMUSG00000040907/ENSMUSG00000042429/ENSMUSG00000045103/…	28
GO:0010921	regulation of phosphatase activity	24/1713	122/21092	4.04e-05	0.00157428	0.00134838	ENSMUSG00000020048/ENSMUSG00000021451/ENSMUSG00000022119/ENSMUSG00000022951/ENSMUSG00000024290/ENSMUSG00000024542/ENSMUSG00000027326/ENSMUSG00000027351/ENSMUSG00000035441/ENSMUSG00000036155/ENSMUSG00000038976/ENSMUSG00000039239/ENSMUSG00000040998/ENSMUSG00000043460/ENSMUSG00000044502/ENSMUSG00000045962/ENSMUSG00000046062/ENSMUSG00000047419/ENSMUSG00000048988/ENSMUSG00000052572/ENSMUSG00000058392/…	24
GO:0034764	positive regulation of transmembrane transport	36/1713	220/21092	4.14e-05	0.0016019	0.00137203	ENSMUSG00000013921/ENSMUSG00000015452/ENSMUSG00000019146/ENSMUSG00000020723/ENSMUSG00000023571/ENSMUSG00000024065/ENSMUSG00000024107/ENSMUSG00000026576/ENSMUSG00000027568/ENSMUSG00000028664/ENSMUSG00000028756/ENSMUSG00000028854/ENSMUSG00000029361/ENSMUSG00000030987/ENSMUSG00000031328/ENSMUSG00000031633/ENSMUSG00000031778/ENSMUSG00000032011/ENSMUSG00000032826/ENSMUSG00000033307/ENSMUSG00000035681/…	36
GO:0007189	adenylate cyclase-activating G protein-coupled receptor signaling pathway	25/1713	130/21092	4.19e-05	0.0016111	0.00137991	ENSMUSG00000001240/ENSMUSG00000006651/ENSMUSG00000013033/ENSMUSG00000020654/ENSMUSG00000021194/ENSMUSG00000024107/ENSMUSG00000024524/ENSMUSG00000027335/ENSMUSG00000027523/ENSMUSG00000027584/ENSMUSG00000028782/ENSMUSG00000029361/ENSMUSG00000031785/ENSMUSG00000034730/ENSMUSG00000034881/ENSMUSG00000037014/ENSMUSG00000039358/ENSMUSG00000040836/ENSMUSG00000041046/ENSMUSG00000043004/ENSMUSG00000045318/…	25
GO:0030968	endoplasmic reticulum unfolded protein response	15/1713	58/21092	4.34e-05	0.00165512	0.00141761	ENSMUSG00000005102/ENSMUSG00000005374/ENSMUSG00000015461/ENSMUSG00000020484/ENSMUSG00000022136/ENSMUSG00000022365/ENSMUSG00000024079/ENSMUSG00000026864/ENSMUSG00000031751/ENSMUSG00000032932/ENSMUSG00000037720/ENSMUSG00000039474/ENSMUSG00000039615/ENSMUSG00000042406/ENSMUSG00000053334	15
GO:0051656	establishment of organelle localization	64/1713	476/21092	4.48e-05	0.00168888	0.00144653	ENSMUSG00000000127/ENSMUSG00000003378/ENSMUSG00000004936/ENSMUSG00000004961/ENSMUSG00000005413/ENSMUSG00000014602/ENSMUSG00000018167/ENSMUSG00000018707/ENSMUSG00000019087/ENSMUSG00000019505/ENSMUSG00000020396/ENSMUSG00000020828/ENSMUSG00000020894/ENSMUSG00000021194/ENSMUSG00000021248/ENSMUSG00000021721/ENSMUSG00000022048/ENSMUSG00000022055/ENSMUSG00000022829/ENSMUSG00000024261/ENSMUSG00000024873/…	64
GO:0002091	negative regulation of receptor internalization	6/1713	10/21092	4.49e-05	0.00168888	0.00144653	ENSMUSG00000020886/ENSMUSG00000029103/ENSMUSG00000042605/ENSMUSG00000050148/ENSMUSG00000060780/ENSMUSG00000071862	6
GO:0035967	cellular response to topologically incorrect protein	20/1713	93/21092	4.66e-05	0.00174291	0.00149281	ENSMUSG00000002064/ENSMUSG00000005102/ENSMUSG00000005374/ENSMUSG00000015461/ENSMUSG00000015656/ENSMUSG00000020484/ENSMUSG00000022136/ENSMUSG00000022365/ENSMUSG00000022769/ENSMUSG00000023010/ENSMUSG00000024079/ENSMUSG00000026864/ENSMUSG00000031751/ENSMUSG00000032932/ENSMUSG00000037720/ENSMUSG00000039474/ENSMUSG00000039615/ENSMUSG00000042104/ENSMUSG00000042406/ENSMUSG00000053334	20
GO:1902992	negative regulation of amyloid precursor protein catabolic process	7/1713	14/21092	4.74e-05	0.00175945	0.00150698	ENSMUSG00000002985/ENSMUSG00000022037/ENSMUSG00000024290/ENSMUSG00000026833/ENSMUSG00000038156/ENSMUSG00000049313/ENSMUSG00000079037	7
GO:0045185	maintenance of protein location	22/1713	108/21092	4.8e-05	0.00175945	0.00150698	ENSMUSG00000002778/ENSMUSG00000003378/ENSMUSG00000018293/ENSMUSG00000018326/ENSMUSG00000022200/ENSMUSG00000026864/ENSMUSG00000026879/ENSMUSG00000027204/ENSMUSG00000028756/ENSMUSG00000031328/ENSMUSG00000036822/ENSMUSG00000037012/ENSMUSG00000039630/ENSMUSG00000039952/ENSMUSG00000040462/ENSMUSG00000041120/ENSMUSG00000049313/ENSMUSG00000049775/ENSMUSG00000052707/ENSMUSG00000058756/ENSMUSG00000073616/…	22
GO:1902803	regulation of synaptic vesicle transport	22/1713	108/21092	4.8e-05	0.00175945	0.00150698	ENSMUSG00000003378/ENSMUSG00000021721/ENSMUSG00000022829/ENSMUSG00000024261/ENSMUSG00000024873/ENSMUSG00000025867/ENSMUSG00000027577/ENSMUSG00000027805/ENSMUSG00000027950/ENSMUSG00000028456/ENSMUSG00000029467/ENSMUSG00000030093/ENSMUSG00000030806/ENSMUSG00000031144/ENSMUSG00000032086/ENSMUSG00000032890/ENSMUSG00000033577/ENSMUSG00000033615/ENSMUSG00000034216/ENSMUSG00000039114/ENSMUSG00000062661/…	22
GO:0006979	response to oxidative stress	56/1713	402/21092	4.98e-05	0.00181193	0.00155192	ENSMUSG00000000127/ENSMUSG00000002602/ENSMUSG00000002985/ENSMUSG00000004207/ENSMUSG00000004936/ENSMUSG00000005413/ENSMUSG00000010047/ENSMUSG00000013593/ENSMUSG00000018585/ENSMUSG00000020484/ENSMUSG00000020810/ENSMUSG00000020828/ENSMUSG00000021215/ENSMUSG00000021596/ENSMUSG00000022892/ENSMUSG00000022951/ENSMUSG00000023353/ENSMUSG00000024140/ENSMUSG00000024953/ENSMUSG00000025130/ENSMUSG00000026204/…	56
GO:0071242	cellular response to ammonium ion	13/1713	46/21092	5.09e-05	0.00184178	0.00157749	ENSMUSG00000010803/ENSMUSG00000021680/ENSMUSG00000022577/ENSMUSG00000022587/ENSMUSG00000027577/ENSMUSG00000027950/ENSMUSG00000032773/ENSMUSG00000038976/ENSMUSG00000039059/ENSMUSG00000042406/ENSMUSG00000042671/ENSMUSG00000048895/ENSMUSG00000074939	13
GO:0050768	negative regulation of neurogenesis	48/1713	329/21092	5.31e-05	0.00190735	0.00163365	ENSMUSG00000000632/ENSMUSG00000001227/ENSMUSG00000002985/ENSMUSG00000003402/ENSMUSG00000003814/ENSMUSG00000003934/ENSMUSG00000004460/ENSMUSG00000005102/ENSMUSG00000007872/ENSMUSG00000013236/ENSMUSG00000020160/ENSMUSG00000021451/ENSMUSG00000022382/ENSMUSG00000022892/ENSMUSG00000024261/ENSMUSG00000025020/ENSMUSG00000025375/ENSMUSG00000026223/ENSMUSG00000026425/ENSMUSG00000026833/ENSMUSG00000026923/…	48
GO:0008344	adult locomotory behavior	22/1713	109/21092	5.56e-05	0.00198537	0.00170048	ENSMUSG00000000632/ENSMUSG00000003934/ENSMUSG00000005892/ENSMUSG00000006782/ENSMUSG00000007097/ENSMUSG00000022892/ENSMUSG00000026825/ENSMUSG00000026959/ENSMUSG00000027568/ENSMUSG00000028020/ENSMUSG00000030077/ENSMUSG00000030683/ENSMUSG00000032046/ENSMUSG00000038718/ENSMUSG00000039233/ENSMUSG00000040907/ENSMUSG00000041235/ENSMUSG00000050511/ENSMUSG00000051790/ENSMUSG00000053024/ENSMUSG00000058153/…	22
GO:0010721	negative regulation of cell development	53/1713	376/21092	5.71e-05	0.00202668	0.00173586	ENSMUSG00000000632/ENSMUSG00000001227/ENSMUSG00000002985/ENSMUSG00000003402/ENSMUSG00000003814/ENSMUSG00000003934/ENSMUSG00000004460/ENSMUSG00000005102/ENSMUSG00000006369/ENSMUSG00000007872/ENSMUSG00000013236/ENSMUSG00000020160/ENSMUSG00000020846/ENSMUSG00000021451/ENSMUSG00000022382/ENSMUSG00000022892/ENSMUSG00000024261/ENSMUSG00000025020/ENSMUSG00000025375/ENSMUSG00000026223/ENSMUSG00000026425/…	53
GO:0015991	ATP hydrolysis coupled proton transport	10/1713	29/21092	5.78e-05	0.00203879	0.00174623	ENSMUSG00000004285/ENSMUSG00000006057/ENSMUSG00000007097/ENSMUSG00000019087/ENSMUSG00000019302/ENSMUSG00000024121/ENSMUSG00000033161/ENSMUSG00000033379/ENSMUSG00000039347/ENSMUSG00000040907	10
GO:0043112	receptor metabolic process	33/1713	198/21092	5.87e-05	0.00204735	0.00175356	ENSMUSG00000001240/ENSMUSG00000001986/ENSMUSG00000002985/ENSMUSG00000019146/ENSMUSG00000020723/ENSMUSG00000020828/ENSMUSG00000020886/ENSMUSG00000021190/ENSMUSG00000024065/ENSMUSG00000025381/ENSMUSG00000025468/ENSMUSG00000026825/ENSMUSG00000029103/ENSMUSG00000029126/ENSMUSG00000033577/ENSMUSG00000033953/ENSMUSG00000037706/ENSMUSG00000038844/ENSMUSG00000038970/ENSMUSG00000041046/ENSMUSG00000042605/…	33
GO:0007218	neuropeptide signaling pathway	18/1713	80/21092	5.88e-05	0.00204735	0.00175356	ENSMUSG00000023236/ENSMUSG00000027298/ENSMUSG00000027400/ENSMUSG00000027568/ENSMUSG00000027584/ENSMUSG00000028020/ENSMUSG00000028971/ENSMUSG00000029819/ENSMUSG00000033774/ENSMUSG00000035431/ENSMUSG00000037014/ENSMUSG00000039278/ENSMUSG00000045471/ENSMUSG00000045731/ENSMUSG00000047904/ENSMUSG00000050511/ENSMUSG00000060735/ENSMUSG00000068747	18
GO:0007034	vacuolar transport	24/1713	126/21092	6.94e-05	0.00240203	0.00205734	ENSMUSG00000015656/ENSMUSG00000019146/ENSMUSG00000020128/ENSMUSG00000020723/ENSMUSG00000020790/ENSMUSG00000022964/ENSMUSG00000024065/ENSMUSG00000024107/ENSMUSG00000024425/ENSMUSG00000028756/ENSMUSG00000028822/ENSMUSG00000029426/ENSMUSG00000029571/ENSMUSG00000031447/ENSMUSG00000033916/ENSMUSG00000034216/ENSMUSG00000036661/ENSMUSG00000038467/ENSMUSG00000049313/ENSMUSG00000053395/ENSMUSG00000054364/…	24
GO:0034620	cellular response to unfolded protein	17/1713	74/21092	7.09e-05	0.00243702	0.00208732	ENSMUSG00000005102/ENSMUSG00000005374/ENSMUSG00000015461/ENSMUSG00000015656/ENSMUSG00000020484/ENSMUSG00000022136/ENSMUSG00000022365/ENSMUSG00000023010/ENSMUSG00000024079/ENSMUSG00000026864/ENSMUSG00000031751/ENSMUSG00000032932/ENSMUSG00000037720/ENSMUSG00000039474/ENSMUSG00000039615/ENSMUSG00000042406/ENSMUSG00000053334	17
GO:0022037	metencephalon development	22/1713	111/21092	7.41e-05	0.0025312	0.00216798	ENSMUSG00000000632/ENSMUSG00000001911/ENSMUSG00000004936/ENSMUSG00000013236/ENSMUSG00000023011/ENSMUSG00000026864/ENSMUSG00000026959/ENSMUSG00000029076/ENSMUSG00000030093/ENSMUSG00000030302/ENSMUSG00000030683/ENSMUSG00000031960/ENSMUSG00000033282/ENSMUSG00000038255/ENSMUSG00000039801/ENSMUSG00000042605/ENSMUSG00000044894/ENSMUSG00000048895/ENSMUSG00000055022/ENSMUSG00000058153/ENSMUSG00000060240/…	22
GO:0099560	synaptic membrane adhesion	10/1713	30/21092	8.04e-05	0.00272401	0.00233313	ENSMUSG00000013236/ENSMUSG00000029309/ENSMUSG00000033295/ENSMUSG00000035566/ENSMUSG00000036422/ENSMUSG00000036957/ENSMUSG00000043557/ENSMUSG00000047085/ENSMUSG00000051379/ENSMUSG00000052504	10
GO:2000300	regulation of synaptic vesicle exocytosis	21/1713	104/21092	8.08e-05	0.00272401	0.00233313	ENSMUSG00000003378/ENSMUSG00000021721/ENSMUSG00000022829/ENSMUSG00000024261/ENSMUSG00000025867/ENSMUSG00000027577/ENSMUSG00000027805/ENSMUSG00000027950/ENSMUSG00000028456/ENSMUSG00000029467/ENSMUSG00000030093/ENSMUSG00000030806/ENSMUSG00000031144/ENSMUSG00000032086/ENSMUSG00000032890/ENSMUSG00000033577/ENSMUSG00000033615/ENSMUSG00000034216/ENSMUSG00000039114/ENSMUSG00000062661/ENSMUSG00000063239	21
GO:0030900	forebrain development	53/1713	381/21092	8.12e-05	0.00272401	0.00233313	ENSMUSG00000002602/ENSMUSG00000006651/ENSMUSG00000013236/ENSMUSG00000014602/ENSMUSG00000019505/ENSMUSG00000021068/ENSMUSG00000022262/ENSMUSG00000022382/ENSMUSG00000022892/ENSMUSG00000024565/ENSMUSG00000024621/ENSMUSG00000024985/ENSMUSG00000025020/ENSMUSG00000025128/ENSMUSG00000026425/ENSMUSG00000026923/ENSMUSG00000026959/ENSMUSG00000027298/ENSMUSG00000027737/ENSMUSG00000027950/ENSMUSG00000028556/…	53
GO:0031103	axon regeneration	13/1713	48/21092	8.28e-05	0.00276229	0.00236591	ENSMUSG00000004936/ENSMUSG00000013236/ENSMUSG00000020396/ENSMUSG00000022055/ENSMUSG00000028364/ENSMUSG00000033295/ENSMUSG00000033307/ENSMUSG00000036634/ENSMUSG00000043811/ENSMUSG00000045287/ENSMUSG00000050896/ENSMUSG00000052684/ENSMUSG00000070509	13
GO:0048168	regulation of neuronal synaptic plasticity	16/1713	68/21092	8.46e-05	0.00280379	0.00240145	ENSMUSG00000006435/ENSMUSG00000020886/ENSMUSG00000022415/ENSMUSG00000022892/ENSMUSG00000024261/ENSMUSG00000025318/ENSMUSG00000026959/ENSMUSG00000028456/ENSMUSG00000028664/ENSMUSG00000028833/ENSMUSG00000030376/ENSMUSG00000031144/ENSMUSG00000037217/ENSMUSG00000037428/ENSMUSG00000039358/ENSMUSG00000053024	16
GO:0030534	adult behavior	31/1713	185/21092	8.75e-05	0.00285703	0.00244706	ENSMUSG00000000632/ENSMUSG00000003934/ENSMUSG00000005892/ENSMUSG00000006782/ENSMUSG00000007097/ENSMUSG00000021680/ENSMUSG00000022892/ENSMUSG00000026825/ENSMUSG00000026959/ENSMUSG00000027568/ENSMUSG00000027577/ENSMUSG00000027737/ENSMUSG00000027950/ENSMUSG00000028020/ENSMUSG00000029361/ENSMUSG00000030077/ENSMUSG00000030683/ENSMUSG00000031755/ENSMUSG00000032046/ENSMUSG00000033768/ENSMUSG00000035566/…	31
GO:0098742	cell-cell adhesion via plasma-membrane adhesion molecules	33/1713	202/21092	8.77e-05	0.00285703	0.00244706	ENSMUSG00000005338/ENSMUSG00000008153/ENSMUSG00000013033/ENSMUSG00000013236/ENSMUSG00000023175/ENSMUSG00000029309/ENSMUSG00000030110/ENSMUSG00000031561/ENSMUSG00000031778/ENSMUSG00000032012/ENSMUSG00000032336/ENSMUSG00000033295/ENSMUSG00000035566/ENSMUSG00000036422/ENSMUSG00000036634/ENSMUSG00000036957/ENSMUSG00000037843/ENSMUSG00000039239/ENSMUSG00000039953/ENSMUSG00000041592/ENSMUSG00000043557/…	33
GO:0099174	regulation of presynapse organization	11/1713	36/21092	8.77e-05	0.00285703	0.00244706	ENSMUSG00000008153/ENSMUSG00000013236/ENSMUSG00000022892/ENSMUSG00000030093/ENSMUSG00000036957/ENSMUSG00000043557/ENSMUSG00000044147/ENSMUSG00000044674/ENSMUSG00000047085/ENSMUSG00000051790/ENSMUSG00000060780	11
GO:0010769	regulation of cell morphogenesis involved in differentiation	48/1713	336/21092	9e-05	0.00291438	0.00249618	ENSMUSG00000001227/ENSMUSG00000002985/ENSMUSG00000003814/ENSMUSG00000003934/ENSMUSG00000004936/ENSMUSG00000006369/ENSMUSG00000013236/ENSMUSG00000021068/ENSMUSG00000021215/ENSMUSG00000021451/ENSMUSG00000022048/ENSMUSG00000022054/ENSMUSG00000022055/ENSMUSG00000025020/ENSMUSG00000025375/ENSMUSG00000026833/ENSMUSG00000026959/ENSMUSG00000027668/ENSMUSG00000027692/ENSMUSG00000027950/ENSMUSG00000028664/…	48
GO:0014052	regulation of gamma-aminobutyric acid secretion	6/1713	11/21092	9.19e-05	0.00295941	0.00253475	ENSMUSG00000005892/ENSMUSG00000024462/ENSMUSG00000027568/ENSMUSG00000030310/ENSMUSG00000038486/ENSMUSG00000039059	6
GO:0043266	regulation of potassium ion transport	21/1713	105/21092	9.34e-05	0.00297657	0.00254944	ENSMUSG00000015452/ENSMUSG00000015968/ENSMUSG00000020894/ENSMUSG00000026576/ENSMUSG00000028931/ENSMUSG00000029361/ENSMUSG00000031328/ENSMUSG00000032826/ENSMUSG00000033307/ENSMUSG00000035681/ENSMUSG00000038319/ENSMUSG00000041329/ENSMUSG00000042406/ENSMUSG00000042429/ENSMUSG00000045471/ENSMUSG00000045962/ENSMUSG00000047976/ENSMUSG00000050947/ENSMUSG00000058975/ENSMUSG00000074575/ENSMUSG00000079037	21
GO:0006605	protein targeting	39/1713	255/21092	9.35e-05	0.00297657	0.00254944	ENSMUSG00000002763/ENSMUSG00000004937/ENSMUSG00000009549/ENSMUSG00000015656/ENSMUSG00000018326/ENSMUSG00000019146/ENSMUSG00000020219/ENSMUSG00000021917/ENSMUSG00000022415/ENSMUSG00000022427/ENSMUSG00000024107/ENSMUSG00000024847/ENSMUSG00000027706/ENSMUSG00000027828/ENSMUSG00000028649/ENSMUSG00000028756/ENSMUSG00000029426/ENSMUSG00000030824/ENSMUSG00000033577/ENSMUSG00000034160/ENSMUSG00000034265/…	39
GO:0060048	cardiac muscle contraction	23/1713	121/21092	0.000100682	0.00318043	0.00272405	ENSMUSG00000007097/ENSMUSG00000015968/ENSMUSG00000019194/ENSMUSG00000019997/ENSMUSG00000020866/ENSMUSG00000021194/ENSMUSG00000024065/ENSMUSG00000025579/ENSMUSG00000026576/ENSMUSG00000028854/ENSMUSG00000029467/ENSMUSG00000031328/ENSMUSG00000032826/ENSMUSG00000033161/ENSMUSG00000038319/ENSMUSG00000040907/ENSMUSG00000042429/ENSMUSG00000045103/ENSMUSG00000049281/ENSMUSG00000050541/ENSMUSG00000064179/…	23
GO:0051965	positive regulation of synapse assembly	17/1713	76/21092	0.000101048	0.00318043	0.00272405	ENSMUSG00000008153/ENSMUSG00000013033/ENSMUSG00000028664/ENSMUSG00000028782/ENSMUSG00000030093/ENSMUSG00000034648/ENSMUSG00000034730/ENSMUSG00000036295/ENSMUSG00000039953/ENSMUSG00000047085/ENSMUSG00000047787/ENSMUSG00000050947/ENSMUSG00000051379/ENSMUSG00000051790/ENSMUSG00000055003/ENSMUSG00000060780/ENSMUSG00000071862	17
GO:0031345	negative regulation of cell projection organization	33/1713	204/21092	0.000106545	0.00331717	0.00284117	ENSMUSG00000000632/ENSMUSG00000001227/ENSMUSG00000001507/ENSMUSG00000002985/ENSMUSG00000003402/ENSMUSG00000003934/ENSMUSG00000013236/ENSMUSG00000021451/ENSMUSG00000025020/ENSMUSG00000025375/ENSMUSG00000026223/ENSMUSG00000027012/ENSMUSG00000027805/ENSMUSG00000028664/ENSMUSG00000031328/ENSMUSG00000032011/ENSMUSG00000032911/ENSMUSG00000033295/ENSMUSG00000036264/ENSMUSG00000036634/ENSMUSG00000040249/…	33
GO:0006986	response to unfolded protein	21/1713	106/21092	0.000107642	0.00331717	0.00284117	ENSMUSG00000005102/ENSMUSG00000005374/ENSMUSG00000014905/ENSMUSG00000015461/ENSMUSG00000015656/ENSMUSG00000020484/ENSMUSG00000022136/ENSMUSG00000022365/ENSMUSG00000023010/ENSMUSG00000024079/ENSMUSG00000024807/ENSMUSG00000026864/ENSMUSG00000031751/ENSMUSG00000032437/ENSMUSG00000032575/ENSMUSG00000032932/ENSMUSG00000037720/ENSMUSG00000039474/ENSMUSG00000039615/ENSMUSG00000042406/ENSMUSG00000053334	21
GO:0032414	positive regulation of ion transmembrane transporter activity	21/1713	106/21092	0.000107642	0.00331717	0.00284117	ENSMUSG00000015452/ENSMUSG00000019146/ENSMUSG00000020723/ENSMUSG00000024065/ENSMUSG00000026576/ENSMUSG00000027568/ENSMUSG00000028664/ENSMUSG00000028756/ENSMUSG00000028854/ENSMUSG00000030987/ENSMUSG00000032826/ENSMUSG00000035681/ENSMUSG00000039156/ENSMUSG00000041329/ENSMUSG00000045103/ENSMUSG00000045962/ENSMUSG00000047976/ENSMUSG00000053395/ENSMUSG00000056201/ENSMUSG00000058975/ENSMUSG00000096146	21
GO:0051271	negative regulation of cellular component movement	45/1713	311/21092	0.000108941	0.00331717	0.00284117	ENSMUSG00000000753/ENSMUSG00000001227/ENSMUSG00000002985/ENSMUSG00000003031/ENSMUSG00000003814/ENSMUSG00000006369/ENSMUSG00000010047/ENSMUSG00000015452/ENSMUSG00000020810/ENSMUSG00000021451/ENSMUSG00000021596/ENSMUSG00000024873/ENSMUSG00000025020/ENSMUSG00000025132/ENSMUSG00000025277/ENSMUSG00000025314/ENSMUSG00000026185/ENSMUSG00000026425/ENSMUSG00000026457/ENSMUSG00000026833/ENSMUSG00000026834/…	45
GO:0021537	telencephalon development	38/1713	248/21092	0.000109781	0.00331717	0.00284117	ENSMUSG00000013236/ENSMUSG00000021068/ENSMUSG00000022262/ENSMUSG00000024565/ENSMUSG00000024621/ENSMUSG00000025020/ENSMUSG00000025128/ENSMUSG00000026425/ENSMUSG00000026959/ENSMUSG00000027737/ENSMUSG00000028655/ENSMUSG00000028664/ENSMUSG00000031285/ENSMUSG00000031565/ENSMUSG00000031755/ENSMUSG00000031785/ENSMUSG00000032959/ENSMUSG00000033253/ENSMUSG00000033282/ENSMUSG00000035277/ENSMUSG00000035596/…	38
GO:0045047	protein targeting to ER	10/1713	31/21092	0.000110156	0.00331717	0.00284117	ENSMUSG00000004937/ENSMUSG00000009549/ENSMUSG00000021917/ENSMUSG00000027706/ENSMUSG00000027828/ENSMUSG00000028649/ENSMUSG00000038467/ENSMUSG00000044528/ENSMUSG00000048040/ENSMUSG00000048355	10
GO:0099633	protein localization to postsynaptic specialization membrane	10/1713	31/21092	0.000110156	0.00331717	0.00284117	ENSMUSG00000004936/ENSMUSG00000019146/ENSMUSG00000020886/ENSMUSG00000022421/ENSMUSG00000025582/ENSMUSG00000027692/ENSMUSG00000039952/ENSMUSG00000049044/ENSMUSG00000052572/ENSMUSG00000069806	10
GO:0099645	neurotransmitter receptor localization to postsynaptic specialization membrane	10/1713	31/21092	0.000110156	0.00331717	0.00284117	ENSMUSG00000004936/ENSMUSG00000019146/ENSMUSG00000020886/ENSMUSG00000022421/ENSMUSG00000025582/ENSMUSG00000027692/ENSMUSG00000039952/ENSMUSG00000049044/ENSMUSG00000052572/ENSMUSG00000069806	10
GO:0031647	regulation of protein stability	39/1713	257/21092	0.000110839	0.0033198	0.00284342	ENSMUSG00000002763/ENSMUSG00000003814/ENSMUSG00000005501/ENSMUSG00000014668/ENSMUSG00000015656/ENSMUSG00000018293/ENSMUSG00000018651/ENSMUSG00000020238/ENSMUSG00000020484/ENSMUSG00000021067/ENSMUSG00000021182/ENSMUSG00000022037/ENSMUSG00000022365/ENSMUSG00000022672/ENSMUSG00000022710/ENSMUSG00000024807/ENSMUSG00000026576/ENSMUSG00000026879/ENSMUSG00000027805/ENSMUSG00000028517/ENSMUSG00000028756/…	39
GO:0015800	acidic amino acid transport	15/1713	63/21092	0.000121005	0.0036049	0.00308761	ENSMUSG00000005892/ENSMUSG00000019082/ENSMUSG00000022048/ENSMUSG00000023192/ENSMUSG00000024261/ENSMUSG00000024462/ENSMUSG00000027568/ENSMUSG00000027737/ENSMUSG00000030310/ENSMUSG00000032532/ENSMUSG00000033577/ENSMUSG00000035199/ENSMUSG00000039059/ENSMUSG00000042429/ENSMUSG00000070570	15
GO:0015844	monoamine transport	21/1713	107/21092	0.000123828	0.00365918	0.0031341	ENSMUSG00000000171/ENSMUSG00000004961/ENSMUSG00000020484/ENSMUSG00000021194/ENSMUSG00000021721/ENSMUSG00000022587/ENSMUSG00000024261/ENSMUSG00000024462/ENSMUSG00000027220/ENSMUSG00000027577/ENSMUSG00000027950/ENSMUSG00000028756/ENSMUSG00000029361/ENSMUSG00000029580/ENSMUSG00000039059/ENSMUSG00000044288/ENSMUSG00000048142/ENSMUSG00000050822/ENSMUSG00000054423/ENSMUSG00000068923/ENSMUSG00000074939	21
GO:0045666	positive regulation of neuron differentiation	60/1713	454/21092	0.00012414	0.00365918	0.0031341	ENSMUSG00000000632/ENSMUSG00000000753/ENSMUSG00000001507/ENSMUSG00000002985/ENSMUSG00000004936/ENSMUSG00000006435/ENSMUSG00000007038/ENSMUSG00000019194/ENSMUSG00000020886/ENSMUSG00000021068/ENSMUSG00000021451/ENSMUSG00000022055/ENSMUSG00000022893/ENSMUSG00000023972/ENSMUSG00000024261/ENSMUSG00000024772/ENSMUSG00000024777/ENSMUSG00000026864/ENSMUSG00000027668/ENSMUSG00000029426/ENSMUSG00000029571/…	60
GO:0031623	receptor internalization	23/1713	123/21092	0.000130392	0.00382322	0.0032746	ENSMUSG00000001240/ENSMUSG00000019146/ENSMUSG00000020723/ENSMUSG00000020828/ENSMUSG00000020886/ENSMUSG00000025468/ENSMUSG00000026825/ENSMUSG00000029103/ENSMUSG00000033577/ENSMUSG00000033953/ENSMUSG00000037706/ENSMUSG00000041046/ENSMUSG00000042605/ENSMUSG00000044337/ENSMUSG00000046182/ENSMUSG00000050148/ENSMUSG00000052397/ENSMUSG00000053024/ENSMUSG00000053395/ENSMUSG00000059923/ENSMUSG00000060780/…	23
GO:1904861	excitatory synapse assembly	9/1713	26/21092	0.000131601	0.00383847	0.00328766	ENSMUSG00000013236/ENSMUSG00000025582/ENSMUSG00000030093/ENSMUSG00000032336/ENSMUSG00000033768/ENSMUSG00000047085/ENSMUSG00000051790/ENSMUSG00000060780/ENSMUSG00000071862	9
GO:0003015	heart process	34/1713	215/21092	0.000132927	0.00385696	0.0033035	ENSMUSG00000007097/ENSMUSG00000015968/ENSMUSG00000019194/ENSMUSG00000019997/ENSMUSG00000020866/ENSMUSG00000021194/ENSMUSG00000024065/ENSMUSG00000024140/ENSMUSG00000025579/ENSMUSG00000026576/ENSMUSG00000027335/ENSMUSG00000028854/ENSMUSG00000029361/ENSMUSG00000029467/ENSMUSG00000031328/ENSMUSG00000032826/ENSMUSG00000032959/ENSMUSG00000033161/ENSMUSG00000038319/ENSMUSG00000039239/ENSMUSG00000040907/…	34
GO:0003013	circulatory system process	62/1713	475/21092	0.000137377	0.00396543	0.0033964	ENSMUSG00000001240/ENSMUSG00000002985/ENSMUSG00000004846/ENSMUSG00000004936/ENSMUSG00000005413/ENSMUSG00000007097/ENSMUSG00000015968/ENSMUSG00000019194/ENSMUSG00000019997/ENSMUSG00000020866/ENSMUSG00000021194/ENSMUSG00000021721/ENSMUSG00000024065/ENSMUSG00000024140/ENSMUSG00000025314/ENSMUSG00000025579/ENSMUSG00000026576/ENSMUSG00000027335/ENSMUSG00000027523/ENSMUSG00000027568/ENSMUSG00000027584/…	62
GO:0031102	neuron projection regeneration	14/1713	57/21092	0.000141609	0.00406653	0.00348299	ENSMUSG00000004936/ENSMUSG00000013236/ENSMUSG00000020396/ENSMUSG00000022055/ENSMUSG00000028364/ENSMUSG00000032011/ENSMUSG00000033295/ENSMUSG00000033307/ENSMUSG00000036634/ENSMUSG00000043811/ENSMUSG00000045287/ENSMUSG00000050896/ENSMUSG00000052684/ENSMUSG00000070509	14
GO:0001508	action potential	24/1713	132/21092	0.000148023	0.00416481	0.00356718	ENSMUSG00000015968/ENSMUSG00000017167/ENSMUSG00000019194/ENSMUSG00000020866/ENSMUSG00000027568/ENSMUSG00000027577/ENSMUSG00000027895/ENSMUSG00000027950/ENSMUSG00000028854/ENSMUSG00000029426/ENSMUSG00000029467/ENSMUSG00000030739/ENSMUSG00000031328/ENSMUSG00000032826/ENSMUSG00000034781/ENSMUSG00000035681/ENSMUSG00000038319/ENSMUSG00000044288/ENSMUSG00000045103/ENSMUSG00000047976/ENSMUSG00000049044/…	24
GO:0090662	ATP hydrolysis coupled transmembrane transport	10/1713	32/21092	0.000148632	0.00416481	0.00356718	ENSMUSG00000004285/ENSMUSG00000006057/ENSMUSG00000007097/ENSMUSG00000019087/ENSMUSG00000019302/ENSMUSG00000024121/ENSMUSG00000033161/ENSMUSG00000033379/ENSMUSG00000039347/ENSMUSG00000040907	10
GO:0099131	ATP hydrolysis coupled ion transmembrane transport	10/1713	32/21092	0.000148632	0.00416481	0.00356718	ENSMUSG00000004285/ENSMUSG00000006057/ENSMUSG00000007097/ENSMUSG00000019087/ENSMUSG00000019302/ENSMUSG00000024121/ENSMUSG00000033161/ENSMUSG00000033379/ENSMUSG00000039347/ENSMUSG00000040907	10
GO:0099132	ATP hydrolysis coupled cation transmembrane transport	10/1713	32/21092	0.000148632	0.00416481	0.00356718	ENSMUSG00000004285/ENSMUSG00000006057/ENSMUSG00000007097/ENSMUSG00000019087/ENSMUSG00000019302/ENSMUSG00000024121/ENSMUSG00000033161/ENSMUSG00000033379/ENSMUSG00000039347/ENSMUSG00000040907	10
GO:0006816	calcium ion transport	55/1713	409/21092	0.00014877	0.00416481	0.00356718	ENSMUSG00000001240/ENSMUSG00000003573/ENSMUSG00000005299/ENSMUSG00000007097/ENSMUSG00000015968/ENSMUSG00000019146/ENSMUSG00000019997/ENSMUSG00000020402/ENSMUSG00000020723/ENSMUSG00000020866/ENSMUSG00000023010/ENSMUSG00000023017/ENSMUSG00000024065/ENSMUSG00000024107/ENSMUSG00000025318/ENSMUSG00000026576/ENSMUSG00000026959/ENSMUSG00000027568/ENSMUSG00000027577/ENSMUSG00000027584/ENSMUSG00000027950/…	55
GO:0061462	protein localization to lysosome	11/1713	38/21092	0.000150971	0.0042053	0.00360185	ENSMUSG00000015656/ENSMUSG00000019146/ENSMUSG00000020723/ENSMUSG00000024107/ENSMUSG00000029426/ENSMUSG00000033253/ENSMUSG00000037706/ENSMUSG00000049313/ENSMUSG00000053395/ENSMUSG00000069806/ENSMUSG00000079477	11
GO:0051402	neuron apoptotic process	42/1713	288/21092	0.000152595	0.0042294	0.00362249	ENSMUSG00000002602/ENSMUSG00000002985/ENSMUSG00000003378/ENSMUSG00000005413/ENSMUSG00000005575/ENSMUSG00000015452/ENSMUSG00000017721/ENSMUSG00000021190/ENSMUSG00000022055/ENSMUSG00000022892/ENSMUSG00000023011/ENSMUSG00000023915/ENSMUSG00000024290/ENSMUSG00000025375/ENSMUSG00000026959/ENSMUSG00000027298/ENSMUSG00000028416/ENSMUSG00000028444/ENSMUSG00000028756/ENSMUSG00000030077/ENSMUSG00000031765/…	42
GO:0015980	energy derivation by oxidation of organic compounds	38/1713	252/21092	0.000154059	0.00424882	0.00363913	ENSMUSG00000000171/ENSMUSG00000006362/ENSMUSG00000013593/ENSMUSG00000017778/ENSMUSG00000019082/ENSMUSG00000020153/ENSMUSG00000021756/ENSMUSG00000022354/ENSMUSG00000022477/ENSMUSG00000022551/ENSMUSG00000023019/ENSMUSG00000024985/ENSMUSG00000025579/ENSMUSG00000025651/ENSMUSG00000025815/ENSMUSG00000026274/ENSMUSG00000027523/ENSMUSG00000028756/ENSMUSG00000031295/ENSMUSG00000031818/ENSMUSG00000033059/…	38
GO:0031589	cell-substrate adhesion	46/1713	325/21092	0.000155348	0.00426326	0.0036515	ENSMUSG00000000127/ENSMUSG00000001506/ENSMUSG00000001507/ENSMUSG00000001930/ENSMUSG00000002602/ENSMUSG00000002808/ENSMUSG00000003534/ENSMUSG00000003814/ENSMUSG00000006369/ENSMUSG00000014599/ENSMUSG00000017009/ENSMUSG00000019997/ENSMUSG00000021215/ENSMUSG00000023886/ENSMUSG00000024290/ENSMUSG00000024947/ENSMUSG00000025314/ENSMUSG00000026425/ENSMUSG00000026727/ENSMUSG00000026768/ENSMUSG00000026923/…	46
GO:0051651	maintenance of location in cell	20/1713	101/21092	0.000156573	0.00427582	0.00366226	ENSMUSG00000002778/ENSMUSG00000002985/ENSMUSG00000003378/ENSMUSG00000018293/ENSMUSG00000022200/ENSMUSG00000024661/ENSMUSG00000025579/ENSMUSG00000026864/ENSMUSG00000026879/ENSMUSG00000028756/ENSMUSG00000036591/ENSMUSG00000036822/ENSMUSG00000037012/ENSMUSG00000039630/ENSMUSG00000039952/ENSMUSG00000040462/ENSMUSG00000049313/ENSMUSG00000049775/ENSMUSG00000052707/ENSMUSG00000079523	20
GO:0043268	positive regulation of potassium ion transport	13/1713	51/21092	0.000162477	0.00441542	0.00378182	ENSMUSG00000015452/ENSMUSG00000026576/ENSMUSG00000031328/ENSMUSG00000032826/ENSMUSG00000033307/ENSMUSG00000035681/ENSMUSG00000038319/ENSMUSG00000041329/ENSMUSG00000042429/ENSMUSG00000045962/ENSMUSG00000047976/ENSMUSG00000050947/ENSMUSG00000058975	13
GO:0010811	positive regulation of cell-substrate adhesion	23/1713	125/21092	0.000167634	0.00453345	0.00388291	ENSMUSG00000001507/ENSMUSG00000003814/ENSMUSG00000006369/ENSMUSG00000014599/ENSMUSG00000017009/ENSMUSG00000021215/ENSMUSG00000023886/ENSMUSG00000024290/ENSMUSG00000025314/ENSMUSG00000026727/ENSMUSG00000027195/ENSMUSG00000030536/ENSMUSG00000031328/ENSMUSG00000032011/ENSMUSG00000035258/ENSMUSG00000039952/ENSMUSG00000040998/ENSMUSG00000045103/ENSMUSG00000050830/ENSMUSG00000056201/ENSMUSG00000058297/…	23
GO:0006123	mitochondrial electron transport, cytochrome c to oxygen	6/1713	12/21092	0.000171147	0.00458393	0.00392615	ENSMUSG00000017778/ENSMUSG00000031818/ENSMUSG00000041697/ENSMUSG00000061518/ENSMUSG00000063694/ENSMUSG00000064351	6
GO:0019646	aerobic electron transport chain	6/1713	12/21092	0.000171147	0.00458393	0.00392615	ENSMUSG00000017778/ENSMUSG00000031818/ENSMUSG00000041697/ENSMUSG00000061518/ENSMUSG00000063694/ENSMUSG00000064351	6
GO:0045910	negative regulation of DNA recombination	12/1713	45/21092	0.000181441	0.00483639	0.00414238	ENSMUSG00000014850/ENSMUSG00000024425/ENSMUSG00000030254/ENSMUSG00000030528/ENSMUSG00000035365/ENSMUSG00000036086/ENSMUSG00000038685/ENSMUSG00000043909/ENSMUSG00000049539/ENSMUSG00000052565/ENSMUSG00000058594/ENSMUSG00000096210	12
GO:0007018	microtubule-based movement	39/1713	264/21092	0.000196797	0.00519401	0.00444868	ENSMUSG00000004936/ENSMUSG00000014232/ENSMUSG00000014602/ENSMUSG00000015656/ENSMUSG00000018707/ENSMUSG00000019505/ENSMUSG00000020014/ENSMUSG00000020396/ENSMUSG00000022054/ENSMUSG00000022055/ENSMUSG00000022262/ENSMUSG00000022892/ENSMUSG00000024862/ENSMUSG00000024873/ENSMUSG00000026764/ENSMUSG00000027012/ENSMUSG00000027676/ENSMUSG00000031174/ENSMUSG00000031447/ENSMUSG00000031755/ENSMUSG00000031865/…	39
GO:0048588	developmental cell growth	38/1713	255/21092	0.000197192	0.00519401	0.00444868	ENSMUSG00000001227/ENSMUSG00000002985/ENSMUSG00000003534/ENSMUSG00000005102/ENSMUSG00000013236/ENSMUSG00000021068/ENSMUSG00000021451/ENSMUSG00000022048/ENSMUSG00000022892/ENSMUSG00000024261/ENSMUSG00000025020/ENSMUSG00000025375/ENSMUSG00000026833/ENSMUSG00000030084/ENSMUSG00000030536/ENSMUSG00000031285/ENSMUSG00000031626/ENSMUSG00000031633/ENSMUSG00000032399/ENSMUSG00000033396/ENSMUSG00000036264/…	38
GO:0007041	lysosomal transport	19/1713	95/21092	0.000197654	0.00519401	0.00444868	ENSMUSG00000015656/ENSMUSG00000019146/ENSMUSG00000020128/ENSMUSG00000020723/ENSMUSG00000020790/ENSMUSG00000024065/ENSMUSG00000024107/ENSMUSG00000028756/ENSMUSG00000029426/ENSMUSG00000029571/ENSMUSG00000031447/ENSMUSG00000034216/ENSMUSG00000036661/ENSMUSG00000049313/ENSMUSG00000053395/ENSMUSG00000054364/ENSMUSG00000068747/ENSMUSG00000069806/ENSMUSG00000079477	19
GO:0050770	regulation of axonogenesis	32/1713	202/21092	0.000199691	0.00522292	0.00447344	ENSMUSG00000001227/ENSMUSG00000002985/ENSMUSG00000003934/ENSMUSG00000004936/ENSMUSG00000013236/ENSMUSG00000021068/ENSMUSG00000021451/ENSMUSG00000022048/ENSMUSG00000022054/ENSMUSG00000022055/ENSMUSG00000025020/ENSMUSG00000025375/ENSMUSG00000026833/ENSMUSG00000026959/ENSMUSG00000028664/ENSMUSG00000030084/ENSMUSG00000030093/ENSMUSG00000030110/ENSMUSG00000031285/ENSMUSG00000032011/ENSMUSG00000032399/…	32
GO:1990778	protein localization to cell periphery	47/1713	338/21092	0.000201718	0.00525126	0.00449772	ENSMUSG00000001240/ENSMUSG00000001507/ENSMUSG00000004936/ENSMUSG00000006373/ENSMUSG00000013921/ENSMUSG00000019146/ENSMUSG00000019996/ENSMUSG00000020886/ENSMUSG00000020894/ENSMUSG00000022200/ENSMUSG00000022421/ENSMUSG00000023175/ENSMUSG00000024065/ENSMUSG00000024290/ENSMUSG00000025582/ENSMUSG00000026576/ENSMUSG00000026959/ENSMUSG00000027375/ENSMUSG00000027692/ENSMUSG00000028664/ENSMUSG00000029126/…	47
GO:0036465	synaptic vesicle recycling	16/1713	73/21092	0.000205968	0.00533697	0.00457113	ENSMUSG00000004961/ENSMUSG00000020368/ENSMUSG00000020894/ENSMUSG00000024290/ENSMUSG00000026825/ENSMUSG00000029580/ENSMUSG00000030806/ENSMUSG00000031144/ENSMUSG00000034708/ENSMUSG00000034891/ENSMUSG00000040722/ENSMUSG00000044147/ENSMUSG00000051790/ENSMUSG00000062825/ENSMUSG00000068923/ENSMUSG00000070570	16
GO:0015807	L-amino acid transport	14/1713	59/21092	0.000209897	0.0054136	0.00463677	ENSMUSG00000010095/ENSMUSG00000019082/ENSMUSG00000020142/ENSMUSG00000020261/ENSMUSG00000027568/ENSMUSG00000027737/ENSMUSG00000027894/ENSMUSG00000028542/ENSMUSG00000032519/ENSMUSG00000035199/ENSMUSG00000037771/ENSMUSG00000040010/ENSMUSG00000041313/ENSMUSG00000070570	14
GO:0048261	negative regulation of receptor-mediated endocytosis	7/1713	17/21092	0.000215955	0.00554417	0.0047486	ENSMUSG00000020886/ENSMUSG00000029103/ENSMUSG00000042605/ENSMUSG00000050148/ENSMUSG00000060780/ENSMUSG00000068923/ENSMUSG00000071862	7
GO:0099054	presynapse assembly	12/1713	46/21092	0.000227509	0.00581401	0.00497972	ENSMUSG00000008153/ENSMUSG00000013236/ENSMUSG00000022892/ENSMUSG00000030093/ENSMUSG00000035566/ENSMUSG00000036957/ENSMUSG00000043557/ENSMUSG00000044147/ENSMUSG00000044674/ENSMUSG00000047085/ENSMUSG00000051790/ENSMUSG00000060780	12
GO:0007193	adenylate cyclase-inhibiting G protein-coupled receptor signaling pathway	16/1713	74/21092	0.000243238	0.00618756	0.00529967	ENSMUSG00000004207/ENSMUSG00000021721/ENSMUSG00000024462/ENSMUSG00000027584/ENSMUSG00000028971/ENSMUSG00000031328/ENSMUSG00000032773/ENSMUSG00000038587/ENSMUSG00000039059/ENSMUSG00000042429/ENSMUSG00000047904/ENSMUSG00000050511/ENSMUSG00000050534/ENSMUSG00000063239/ENSMUSG00000074939/ENSMUSG00000110195	16
GO:0043523	regulation of neuron apoptotic process	38/1713	258/21092	0.000250877	0.00633815	0.00542864	ENSMUSG00000002602/ENSMUSG00000002985/ENSMUSG00000003378/ENSMUSG00000005413/ENSMUSG00000005575/ENSMUSG00000015452/ENSMUSG00000021190/ENSMUSG00000022055/ENSMUSG00000023011/ENSMUSG00000024290/ENSMUSG00000026959/ENSMUSG00000027298/ENSMUSG00000028416/ENSMUSG00000028444/ENSMUSG00000028756/ENSMUSG00000030077/ENSMUSG00000031765/ENSMUSG00000031778/ENSMUSG00000031878/ENSMUSG00000031960/ENSMUSG00000032086/…	38
GO:0006029	proteoglycan metabolic process	15/1713	67/21092	0.000251686	0.00633815	0.00542864	ENSMUSG00000006800/ENSMUSG00000021504/ENSMUSG00000021978/ENSMUSG00000024985/ENSMUSG00000025575/ENSMUSG00000027977/ENSMUSG00000032997/ENSMUSG00000034220/ENSMUSG00000034612/ENSMUSG00000036599/ENSMUSG00000037306/ENSMUSG00000045216/ENSMUSG00000054162/ENSMUSG00000058297/ENSMUSG00000071649	15
GO:0008015	blood circulation	60/1713	466/21092	0.00025257	0.00633815	0.00542864	ENSMUSG00000001240/ENSMUSG00000002985/ENSMUSG00000004846/ENSMUSG00000004936/ENSMUSG00000005413/ENSMUSG00000007097/ENSMUSG00000015968/ENSMUSG00000019194/ENSMUSG00000019997/ENSMUSG00000020866/ENSMUSG00000021194/ENSMUSG00000021721/ENSMUSG00000024065/ENSMUSG00000024140/ENSMUSG00000025314/ENSMUSG00000025579/ENSMUSG00000026576/ENSMUSG00000027335/ENSMUSG00000027523/ENSMUSG00000027568/ENSMUSG00000027584/…	60
GO:0014047	glutamate secretion	10/1713	34/21092	0.00026002	0.00649584	0.00556371	ENSMUSG00000005892/ENSMUSG00000022048/ENSMUSG00000023192/ENSMUSG00000024261/ENSMUSG00000024462/ENSMUSG00000027568/ENSMUSG00000032532/ENSMUSG00000033577/ENSMUSG00000039059/ENSMUSG00000042429	10
GO:2000146	negative regulation of cell motility	40/1713	277/21092	0.000266404	0.0066256	0.00567485	ENSMUSG00000000753/ENSMUSG00000002985/ENSMUSG00000003814/ENSMUSG00000006369/ENSMUSG00000010047/ENSMUSG00000015452/ENSMUSG00000020810/ENSMUSG00000021596/ENSMUSG00000025132/ENSMUSG00000025277/ENSMUSG00000025314/ENSMUSG00000026185/ENSMUSG00000026425/ENSMUSG00000026457/ENSMUSG00000026833/ENSMUSG00000026834/ENSMUSG00000026923/ENSMUSG00000027351/ENSMUSG00000027805/ENSMUSG00000028909/ENSMUSG00000030220/…	40
GO:0051930	regulation of sensory perception of pain	13/1713	54/21092	0.000300625	0.00738259	0.00632321	ENSMUSG00000000326/ENSMUSG00000019828/ENSMUSG00000027568/ENSMUSG00000027584/ENSMUSG00000027895/ENSMUSG00000028854/ENSMUSG00000029361/ENSMUSG00000031565/ENSMUSG00000032532/ENSMUSG00000039542/ENSMUSG00000042429/ENSMUSG00000045318/ENSMUSG00000050511	13
GO:0071870	cellular response to catecholamine stimulus	8/1713	23/21092	0.000301001	0.00738259	0.00632321	ENSMUSG00000006651/ENSMUSG00000022892/ENSMUSG00000027523/ENSMUSG00000028854/ENSMUSG00000029361/ENSMUSG00000039358/ENSMUSG00000042406/ENSMUSG00000043004	8
GO:0021695	cerebellar cortex development	14/1713	61/21092	0.000304792	0.00738259	0.00632321	ENSMUSG00000000632/ENSMUSG00000001911/ENSMUSG00000004936/ENSMUSG00000023011/ENSMUSG00000026864/ENSMUSG00000030093/ENSMUSG00000030302/ENSMUSG00000030683/ENSMUSG00000031960/ENSMUSG00000038255/ENSMUSG00000042605/ENSMUSG00000044894/ENSMUSG00000058153/ENSMUSG00000060240	14
GO:0048488	synaptic vesicle endocytosis	14/1713	61/21092	0.000304792	0.00738259	0.00632321	ENSMUSG00000004961/ENSMUSG00000020368/ENSMUSG00000024290/ENSMUSG00000026825/ENSMUSG00000029580/ENSMUSG00000031144/ENSMUSG00000034708/ENSMUSG00000034891/ENSMUSG00000040722/ENSMUSG00000044147/ENSMUSG00000051790/ENSMUSG00000062825/ENSMUSG00000068923/ENSMUSG00000070570	14
GO:0140238	presynaptic endocytosis	14/1713	61/21092	0.000304792	0.00738259	0.00632321	ENSMUSG00000004961/ENSMUSG00000020368/ENSMUSG00000024290/ENSMUSG00000026825/ENSMUSG00000029580/ENSMUSG00000031144/ENSMUSG00000034708/ENSMUSG00000034891/ENSMUSG00000040722/ENSMUSG00000044147/ENSMUSG00000051790/ENSMUSG00000062825/ENSMUSG00000068923/ENSMUSG00000070570	14
GO:1902305	regulation of sodium ion transmembrane transport	14/1713	61/21092	0.000304792	0.00738259	0.00632321	ENSMUSG00000007097/ENSMUSG00000019194/ENSMUSG00000026576/ENSMUSG00000028854/ENSMUSG00000029361/ENSMUSG00000032333/ENSMUSG00000036578/ENSMUSG00000041329/ENSMUSG00000042807/ENSMUSG00000045103/ENSMUSG00000045962/ENSMUSG00000049281/ENSMUSG00000066705/ENSMUSG00000070304	14
GO:0008016	regulation of heart contraction	28/1713	172/21092	0.000307843	0.00742422	0.00635887	ENSMUSG00000007097/ENSMUSG00000015968/ENSMUSG00000019194/ENSMUSG00000019997/ENSMUSG00000020866/ENSMUSG00000021194/ENSMUSG00000024065/ENSMUSG00000024140/ENSMUSG00000025579/ENSMUSG00000026576/ENSMUSG00000027335/ENSMUSG00000028854/ENSMUSG00000029361/ENSMUSG00000029467/ENSMUSG00000031328/ENSMUSG00000032826/ENSMUSG00000032959/ENSMUSG00000033161/ENSMUSG00000038319/ENSMUSG00000039239/ENSMUSG00000042429/…	28
GO:0098739	import across plasma membrane	21/1713	114/21092	0.000310881	0.00746517	0.00639394	ENSMUSG00000007097/ENSMUSG00000010095/ENSMUSG00000017740/ENSMUSG00000024270/ENSMUSG00000026576/ENSMUSG00000027568/ENSMUSG00000027737/ENSMUSG00000028854/ENSMUSG00000030376/ENSMUSG00000031129/ENSMUSG00000033161/ENSMUSG00000035199/ENSMUSG00000038026/ENSMUSG00000040907/ENSMUSG00000041046/ENSMUSG00000041313/ENSMUSG00000041329/ENSMUSG00000042529/ENSMUSG00000060681/ENSMUSG00000079037/ENSMUSG00000096146	21
GO:0060047	heart contraction	32/1713	207/21092	0.000313717	0.00750094	0.00642458	ENSMUSG00000007097/ENSMUSG00000015968/ENSMUSG00000019194/ENSMUSG00000019997/ENSMUSG00000020866/ENSMUSG00000021194/ENSMUSG00000024065/ENSMUSG00000024140/ENSMUSG00000025579/ENSMUSG00000026576/ENSMUSG00000027335/ENSMUSG00000028854/ENSMUSG00000029361/ENSMUSG00000029467/ENSMUSG00000031328/ENSMUSG00000032826/ENSMUSG00000032959/ENSMUSG00000033161/ENSMUSG00000038319/ENSMUSG00000039239/ENSMUSG00000040907/…	32
GO:0032527	protein exit from endoplasmic reticulum	11/1713	41/21092	0.000316015	0.00752358	0.00644397	ENSMUSG00000002015/ENSMUSG00000009293/ENSMUSG00000020048/ENSMUSG00000020964/ENSMUSG00000022365/ENSMUSG00000024807/ENSMUSG00000032328/ENSMUSG00000040462/ENSMUSG00000049313/ENSMUSG00000068040/ENSMUSG00000068328	11
GO:0003012	muscle system process	51/1713	383/21092	0.000322233	0.00763897	0.0065428	ENSMUSG00000004936/ENSMUSG00000006800/ENSMUSG00000007097/ENSMUSG00000015968/ENSMUSG00000018428/ENSMUSG00000019194/ENSMUSG00000019997/ENSMUSG00000020866/ENSMUSG00000021194/ENSMUSG00000024065/ENSMUSG00000024290/ENSMUSG00000025579/ENSMUSG00000026185/ENSMUSG00000026576/ENSMUSG00000026879/ENSMUSG00000026923/ENSMUSG00000027950/ENSMUSG00000028854/ENSMUSG00000029361/ENSMUSG00000029467/ENSMUSG00000030695/…	51
GO:0015812	gamma-aminobutyric acid transport	7/1713	18/21092	0.000328673	0.00775864	0.0066453	ENSMUSG00000005892/ENSMUSG00000024462/ENSMUSG00000027568/ENSMUSG00000030310/ENSMUSG00000037771/ENSMUSG00000038486/ENSMUSG00000039059	7
GO:0032507	maintenance of protein location in cell	16/1713	76/21092	0.000335584	0.00787783	0.00674739	ENSMUSG00000002778/ENSMUSG00000003378/ENSMUSG00000018293/ENSMUSG00000022200/ENSMUSG00000026864/ENSMUSG00000026879/ENSMUSG00000028756/ENSMUSG00000036822/ENSMUSG00000037012/ENSMUSG00000039630/ENSMUSG00000039952/ENSMUSG00000040462/ENSMUSG00000049313/ENSMUSG00000049775/ENSMUSG00000052707/ENSMUSG00000079523	16
GO:0072599	establishment of protein localization to endoplasmic reticulum	10/1713	35/21092	0.000337751	0.00787783	0.00674739	ENSMUSG00000004937/ENSMUSG00000009549/ENSMUSG00000021917/ENSMUSG00000027706/ENSMUSG00000027828/ENSMUSG00000028649/ENSMUSG00000038467/ENSMUSG00000044528/ENSMUSG00000048040/ENSMUSG00000048355	10
GO:0070588	calcium ion transmembrane transport	39/1713	271/21092	0.000338554	0.00787783	0.00674739	ENSMUSG00000005299/ENSMUSG00000007097/ENSMUSG00000015968/ENSMUSG00000019146/ENSMUSG00000020402/ENSMUSG00000020723/ENSMUSG00000020866/ENSMUSG00000023017/ENSMUSG00000024065/ENSMUSG00000024107/ENSMUSG00000025318/ENSMUSG00000026576/ENSMUSG00000026959/ENSMUSG00000027568/ENSMUSG00000027584/ENSMUSG00000028854/ENSMUSG00000029467/ENSMUSG00000030302/ENSMUSG00000030376/ENSMUSG00000030987/ENSMUSG00000031451/…	39
GO:0010977	negative regulation of neuron projection development	28/1713	173/21092	0.000339379	0.00787783	0.00674739	ENSMUSG00000000632/ENSMUSG00000001227/ENSMUSG00000002985/ENSMUSG00000003402/ENSMUSG00000003934/ENSMUSG00000013236/ENSMUSG00000021451/ENSMUSG00000025020/ENSMUSG00000025375/ENSMUSG00000026223/ENSMUSG00000027012/ENSMUSG00000028664/ENSMUSG00000031328/ENSMUSG00000032011/ENSMUSG00000032911/ENSMUSG00000036264/ENSMUSG00000036634/ENSMUSG00000040249/ENSMUSG00000043811/ENSMUSG00000044147/ENSMUSG00000045287/…	28
GO:0010810	regulation of cell-substrate adhesion	32/1713	208/21092	0.000342477	0.00791675	0.00678072	ENSMUSG00000001506/ENSMUSG00000001507/ENSMUSG00000003534/ENSMUSG00000003814/ENSMUSG00000006369/ENSMUSG00000014599/ENSMUSG00000017009/ENSMUSG00000021215/ENSMUSG00000023886/ENSMUSG00000024290/ENSMUSG00000024947/ENSMUSG00000025314/ENSMUSG00000026727/ENSMUSG00000026923/ENSMUSG00000027195/ENSMUSG00000028649/ENSMUSG00000030536/ENSMUSG00000031328/ENSMUSG00000032011/ENSMUSG00000035258/ENSMUSG00000039546/…	32
GO:0045926	negative regulation of growth	40/1713	281/21092	0.000359113	0.00826701	0.00708072	ENSMUSG00000000532/ENSMUSG00000000787/ENSMUSG00000001227/ENSMUSG00000003031/ENSMUSG00000010047/ENSMUSG00000013236/ENSMUSG00000020160/ENSMUSG00000021067/ENSMUSG00000021190/ENSMUSG00000021451/ENSMUSG00000024947/ENSMUSG00000024985/ENSMUSG00000025020/ENSMUSG00000025314/ENSMUSG00000025375/ENSMUSG00000026185/ENSMUSG00000026457/ENSMUSG00000026923/ENSMUSG00000027523/ENSMUSG00000030330/ENSMUSG00000031755/…	40
GO:0051931	regulation of sensory perception	13/1713	55/21092	0.000364755	0.00836234	0.00716237	ENSMUSG00000000326/ENSMUSG00000019828/ENSMUSG00000027568/ENSMUSG00000027584/ENSMUSG00000027895/ENSMUSG00000028854/ENSMUSG00000029361/ENSMUSG00000031565/ENSMUSG00000032532/ENSMUSG00000039542/ENSMUSG00000042429/ENSMUSG00000045318/ENSMUSG00000050511	13
GO:0030336	negative regulation of cell migration	38/1713	263/21092	0.000369891	0.00844534	0.00723346	ENSMUSG00000000753/ENSMUSG00000002985/ENSMUSG00000003814/ENSMUSG00000010047/ENSMUSG00000015452/ENSMUSG00000020810/ENSMUSG00000021596/ENSMUSG00000025132/ENSMUSG00000025277/ENSMUSG00000025314/ENSMUSG00000026185/ENSMUSG00000026425/ENSMUSG00000026457/ENSMUSG00000026833/ENSMUSG00000026834/ENSMUSG00000026923/ENSMUSG00000027351/ENSMUSG00000027805/ENSMUSG00000028909/ENSMUSG00000030220/ENSMUSG00000031778/…	38
GO:0099084	postsynaptic specialization organization	11/1713	42/21092	0.000397044	0.0089916	0.00770133	ENSMUSG00000013236/ENSMUSG00000015656/ENSMUSG00000022421/ENSMUSG00000025582/ENSMUSG00000033768/ENSMUSG00000044147/ENSMUSG00000047085/ENSMUSG00000051790/ENSMUSG00000056201/ENSMUSG00000060780/ENSMUSG00000071862	11
GO:1901381	positive regulation of potassium ion transmembrane transport	11/1713	42/21092	0.000397044	0.0089916	0.00770133	ENSMUSG00000015452/ENSMUSG00000026576/ENSMUSG00000031328/ENSMUSG00000032826/ENSMUSG00000035681/ENSMUSG00000038319/ENSMUSG00000041329/ENSMUSG00000045962/ENSMUSG00000047976/ENSMUSG00000050947/ENSMUSG00000058975	11
GO:0071868	cellular response to monoamine stimulus	8/1713	24/21092	0.000419541	0.00942445	0.00807207	ENSMUSG00000006651/ENSMUSG00000022892/ENSMUSG00000027523/ENSMUSG00000028854/ENSMUSG00000029361/ENSMUSG00000039358/ENSMUSG00000042406/ENSMUSG00000043004	8
GO:0071869	response to catecholamine	8/1713	24/21092	0.000419541	0.00942445	0.00807207	ENSMUSG00000006651/ENSMUSG00000022892/ENSMUSG00000027523/ENSMUSG00000028854/ENSMUSG00000029361/ENSMUSG00000039358/ENSMUSG00000042406/ENSMUSG00000043004	8
GO:0050905	neuromuscular process	23/1713	133/21092	0.000427721	0.00956961	0.0081964	ENSMUSG00000017167/ENSMUSG00000020886/ENSMUSG00000022055/ENSMUSG00000022892/ENSMUSG00000025318/ENSMUSG00000025579/ENSMUSG00000026179/ENSMUSG00000026959/ENSMUSG00000028020/ENSMUSG00000028931/ENSMUSG00000030302/ENSMUSG00000031865/ENSMUSG00000031960/ENSMUSG00000031996/ENSMUSG00000032086/ENSMUSG00000032327/ENSMUSG00000032557/ENSMUSG00000039662/ENSMUSG00000042605/ENSMUSG00000047773/ENSMUSG00000047976/…	23
GO:0097106	postsynaptic density organization	10/1713	36/21092	0.000433926	0.00960009	0.00822251	ENSMUSG00000013236/ENSMUSG00000015656/ENSMUSG00000025582/ENSMUSG00000033768/ENSMUSG00000044147/ENSMUSG00000047085/ENSMUSG00000051790/ENSMUSG00000056201/ENSMUSG00000060780/ENSMUSG00000071862	10
GO:0043113	receptor clustering	14/1713	63/21092	0.000434253	0.00960009	0.00822251	ENSMUSG00000002985/ENSMUSG00000003378/ENSMUSG00000020886/ENSMUSG00000021721/ENSMUSG00000026879/ENSMUSG00000027737/ENSMUSG00000028020/ENSMUSG00000031328/ENSMUSG00000032011/ENSMUSG00000033768/ENSMUSG00000038503/ENSMUSG00000042873/ENSMUSG00000044716/ENSMUSG00000052572	14
GO:0048678	response to axon injury	14/1713	63/21092	0.000434253	0.00960009	0.00822251	ENSMUSG00000004936/ENSMUSG00000013236/ENSMUSG00000020396/ENSMUSG00000022055/ENSMUSG00000028364/ENSMUSG00000033295/ENSMUSG00000033307/ENSMUSG00000036634/ENSMUSG00000043811/ENSMUSG00000045287/ENSMUSG00000050896/ENSMUSG00000051379/ENSMUSG00000052684/ENSMUSG00000070509	14
GO:0007585	respiratory gaseous exchange	13/1713	56/21092	0.000440153	0.00969205	0.00830128	ENSMUSG00000007097/ENSMUSG00000017386/ENSMUSG00000025579/ENSMUSG00000026274/ENSMUSG00000026959/ENSMUSG00000027568/ENSMUSG00000027577/ENSMUSG00000034612/ENSMUSG00000037369/ENSMUSG00000038718/ENSMUSG00000042429/ENSMUSG00000050989/ENSMUSG00000051790	13
GO:0035640	exploration behavior	9/1713	30/21092	0.00044765	0.00974195	0.00834401	ENSMUSG00000001507/ENSMUSG00000002985/ENSMUSG00000020886/ENSMUSG00000021721/ENSMUSG00000025318/ENSMUSG00000027577/ENSMUSG00000030077/ENSMUSG00000051790/ENSMUSG00000060780	9
GO:0060074	synapse maturation	9/1713	30/21092	0.00044765	0.00974195	0.00834401	ENSMUSG00000000632/ENSMUSG00000006435/ENSMUSG00000013033/ENSMUSG00000018293/ENSMUSG00000022055/ENSMUSG00000030683/ENSMUSG00000038255/ENSMUSG00000039953/ENSMUSG00000058153	9
GO:0006754	ATP biosynthetic process	21/1713	117/21092	0.000447664	0.00974195	0.00834401	ENSMUSG00000003072/ENSMUSG00000004267/ENSMUSG00000004936/ENSMUSG00000006057/ENSMUSG00000006362/ENSMUSG00000011752/ENSMUSG00000016252/ENSMUSG00000022551/ENSMUSG00000023019/ENSMUSG00000025393/ENSMUSG00000025815/ENSMUSG00000028307/ENSMUSG00000030695/ENSMUSG00000032294/ENSMUSG00000033307/ENSMUSG00000034160/ENSMUSG00000035011/ENSMUSG00000037012/ENSMUSG00000049422/ENSMUSG00000050856/ENSMUSG00000061518	21
GO:0006122	mitochondrial electron transport, ubiquinol to cytochrome c	6/1713	14/21092	0.000482447	0.0103773	0.00888816	ENSMUSG00000022551/ENSMUSG00000025651/ENSMUSG00000044894/ENSMUSG00000059534/ENSMUSG00000063694/ENSMUSG00000063882	6
GO:0032536	regulation of cell projection size	6/1713	14/21092	0.000482447	0.0103773	0.00888816	ENSMUSG00000022054/ENSMUSG00000022055/ENSMUSG00000022382/ENSMUSG00000030093/ENSMUSG00000052397/ENSMUSG00000053024	6
GO:1902993	positive regulation of amyloid precursor protein catabolic process	6/1713	14/21092	0.000482447	0.0103773	0.00888816	ENSMUSG00000022037/ENSMUSG00000022892/ENSMUSG00000028039/ENSMUSG00000038156/ENSMUSG00000039934/ENSMUSG00000057177	6
GO:0048709	oligodendrocyte differentiation	18/1713	94/21092	0.000501785	0.0107105	0.00917359	ENSMUSG00000006782/ENSMUSG00000017167/ENSMUSG00000022037/ENSMUSG00000023915/ENSMUSG00000024985/ENSMUSG00000025314/ENSMUSG00000026923/ENSMUSG00000027303/ENSMUSG00000031425/ENSMUSG00000033006/ENSMUSG00000036634/ENSMUSG00000039952/ENSMUSG00000041415/ENSMUSG00000041540/ENSMUSG00000046160/ENSMUSG00000049556/ENSMUSG00000053024/ENSMUSG00000079487	18
GO:0099565	chemical synaptic transmission, postsynaptic	18/1713	94/21092	0.000501785	0.0107105	0.00917359	ENSMUSG00000000632/ENSMUSG00000003378/ENSMUSG00000017314/ENSMUSG00000020886/ENSMUSG00000022892/ENSMUSG00000026959/ENSMUSG00000027568/ENSMUSG00000027577/ENSMUSG00000028456/ENSMUSG00000030093/ENSMUSG00000030806/ENSMUSG00000031778/ENSMUSG00000042429/ENSMUSG00000045471/ENSMUSG00000051790/ENSMUSG00000066607/ENSMUSG00000070570/ENSMUSG00000071657	18
GO:0035637	multicellular organismal signaling	24/1713	143/21092	0.000510435	0.0108536	0.00929611	ENSMUSG00000015968/ENSMUSG00000017167/ENSMUSG00000019146/ENSMUSG00000019194/ENSMUSG00000020723/ENSMUSG00000020866/ENSMUSG00000024065/ENSMUSG00000027895/ENSMUSG00000028854/ENSMUSG00000030739/ENSMUSG00000031328/ENSMUSG00000032826/ENSMUSG00000036634/ENSMUSG00000038319/ENSMUSG00000039358/ENSMUSG00000045471/ENSMUSG00000047976/ENSMUSG00000049044/ENSMUSG00000049281/ENSMUSG00000053395/ENSMUSG00000069806/…	24
GO:2000273	positive regulation of signaling receptor activity	10/1713	37/21092	0.000551788	0.0116883	0.010011	ENSMUSG00000006435/ENSMUSG00000015452/ENSMUSG00000019146/ENSMUSG00000020723/ENSMUSG00000028664/ENSMUSG00000028756/ENSMUSG00000042429/ENSMUSG00000045318/ENSMUSG00000053395/ENSMUSG00000056201	10
GO:0051952	regulation of amine transport	21/1713	119/21092	0.000565628	0.0118301	0.0101325	ENSMUSG00000000171/ENSMUSG00000004961/ENSMUSG00000005892/ENSMUSG00000021194/ENSMUSG00000022048/ENSMUSG00000024261/ENSMUSG00000024462/ENSMUSG00000027220/ENSMUSG00000027568/ENSMUSG00000027577/ENSMUSG00000027950/ENSMUSG00000028756/ENSMUSG00000030310/ENSMUSG00000032532/ENSMUSG00000035199/ENSMUSG00000038486/ENSMUSG00000039059/ENSMUSG00000042429/ENSMUSG00000044288/ENSMUSG00000048142/ENSMUSG00000068923	21
GO:0099175	regulation of postsynapse organization	21/1713	119/21092	0.000565628	0.0118301	0.0101325	ENSMUSG00000002985/ENSMUSG00000013236/ENSMUSG00000015656/ENSMUSG00000022421/ENSMUSG00000025582/ENSMUSG00000026959/ENSMUSG00000027668/ENSMUSG00000027737/ENSMUSG00000030093/ENSMUSG00000033295/ENSMUSG00000037703/ENSMUSG00000038467/ENSMUSG00000038503/ENSMUSG00000040490/ENSMUSG00000047085/ENSMUSG00000048895/ENSMUSG00000049044/ENSMUSG00000056201/ENSMUSG00000060780/ENSMUSG00000071862/ENSMUSG00000079037	21
GO:0010001	glial cell differentiation	33/1713	223/21092	0.000568879	0.0118301	0.0101325	ENSMUSG00000001911/ENSMUSG00000004936/ENSMUSG00000006782/ENSMUSG00000015452/ENSMUSG00000017167/ENSMUSG00000021756/ENSMUSG00000022037/ENSMUSG00000022892/ENSMUSG00000023915/ENSMUSG00000024985/ENSMUSG00000025314/ENSMUSG00000026923/ENSMUSG00000027303/ENSMUSG00000028416/ENSMUSG00000028517/ENSMUSG00000031425/ENSMUSG00000033006/ENSMUSG00000033953/ENSMUSG00000034220/ENSMUSG00000036634/ENSMUSG00000036766/…	33
GO:2001259	positive regulation of cation channel activity	15/1713	72/21092	0.000572517	0.0118301	0.0101325	ENSMUSG00000019146/ENSMUSG00000020723/ENSMUSG00000024065/ENSMUSG00000027568/ENSMUSG00000028664/ENSMUSG00000028756/ENSMUSG00000030987/ENSMUSG00000032826/ENSMUSG00000035681/ENSMUSG00000039156/ENSMUSG00000047976/ENSMUSG00000053395/ENSMUSG00000056201/ENSMUSG00000058975/ENSMUSG00000096146	15
GO:0014048	regulation of glutamate secretion	8/1713	25/21092	0.000573348	0.0118301	0.0101325	ENSMUSG00000005892/ENSMUSG00000022048/ENSMUSG00000024261/ENSMUSG00000024462/ENSMUSG00000027568/ENSMUSG00000032532/ENSMUSG00000039059/ENSMUSG00000042429	8
GO:0032469	endoplasmic reticulum calcium ion homeostasis	8/1713	25/21092	0.000573348	0.0118301	0.0101325	ENSMUSG00000002015/ENSMUSG00000022564/ENSMUSG00000022892/ENSMUSG00000023010/ENSMUSG00000024251/ENSMUSG00000029467/ENSMUSG00000039474/ENSMUSG00000052428	8
GO:0071867	response to monoamine	8/1713	25/21092	0.000573348	0.0118301	0.0101325	ENSMUSG00000006651/ENSMUSG00000022892/ENSMUSG00000027523/ENSMUSG00000028854/ENSMUSG00000029361/ENSMUSG00000039358/ENSMUSG00000042406/ENSMUSG00000043004	8
GO:0046942	carboxylic acid transport	41/1713	297/21092	0.000577131	0.0118642	0.0101617	ENSMUSG00000002985/ENSMUSG00000004207/ENSMUSG00000005892/ENSMUSG00000010095/ENSMUSG00000019082/ENSMUSG00000020142/ENSMUSG00000020261/ENSMUSG00000022048/ENSMUSG00000022756/ENSMUSG00000023192/ENSMUSG00000024107/ENSMUSG00000024261/ENSMUSG00000024462/ENSMUSG00000027568/ENSMUSG00000027737/ENSMUSG00000027894/ENSMUSG00000028542/ENSMUSG00000028655/ENSMUSG00000028749/ENSMUSG00000030096/ENSMUSG00000030310/…	41
GO:0099632	protein transport within plasma membrane	9/1713	31/21092	0.000585716	0.0119525	0.0102373	ENSMUSG00000019146/ENSMUSG00000020723/ENSMUSG00000020894/ENSMUSG00000029126/ENSMUSG00000030806/ENSMUSG00000033615/ENSMUSG00000039953/ENSMUSG00000053395/ENSMUSG00000069806	9
GO:0099637	neurotransmitter receptor transport	9/1713	31/21092	0.000585716	0.0119525	0.0102373	ENSMUSG00000019146/ENSMUSG00000020723/ENSMUSG00000020894/ENSMUSG00000029126/ENSMUSG00000030806/ENSMUSG00000033615/ENSMUSG00000039953/ENSMUSG00000053395/ENSMUSG00000069806	9
GO:0001666	response to hypoxia	31/1713	206/21092	0.000617334	0.0123991	0.0106198	ENSMUSG00000000171/ENSMUSG00000004936/ENSMUSG00000005374/ENSMUSG00000005413/ENSMUSG00000006362/ENSMUSG00000015452/ENSMUSG00000020048/ENSMUSG00000020828/ENSMUSG00000023010/ENSMUSG00000024140/ENSMUSG00000025130/ENSMUSG00000026576/ENSMUSG00000026923/ENSMUSG00000027577/ENSMUSG00000027950/ENSMUSG00000028756/ENSMUSG00000028854/ENSMUSG00000029064/ENSMUSG00000032060/ENSMUSG00000032115/ENSMUSG00000032485/…	31
GO:0015849	organic acid transport	41/1713	298/21092	0.000617907	0.0123991	0.0106198	ENSMUSG00000002985/ENSMUSG00000004207/ENSMUSG00000005892/ENSMUSG00000010095/ENSMUSG00000019082/ENSMUSG00000020142/ENSMUSG00000020261/ENSMUSG00000022048/ENSMUSG00000022756/ENSMUSG00000023192/ENSMUSG00000024107/ENSMUSG00000024261/ENSMUSG00000024462/ENSMUSG00000027568/ENSMUSG00000027737/ENSMUSG00000027894/ENSMUSG00000028542/ENSMUSG00000028655/ENSMUSG00000028749/ENSMUSG00000030096/ENSMUSG00000030310/…	41
GO:0009636	response to toxic substance	45/1713	336/21092	0.000620852	0.0123991	0.0106198	ENSMUSG00000002602/ENSMUSG00000004207/ENSMUSG00000005413/ENSMUSG00000005802/ENSMUSG00000006782/ENSMUSG00000007097/ENSMUSG00000019194/ENSMUSG00000020396/ENSMUSG00000020828/ENSMUSG00000021215/ENSMUSG00000021680/ENSMUSG00000022055/ENSMUSG00000022620/ENSMUSG00000023017/ENSMUSG00000024079/ENSMUSG00000024524/ENSMUSG00000026959/ENSMUSG00000027577/ENSMUSG00000027737/ENSMUSG00000027950/ENSMUSG00000028756/…	45
GO:0060052	neurofilament cytoskeleton organization	5/1713	10/21092	0.000625406	0.0123991	0.0106198	ENSMUSG00000020128/ENSMUSG00000020396/ENSMUSG00000022054/ENSMUSG00000022055/ENSMUSG00000034336	5
GO:0098814	spontaneous synaptic transmission	5/1713	10/21092	0.000625406	0.0123991	0.0106198	ENSMUSG00000015452/ENSMUSG00000022892/ENSMUSG00000028456/ENSMUSG00000029126/ENSMUSG00000030806	5
GO:1900038	negative regulation of cellular response to hypoxia	5/1713	10/21092	0.000625406	0.0123991	0.0106198	ENSMUSG00000004936/ENSMUSG00000023010/ENSMUSG00000028756/ENSMUSG00000032115/ENSMUSG00000034160	5
GO:1900221	regulation of amyloid-beta clearance	5/1713	10/21092	0.000625406	0.0123991	0.0106198	ENSMUSG00000002985/ENSMUSG00000022037/ENSMUSG00000024290/ENSMUSG00000029103/ENSMUSG00000040249	5
GO:1900272	negative regulation of long-term synaptic potentiation	5/1713	10/21092	0.000625406	0.0123991	0.0106198	ENSMUSG00000002985/ENSMUSG00000015452/ENSMUSG00000022892/ENSMUSG00000042429/ENSMUSG00000079037	5
GO:2000649	regulation of sodium ion transmembrane transporter activity	12/1713	51/21092	0.000635209	0.0125117	0.0107163	ENSMUSG00000007097/ENSMUSG00000019194/ENSMUSG00000026576/ENSMUSG00000028854/ENSMUSG00000032333/ENSMUSG00000036578/ENSMUSG00000042807/ENSMUSG00000045103/ENSMUSG00000045962/ENSMUSG00000049281/ENSMUSG00000066705/ENSMUSG00000070304	12
GO:0015711	organic anion transport	52/1713	404/21092	0.000635579	0.0125117	0.0107163	ENSMUSG00000002985/ENSMUSG00000003153/ENSMUSG00000003341/ENSMUSG00000004207/ENSMUSG00000005892/ENSMUSG00000010095/ENSMUSG00000019082/ENSMUSG00000020142/ENSMUSG00000020261/ENSMUSG00000022048/ENSMUSG00000022756/ENSMUSG00000023192/ENSMUSG00000024030/ENSMUSG00000024107/ENSMUSG00000024261/ENSMUSG00000024462/ENSMUSG00000025938/ENSMUSG00000027546/ENSMUSG00000027568/ENSMUSG00000027737/ENSMUSG00000027894/…	52
GO:0016051	carbohydrate biosynthetic process	29/1713	189/21092	0.000661977	0.0129399	0.0110831	ENSMUSG00000017929/ENSMUSG00000019139/ENSMUSG00000023019/ENSMUSG00000023571/ENSMUSG00000024107/ENSMUSG00000024985/ENSMUSG00000026080/ENSMUSG00000026274/ENSMUSG00000026827/ENSMUSG00000027568/ENSMUSG00000027977/ENSMUSG00000028692/ENSMUSG00000029778/ENSMUSG00000030747/ENSMUSG00000032038/ENSMUSG00000033849/ENSMUSG00000034160/ENSMUSG00000034612/ENSMUSG00000034793/ENSMUSG00000036599/ENSMUSG00000038894/…	29
GO:1990138	neuron projection extension	29/1713	189/21092	0.000661977	0.0129399	0.0110831	ENSMUSG00000001227/ENSMUSG00000002985/ENSMUSG00000003534/ENSMUSG00000005102/ENSMUSG00000013236/ENSMUSG00000021451/ENSMUSG00000022048/ENSMUSG00000024261/ENSMUSG00000025020/ENSMUSG00000025375/ENSMUSG00000026833/ENSMUSG00000030084/ENSMUSG00000030536/ENSMUSG00000031285/ENSMUSG00000032399/ENSMUSG00000033396/ENSMUSG00000036634/ENSMUSG00000038708/ENSMUSG00000039114/ENSMUSG00000041241/ENSMUSG00000041362/…	29
GO:0040013	negative regulation of locomotion	44/1713	328/21092	0.000685216	0.0133473	0.011432	ENSMUSG00000000753/ENSMUSG00000001227/ENSMUSG00000002985/ENSMUSG00000003814/ENSMUSG00000006369/ENSMUSG00000010047/ENSMUSG00000015452/ENSMUSG00000020810/ENSMUSG00000021451/ENSMUSG00000021596/ENSMUSG00000025020/ENSMUSG00000025132/ENSMUSG00000025277/ENSMUSG00000025314/ENSMUSG00000026185/ENSMUSG00000026425/ENSMUSG00000026457/ENSMUSG00000026833/ENSMUSG00000026834/ENSMUSG00000026923/ENSMUSG00000027351/…	44
GO:0015985	energy coupled proton transport, down electrochemical gradient	7/1713	20/21092	0.000692787	0.0133802	0.0114602	ENSMUSG00000003072/ENSMUSG00000006057/ENSMUSG00000016252/ENSMUSG00000022551/ENSMUSG00000025393/ENSMUSG00000050856/ENSMUSG00000061518	7
GO:0015986	ATP synthesis coupled proton transport	7/1713	20/21092	0.000692787	0.0133802	0.0114602	ENSMUSG00000003072/ENSMUSG00000006057/ENSMUSG00000016252/ENSMUSG00000022551/ENSMUSG00000025393/ENSMUSG00000050856/ENSMUSG00000061518	7
GO:0055067	monovalent inorganic cation homeostasis	24/1713	146/21092	0.000694108	0.0133802	0.0114602	ENSMUSG00000000326/ENSMUSG00000007097/ENSMUSG00000017740/ENSMUSG00000019087/ENSMUSG00000019302/ENSMUSG00000020651/ENSMUSG00000022125/ENSMUSG00000024121/ENSMUSG00000025393/ENSMUSG00000026576/ENSMUSG00000027523/ENSMUSG00000028854/ENSMUSG00000030340/ENSMUSG00000031129/ENSMUSG00000032373/ENSMUSG00000033161/ENSMUSG00000038319/ENSMUSG00000038967/ENSMUSG00000040907/ENSMUSG00000041329/ENSMUSG00000042429/…	24
GO:0098659	inorganic cation import across plasma membrane	16/1713	81/21092	0.000707872	0.0135517	0.0116071	ENSMUSG00000007097/ENSMUSG00000017740/ENSMUSG00000024270/ENSMUSG00000026576/ENSMUSG00000028854/ENSMUSG00000030376/ENSMUSG00000031129/ENSMUSG00000033161/ENSMUSG00000038026/ENSMUSG00000040907/ENSMUSG00000041046/ENSMUSG00000041329/ENSMUSG00000042529/ENSMUSG00000060681/ENSMUSG00000079037/ENSMUSG00000096146	16
GO:0099587	inorganic ion import across plasma membrane	16/1713	81/21092	0.000707872	0.0135517	0.0116071	ENSMUSG00000007097/ENSMUSG00000017740/ENSMUSG00000024270/ENSMUSG00000026576/ENSMUSG00000028854/ENSMUSG00000030376/ENSMUSG00000031129/ENSMUSG00000033161/ENSMUSG00000038026/ENSMUSG00000040907/ENSMUSG00000041046/ENSMUSG00000041329/ENSMUSG00000042529/ENSMUSG00000060681/ENSMUSG00000079037/ENSMUSG00000096146	16
GO:0051937	catecholamine transport	17/1713	89/21092	0.000731725	0.0139431	0.0119423	ENSMUSG00000000171/ENSMUSG00000004961/ENSMUSG00000021194/ENSMUSG00000022587/ENSMUSG00000024261/ENSMUSG00000024462/ENSMUSG00000027220/ENSMUSG00000027577/ENSMUSG00000027950/ENSMUSG00000028756/ENSMUSG00000029580/ENSMUSG00000039059/ENSMUSG00000044288/ENSMUSG00000048142/ENSMUSG00000054423/ENSMUSG00000068923/ENSMUSG00000074939	17
GO:0010498	proteasomal protein catabolic process	55/1713	436/21092	0.000733323	0.0139431	0.0119423	ENSMUSG00000000149/ENSMUSG00000002015/ENSMUSG00000002064/ENSMUSG00000004937/ENSMUSG00000006362/ENSMUSG00000009293/ENSMUSG00000013858/ENSMUSG00000014355/ENSMUSG00000014668/ENSMUSG00000014905/ENSMUSG00000018286/ENSMUSG00000019505/ENSMUSG00000020048/ENSMUSG00000020484/ENSMUSG00000020496/ENSMUSG00000020601/ENSMUSG00000020634/ENSMUSG00000020642/ENSMUSG00000020964/ENSMUSG00000022037/ENSMUSG00000022365/…	55
GO:0021819	layer formation in cerebral cortex	6/1713	15/21092	0.000748993	0.0141445	0.0121148	ENSMUSG00000031285/ENSMUSG00000031785/ENSMUSG00000035596/ENSMUSG00000044117/ENSMUSG00000048895/ENSMUSG00000090071	6
GO:0098962	regulation of postsynaptic neurotransmitter receptor activity	6/1713	15/21092	0.000748993	0.0141445	0.0121148	ENSMUSG00000003573/ENSMUSG00000020723/ENSMUSG00000022421/ENSMUSG00000024873/ENSMUSG00000025582/ENSMUSG00000027577	6
GO:0002026	regulation of the force of heart contraction	9/1713	32/21092	0.000756749	0.0142427	0.012199	ENSMUSG00000007097/ENSMUSG00000021194/ENSMUSG00000025579/ENSMUSG00000028854/ENSMUSG00000029361/ENSMUSG00000029467/ENSMUSG00000032959/ENSMUSG00000033161/ENSMUSG00000050541	9
GO:0099172	presynapse organization	12/1713	52/21092	0.000765564	0.0143408	0.0122829	ENSMUSG00000008153/ENSMUSG00000013236/ENSMUSG00000022892/ENSMUSG00000030093/ENSMUSG00000035566/ENSMUSG00000036957/ENSMUSG00000043557/ENSMUSG00000044147/ENSMUSG00000044674/ENSMUSG00000047085/ENSMUSG00000051790/ENSMUSG00000060780	12
GO:0030970	retrograde protein transport, ER to cytosol	8/1713	26/21092	0.00076968	0.0143408	0.0122829	ENSMUSG00000002015/ENSMUSG00000009293/ENSMUSG00000020048/ENSMUSG00000020964/ENSMUSG00000022365/ENSMUSG00000024807/ENSMUSG00000040462/ENSMUSG00000068328	8
GO:1903513	endoplasmic reticulum to cytosol transport	8/1713	26/21092	0.00076968	0.0143408	0.0122829	ENSMUSG00000002015/ENSMUSG00000009293/ENSMUSG00000020048/ENSMUSG00000020964/ENSMUSG00000022365/ENSMUSG00000024807/ENSMUSG00000040462/ENSMUSG00000068328	8
GO:0048524	positive regulation of viral process	16/1713	82/21092	0.000814286	0.0150711	0.0129084	ENSMUSG00000000787/ENSMUSG00000002985/ENSMUSG00000004865/ENSMUSG00000015656/ENSMUSG00000018293/ENSMUSG00000025130/ENSMUSG00000026923/ENSMUSG00000033629/ENSMUSG00000033916/ENSMUSG00000038467/ENSMUSG00000043702/ENSMUSG00000052684/ENSMUSG00000056201/ENSMUSG00000058392/ENSMUSG00000071866/ENSMUSG00000079477	16
GO:0051899	membrane depolarization	16/1713	82/21092	0.000814286	0.0150711	0.0129084	ENSMUSG00000015968/ENSMUSG00000019146/ENSMUSG00000019194/ENSMUSG00000020866/ENSMUSG00000027568/ENSMUSG00000027577/ENSMUSG00000027950/ENSMUSG00000032532/ENSMUSG00000038319/ENSMUSG00000041362/ENSMUSG00000049281/ENSMUSG00000052684/ENSMUSG00000053192/ENSMUSG00000054428/ENSMUSG00000070304/ENSMUSG00000075316	16
GO:0030100	regulation of endocytosis	38/1713	274/21092	0.000822972	0.0151814	0.0130029	ENSMUSG00000002602/ENSMUSG00000002985/ENSMUSG00000003814/ENSMUSG00000013921/ENSMUSG00000015452/ENSMUSG00000015656/ENSMUSG00000020790/ENSMUSG00000020828/ENSMUSG00000020886/ENSMUSG00000021484/ENSMUSG00000021596/ENSMUSG00000022037/ENSMUSG00000024261/ENSMUSG00000024290/ENSMUSG00000025314/ENSMUSG00000025468/ENSMUSG00000026825/ENSMUSG00000029103/ENSMUSG00000031285/ENSMUSG00000031451/ENSMUSG00000033953/…	38
GO:0045005	DNA-dependent DNA replication maintenance of fidelity	10/1713	39/21092	0.000867339	0.015947	0.0136587	ENSMUSG00000007080/ENSMUSG00000014850/ENSMUSG00000022960/ENSMUSG00000027639/ENSMUSG00000030528/ENSMUSG00000031583/ENSMUSG00000036086/ENSMUSG00000038685/ENSMUSG00000041147/ENSMUSG00000058594	10
GO:0015837	amine transport	21/1713	123/21092	0.000884376	0.0162068	0.0138811	ENSMUSG00000000171/ENSMUSG00000004961/ENSMUSG00000005892/ENSMUSG00000021194/ENSMUSG00000022048/ENSMUSG00000024261/ENSMUSG00000024462/ENSMUSG00000027220/ENSMUSG00000027568/ENSMUSG00000027577/ENSMUSG00000027950/ENSMUSG00000028756/ENSMUSG00000030310/ENSMUSG00000032532/ENSMUSG00000035199/ENSMUSG00000038486/ENSMUSG00000039059/ENSMUSG00000042429/ENSMUSG00000044288/ENSMUSG00000048142/ENSMUSG00000068923	21
GO:0009060	aerobic respiration	15/1713	75/21092	0.000897361	0.0163373	0.0139929	ENSMUSG00000000171/ENSMUSG00000006362/ENSMUSG00000017778/ENSMUSG00000020153/ENSMUSG00000022477/ENSMUSG00000025651/ENSMUSG00000025815/ENSMUSG00000031818/ENSMUSG00000041697/ENSMUSG00000059534/ENSMUSG00000059734/ENSMUSG00000061518/ENSMUSG00000063694/ENSMUSG00000063882/ENSMUSG00000064351	15
GO:0031646	positive regulation of neurological system process	15/1713	75/21092	0.000897361	0.0163373	0.0139929	ENSMUSG00000020886/ENSMUSG00000026959/ENSMUSG00000027568/ENSMUSG00000027584/ENSMUSG00000028456/ENSMUSG00000030093/ENSMUSG00000030806/ENSMUSG00000032532/ENSMUSG00000033006/ENSMUSG00000036634/ENSMUSG00000039952/ENSMUSG00000041415/ENSMUSG00000045471/ENSMUSG00000049044/ENSMUSG00000051790	15
GO:1900271	regulation of long-term synaptic potentiation	11/1713	46/21092	0.000915693	0.0166167	0.0142323	ENSMUSG00000002985/ENSMUSG00000005102/ENSMUSG00000015452/ENSMUSG00000021190/ENSMUSG00000022892/ENSMUSG00000028664/ENSMUSG00000029126/ENSMUSG00000029361/ENSMUSG00000042429/ENSMUSG00000053310/ENSMUSG00000079037	11
GO:0045665	negative regulation of neuron differentiation	36/1713	257/21092	0.000926707	0.016762	0.0143567	ENSMUSG00000000632/ENSMUSG00000001227/ENSMUSG00000002985/ENSMUSG00000003402/ENSMUSG00000003814/ENSMUSG00000003934/ENSMUSG00000005102/ENSMUSG00000007872/ENSMUSG00000013236/ENSMUSG00000020160/ENSMUSG00000021451/ENSMUSG00000022892/ENSMUSG00000025020/ENSMUSG00000025375/ENSMUSG00000026223/ENSMUSG00000026923/ENSMUSG00000027012/ENSMUSG00000028664/ENSMUSG00000031328/ENSMUSG00000032011/ENSMUSG00000032911/…	36
GO:0036010	protein localization to endosome	7/1713	21/21092	0.000966822	0.0174309	0.0149297	ENSMUSG00000025139/ENSMUSG00000029518/ENSMUSG00000032328/ENSMUSG00000042428/ENSMUSG00000044147/ENSMUSG00000049313/ENSMUSG00000052397	7
GO:0048640	negative regulation of developmental growth	21/1713	124/21092	0.000984822	0.0176982	0.0151586	ENSMUSG00000001227/ENSMUSG00000013236/ENSMUSG00000020160/ENSMUSG00000021067/ENSMUSG00000021190/ENSMUSG00000021451/ENSMUSG00000024947/ENSMUSG00000024985/ENSMUSG00000025020/ENSMUSG00000025375/ENSMUSG00000027523/ENSMUSG00000031755/ENSMUSG00000036264/ENSMUSG00000036634/ENSMUSG00000042605/ENSMUSG00000043811/ENSMUSG00000048895/ENSMUSG00000056201/ENSMUSG00000057177/ENSMUSG00000063810/ENSMUSG00000070509	21
GO:0031346	positive regulation of cell projection organization	57/1713	462/21092	0.00101495	0.0181522	0.0155474	ENSMUSG00000000632/ENSMUSG00000000753/ENSMUSG00000001507/ENSMUSG00000002985/ENSMUSG00000004936/ENSMUSG00000006435/ENSMUSG00000007038/ENSMUSG00000018293/ENSMUSG00000019194/ENSMUSG00000020886/ENSMUSG00000021068/ENSMUSG00000021451/ENSMUSG00000022055/ENSMUSG00000022893/ENSMUSG00000023972/ENSMUSG00000024261/ENSMUSG00000024772/ENSMUSG00000024777/ENSMUSG00000026864/ENSMUSG00000026959/ENSMUSG00000027668/…	57
GO:1902235	regulation of endoplasmic reticulum stress-induced intrinsic apoptotic signaling pathway	8/1713	27/21092	0.0010166	0.0181522	0.0155474	ENSMUSG00000017707/ENSMUSG00000020484/ENSMUSG00000022564/ENSMUSG00000023010/ENSMUSG00000024807/ENSMUSG00000029616/ENSMUSG00000032115/ENSMUSG00000039474	8
GO:1903078	positive regulation of protein localization to plasma membrane	13/1713	61/21092	0.00104521	0.0186034	0.0159339	ENSMUSG00000001507/ENSMUSG00000006373/ENSMUSG00000013921/ENSMUSG00000028664/ENSMUSG00000036968/ENSMUSG00000038976/ENSMUSG00000040249/ENSMUSG00000041046/ENSMUSG00000044147/ENSMUSG00000052397/ENSMUSG00000052504/ENSMUSG00000079037/ENSMUSG00000096146	13
GO:0007033	vacuole organization	25/1713	159/21092	0.00105571	0.0187305	0.0160427	ENSMUSG00000002103/ENSMUSG00000007891/ENSMUSG00000015656/ENSMUSG00000018567/ENSMUSG00000020634/ENSMUSG00000022125/ENSMUSG00000022257/ENSMUSG00000024121/ENSMUSG00000025579/ENSMUSG00000027602/ENSMUSG00000028756/ENSMUSG00000029571/ENSMUSG00000030161/ENSMUSG00000031812/ENSMUSG00000033124/ENSMUSG00000033396/ENSMUSG00000034216/ENSMUSG00000036622/ENSMUSG00000038467/ENSMUSG00000040040/ENSMUSG00000047260/…	25
GO:1901379	regulation of potassium ion transmembrane transport	16/1713	84/21092	0.00106833	0.0188513	0.0161462	ENSMUSG00000015452/ENSMUSG00000015968/ENSMUSG00000020894/ENSMUSG00000026576/ENSMUSG00000028931/ENSMUSG00000031328/ENSMUSG00000032826/ENSMUSG00000035681/ENSMUSG00000038319/ENSMUSG00000041329/ENSMUSG00000045962/ENSMUSG00000047976/ENSMUSG00000050947/ENSMUSG00000058975/ENSMUSG00000074575/ENSMUSG00000079037	16
GO:0007039	protein catabolic process in the vacuole	5/1713	11/21092	0.00106999	0.0188513	0.0161462	ENSMUSG00000022257/ENSMUSG00000036622/ENSMUSG00000037706/ENSMUSG00000040249/ENSMUSG00000042428	5
GO:0032594	protein transport within lipid bilayer	10/1713	40/21092	0.00107333	0.0188513	0.0161462	ENSMUSG00000019146/ENSMUSG00000020723/ENSMUSG00000020894/ENSMUSG00000029126/ENSMUSG00000030806/ENSMUSG00000033615/ENSMUSG00000038555/ENSMUSG00000039953/ENSMUSG00000053395/ENSMUSG00000069806	10
GO:0051291	protein heterooligomerization	26/1713	168/21092	0.0010766	0.0188513	0.0161462	ENSMUSG00000001119/ENSMUSG00000001506/ENSMUSG00000003402/ENSMUSG00000004936/ENSMUSG00000018326/ENSMUSG00000026959/ENSMUSG00000027577/ENSMUSG00000027950/ENSMUSG00000028020/ENSMUSG00000028931/ENSMUSG00000029064/ENSMUSG00000029661/ENSMUSG00000033916/ENSMUSG00000034160/ENSMUSG00000034781/ENSMUSG00000035681/ENSMUSG00000038319/ENSMUSG00000058013/ENSMUSG00000059923/ENSMUSG00000060639/ENSMUSG00000060678/…	26
GO:0002028	regulation of sodium ion transport	17/1713	92/21092	0.00107944	0.0188513	0.0161462	ENSMUSG00000007097/ENSMUSG00000019194/ENSMUSG00000026576/ENSMUSG00000027523/ENSMUSG00000028854/ENSMUSG00000029361/ENSMUSG00000032333/ENSMUSG00000033161/ENSMUSG00000036578/ENSMUSG00000041329/ENSMUSG00000042807/ENSMUSG00000045103/ENSMUSG00000045962/ENSMUSG00000049281/ENSMUSG00000055022/ENSMUSG00000066705/ENSMUSG00000070304	17
GO:0019233	sensory perception of pain	23/1713	142/21092	0.00109122	0.0189974	0.0162714	ENSMUSG00000000326/ENSMUSG00000019828/ENSMUSG00000024957/ENSMUSG00000026959/ENSMUSG00000027568/ENSMUSG00000027577/ENSMUSG00000027584/ENSMUSG00000027895/ENSMUSG00000027950/ENSMUSG00000028854/ENSMUSG00000029361/ENSMUSG00000031565/ENSMUSG00000032086/ENSMUSG00000032532/ENSMUSG00000039542/ENSMUSG00000042429/ENSMUSG00000044288/ENSMUSG00000045318/ENSMUSG00000047976/ENSMUSG00000050511/ENSMUSG00000051790/…	23
GO:0001504	neurotransmitter uptake	11/1713	47/21092	0.00110897	0.0192463	0.0164845	ENSMUSG00000007021/ENSMUSG00000007097/ENSMUSG00000024891/ENSMUSG00000027568/ENSMUSG00000027737/ENSMUSG00000028542/ENSMUSG00000029361/ENSMUSG00000030310/ENSMUSG00000030500/ENSMUSG00000035199/ENSMUSG00000048142	11
GO:1900451	positive regulation of glutamate receptor signaling pathway	6/1713	16/21092	0.00111643	0.0192559	0.0164927	ENSMUSG00000019146/ENSMUSG00000020723/ENSMUSG00000028664/ENSMUSG00000028756/ENSMUSG00000053395/ENSMUSG00000056201	6
GO:1904889	regulation of excitatory synapse assembly	6/1713	16/21092	0.00111643	0.0192559	0.0164927	ENSMUSG00000013236/ENSMUSG00000025582/ENSMUSG00000030093/ENSMUSG00000047085/ENSMUSG00000060780/ENSMUSG00000071862	6
GO:1904377	positive regulation of protein localization to cell periphery	14/1713	69/21092	0.00113507	0.019517	0.0167163	ENSMUSG00000001507/ENSMUSG00000006373/ENSMUSG00000013921/ENSMUSG00000019146/ENSMUSG00000028664/ENSMUSG00000036968/ENSMUSG00000038976/ENSMUSG00000040249/ENSMUSG00000041046/ENSMUSG00000044147/ENSMUSG00000052397/ENSMUSG00000052504/ENSMUSG00000079037/ENSMUSG00000096146	14
GO:0031099	regeneration	22/1713	134/21092	0.00115465	0.0197925	0.0169523	ENSMUSG00000004936/ENSMUSG00000005413/ENSMUSG00000006800/ENSMUSG00000013236/ENSMUSG00000020396/ENSMUSG00000022055/ENSMUSG00000028364/ENSMUSG00000030093/ENSMUSG00000032011/ENSMUSG00000032294/ENSMUSG00000033295/ENSMUSG00000033307/ENSMUSG00000036634/ENSMUSG00000041415/ENSMUSG00000043811/ENSMUSG00000045287/ENSMUSG00000050896/ENSMUSG00000050989/ENSMUSG00000052684/ENSMUSG00000054263/ENSMUSG00000063856/…	22
GO:0006984	ER-nucleus signaling pathway	9/1713	34/21092	0.00122062	0.0207953	0.0178112	ENSMUSG00000015461/ENSMUSG00000026864/ENSMUSG00000029467/ENSMUSG00000032485/ENSMUSG00000037720/ENSMUSG00000039474/ENSMUSG00000042406/ENSMUSG00000046062/ENSMUSG00000052428	9
GO:0099068	postsynapse assembly	9/1713	34/21092	0.00122062	0.0207953	0.0178112	ENSMUSG00000013236/ENSMUSG00000022421/ENSMUSG00000025582/ENSMUSG00000028664/ENSMUSG00000033768/ENSMUSG00000047085/ENSMUSG00000051790/ENSMUSG00000060780/ENSMUSG00000071862	9
GO:0001667	ameboidal-type cell migration	51/1713	406/21092	0.00122882	0.0208712	0.0178762	ENSMUSG00000000127/ENSMUSG00000000149/ENSMUSG00000000532/ENSMUSG00000000753/ENSMUSG00000001227/ENSMUSG00000001507/ENSMUSG00000002985/ENSMUSG00000003814/ENSMUSG00000004698/ENSMUSG00000005413/ENSMUSG00000008140/ENSMUSG00000010047/ENSMUSG00000015452/ENSMUSG00000017009/ENSMUSG00000018293/ENSMUSG00000020810/ENSMUSG00000021190/ENSMUSG00000021451/ENSMUSG00000022436/ENSMUSG00000022475/ENSMUSG00000023886/…	51
GO:0046434	organophosphate catabolic process	28/1713	188/21092	0.00129509	0.0219299	0.0187831	ENSMUSG00000004267/ENSMUSG00000006362/ENSMUSG00000006782/ENSMUSG00000011752/ENSMUSG00000020267/ENSMUSG00000020828/ENSMUSG00000023019/ENSMUSG00000023960/ENSMUSG00000024213/ENSMUSG00000025277/ENSMUSG00000025575/ENSMUSG00000025815/ENSMUSG00000026827/ENSMUSG00000027568/ENSMUSG00000027639/ENSMUSG00000028307/ENSMUSG00000028894/ENSMUSG00000028937/ENSMUSG00000030695/ENSMUSG00000032046/ENSMUSG00000032294/…	28
GO:0051924	regulation of calcium ion transport	36/1713	262/21092	0.00131277	0.0220807	0.0189122	ENSMUSG00000003573/ENSMUSG00000007097/ENSMUSG00000015968/ENSMUSG00000020866/ENSMUSG00000023010/ENSMUSG00000024065/ENSMUSG00000024107/ENSMUSG00000025318/ENSMUSG00000026576/ENSMUSG00000026959/ENSMUSG00000027568/ENSMUSG00000027584/ENSMUSG00000028854/ENSMUSG00000029361/ENSMUSG00000029778/ENSMUSG00000030302/ENSMUSG00000030987/ENSMUSG00000031532/ENSMUSG00000031778/ENSMUSG00000032011/ENSMUSG00000032826/…	36
GO:1901215	negative regulation of neuron death	33/1713	234/21092	0.00131825	0.0220807	0.0189122	ENSMUSG00000000753/ENSMUSG00000002602/ENSMUSG00000002985/ENSMUSG00000005413/ENSMUSG00000013858/ENSMUSG00000021190/ENSMUSG00000021194/ENSMUSG00000022055/ENSMUSG00000022475/ENSMUSG00000023011/ENSMUSG00000024290/ENSMUSG00000026959/ENSMUSG00000027298/ENSMUSG00000027737/ENSMUSG00000028416/ENSMUSG00000028444/ENSMUSG00000028756/ENSMUSG00000030077/ENSMUSG00000031765/ENSMUSG00000031778/ENSMUSG00000031960/…	33
GO:0097107	postsynaptic density assembly	7/1713	22/21092	0.00131941	0.0220807	0.0189122	ENSMUSG00000013236/ENSMUSG00000025582/ENSMUSG00000033768/ENSMUSG00000047085/ENSMUSG00000051790/ENSMUSG00000060780/ENSMUSG00000071862	7
GO:0006936	muscle contraction	38/1713	281/21092	0.00131985	0.0220807	0.0189122	ENSMUSG00000004936/ENSMUSG00000006800/ENSMUSG00000007097/ENSMUSG00000015968/ENSMUSG00000019194/ENSMUSG00000019997/ENSMUSG00000020866/ENSMUSG00000021194/ENSMUSG00000024065/ENSMUSG00000025579/ENSMUSG00000026576/ENSMUSG00000027950/ENSMUSG00000028854/ENSMUSG00000029361/ENSMUSG00000029467/ENSMUSG00000030695/ENSMUSG00000030739/ENSMUSG00000031328/ENSMUSG00000031755/ENSMUSG00000031839/ENSMUSG00000032826/…	38
GO:0007411	axon guidance	32/1713	225/21092	0.001344	0.0224018	0.0191872	ENSMUSG00000001227/ENSMUSG00000003934/ENSMUSG00000019194/ENSMUSG00000021451/ENSMUSG00000022048/ENSMUSG00000022382/ENSMUSG00000022892/ENSMUSG00000023175/ENSMUSG00000024621/ENSMUSG00000025020/ENSMUSG00000025876/ENSMUSG00000026764/ENSMUSG00000028039/ENSMUSG00000028661/ENSMUSG00000028664/ENSMUSG00000030077/ENSMUSG00000030084/ENSMUSG00000032012/ENSMUSG00000032336/ENSMUSG00000035277/ENSMUSG00000037843/…	32
GO:0009206	purine ribonucleoside triphosphate biosynthetic process	21/1713	127/21092	0.00134708	0.0224018	0.0191872	ENSMUSG00000003072/ENSMUSG00000004267/ENSMUSG00000004936/ENSMUSG00000006057/ENSMUSG00000006362/ENSMUSG00000011752/ENSMUSG00000016252/ENSMUSG00000022551/ENSMUSG00000023019/ENSMUSG00000025393/ENSMUSG00000025815/ENSMUSG00000028307/ENSMUSG00000030695/ENSMUSG00000032294/ENSMUSG00000033307/ENSMUSG00000034160/ENSMUSG00000035011/ENSMUSG00000037012/ENSMUSG00000049422/ENSMUSG00000050856/ENSMUSG00000061518	21
GO:0072503	cellular divalent inorganic cation homeostasis	59/1713	488/21092	0.00136362	0.0226093	0.0193649	ENSMUSG00000002015/ENSMUSG00000002985/ENSMUSG00000005299/ENSMUSG00000005716/ENSMUSG00000005802/ENSMUSG00000007097/ENSMUSG00000013275/ENSMUSG00000019828/ENSMUSG00000020866/ENSMUSG00000020886/ENSMUSG00000021194/ENSMUSG00000021756/ENSMUSG00000022564/ENSMUSG00000022892/ENSMUSG00000023010/ENSMUSG00000024107/ENSMUSG00000024245/ENSMUSG00000024251/ENSMUSG00000024270/ENSMUSG00000025318/ENSMUSG00000026576/…	59
GO:0060078	regulation of postsynaptic membrane potential	19/1713	111/21092	0.00147401	0.0243671	0.0208705	ENSMUSG00000000632/ENSMUSG00000003378/ENSMUSG00000010803/ENSMUSG00000017314/ENSMUSG00000020886/ENSMUSG00000022892/ENSMUSG00000026959/ENSMUSG00000027568/ENSMUSG00000027577/ENSMUSG00000028456/ENSMUSG00000030093/ENSMUSG00000030806/ENSMUSG00000031778/ENSMUSG00000042429/ENSMUSG00000045471/ENSMUSG00000051790/ENSMUSG00000066607/ENSMUSG00000070570/ENSMUSG00000071657	19
GO:0009145	purine nucleoside triphosphate biosynthetic process	21/1713	128/21092	0.00149075	0.0245709	0.0210451	ENSMUSG00000003072/ENSMUSG00000004267/ENSMUSG00000004936/ENSMUSG00000006057/ENSMUSG00000006362/ENSMUSG00000011752/ENSMUSG00000016252/ENSMUSG00000022551/ENSMUSG00000023019/ENSMUSG00000025393/ENSMUSG00000025815/ENSMUSG00000028307/ENSMUSG00000030695/ENSMUSG00000032294/ENSMUSG00000033307/ENSMUSG00000034160/ENSMUSG00000035011/ENSMUSG00000037012/ENSMUSG00000049422/ENSMUSG00000050856/ENSMUSG00000061518	21
GO:0035249	synaptic transmission, glutamatergic	18/1713	103/21092	0.00152355	0.0250077	0.0214191	ENSMUSG00000001985/ENSMUSG00000003378/ENSMUSG00000008153/ENSMUSG00000019146/ENSMUSG00000019828/ENSMUSG00000020723/ENSMUSG00000023192/ENSMUSG00000024873/ENSMUSG00000026959/ENSMUSG00000028456/ENSMUSG00000030500/ENSMUSG00000042429/ENSMUSG00000044288/ENSMUSG00000051790/ENSMUSG00000053395/ENSMUSG00000063239/ENSMUSG00000069806/ENSMUSG00000070570	18
GO:0045745	positive regulation of G protein-coupled receptor signaling pathway	9/1713	35/21092	0.00152622	0.0250077	0.0214191	ENSMUSG00000021194/ENSMUSG00000029361/ENSMUSG00000038845/ENSMUSG00000050148/ENSMUSG00000053024/ENSMUSG00000057177/ENSMUSG00000057530/ENSMUSG00000064330/ENSMUSG00000072875	9
GO:0097485	neuron projection guidance	32/1713	227/21092	0.00155604	0.0253689	0.0217285	ENSMUSG00000001227/ENSMUSG00000003934/ENSMUSG00000019194/ENSMUSG00000021451/ENSMUSG00000022048/ENSMUSG00000022382/ENSMUSG00000022892/ENSMUSG00000023175/ENSMUSG00000024621/ENSMUSG00000025020/ENSMUSG00000025876/ENSMUSG00000026764/ENSMUSG00000028039/ENSMUSG00000028661/ENSMUSG00000028664/ENSMUSG00000030077/ENSMUSG00000030084/ENSMUSG00000032012/ENSMUSG00000032336/ENSMUSG00000035277/ENSMUSG00000037843/…	32
GO:0006835	dicarboxylic acid transport	15/1713	79/21092	0.00156193	0.0253689	0.0217285	ENSMUSG00000005892/ENSMUSG00000019082/ENSMUSG00000022048/ENSMUSG00000023192/ENSMUSG00000024261/ENSMUSG00000024462/ENSMUSG00000027568/ENSMUSG00000027737/ENSMUSG00000032532/ENSMUSG00000033577/ENSMUSG00000035199/ENSMUSG00000036196/ENSMUSG00000039059/ENSMUSG00000042429/ENSMUSG00000070570	15
GO:0043279	response to alkaloid	15/1713	79/21092	0.00156193	0.0253689	0.0217285	ENSMUSG00000020723/ENSMUSG00000020886/ENSMUSG00000021680/ENSMUSG00000024524/ENSMUSG00000026959/ENSMUSG00000027950/ENSMUSG00000029361/ENSMUSG00000030528/ENSMUSG00000037049/ENSMUSG00000038976/ENSMUSG00000039358/ENSMUSG00000039542/ENSMUSG00000044288/ENSMUSG00000050541/ENSMUSG00000050989	15
GO:0042176	regulation of protein catabolic process	47/1713	371/21092	0.0015689	0.0254079	0.021762	ENSMUSG00000000149/ENSMUSG00000002015/ENSMUSG00000002985/ENSMUSG00000004937/ENSMUSG00000006362/ENSMUSG00000009293/ENSMUSG00000013858/ENSMUSG00000014668/ENSMUSG00000019505/ENSMUSG00000020135/ENSMUSG00000020484/ENSMUSG00000020601/ENSMUSG00000020634/ENSMUSG00000020642/ENSMUSG00000022037/ENSMUSG00000022257/ENSMUSG00000022710/ENSMUSG00000024425/ENSMUSG00000027447/ENSMUSG00000031328/ENSMUSG00000034160/…	47
GO:0010765	positive regulation of sodium ion transport	10/1713	42/21092	0.00160531	0.0256617	0.0219794	ENSMUSG00000019194/ENSMUSG00000026576/ENSMUSG00000027523/ENSMUSG00000028854/ENSMUSG00000029361/ENSMUSG00000041329/ENSMUSG00000045103/ENSMUSG00000045962/ENSMUSG00000049281/ENSMUSG00000055022	10
GO:0042220	response to cocaine	10/1713	42/21092	0.00160531	0.0256617	0.0219794	ENSMUSG00000020723/ENSMUSG00000020886/ENSMUSG00000021680/ENSMUSG00000027950/ENSMUSG00000029361/ENSMUSG00000037049/ENSMUSG00000039358/ENSMUSG00000039542/ENSMUSG00000044288/ENSMUSG00000050541	10
GO:0014051	gamma-aminobutyric acid secretion	6/1713	17/21092	0.0016076	0.0256617	0.0219794	ENSMUSG00000005892/ENSMUSG00000024462/ENSMUSG00000027568/ENSMUSG00000030310/ENSMUSG00000038486/ENSMUSG00000039059	6
GO:0018279	protein N-linked glycosylation via asparagine	6/1713	17/21092	0.0016076	0.0256617	0.0219794	ENSMUSG00000009293/ENSMUSG00000024807/ENSMUSG00000028757/ENSMUSG00000030062/ENSMUSG00000032437/ENSMUSG00000042104	6
GO:0072578	neurotransmitter-gated ion channel clustering	6/1713	17/21092	0.0016076	0.0256617	0.0219794	ENSMUSG00000002985/ENSMUSG00000020886/ENSMUSG00000021721/ENSMUSG00000027737/ENSMUSG00000028020/ENSMUSG00000042873	6
GO:1903829	positive regulation of cellular protein localization	40/1713	304/21092	0.00168512	0.0267163	0.0228826	ENSMUSG00000001507/ENSMUSG00000002015/ENSMUSG00000006373/ENSMUSG00000010047/ENSMUSG00000013921/ENSMUSG00000019146/ENSMUSG00000020484/ENSMUSG00000020894/ENSMUSG00000024985/ENSMUSG00000028664/ENSMUSG00000030536/ENSMUSG00000031328/ENSMUSG00000031451/ENSMUSG00000032328/ENSMUSG00000032773/ENSMUSG00000034160/ENSMUSG00000034525/ENSMUSG00000036968/ENSMUSG00000037487/ENSMUSG00000038503/ENSMUSG00000038976/…	40
GO:0098698	postsynaptic specialization assembly	8/1713	29/21092	0.00169838	0.0267163	0.0228826	ENSMUSG00000013236/ENSMUSG00000022421/ENSMUSG00000025582/ENSMUSG00000033768/ENSMUSG00000047085/ENSMUSG00000051790/ENSMUSG00000060780/ENSMUSG00000071862	8
GO:0007213	G protein-coupled acetylcholine receptor signaling pathway	5/1713	12/21092	0.00171203	0.0267163	0.0228826	ENSMUSG00000032773/ENSMUSG00000039059/ENSMUSG00000042671/ENSMUSG00000048895/ENSMUSG00000074939	5
GO:0010882	regulation of cardiac muscle contraction by calcium ion signaling	5/1713	12/21092	0.00171203	0.0267163	0.0228826	ENSMUSG00000026576/ENSMUSG00000028854/ENSMUSG00000029467/ENSMUSG00000032826/ENSMUSG00000045103	5
GO:0015816	glycine transport	5/1713	12/21092	0.00171203	0.0267163	0.0228826	ENSMUSG00000020261/ENSMUSG00000027894/ENSMUSG00000028542/ENSMUSG00000032519/ENSMUSG00000037771	5
GO:0098953	receptor diffusion trapping	5/1713	12/21092	0.00171203	0.0267163	0.0228826	ENSMUSG00000019146/ENSMUSG00000020723/ENSMUSG00000020886/ENSMUSG00000053395/ENSMUSG00000069806	5
GO:0098970	postsynaptic neurotransmitter receptor diffusion trapping	5/1713	12/21092	0.00171203	0.0267163	0.0228826	ENSMUSG00000019146/ENSMUSG00000020723/ENSMUSG00000020886/ENSMUSG00000053395/ENSMUSG00000069806	5
GO:0099628	neurotransmitter receptor diffusion trapping	5/1713	12/21092	0.00171203	0.0267163	0.0228826	ENSMUSG00000019146/ENSMUSG00000020723/ENSMUSG00000020886/ENSMUSG00000053395/ENSMUSG00000069806	5
GO:0043576	regulation of respiratory gaseous exchange	7/1713	23/21092	0.00176496	0.0274654	0.0235242	ENSMUSG00000007097/ENSMUSG00000026274/ENSMUSG00000026959/ENSMUSG00000027568/ENSMUSG00000038718/ENSMUSG00000042429/ENSMUSG00000051790	7
GO:0072347	response to anesthetic	12/1713	57/21092	0.00179835	0.0279069	0.0239024	ENSMUSG00000020723/ENSMUSG00000020886/ENSMUSG00000021680/ENSMUSG00000026959/ENSMUSG00000027950/ENSMUSG00000029361/ENSMUSG00000037049/ENSMUSG00000038976/ENSMUSG00000039358/ENSMUSG00000039542/ENSMUSG00000044288/ENSMUSG00000050541	12
GO:0009201	ribonucleoside triphosphate biosynthetic process	21/1713	130/21092	0.00181758	0.028127	0.0240909	ENSMUSG00000003072/ENSMUSG00000004267/ENSMUSG00000004936/ENSMUSG00000006057/ENSMUSG00000006362/ENSMUSG00000011752/ENSMUSG00000016252/ENSMUSG00000022551/ENSMUSG00000023019/ENSMUSG00000025393/ENSMUSG00000025815/ENSMUSG00000028307/ENSMUSG00000030695/ENSMUSG00000032294/ENSMUSG00000033307/ENSMUSG00000034160/ENSMUSG00000035011/ENSMUSG00000037012/ENSMUSG00000049422/ENSMUSG00000050856/ENSMUSG00000061518	21
GO:0051955	regulation of amino acid transport	11/1713	50/21092	0.00189914	0.0293078	0.0251022	ENSMUSG00000005892/ENSMUSG00000022048/ENSMUSG00000024261/ENSMUSG00000024462/ENSMUSG00000027568/ENSMUSG00000030310/ENSMUSG00000032532/ENSMUSG00000035199/ENSMUSG00000038486/ENSMUSG00000039059/ENSMUSG00000042429	11
GO:0010970	transport along microtubule	23/1713	148/21092	0.00191733	0.0293966	0.0251783	ENSMUSG00000004936/ENSMUSG00000014232/ENSMUSG00000014602/ENSMUSG00000015656/ENSMUSG00000018707/ENSMUSG00000019505/ENSMUSG00000020396/ENSMUSG00000022054/ENSMUSG00000022055/ENSMUSG00000022892/ENSMUSG00000024862/ENSMUSG00000024873/ENSMUSG00000026764/ENSMUSG00000031174/ENSMUSG00000031447/ENSMUSG00000031865/ENSMUSG00000032258/ENSMUSG00000032589/ENSMUSG00000033396/ENSMUSG00000036591/ENSMUSG00000039630/…	23
GO:0099111	microtubule-based transport	23/1713	148/21092	0.00191733	0.0293966	0.0251783	ENSMUSG00000004936/ENSMUSG00000014232/ENSMUSG00000014602/ENSMUSG00000015656/ENSMUSG00000018707/ENSMUSG00000019505/ENSMUSG00000020396/ENSMUSG00000022054/ENSMUSG00000022055/ENSMUSG00000022892/ENSMUSG00000024862/ENSMUSG00000024873/ENSMUSG00000026764/ENSMUSG00000031174/ENSMUSG00000031447/ENSMUSG00000031865/ENSMUSG00000032258/ENSMUSG00000032589/ENSMUSG00000033396/ENSMUSG00000036591/ENSMUSG00000039630/…	23
GO:0035082	axoneme assembly	13/1713	65/21092	0.00192956	0.0293966	0.0251783	ENSMUSG00000006435/ENSMUSG00000012609/ENSMUSG00000014232/ENSMUSG00000022262/ENSMUSG00000027676/ENSMUSG00000031285/ENSMUSG00000031755/ENSMUSG00000039765/ENSMUSG00000040040/ENSMUSG00000040220/ENSMUSG00000040586/ENSMUSG00000071550/ENSMUSG00000101337	13
GO:0055117	regulation of cardiac muscle contraction	13/1713	65/21092	0.00192956	0.0293966	0.0251783	ENSMUSG00000007097/ENSMUSG00000019997/ENSMUSG00000021194/ENSMUSG00000024065/ENSMUSG00000026576/ENSMUSG00000028854/ENSMUSG00000029467/ENSMUSG00000031328/ENSMUSG00000032826/ENSMUSG00000033161/ENSMUSG00000042429/ENSMUSG00000045103/ENSMUSG00000050541	13
GO:0001941	postsynaptic membrane organization	10/1713	43/21092	0.00194183	0.0293966	0.0251783	ENSMUSG00000002985/ENSMUSG00000020886/ENSMUSG00000021721/ENSMUSG00000027737/ENSMUSG00000028020/ENSMUSG00000028664/ENSMUSG00000033768/ENSMUSG00000038503/ENSMUSG00000042873/ENSMUSG00000051790	10
GO:0007212	dopamine receptor signaling pathway	10/1713	43/21092	0.00194183	0.0293966	0.0251783	ENSMUSG00000024524/ENSMUSG00000025468/ENSMUSG00000027523/ENSMUSG00000029126/ENSMUSG00000031328/ENSMUSG00000034781/ENSMUSG00000035397/ENSMUSG00000039358/ENSMUSG00000042671/ENSMUSG00000043004	10
GO:0030166	proteoglycan biosynthetic process	10/1713	43/21092	0.00194183	0.0293966	0.0251783	ENSMUSG00000021978/ENSMUSG00000024985/ENSMUSG00000025575/ENSMUSG00000027977/ENSMUSG00000032997/ENSMUSG00000034612/ENSMUSG00000036599/ENSMUSG00000037306/ENSMUSG00000045216/ENSMUSG00000071649	10
GO:0007422	peripheral nervous system development	14/1713	73/21092	0.00200115	0.0300713	0.0257561	ENSMUSG00000017167/ENSMUSG00000020396/ENSMUSG00000028416/ENSMUSG00000028782/ENSMUSG00000033006/ENSMUSG00000033953/ENSMUSG00000034220/ENSMUSG00000039233/ENSMUSG00000039952/ENSMUSG00000041415/ENSMUSG00000045103/ENSMUSG00000071176/ENSMUSG00000079487/ENSMUSG00000090125	14
GO:0021885	forebrain cell migration	14/1713	73/21092	0.00200115	0.0300713	0.0257561	ENSMUSG00000002602/ENSMUSG00000025020/ENSMUSG00000026425/ENSMUSG00000027298/ENSMUSG00000031285/ENSMUSG00000031565/ENSMUSG00000031785/ENSMUSG00000035277/ENSMUSG00000035596/ENSMUSG00000043557/ENSMUSG00000044117/ENSMUSG00000048895/ENSMUSG00000053024/ENSMUSG00000090071	14
GO:0008037	cell recognition	21/1713	131/21092	0.00200259	0.0300713	0.0257561	ENSMUSG00000003341/ENSMUSG00000003934/ENSMUSG00000022620/ENSMUSG00000022622/ENSMUSG00000022892/ENSMUSG00000023175/ENSMUSG00000023915/ENSMUSG00000028664/ENSMUSG00000030695/ENSMUSG00000032336/ENSMUSG00000034730/ENSMUSG00000037843/ENSMUSG00000037902/ENSMUSG00000039542/ENSMUSG00000042401/ENSMUSG00000044288/ENSMUSG00000045039/ENSMUSG00000048895/ENSMUSG00000050947/ENSMUSG00000052504/ENSMUSG00000053024	21
GO:0021782	glial cell development	17/1713	98/21092	0.00220503	0.0325153	0.0278495	ENSMUSG00000015452/ENSMUSG00000017167/ENSMUSG00000022037/ENSMUSG00000022892/ENSMUSG00000024985/ENSMUSG00000031425/ENSMUSG00000033006/ENSMUSG00000033953/ENSMUSG00000036634/ENSMUSG00000039952/ENSMUSG00000040249/ENSMUSG00000041415/ENSMUSG00000045103/ENSMUSG00000053024/ENSMUSG00000071176/ENSMUSG00000079487/ENSMUSG00000090125	17
GO:2001243	negative regulation of intrinsic apoptotic signaling pathway	17/1713	98/21092	0.00220503	0.0325153	0.0278495	ENSMUSG00000000787/ENSMUSG00000004936/ENSMUSG00000020484/ENSMUSG00000022037/ENSMUSG00000022564/ENSMUSG00000023010/ENSMUSG00000024807/ENSMUSG00000028756/ENSMUSG00000032115/ENSMUSG00000033307/ENSMUSG00000036199/ENSMUSG00000039474/ENSMUSG00000044337/ENSMUSG00000048967/ENSMUSG00000051675/ENSMUSG00000063856/ENSMUSG00000096472	17
GO:1903522	regulation of blood circulation	32/1713	232/21092	0.00221705	0.0325153	0.0278495	ENSMUSG00000004936/ENSMUSG00000007097/ENSMUSG00000015968/ENSMUSG00000019194/ENSMUSG00000019997/ENSMUSG00000020866/ENSMUSG00000021194/ENSMUSG00000024065/ENSMUSG00000024140/ENSMUSG00000025579/ENSMUSG00000026576/ENSMUSG00000027335/ENSMUSG00000028854/ENSMUSG00000029361/ENSMUSG00000029467/ENSMUSG00000031328/ENSMUSG00000031778/ENSMUSG00000032826/ENSMUSG00000032959/ENSMUSG00000033161/ENSMUSG00000034881/…	32
GO:0051056	regulation of small GTPase mediated signal transduction	34/1713	251/21092	0.00223284	0.0325153	0.0278495	ENSMUSG00000001507/ENSMUSG00000001995/ENSMUSG00000002985/ENSMUSG00000004936/ENSMUSG00000014599/ENSMUSG00000018008/ENSMUSG00000021215/ENSMUSG00000021895/ENSMUSG00000022436/ENSMUSG00000024998/ENSMUSG00000025132/ENSMUSG00000026923/ENSMUSG00000027581/ENSMUSG00000028664/ENSMUSG00000029778/ENSMUSG00000030220/ENSMUSG00000030685/ENSMUSG00000031785/ENSMUSG00000032413/ENSMUSG00000034160/ENSMUSG00000037110/…	34
GO:0051954	positive regulation of amine transport	11/1713	51/21092	0.00224672	0.0325153	0.0278495	ENSMUSG00000005892/ENSMUSG00000022048/ENSMUSG00000024261/ENSMUSG00000024462/ENSMUSG00000027568/ENSMUSG00000027577/ENSMUSG00000027950/ENSMUSG00000028756/ENSMUSG00000030310/ENSMUSG00000032532/ENSMUSG00000048142	11
GO:0016486	peptide hormone processing	6/1713	18/21092	0.00224706	0.0325153	0.0278495	ENSMUSG00000023236/ENSMUSG00000027419/ENSMUSG00000031007/ENSMUSG00000037852/ENSMUSG00000039278/ENSMUSG00000057530	6
GO:0018196	peptidyl-asparagine modification	6/1713	18/21092	0.00224706	0.0325153	0.0278495	ENSMUSG00000009293/ENSMUSG00000024807/ENSMUSG00000028757/ENSMUSG00000030062/ENSMUSG00000032437/ENSMUSG00000042104	6
GO:0022010	central nervous system myelination	6/1713	18/21092	0.00224706	0.0325153	0.0278495	ENSMUSG00000017167/ENSMUSG00000022037/ENSMUSG00000031425/ENSMUSG00000033006/ENSMUSG00000036634/ENSMUSG00000053024	6
GO:0032291	axon ensheathment in central nervous system	6/1713	18/21092	0.00224706	0.0325153	0.0278495	ENSMUSG00000017167/ENSMUSG00000022037/ENSMUSG00000031425/ENSMUSG00000033006/ENSMUSG00000036634/ENSMUSG00000053024	6
GO:0043555	regulation of translation in response to stress	6/1713	18/21092	0.00224706	0.0325153	0.0278495	ENSMUSG00000005102/ENSMUSG00000022136/ENSMUSG00000024079/ENSMUSG00000033272/ENSMUSG00000046062/ENSMUSG00000094936	6
GO:0090036	regulation of protein kinase C signaling	6/1713	18/21092	0.00224706	0.0325153	0.0278495	ENSMUSG00000000632/ENSMUSG00000030683/ENSMUSG00000038587/ENSMUSG00000040936/ENSMUSG00000058153/ENSMUSG00000068566	6
GO:0099150	regulation of postsynaptic specialization assembly	6/1713	18/21092	0.00224706	0.0325153	0.0278495	ENSMUSG00000013236/ENSMUSG00000022421/ENSMUSG00000025582/ENSMUSG00000047085/ENSMUSG00000060780/ENSMUSG00000071862	6
GO:0150052	regulation of postsynapse assembly	6/1713	18/21092	0.00224706	0.0325153	0.0278495	ENSMUSG00000013236/ENSMUSG00000022421/ENSMUSG00000025582/ENSMUSG00000047085/ENSMUSG00000060780/ENSMUSG00000071862	6
GO:1902236	negative regulation of endoplasmic reticulum stress-induced intrinsic apoptotic signaling pathway	6/1713	18/21092	0.00224706	0.0325153	0.0278495	ENSMUSG00000020484/ENSMUSG00000022564/ENSMUSG00000023010/ENSMUSG00000024807/ENSMUSG00000032115/ENSMUSG00000039474	6
GO:0010632	regulation of epithelial cell migration	31/1713	223/21092	0.00227675	0.0328595	0.0281442	ENSMUSG00000000753/ENSMUSG00000001507/ENSMUSG00000002985/ENSMUSG00000003814/ENSMUSG00000004698/ENSMUSG00000005413/ENSMUSG00000008140/ENSMUSG00000015452/ENSMUSG00000018293/ENSMUSG00000021190/ENSMUSG00000022436/ENSMUSG00000022475/ENSMUSG00000023886/ENSMUSG00000025393/ENSMUSG00000026457/ENSMUSG00000026923/ENSMUSG00000027351/ENSMUSG00000027805/ENSMUSG00000028434/ENSMUSG00000028517/ENSMUSG00000028649/…	31
GO:0050432	catecholamine secretion	14/1713	74/21092	0.00228722	0.0329254	0.0282007	ENSMUSG00000000171/ENSMUSG00000004961/ENSMUSG00000021194/ENSMUSG00000022587/ENSMUSG00000024261/ENSMUSG00000024462/ENSMUSG00000027220/ENSMUSG00000027577/ENSMUSG00000027950/ENSMUSG00000028756/ENSMUSG00000039059/ENSMUSG00000044288/ENSMUSG00000054423/ENSMUSG00000068923	14
GO:0071214	cellular response to abiotic stimulus	38/1713	290/21092	0.00233031	0.0333182	0.0285372	ENSMUSG00000000787/ENSMUSG00000001506/ENSMUSG00000002109/ENSMUSG00000005102/ENSMUSG00000007097/ENSMUSG00000009406/ENSMUSG00000010047/ENSMUSG00000019828/ENSMUSG00000021215/ENSMUSG00000023017/ENSMUSG00000023353/ENSMUSG00000024957/ENSMUSG00000025132/ENSMUSG00000028854/ENSMUSG00000029361/ENSMUSG00000029580/ENSMUSG00000030528/ENSMUSG00000031174/ENSMUSG00000031583/ENSMUSG00000032060/ENSMUSG00000032267/…	38
GO:0104004	cellular response to environmental stimulus	38/1713	290/21092	0.00233031	0.0333182	0.0285372	ENSMUSG00000000787/ENSMUSG00000001506/ENSMUSG00000002109/ENSMUSG00000005102/ENSMUSG00000007097/ENSMUSG00000009406/ENSMUSG00000010047/ENSMUSG00000019828/ENSMUSG00000021215/ENSMUSG00000023017/ENSMUSG00000023353/ENSMUSG00000024957/ENSMUSG00000025132/ENSMUSG00000028854/ENSMUSG00000029361/ENSMUSG00000029580/ENSMUSG00000030528/ENSMUSG00000031174/ENSMUSG00000031583/ENSMUSG00000032060/ENSMUSG00000032267/…	38
GO:0090150	establishment of protein localization to membrane	30/1713	214/21092	0.00233246	0.0333182	0.0285372	ENSMUSG00000004937/ENSMUSG00000009549/ENSMUSG00000019146/ENSMUSG00000020219/ENSMUSG00000020894/ENSMUSG00000022200/ENSMUSG00000022427/ENSMUSG00000027375/ENSMUSG00000027706/ENSMUSG00000027828/ENSMUSG00000028649/ENSMUSG00000029126/ENSMUSG00000030806/ENSMUSG00000031755/ENSMUSG00000033615/ENSMUSG00000034160/ENSMUSG00000034265/ENSMUSG00000035745/ENSMUSG00000036199/ENSMUSG00000037553/ENSMUSG00000038467/…	30
GO:0055074	calcium ion homeostasis	57/1713	480/21092	0.00244003	0.0347658	0.029777	ENSMUSG00000002015/ENSMUSG00000002985/ENSMUSG00000005299/ENSMUSG00000005716/ENSMUSG00000007097/ENSMUSG00000015452/ENSMUSG00000019828/ENSMUSG00000020866/ENSMUSG00000020886/ENSMUSG00000021194/ENSMUSG00000021756/ENSMUSG00000022564/ENSMUSG00000022892/ENSMUSG00000023010/ENSMUSG00000024107/ENSMUSG00000024245/ENSMUSG00000024251/ENSMUSG00000025318/ENSMUSG00000026576/ENSMUSG00000026959/ENSMUSG00000027523/…	57
GO:0071248	cellular response to metal ion	23/1713	151/21092	0.00249972	0.0355116	0.0304158	ENSMUSG00000003031/ENSMUSG00000004961/ENSMUSG00000005413/ENSMUSG00000013275/ENSMUSG00000020886/ENSMUSG00000021190/ENSMUSG00000021680/ENSMUSG00000024261/ENSMUSG00000025582/ENSMUSG00000026879/ENSMUSG00000027220/ENSMUSG00000030536/ENSMUSG00000031765/ENSMUSG00000036622/ENSMUSG00000038255/ENSMUSG00000045962/ENSMUSG00000047976/ENSMUSG00000052572/ENSMUSG00000052684/ENSMUSG00000057177/ENSMUSG00000060802/…	23
GO:0030705	cytoskeleton-dependent intracellular transport	24/1713	160/21092	0.0025115	0.0355116	0.0304158	ENSMUSG00000004936/ENSMUSG00000014232/ENSMUSG00000014602/ENSMUSG00000015656/ENSMUSG00000018707/ENSMUSG00000019505/ENSMUSG00000020396/ENSMUSG00000021182/ENSMUSG00000022054/ENSMUSG00000022055/ENSMUSG00000022892/ENSMUSG00000024862/ENSMUSG00000024873/ENSMUSG00000026764/ENSMUSG00000031174/ENSMUSG00000031447/ENSMUSG00000031865/ENSMUSG00000032258/ENSMUSG00000032589/ENSMUSG00000033396/ENSMUSG00000036591/…	24
GO:0045333	cellular respiration	24/1713	160/21092	0.0025115	0.0355116	0.0304158	ENSMUSG00000000171/ENSMUSG00000006362/ENSMUSG00000013593/ENSMUSG00000017778/ENSMUSG00000019082/ENSMUSG00000020153/ENSMUSG00000022354/ENSMUSG00000022477/ENSMUSG00000022551/ENSMUSG00000023019/ENSMUSG00000025651/ENSMUSG00000025815/ENSMUSG00000028756/ENSMUSG00000031818/ENSMUSG00000041697/ENSMUSG00000044894/ENSMUSG00000059534/ENSMUSG00000059734/ENSMUSG00000061518/ENSMUSG00000063694/ENSMUSG00000063882/…	24
GO:1901652	response to peptide	45/1713	360/21092	0.00252943	0.0356745	0.0305553	ENSMUSG00000000127/ENSMUSG00000004698/ENSMUSG00000015452/ENSMUSG00000020091/ENSMUSG00000020484/ENSMUSG00000020828/ENSMUSG00000020894/ENSMUSG00000021091/ENSMUSG00000021190/ENSMUSG00000021552/ENSMUSG00000021680/ENSMUSG00000022551/ENSMUSG00000022672/ENSMUSG00000022892/ENSMUSG00000023571/ENSMUSG00000024107/ENSMUSG00000024290/ENSMUSG00000026457/ENSMUSG00000026834/ENSMUSG00000026923/ENSMUSG00000027303/…	45
GO:0019226	transmission of nerve impulse	16/1713	91/21092	0.00254519	0.0357415	0.0306127	ENSMUSG00000017167/ENSMUSG00000019146/ENSMUSG00000019194/ENSMUSG00000020723/ENSMUSG00000020866/ENSMUSG00000027895/ENSMUSG00000030739/ENSMUSG00000036634/ENSMUSG00000039358/ENSMUSG00000045471/ENSMUSG00000047976/ENSMUSG00000049044/ENSMUSG00000053395/ENSMUSG00000069806/ENSMUSG00000074939/ENSMUSG00000075316	16
GO:0072594	establishment of protein localization to organelle	48/1713	390/21092	0.00254701	0.0357415	0.0306127	ENSMUSG00000002763/ENSMUSG00000004937/ENSMUSG00000009549/ENSMUSG00000010047/ENSMUSG00000015656/ENSMUSG00000018428/ENSMUSG00000019146/ENSMUSG00000020219/ENSMUSG00000020484/ENSMUSG00000020723/ENSMUSG00000021917/ENSMUSG00000022427/ENSMUSG00000023353/ENSMUSG00000024107/ENSMUSG00000024847/ENSMUSG00000027499/ENSMUSG00000027706/ENSMUSG00000027828/ENSMUSG00000028649/ENSMUSG00000028756/ENSMUSG00000029426/…	48
GO:0045732	positive regulation of protein catabolic process	29/1713	206/21092	0.00256368	0.0358851	0.0307357	ENSMUSG00000002015/ENSMUSG00000002985/ENSMUSG00000004937/ENSMUSG00000006362/ENSMUSG00000013858/ENSMUSG00000014668/ENSMUSG00000020135/ENSMUSG00000020484/ENSMUSG00000020601/ENSMUSG00000020642/ENSMUSG00000022037/ENSMUSG00000024425/ENSMUSG00000036199/ENSMUSG00000037706/ENSMUSG00000039615/ENSMUSG00000040249/ENSMUSG00000042807/ENSMUSG00000048967/ENSMUSG00000049313/ENSMUSG00000050148/ENSMUSG00000051675/…	29
GO:0006465	signal peptide processing	5/1713	13/21092	0.00259705	0.0361704	0.0309801	ENSMUSG00000021917/ENSMUSG00000022125/ENSMUSG00000029550/ENSMUSG00000048040/ENSMUSG00000048355	5
GO:0036376	sodium ion export across plasma membrane	5/1713	13/21092	0.00259705	0.0361704	0.0309801	ENSMUSG00000007097/ENSMUSG00000026576/ENSMUSG00000033161/ENSMUSG00000040907/ENSMUSG00000041329	5
GO:0001558	regulation of cell growth	53/1713	441/21092	0.00263521	0.0366104	0.0313569	ENSMUSG00000000532/ENSMUSG00000000787/ENSMUSG00000001227/ENSMUSG00000002985/ENSMUSG00000003031/ENSMUSG00000003534/ENSMUSG00000006205/ENSMUSG00000008153/ENSMUSG00000010047/ENSMUSG00000013236/ENSMUSG00000019997/ENSMUSG00000020484/ENSMUSG00000021451/ENSMUSG00000021978/ENSMUSG00000022048/ENSMUSG00000024074/ENSMUSG00000024261/ENSMUSG00000025020/ENSMUSG00000025314/ENSMUSG00000025375/ENSMUSG00000026185/…	53
GO:0045806	negative regulation of endocytosis	11/1713	52/21092	0.0026441	0.0366425	0.0313844	ENSMUSG00000020886/ENSMUSG00000021596/ENSMUSG00000029103/ENSMUSG00000037902/ENSMUSG00000040722/ENSMUSG00000042605/ENSMUSG00000050148/ENSMUSG00000052504/ENSMUSG00000060780/ENSMUSG00000068923/ENSMUSG00000071862	11
GO:0071875	adrenergic receptor signaling pathway	8/1713	31/21092	0.0026984	0.0373022	0.0319494	ENSMUSG00000021194/ENSMUSG00000027335/ENSMUSG00000027523/ENSMUSG00000029361/ENSMUSG00000045318/ENSMUSG00000050541/ENSMUSG00000057177/ENSMUSG00000066406	8
GO:0044070	regulation of anion transport	19/1713	117/21092	0.00275264	0.0379579	0.032511	ENSMUSG00000002985/ENSMUSG00000005892/ENSMUSG00000022048/ENSMUSG00000024261/ENSMUSG00000024462/ENSMUSG00000027568/ENSMUSG00000030310/ENSMUSG00000031565/ENSMUSG00000032532/ENSMUSG00000033307/ENSMUSG00000035199/ENSMUSG00000037012/ENSMUSG00000037014/ENSMUSG00000038486/ENSMUSG00000038894/ENSMUSG00000039059/ENSMUSG00000042406/ENSMUSG00000042429/ENSMUSG00000079037	19
GO:0010107	potassium ion import	10/1713	45/21092	0.00278496	0.0383087	0.0328115	ENSMUSG00000007097/ENSMUSG00000017740/ENSMUSG00000026576/ENSMUSG00000033161/ENSMUSG00000038026/ENSMUSG00000040907/ENSMUSG00000041329/ENSMUSG00000042529/ENSMUSG00000045962/ENSMUSG00000096146	10
GO:0086003	cardiac muscle cell contraction	12/1713	60/21092	0.00283846	0.0389484	0.0333594	ENSMUSG00000007097/ENSMUSG00000015968/ENSMUSG00000019194/ENSMUSG00000020866/ENSMUSG00000031328/ENSMUSG00000032826/ENSMUSG00000033161/ENSMUSG00000038319/ENSMUSG00000042429/ENSMUSG00000049281/ENSMUSG00000068457/ENSMUSG00000070304	12
GO:0050771	negative regulation of axonogenesis	13/1713	68/21092	0.0029371	0.040203	0.034434	ENSMUSG00000001227/ENSMUSG00000003934/ENSMUSG00000013236/ENSMUSG00000021451/ENSMUSG00000025020/ENSMUSG00000025375/ENSMUSG00000028664/ENSMUSG00000032011/ENSMUSG00000036264/ENSMUSG00000036634/ENSMUSG00000043811/ENSMUSG00000048895/ENSMUSG00000070509	13
GO:0021801	cerebral cortex radial glia guided migration	7/1713	25/21092	0.00299781	0.0408332	0.0349738	ENSMUSG00000026425/ENSMUSG00000031285/ENSMUSG00000031785/ENSMUSG00000035596/ENSMUSG00000044117/ENSMUSG00000048895/ENSMUSG00000090071	7
GO:0022030	telencephalon glial cell migration	7/1713	25/21092	0.00299781	0.0408332	0.0349738	ENSMUSG00000026425/ENSMUSG00000031285/ENSMUSG00000031785/ENSMUSG00000035596/ENSMUSG00000044117/ENSMUSG00000048895/ENSMUSG00000090071	7
GO:0006883	cellular sodium ion homeostasis	6/1713	19/21092	0.00306076	0.0411871	0.0352769	ENSMUSG00000007097/ENSMUSG00000026576/ENSMUSG00000028854/ENSMUSG00000033161/ENSMUSG00000040907/ENSMUSG00000041329	6
GO:0048172	regulation of short-term neuronal synaptic plasticity	6/1713	19/21092	0.00306076	0.0411871	0.0352769	ENSMUSG00000022415/ENSMUSG00000024261/ENSMUSG00000028456/ENSMUSG00000030376/ENSMUSG00000031144/ENSMUSG00000037217	6
GO:0048791	calcium ion-regulated exocytosis of neurotransmitter	6/1713	19/21092	0.00306076	0.0411871	0.0352769	ENSMUSG00000004961/ENSMUSG00000024261/ENSMUSG00000029467/ENSMUSG00000030806/ENSMUSG00000032890/ENSMUSG00000068923	6
GO:0070208	protein heterotrimerization	6/1713	19/21092	0.00306076	0.0411871	0.0352769	ENSMUSG00000001119/ENSMUSG00000001506/ENSMUSG00000029064/ENSMUSG00000029661/ENSMUSG00000034160/ENSMUSG00000034781	6
GO:1905874	regulation of postsynaptic density organization	6/1713	19/21092	0.00306076	0.0411871	0.0352769	ENSMUSG00000013236/ENSMUSG00000025582/ENSMUSG00000047085/ENSMUSG00000056201/ENSMUSG00000060780/ENSMUSG00000071862	6
GO:1900542	regulation of purine nucleotide metabolic process	16/1713	93/21092	0.00319267	0.0428587	0.0367086	ENSMUSG00000004936/ENSMUSG00000006362/ENSMUSG00000011752/ENSMUSG00000023019/ENSMUSG00000024248/ENSMUSG00000028756/ENSMUSG00000029361/ENSMUSG00000032330/ENSMUSG00000033307/ENSMUSG00000034160/ENSMUSG00000035011/ENSMUSG00000038214/ENSMUSG00000038967/ENSMUSG00000043702/ENSMUSG00000054428/ENSMUSG00000110195	16
GO:0006643	membrane lipid metabolic process	24/1713	163/21092	0.00321438	0.0430464	0.0368694	ENSMUSG00000004207/ENSMUSG00000006731/ENSMUSG00000007038/ENSMUSG00000017707/ENSMUSG00000017721/ENSMUSG00000019877/ENSMUSG00000019996/ENSMUSG00000021054/ENSMUSG00000021759/ENSMUSG00000022561/ENSMUSG00000032038/ENSMUSG00000032262/ENSMUSG00000033629/ENSMUSG00000033849/ENSMUSG00000037049/ENSMUSG00000038150/ENSMUSG00000040447/ENSMUSG00000041958/ENSMUSG00000047658/ENSMUSG00000056124/ENSMUSG00000056536/…	24
GO:0007156	homophilic cell adhesion via plasma membrane adhesion molecules	18/1713	110/21092	0.00322453	0.0430788	0.0368971	ENSMUSG00000005338/ENSMUSG00000008153/ENSMUSG00000023175/ENSMUSG00000030110/ENSMUSG00000031561/ENSMUSG00000032012/ENSMUSG00000032336/ENSMUSG00000033295/ENSMUSG00000036422/ENSMUSG00000037843/ENSMUSG00000039953/ENSMUSG00000041592/ENSMUSG00000050505/ENSMUSG00000050947/ENSMUSG00000051323/ENSMUSG00000051375/ENSMUSG00000055333/ENSMUSG00000068740	18
[truncated: 24 more rows]

## Sheet: Suppl. Dataset 7d
Suppl. Dataset 7d: Cellular Component_ Proestrus-Dioestrus comparison (egoCC_Pro-Die)
ID	Description	GeneRatio	BgRatio	pvalue	p.adjust	qvalue	geneID	Count
[truncated: 18 more rows]

## Sheet: Suppl. Dataset 7e
Suppl. Dataset 7e: Cellular Component_ Dioestrus-Male comparison (egoCC_Die-Male)
[truncated: 160 more rows]

## Sheet: Suppl. Dataset 7f
Suppl. Dataset 7f: Cellular Component_ Proestrus-Male comparison (egoCC_Pro-Male)
[truncated: 185 more rows]

[truncated: 3 more sheets: Suppl. Dataset 7g, Suppl. Dataset 7h, Suppl. Dataset 7i]
