# Supplementary material for: Chromatin organization in the female mouse brain fluctuates across the oestrous cycle
Source: Nat Commun. 2019 Jun 28;10:2851. doi: 10.1038/s41467-019-10704-0 (PMC6598989; doi:10.1038/s41467-019-10704-0)
Supplement: Supplementary file 11 — Supplementary Data 8 [file 41467_2019_10704_MOESM11_ESM.xlsx]

## Sheet: Suppl. Dataset 8a
Suppl. Dataset 8a: Proestrus-Dioestrus comparison (KEGG_ Pro-Die)
ID	Description	GeneRatio	BgRatio	pvalue	p.adjust	qvalue	geneID	Count
mmu04310	Wnt signaling pathway	11/105	240/10976	1.77164e-05	0.00265745	0.00227515	F8VPR5/Q6GQV9/Q8BGZ9/P27782/Q3TYB0/B1ASC1/Q9Z132/Q8C4U3/Q09XV5/P25322/Q790L7	11
mmu04340	Hedgehog signaling pathway	6/105	69/10976	4.88392e-05	0.00366294	0.00313599	D3Z763/Q6AZB0/A0A286YD87/Q01721/P25322/Q790L7	6
mmu05215	Prostate cancer	8/105	165/10976	0.000178181	0.00623789	0.00534051	F8VPR5/Q6GQV9/Q8BGZ9/P27782/Q3TYB0/P19091/P25322/Q790L7	8
mmu04725	Cholinergic synapse	8/105	171/10976	0.000227593	0.00623789	0.00534051	Q8BQV2/Q9JK45/Q0VBK4/Q8R4G9/Q3USV2/Q8R493/Q9ERZ4/B2RVA4	8
mmu04024	cAMP signaling pathway	11/105	322/10976	0.000248987	0.00623789	0.00534051	P41588/Q546Q8/P32648/A2A6S2/Q01098/F8VPR5/Q6GQV9/O70176/Q3UYH8/Q8BJT8/Q9ERZ4	11
mmu05216	Thyroid cancer	5/105	61/10976	0.000283095	0.00623789	0.00534051	Q8BGZ9/P27782/Q3TYB0/P25322/Q790L7	5
mmu04911	Insulin secretion	7/105	134/10976	0.000291102	0.00623789	0.00534051	O70176/Q3UYH8/Q8BJT8/Q9CZM9/Q3UXG3/Q08460/A0A286YD35	7
mmu04919	Thyroid hormone signaling pathway	8/105	186/10976	0.000401845	0.0075346	0.00645068	E7FJU2/P19785/O54890/F8VPR5/Q6GQV9/P63058/P25322/Q790L7	8
mmu04713	Circadian entrainment	7/105	150/10976	0.000575894	0.00959823	0.00821743	A2A6S2/Q01098/E9Q7P2/O70176/Q3UYH8/Q8BJT8/B2RVA4	7
mmu04924	Renin secretion	6/105	114/10976	0.000768283	0.0115242	0.00986637	O70176/Q3UYH8/Q8BJT8/Q3UXG3/Q08460/A0A286YD35	6
mmu05213	Endometrial cancer	5/105	97/10976	0.00233797	0.0318815	0.027295	Q8BGZ9/P27782/Q3TYB0/P25322/Q790L7	5
mmu04934	Cushing syndrome	8/105	256/10976	0.00311958	0.0373331	0.0319623	E9Q7P2/Q8BGZ9/P27782/Q3TYB0/A0A0A0MQ73/Q8CIT0/P25322/Q790L7	8
mmu02010	ABC transporters	4/105	64/10976	0.00323553	0.0373331	0.0319623	Q8K448/A4PBQ7/F8WGE3/Q8K442	4
mmu04640	Hematopoietic cell lineage	6/105	163/10976	0.00469783	0.048647	0.0416486	Q543Y2/Q543B6/Q64314/O54890/A2BI31/O55186	6
mmu05412	Arrhythmogenic right ventricular cardiomyopathy (ARVC)	5/105	115/10976	0.0048647	0.048647	0.0416486	O54890/Q9Z1L5/Q8BGZ9/P27782/Q3TYB0	5
mmu04330	Notch signaling pathway	4/105	74/10976	0.00544846	0.0496612	0.042517	F8VPR5/Q6GQV9/E9Q9V3/Q9WU42	4
mmu00512	Mucin type O-glycan biosynthesis	3/105	38/10976	0.00562827	0.0496612	0.042517	O08912/Q3UFE4/E9Q649	3

## Sheet: Suppl. Dataset 8b
Suppl. Dataset 8b: Dioestrus-Male comparison (KEGG_Die-Male)
ID	Description	GeneRatio	BgRatio	pvalue	p.adjust	qvalue	geneID	Count
mmu04141	Protein processing in endoplasmic reticulum	71/830	235/10976	2.12105e-25	5.76927e-23	4.57701e-23	Q61335/O08795/Q3U518/B2MWM9/P14211/Q99KV1/P39098/A0A0A0MQ69/Q3UJ07/Q60795/Q8VHE0/P08113/Q3UAD6/P35564/Q5SUC3/O35426/Q3TML0/Q922R8/Q5DTL8/Q9Z2G6/Q9CY50/Q9DBH5/Q4FK57/Q8R180/Q3UFV9/Q91YW3/Q99J56/A0A0R4J1R1/Q9DBY1/P09103/A0A0R4J0Z1/P08003/F6VAN0/P20029/P27773/Q9DBG6/Q8BU14/Q4FK79/Q9DCF9/O54734/P57759/Q5RKP4/Q8BMR3/Q91YQ5/P61620/A0A0R4J1Y1/Q9Z2B5/Q3TCI2/Q9R049/Q3TMN9/Q9JJK5/Q9JKR6/P46978/Q3U573/A0A0R…	71
mmu04142	Lysosome	58/830	194/10976	1.13456e-20	1.543e-18	1.22413e-18	P24638/Q3UZN1/Q61207/Q3UFE8/O35657/Q3UL64/P24668/Q3UKQ5/P18242/Q3UCD9/Q545I6/Q9WUU7/P16675/Q544R6/Q9D2D1/Q3TWN7/Q3UWN7/Q9R1Q9/Q3TXT5/Q3TY98/Q9Z1G4/E9QLR3/Q8BG66/A2RTI3/O89017/Q3UE99/P06797/Q543M3/P10605/B2RUP8/Q3UMW8/B2CZK6/Q91XQ6/Q07113/Q8C6V9/A3KML5/P63082/P29416/P70699/A2AJ26/O35114/Q8R0F3/Q6P5E6/Q3UM38/Q8BGZ6/P11438/Q3TA96/Q3TX84/Q3U889/Q91V37/Q08890/Q04519/Q3UDW8/Q9CX36/A0A0R4J138/P50429/Q6P…	58
mmu03010	Ribosome	54/830	189/10976	2.47651e-18	2.24537e-16	1.78135e-16	P47955/Q58E35/A2AM97/Q6ZWV3/P62852/Q58EA6/P62983/Q642L7/P62264/P62855/Q497N1/Q9CR57/P97351/Q564F3/P47911/Q3UCH0/P41105/Q5M9J8/P62702/Q545X8/P14206/P62274/A4FUS1/P14131/Q5CZY9/P35545/Q642K5/P35979/Q5BLK0/Q9CQR2/Q9CQM8/P25444/Q58EU3/P62717/P14115/Q52KP0/Q9JJI8/P62911/P62751/Q5M9M5/P47962/Q58EU6/P62889/Q497D7/Q58DZ3/Q5PR15/P61255/Q4FZH2/Q6ZWZ6/P62843/P62858/Q059I1/P62900/Q5M9K9	54
mmu00510	N-Glycan biosynthesis	22/830	65/10976	8.65493e-10	5.88535e-08	4.66911e-08	P39098/Q9WTS2/Q9DBG6/O54734/Q5RKP4/Q8BMR3/Q91YQ5/P46978/Q3U573/A0A0R4J0D3/Q3TDQ1/Q059T5/Q8R4G6/Q812F8/Q6NXK9/Q8BTV1/Q9DBE8/A0A077K846/Q3TZM9/Q8BHN3/Q8R2Y3/Q3UGP8	22
mmu05033	Nicotine addiction	20/830	61/10976	9.49751e-09	5.16664e-07	4.09892e-07	Q03391/P63137/P62812/Q3URD4/Q544F7/Q8BFU8/P22723/A2A6S2/Q01098/P35438/Q9ERK7/P22933/Q14AH9/A0A0R4J0A6/Q8BLE7/P63080/O35633/Q49S98/Q3TXX4/Q8JZR7	20
mmu04721	Synaptic vesicle cycle	25/830	112/10976	6.85792e-07	3.10892e-05	2.46644e-05	P43006/Q3UYK6/Q3TXT5/Q3TY98/Q9Z1G4/Q8BFU8/A3KML5/P63082/P51906/Q9Z1N9/P28571/P31648/Q6PCX2/A0A0R4J0A6/Q8BLE7/Q3U889/Q91V37/P63040/H6RXZ1/P46096/O35633/Q49S98/Q3TXX4/Q8JZR7/Q3TYJ1	25
mmu03060	Protein export	12/830	31/10976	1.1869e-06	4.61195e-05	3.65886e-05	Q8VHE0/Q9D958/P20029/Q8BU14/P61620/P47758/Q9CYN2/C0HK79/C0HK80/Q6ZWQ7/P60060/Q5SWJ8	12
mmu04020	Calcium signaling pathway	42/830	279/10976	1.23456e-05	0.00041975	0.000333006	Q03391/P51830/P97772/Q3V0U2/A2A6S2/Q01098/E9Q7P2/Q8K4S1/P35438/A2ANQ2/A2ACT4/O88319/Q497S1/Q63811/O55143/Q5DTI2/Q3UHH0/Q3UHJ3/Q9R0K7/Q8K596/P21729/Q8C048/Q9EQJ0/P12657/P30987/Q5FW61/P34971/A5CVE4/P83093/B2RQS5/Q8BLD9/Q14BR6/Q8BH10/P34968/Q8BZI5/Q9ERZ4/Q542R4/Q9ERZ3/A3KCG1/Q8BWG9/G3X9C6/Q61527	42
mmu04024	cAMP signaling pathway	46/830	322/10976	1.9286e-05	0.000582864	0.000462412	Q03391/P60041/Q545V6/P51830/P41588/Q546Q8/A2A6S2/Q01098/Q3UNY4/P97813/Q5SXG5/Q64264/Q9WV18/Q8K4S1/Q01147/Q547S9/P14094/Q3TV47/Q545P0/P35438/Q3UDC9/Q61165/O55143/Q5DTI2/Q6NXJ9/P70205/P57774/Q3UHH0/Q3UHJ3/Q9R0K7/Q8C048/P12657/Q8VDN2/P34971/B2RQS5/Q8BLD9/Q80T41/Q6PIC6/Q8R0E8/P14231/Q3UR55/Q60612/Q9ERZ4/P30875/A3KCG1/Q8BWG9	46
mmu04918	Thyroid hormone synthesis	22/830	112/10976	2.76492e-05	0.000752059	0.000596641	P51830/A0A0A0MQ69/Q3UJ07/P08113/Q3UAD6/P35564/Q5SUC3/A0A0R4J0Z1/P08003/Q01147/Q547S9/P14094/Q3TV47/Q545P0/P20029/Q8VDN2/Q6PIC6/Q8R0E8/P14231/Q3UR55/P07309/Q5M9K1	22
mmu00564	Glycerophospholipid metabolism	24/830	132/10976	4.59134e-05	0.00113531	0.000900694	Q9D517/O35405/Q3UNY4/P97813/Q5SXG5/Q61469/Q8BQV2/Q8K4X7/Q9Z1X2/Q6NVG1/Q80ZM8/Q9QZT4/Q8C0N2/P98191/Q8VDP6/Q8K2C8/A0A0R4J263/O35083/Q8CHK3/Q8BGS7/Q50L42/Q99L43/Q0VBU9/Q80TA1	24
mmu02010	ABC transporters	15/830	64/10976	6.35595e-05	0.00144068	0.00114296	Q8K448/Q0VDW9/Q64343/Q6AXE3/Q8R420/P36371/Q792S7/A2AJ26/Q61102/A4PBQ7/F8WGE3/Q8K442/P21440/A0A0R4J0U5/Q61285	15
mmu04612	Antigen processing and presentation	23/830	128/10976	7.93855e-05	0.00166099	0.00131773	B2MWM9/P14211/P35564/Q5SUC3/A2RTI3/O89017/Q3UE99/P06797/Q543M3/P10605/Q8C6N4/Q9D679/Q3U9A3/Q9R233/P36371/Q792S7/Q01147/Q547S9/P20029/P27773/P01887/P01899/Q792Z7	23
mmu04350	TGF-beta signaling pathway	25/830	146/10976	8.95338e-05	0.00173951	0.00138003	Q3TZF1/Q61271/Q64729/Q4FJL1/Q3TRQ9/Q91YU7/P36895/Q53Z43/Q8K348/P37172/Q7TQG5/Q543C0/Q62312/Q8BQS9/Q04999/Q3TWH5/Q8CDZ9/P27090/Q61477/Q04998/Q3UY39/O35607/Q3UER5/Q3UG09/Q3UU71	25
mmu04216	Ferroptosis	14/830	60/10976	0.000116727	0.00211666	0.00167924	P14901/Q3U5U6/P10852/Q5ICG4/Q91WC3/P09528/Q3UC67/Q8JZR0/P48026/Q542C8/Q9WTR6/Q9CZW4/P04925/Q4FJQ7	14
mmu04978	Mineral absorption	14/830	64/10976	0.000242568	0.00412366	0.00327148	P14901/Q3U5U6/B2RX33/Q8BWB6/P09528/P14094/Q3TV47/Q545P0/Q8VDN2/Q64430/Q6PIC6/Q8R0E8/P14231/Q3UR55	14
mmu05414	Dilated cardiomyopathy (DCM)	24/830	147/10976	0.000260765	0.00417224	0.00331002	Q62470/P51830/O88602/Q3ZB20/P05017/Q4VJC0/A2A864/Q3TRQ9/Q91YU7/Q0VBD0/P43406/O55143/Q5DTI2/A0A0B4J1F0/Q7TQC3/Q8CE84/P34971/Q3TWH5/Q8CDZ9/P27090/Q544G5/Q62165/B9EJ14/P62956	24
mmu04723	Retrograde endocannabinoid signaling	31/830	212/10976	0.000283071	0.00427751	0.00339354	P51830/P63137/P62812/Q3URD4/Q544F7/O35683/Q545K0/P97772/Q3V0U2/Q8BFU8/P22723/Q9CQJ8/Q8R2Y0/P22933/Q14AH9/A0A0R4J0A6/Q8BLE7/Q05769/P63080/Q9CQ91/A4FU75/Q6WQJ1/O35633/Q49S98/P47746/P03893/Q9MD59/P03921/Q9MD82/Q3TXX4/Q8JZR7	31
mmu04727	GABAergic synapse	21/830	124/10976	0.00037347	0.0052647	0.00417672	P51830/P63137/P62812/Q3URD4/Q544F7/A0A076FSX1/Q91V14/P22723/Q8CFE6/Q8K2P7/Q9WV18/P48320/Q548L4/P22933/Q14AH9/P31648/Q6PCX2/P63080/O35633/Q49S98/Q80T41	21
mmu04724	Glutamatergic synapse	26/830	169/10976	0.00038711	0.0052647	0.00417672	Q03391/P43006/Q3UYK6/P51830/P97772/Q3V0U2/Q8BFU8/A2A6S2/Q01098/Q3UNY4/P97813/Q5SXG5/Q8CFE6/Q8K2P7/Q14BI2/P51906/P35438/Q497S1/Q63811/A0A0R4J0A6/Q8BLE7/Q50L42/A0A140T8R6/Q68EF4/Q3TXX4/Q8JZR7	26
mmu00515	Mannose type O-glycan biosynthesis	9/830	32/10976	0.000443631	0.00574608	0.00455862	A2RSS2/Q6PGK7/P97325/Q9CZ48/Q3TUA9/Q8BWP8/Q8CG64/O88819/Q14AE3	9
mmu04512	ECM-receptor interaction	21/830	126/10976	0.000466428	0.00576675	0.00457501	Q62470/Q8BYI9/O35988/Q3U5S6/A2A864/Q03350/Q0VBD0/G5E874/P43406/Q01149/Q3TX57/A0A0B4J1F0/Q7TQC3/Q8CE84/Q9JIS5/Q544G5/Q62165/Q91V88/Q69ZS6/Q8BG39/Q61735	21
mmu00600	Sphingolipid metabolism	13/830	61/10976	0.000524445	0.00620213	0.00492042	O35657/Q3UL64/Q3UDY2/Q9JI99/Q61469/O88693/Q3UM38/Q8BGZ6/Q810K3/Q04519/O09005/Q3UUA9/Q9WVK5	13
mmu00532	Glycosaminoglycan biosynthesis - chondroitin sulfate / dermatan sulfate	8/830	27/10976	0.000627489	0.00686395	0.00544547	Q8R087/Q3TAW1/Q6IQX7/B9EHC3/Q9JME2/Q99LL3/Q91Z92/P58158	8
mmu04260	Cardiac muscle contraction	20/830	120/10976	0.000630877	0.00686395	0.00544547	P17665/O88602/Q3ZB20/P14094/Q3TV47/Q545P0/Q3UDC9/Q61165/O55143/Q5DTI2/P48771/Q8VDN2/Q6PIC6/Q8R0E8/P14231/Q3UR55/P00397/Q9MD68/B9EJ14/P62956	20
mmu00601	Glycosphingolipid biosynthesis - lacto and neolacto series	10/830	41/10976	0.000749971	0.00784585	0.00622445	Q9JJ04/P97325/Q9CZ48/O54905/O54904/Q505A3/Q920V1/O88819/Q14AE3/Q9JI67	10
mmu00533	Glycosaminoglycan biosynthesis - keratan sulfate	7/830	22/10976	0.00085751	0.00836094	0.0066331	Q9WTS2/Q9JJ04/Q3UY35/Q9EQC0/P97325/Q9CZ48/Q80WV3	7
mmu01212	Fatty acid metabolism	14/830	72/10976	0.000860685	0.00836094	0.0066331	Q920L1/Q5ICG4/Q91WC3/Q9Z0R9/Q3UC67/Q8JZR0/P13011/O70503/Q0VGQ1/Q9CY27/Q9EQC4/Q9CZW4/Q8K2C9/Q9D3B1	14
mmu05410	Hypertrophic cardiomyopathy (HCM)	22/830	146/10976	0.0013949	0.0119121	0.00945038	Q62470/O88602/Q3ZB20/P05017/Q4VJC0/A2A864/Q3TRQ9/Q91YU7/Q0VBD0/P43406/O55143/Q5DTI2/A0A0B4J1F0/Q7TQC3/Q8CE84/Q3TWH5/Q8CDZ9/P27090/Q544G5/Q62165/B9EJ14/P62956	22
mmu04970	Salivary secretion	20/830	128/10976	0.00144378	0.0119121	0.00945038	P51830/P14094/Q3TV47/Q545P0/A2ANQ2/P21460/Q3UDC9/Q61165/Q3UHH0/Q3UHJ3/Q9R0K7/Q8C048/Q8VDN2/P34971/Q6PIC6/Q8R0E8/P14231/Q3UR55/Q542R4/Q9ERZ3	20
mmu04974	Protein digestion and absorption	20/830	128/10976	0.00144378	0.0119121	0.00945038	P10852/Q5F227/Q8K4D3/Q8CFE6/P51906/P14094/Q3TV47/Q545P0/Q01149/Q3TX57/Q8K596/Q8VDN2/P28843/Q3TR43/Q6PIC6/Q8R0E8/P14231/Q3UR55/E9Q7P1/P86046	20
mmu00603	Glycosphingolipid biosynthesis - globo and isoglobo series	7/830	24/10976	0.00152302	0.0119121	0.00945038	P29416/Q3UM38/Q8BGZ6/Q920V1/O88819/Q14AE3/Q9JI67	7
mmu00604	Glycosphingolipid biosynthesis - ganglio series	7/830	24/10976	0.00152302	0.0119121	0.00945038	Q3UN35/Q09200/P29416/P70126/Q3TRR3/Q99J27/O88829	7
mmu04514	Cell adhesion molecules (CAMs)	31/830	234/10976	0.00153018	0.0119121	0.00945038	Q53WR6/Q61543/Q99N28/Q543Y2/Q543B6/Q64314/O35988/Q3U5S6/O54991/Q6QRP1/Q810U4/B2RS24/Q61146/P43407/Q9JLB9/Q0VBD0/P43406/Q9JKF6/Q7TQG5/P28828/Q68FM4/E9PUM9/Q3ZB60/P20917/P0C192/Q69ZK9/Q6PHN2/Q61330/P12960/P01899/Q792Z7	31
mmu05030	Cocaine addiction	13/830	68/10976	0.00153281	0.0119121	0.00945038	P24529/Q03391/A0A0A0MQ69/Q3UJ07/A2A6S2/Q01098/Q14BI2/Q01147/Q547S9/Q6IR34/P35438/O35852/Q3UZW2	13
mmu00531	Glycosaminoglycan degradation	8/830	31/10976	0.00170146	0.0124134	0.00984807	O35632/Q3UZE4/P29416/Q08890/Q3UDW8/Q9CX36/A0A0R4J138/P50429	8
mmu04964	Proximal tubule bicarbonate reclamation	8/830	31/10976	0.00170146	0.0124134	0.00984807	P14094/Q3TV47/Q545P0/Q8VDN2/Q6PIC6/Q8R0E8/P14231/Q3UR55	8
mmu04261	Adrenergic signaling in cardiomyocytes	30/830	226/10976	0.00175262	0.0124134	0.00984807	P51830/A0A0A0MQ69/Q3UJ07/O88602/Q3ZB20/P97952/Q01147/Q547S9/P14094/Q3TV47/Q545P0/A2ANQ2/Q3UDC9/Q61165/O55143/Q5DTI2/Q3UHH0/Q3UHJ3/Q9R0K7/Q8C048/Q8VDN2/P34971/Q6PIC6/Q8R0E8/P14231/Q3UR55/Q1MXF9/Q7M729/B9EJ14/P62956	30
mmu04960	Aldosterone-regulated sodium reabsorption	12/830	61/10976	0.00177986	0.0124134	0.00984807	P05017/Q4VJC0/P14094/Q3TV47/Q545P0/Q3USG4/Q61180/Q8VDN2/Q6PIC6/Q8R0E8/P14231/Q3UR55	12
mmu04145	Phagosome	32/830	249/10976	0.00213055	0.0143925	0.0114182	B2MWM9/P14211/P24668/Q3UKQ5/Q3TWN7/Q3UWN7/Q9R1Q9/Q3TXT5/Q3TY98/Q9Z1G4/P35564/Q5SUC3/P06797/Q543M3/Q03350/A3KML5/P63082/P36371/Q792S7/P43406/P61620/P11438/Q3TA96/Q3TX84/Q3U889/Q91V37/Q8CG16/Q9CTX0/P01899/Q792Z7/P60060/Q5SWJ8	32
mmu04971	Gastric acid secretion	18/830	114/10976	0.00216945	0.0143925	0.0114182	P60041/Q545V6/P51830/P14094/Q3TV47/Q545P0/Q3UDC9/Q61165/Q8VDN2/A0A0R4J1J2/Q9D808/Q6PIC6/Q8R0E8/P14231/Q3UR55/Q542R4/Q9ERZ3/P30875	18
mmu01040	Biosynthesis of unsaturated fatty acids	9/830	41/10976	0.00299776	0.0194141	0.015402	Q920L1/Q9Z0R9/P13011/O70503/Q0VGQ1/Q9CY27/Q9EQC4/Q8K2C9/Q9D3B1	9
mmu00565	Ether lipid metabolism	12/830	65/10976	0.00311569	0.0197085	0.0156356	O35405/Q3UNY4/P97813/Q5SXG5/Q61469/Q9R1E6/Q6NVG1/Q9QZT4/Q8BGS7/Q50L42/Q9CRY7/Q80TA1	12
mmu04925	Aldosterone synthesis and secretion	22/830	157/10976	0.00353932	0.0218794	0.0173579	P51830/A0A0A0MQ69/Q3UJ07/E9Q7P2/Q01147/Q547S9/P14094/Q3TV47/Q545P0/Q3UHH0/Q3UHJ3/Q9R0K7/Q8C048/Q8VDN2/A4FU75/Q6WQJ1/Q6PIC6/Q8R0E8/P14231/Q3UR55/A3KCG1/Q8BWG9	22
mmu05010	Alzheimer disease	30/830	238/10976	0.00385566	0.0233053	0.0184891	Q03391/O35683/Q545K0/P17665/A2A6S2/Q01098/Q9CQJ8/P12023/Q3TWF3/Q6GR78/Q9ES97/F6VAN0/P35438/Q497S1/Q63811/O55143/Q5DTI2/A0A0R4J1Y1/Q9Z2B5/P56818/Q8C4F4/P48771/Q9CQ91/A0A0R4J0I9/Q3U454/Q91ZX7/O35598/Q6NZC0/P00397/Q9MD68	30
mmu00534	Glycosaminoglycan biosynthesis - heparan sulfate / heparin	8/830	36/10976	0.00466296	0.0275723	0.0218743	Q8R087/Q3TAW1/P70428/Q3UDB5/Q8C089/Q9ES89/Q91Z92/P58158	8
mmu04911	Insulin secretion	19/830	134/10976	0.00567287	0.0328302	0.0260456	P51830/A0A0A0MQ69/Q3UJ07/Q01147/Q547S9/P14094/Q3TV47/Q545P0/P17809/Q6NXJ9/P70205/Q8VDN2/Q6PIC6/Q8R0E8/P14231/Q3UR55/Q542R4/Q9ERZ3/Q61743	19
mmu05144	Malaria	13/830	81/10976	0.00740481	0.0419606	0.0332892	Q3TRQ9/Q91YU7/P43407/Q03350/P35762/A0A0R4J0J4/Q9QUI6/Q3TWH5/Q8CDZ9/P27090/A0A0R4J0I9/Q3U454/Q91ZX7	13
mmu00190	Oxidative phosphorylation	23/830	179/10976	0.00844854	0.046898	0.0372062	O35683/Q545K0/P17665/Q3TWN7/Q3UWN7/Q9R1Q9/Q3TXT5/Q3TY98/Q9Z1G4/Q9CQJ8/A3KML5/P63082/P48771/Q3U889/Q91V37/Q9CQ91/Q06185/P03893/Q9MD59/P00397/Q9MD68/P03921/Q9MD82	23
mmu00061	Fatty acid biosynthesis	5/830	18/10976	0.0091244	0.0496367	0.039379	Q5ICG4/Q91WC3/Q3UC67/Q8JZR0/Q9CZW4	5

## Sheet: Suppl. Dataset 8c
Suppl. Dataset 8c: Proestrus-Male comparison (KEGG_Pro-Male)
ID	Description	GeneRatio	BgRatio	pvalue	p.adjust	qvalue	geneID	Count
mmu00190	Oxidative phosphorylation	60/1082	179/10976	2.20594e-18	6.61783e-16	5.41037e-16	Q9CXV1/Q4FK74/Q9D3D9/Q9D1K2/Q9CR84/Q91WD5/P56382/Q545F5/O35683/Q545K0/P17665/Q3TWN7/Q3UWN7/Q9R1Q9/Q3TXT5/Q3TY98/Q9Z1G4/Q9DC70/Q9CPX8/P57746/Q3U861/Q9CQJ8/Q9D0M3/A3KML5/P63082/Q3UDK5/Q61387/Q9WTT4/Q54A87/P56480/Q9CZ13/Q62425/A2RSV8/P19783/P48771/Q3U889/Q91V37/Q9CR61/Q9CQ91/Q64445/Q9ERS2/P56391/Q91XE7/P43024/Q9DCW5/Q9CQ69/Q06185/Q5NCJ9/Q8R1I1/Q3UY05/Q5M9P5/Q8K3J1/Q9D881/P99028/P03893/Q9MD59/P00397/…	60
mmu03010	Ribosome	60/1082	189/10976	4.26463e-17	6.39694e-15	5.22978e-15	P47963/Q5RKP3/P62918/Q6ZWN5/P47955/Q58E35/P62983/Q642L7/P62855/Q497N1/P99027/Q9CR57/P97351/Q564F3/P62754/Q5BLK1/P47911/Q3UCH0/P41105/Q5M9J8/P62702/Q545X8/Q564E8/Q9D8E6/P14206/P62274/A4FUS1/P14131/Q5CZY9/P35545/Q642K5/P35979/Q5BLK0/Q9CQR2/Q9CQM8/P14148/Q5M9N8/P25444/Q58EU3/P62717/P62242/Q497E9/P47915/Q5M8M8/P62267/Q9CQL6/P47962/Q58EU6/P35980/Q58EW0/Q642K1/P61255/Q4FZH2/P62843/P14869/Q5M8R8/P62858/…	60
mmu04141	Protein processing in endoplasmic reticulum	67/1082	235/10976	2.96572e-16	2.96572e-14	2.42461e-14	Q61335/O08795/Q3U518/B2MWM9/P14211/Q99KV1/Q9QZ05/A2AUM0/P60605/Q3U431/A0A0A0MQ69/Q3UJ07/P63017/P08113/Q3UAD6/P35564/Q5SUC3/O35426/Q3TML0/Q922R8/Q5DTL8/Q9Z2G6/Q9DBH5/Q3UFV9/Q91YW3/Q99J56/Q03963/A0A0R4J1R1/Q9DBY1/P09103/A0A0R4J0Z1/P08003/P20029/P27773/Q9DBG6/Q8BU14/Q4FK79/Q9DCF9/Q60739/Q9CUY1/A0A1L1SRT0/O54734/P57759/Q80UM7/Q5RKP4/Q8BMR3/Q91YQ5/Q3TCI2/Q9R049/P23927/Q52L78/Q9JKR6/A0A0R4J0D3/Q3TDQ1/Q…	67
mmu05010	Alzheimer disease	65/1082	238/10976	8.2903e-15	6.21772e-13	5.08326e-13	Q9CXV1/P08226/Q3TXU4/Q4FK74/Q9D3D9/Q9CR84/Q91WD5/Q99246/P56382/Q545F5/O35683/Q545K0/P17665/P0DP26/P0DP27/P0DP28/Q9DC70/Q9CPX8/Q9CQJ8/Q9D0M3/P12023/Q3TWF3/Q6GR78/Q3UDK5/Q61387/P56480/Q9CZ13/P35438/Q9Z0J4/O55143/Q5DTI2/Q62425/A2RSV8/P19783/Q3UK27/Q8VBW6/P56818/Q8C4F4/P48771/Q9CR61/Q63810/Q9CQ91/Q64445/Q9ERS2/P56391/A0A0R4J0I9/Q3U454/Q91ZX7/P43024/Q9DCW5/Q9CQ69/P61809/Q542T9/A0A140LJK7/Q5NCJ9/Q8R1I1…	65
mmu05012	Parkinson disease	54/1082	188/10976	1.74765e-13	1.04859e-11	8.57268e-12	Q9CXV1/Q4FK74/Q9D3D9/Q9CR84/P60605/Q3U431/Q91WD5/P56382/Q545F5/O35683/Q545K0/P17665/P0CG49/Q78XY9/Q9DC70/Q9CPX8/Q60932/Q9CQJ8/Q9D0M3/Q3UDK5/Q61387/Q3TY78/Q8CGK7/P56480/Q9CZ13/Q99MQ3/Q62425/P48962/A2RSV8/P19783/P48771/Q9CR61/Q9CQ91/Q64445/Q9ERS2/P56391/P43024/Q9DCW5/Q9CQ69/Q5NCJ9/Q8R1I1/Q3UY05/Q5M9P5/Q8K3J1/Q9D881/P62897/Q56A15/P99028/P03893/Q9MD59/P00397/Q9MD68/P03921/Q9MD82	54
mmu04260	Cardiac muscle contraction	41/1082	120/10976	2.77992e-13	1.38996e-11	1.13635e-11	Q3UHK5/Q6PIE5/Q99246/P17665/O88602/Q3ZB20/Q9CPX8/A2AAU2/Q9JJV4/Q9D0M3/Q3UDK5/Q61387/Q9CZ13/P14094/Q3TV47/Q545P0/Q3UDC9/Q61165/O55143/Q5DTI2/A2RSV8/P19783/P48771/Q8VDN2/Q64445/P56391/Q6PIC6/Q8R0E8/P14231/Q3UR55/P43024/Q9DCW5/Q9CQ69/Q5NCJ9/Q8R1I1/Q9D881/P99028/P00397/Q9MD68/B9EJ14/P62956	41
mmu04721	Synaptic vesicle cycle	35/1082	112/10976	2.62266e-10	1.124e-08	9.18918e-09	Q9D1K2/P62743/Q3UJ76/Q3TXT5/Q3TY98/Q9Z1G4/P63044/Q8CHR4/P57746/Q3U861/A3KML5/P63082/Q9WTT4/Q54A87/P84086/P39053/Q9Z1N9/Q6PFA2/P28571/Q3TJ55/Q80W45/P31648/Q6PCX2/A0A0R4J0A6/Q8BLE7/P61264/Q3U889/Q91V37/P63040/O35633/Q49S98/Q91XE7/P17426/Q3TXX4/Q8JZR7	35
mmu04142	Lysosome	47/1082	194/10976	3.59252e-09	1.3472e-07	1.10139e-07	Q80V94/P24638/Q3UZN1/Q61207/Q3UFE8/O35657/Q3UL64/P24668/Q3UKQ5/P18242/Q3UCD9/Q3TWN7/Q3UWN7/Q9R1Q9/Q3TXT5/Q3TY98/Q9Z1G4/E9QLR3/Q8BG66/A2RTI3/O89017/Q3UE99/P06797/Q543M3/P10605/B2RUP8/Q3UMW8/B2CZK6/Q91XQ6/P50428/A3KML5/P63082/P70699/A2AJ26/Q6PFA2/O35114/Q6P5E6/P11438/Q3TA96/Q3TX84/Q3U889/Q91V37/Q08890/Q04519/A0A0R4J138/P50429/Q6PHU5	47
mmu05016	Huntington disease	57/1082	263/10976	6.80884e-09	2.26961e-07	1.85551e-07	Q9CXV1/Q4FK74/Q9D3D9/Q3V214/Q80UW8/Q9CR84/P62743/Q3UJ76/Q91WD5/P56382/Q545F5/O35683/Q545K0/P17665/Q9DC70/Q9CPX8/Q60932/Q62108/Q8VHE6/Q9CQJ8/Q9D0M3/Q3UDK5/Q61387/P56480/Q9CZ13/P35438/Q6PFA2/Q62425/P48962/A2RSV8/P19783/O08788/Q3TRF1/P48771/Q9CR61/Q9CQ91/Q64445/Q9ERS2/P56391/P43024/Q9DCW5/Q9CQ69/B1AR51/Q5NCJ9/Q8R1I1/Q3UY05/Q5M9P5/Q8K3J1/P17426/Q9D881/P62897/Q56A15/P11352/P99028/P00397/Q9MD68/A0A087W…	57
mmu04714	Thermogenesis	61/1082	321/10976	3.22006e-07	9.66018e-06	7.89762e-06	Q9CXV1/Q4FK74/Q9D3D9/Q9CR84/Q91WD5/P56382/Q545F5/O35683/Q545K0/P17665/Q9DC70/Q9CPX8/Q80TY9/Q8VHH7/P58269/Q9CQJ8/Q9D0M3/Q3UDK5/Q61387/P56480/Q9CZ13/P63094/P62754/Q5BLK1/B2RRX1/P60710/Q62425/P18654/P16092/Q8CBY7/A2RSV8/P19783/P48771/Q9CR61/Q9CQ91/Q64445/Q9ERS2/P56391/P43024/Q9DCW5/P47746/Q9CQ69/Q06185/Q5NCJ9/Q8R1I1/Q3UY05/Q5M9P5/Q8K3J1/Q3U1Q4/Q3U5I5/Q60631/Q9D881/Q4KL81/P63260/P99028/P03893/Q9MD59/…	61
mmu04932	Non-alcoholic fatty liver disease (NAFLD)	45/1082	219/10976	1.29089e-06	3.52061e-05	2.87825e-05	Q9CXV1/Q91WD5/O35683/Q545K0/P17665/Q9DC70/Q9CPX8/O35426/Q9CQJ8/Q9D0M3/Q3UDK5/Q61387/Q9CZ13/Q3UPA4/Q53YY4/Q91VH1/Q62425/A2RSV8/P19783/P48771/Q9CR61/Q9CQ91/Q64445/Q9ERS2/P56391/P81122/P43024/Q9DCW5/Q06507/Q8CF69/Q9CQ69/P05627/Q52L79/Q2NL51/Q5NCJ9/Q8R1I1/Q3UY05/Q5M9P5/Q8K3J1/Q9D881/P62897/Q56A15/P99028/P00397/Q9MD68	45
mmu00510	N-Glycan biosynthesis	20/1082	65/10976	2.36404e-06	5.9101e-05	4.83177e-05	Q9DBG6/O54734/Q80UM7/Q5RKP4/Q8BMR3/Q91YQ5/A0A0R4J0D3/Q3TDQ1/Q8VDB2/Q059T5/Q8R4G6/Q812F8/Q6NXK9/Q921Q3/Q9DBE8/Q5RKT9/A0A077K846/Q3TZM9/Q8R2Y3/O70152	20
mmu04024	cAMP signaling pathway	58/1082	322/10976	3.75771e-06	8.67164e-05	7.08944e-05	Q0VGS8/Q3UY17/Q9Z2W9/P60041/Q545V6/P31938/Q3TMJ8/Q3UHK5/Q6PIE5/Q99246/P0DP26/P0DP27/P0DP28/Q80TY9/Q8VHH7/Q3UNY4/P97813/Q5SXG5/Q64264/P70335/Q3UE22/Q9WV18/Q8K4S1/P14094/Q3TV47/Q545P0/P35438/P63094/Q3UDC9/Q61165/O55143/Q5DTI2/Q6NXJ9/P70205/P57774/Q3UHH0/Q3UHJ3/Q9R0K7/P12657/Q8VDN2/P30873/Q543T0/Q91ZU9/B2RQS5/Q8BLD9/Q80T41/Q6PIC6/Q8R0E8/P14231/Q3UR55/Q60612/P30875/A2ASW4/Q571A8/Q9EQZ6/P05627/Q52L79/…	58
mmu04911	Insulin secretion	31/1082	134/10976	4.6489e-06	9.96193e-05	8.14432e-05	A0A140T8Q8/Q9EQR3/Q3UHK5/Q6PIE5/A0A0A0MQ69/Q3UJ07/Q99246/Q80TY9/Q8VHH7/P63044/Q8CHR4/P14094/Q3TV47/Q545P0/P63094/Q6NXJ9/P70205/P09240/Q8VDN2/P21278/Q3UPA1/Q6PIC6/Q8R0E8/P14231/Q3UR55/Q06507/Q8CF69/A2ASW4/Q571A8/Q9EQZ6/Q61743	31
mmu05205	Proteoglycans in cancer	58/1082	331/10976	9.03993e-06	0.000180799	0.000147811	Q8R5M2/P11087/P31938/Q3TMJ8/P41969/O35988/Q3U5S6/P06797/Q543M3/P28047/Q6PDY6/P70335/Q3UE22/Q8K4S1/P62754/Q5BLK1/E9PZ16/Q05793/Q2XQV0/Q3UHH3/Q52KG8/Q3UDC9/Q61165/B2RRX1/P60710/Q01149/Q3TX57/P24383/Q3TPD2/Q3TU98/Q9JKF1/P16092/Q8CBY7/Q505A4/Q9QYY0/O08989/Q3TPX5/Q8C8R3/Q3U379/Q9QZF2/Q61091/Q3TWH5/Q8CDZ9/P27090/Q61210/O70421/P09535/P26040/Q3UL48/Q4KML7/Q8CBU4/Q3TWB2/Q8CFZ4/Q3U1Q4/Q3U5I5/Q60631/Q4KL81/…	58
mmu04971	Gastric acid secretion	27/1082	114/10976	1.19272e-05	0.000223635	0.000182832	P60041/Q545V6/Q3UHK5/Q6PIE5/P0DP26/P0DP27/P0DP28/Q80TY9/Q8VHH7/P14094/Q3TV47/Q545P0/P63094/Q3UDC9/Q61165/B2RRX1/P60710/Q8VDN2/Q6PIC6/Q8R0E8/P14231/Q3UR55/P30875/P26040/Q3UL48/Q4KML7/Q8CBU4	27
mmu04261	Adrenergic signaling in cardiomyocytes	43/1082	226/10976	1.71032e-05	0.000301822	0.000246753	Q3UHK5/Q6PIE5/Q76MZ3/A0A0A0MQ69/Q3UJ07/Q99246/O88602/Q3ZB20/P97952/P0DP26/P0DP27/P0DP28/Q80TY9/Q8VHH7/A2AAU2/Q9JJV4/Q6PD28/P14094/Q3TV47/Q545P0/A2ANQ2/P63094/Q3UDC9/Q61165/Q8BG02/O55143/Q5DTI2/Q3UHH0/Q3UHJ3/Q9R0K7/Q8VDN2/Q6PIC6/Q8R0E8/P14231/Q3UR55/Q06507/Q8CF69/A2ASW4/Q571A8/Q9EQZ6/Q9DBL0/B9EJ14/P62956	43
mmu04918	Thyroid hormone synthesis	26/1082	112/10976	2.50815e-05	0.000418025	0.000341754	Q3UHK5/Q6PIE5/A0A0A0MQ69/Q3UJ07/P08113/Q3UAD6/P35564/Q5SUC3/Q9R155/Q80TY9/Q8VHH7/A0A0R4J0Z1/P08003/P14094/Q3TV47/Q545P0/P20029/P63094/Q8VDN2/Q6PIC6/Q8R0E8/P14231/Q3UR55/Q06507/Q8CF69/P11352	26
mmu04970	Salivary secretion	28/1082	128/10976	3.96258e-05	0.000596423	0.000487602	Q3UHK5/Q6PIE5/P0DP26/P0DP27/P0DP28/Q80TY9/Q8VHH7/P63044/Q8CHR4/P14094/Q3TV47/Q545P0/A2ANQ2/P21460/P63094/Q3UDC9/Q61165/Q9Z0J4/Q3UHH0/Q3UHJ3/Q9R0K7/Q8VDN2/Q6PIC6/Q8R0E8/P14231/Q3UR55/Q9DBL0/A0A140LJK7	28
mmu04723	Retrograde endocannabinoid signaling	40/1082	212/10976	4.06526e-05	0.000596423	0.000487602	Q0VGS8/Q3UY17/Q9Z2W9/P62812/Q3URD4/Q544F7/Q91WD5/Q99246/O35683/Q545K0/P97772/Q3V0U2/Q9DC70/Q80TY9/Q8VHH7/Q9CQJ8/Q8R2Y0/P62874/Q3TQ70/Q62425/A0A0R4J0A6/Q8BLE7/Q9CR61/Q9CQ91/Q9ERS2/O35633/Q49S98/P48543/Q544N3/P63213/P47746/Q3UY05/Q5M9P5/Q8K3J1/P03893/Q9MD59/P03921/Q9MD82/Q3TXX4/Q8JZR7	40
mmu04145	Phagosome	45/1082	249/10976	4.17496e-05	0.000596423	0.000487602	P99024/B2MWM9/P14211/Q9D1K2/P24668/Q3UKQ5/Q9JHU4/Q3TWN7/Q3UWN7/Q9R1Q9/Q3TXT5/Q3TY98/Q9Z1G4/P35564/Q5SUC3/P57746/Q3U861/P06797/Q543M3/P05213/A3KML5/P63082/Q9WTT4/Q54A87/A2BFF7/O88487/Q9Z0J4/B2RRX1/P60710/P11438/Q3TA96/Q3TX84/Q3U889/Q91V37/P14434/P68372/Q91XE7/Q7TMM9/Q9ERD7/Q9D6F9/Q4KL81/P63260/P68369/P51150/Q4FJQ0	45
mmu05033	Nicotine addiction	17/1082	61/10976	5.57868e-05	0.000760729	0.000621929	Q0VGS8/Q3UY17/Q9Z2W9/P62812/Q3URD4/Q544F7/P35438/O70174/Q53YK0/Q9ERK7/A0A0R4J0A6/Q8BLE7/Q91ZU9/O35633/Q49S98/Q3TXX4/Q8JZR7	17
mmu04020	Calcium signaling pathway	47/1082	279/10976	0.000167638	0.00218659	0.00178763	Q99246/P0DP26/P0DP27/P0DP28/P97772/Q3V0U2/Q60932/Q80TY9/Q8VHH7/E9PWL1/Q27YN9/Q9WUT2/P30730/Q3TY78/Q8CGK7/Q8K4S1/P35438/A2ANQ2/P63094/A2ACT4/O88319/Q9Z0J4/O55143/Q5DTI2/Q3UHH0/Q3UHJ3/Q9R0K7/Q8K596/P70302/Q8BWJ3/P48962/P12657/Q63810/P21278/Q3UPA1/P30987/Q5FW61/A5CVE4/P83093/B2RQS5/Q8BLD9/Q14BR6/Q8BH10/G3X9C6/Q9DBL0/A0A140LJK7/Q920H4	47
mmu04022	cGMP-PKG signaling pathway	46/1082	273/10976	0.000194844	0.00243555	0.00199117	P27600/Q63943/Q921S6/P31938/Q3TMJ8/Q3UHK5/Q6PIE5/A0A0A0MQ69/Q3UJ07/Q99246/P0DP26/P0DP27/P0DP28/Q60932/Q80TY9/Q8VHH7/P70335/Q3UE22/P14094/Q3TV47/Q545P0/A2ANQ2/O55143/Q5DTI2/Q3UHH0/Q3UHJ3/Q9R0K7/Q8K596/P48962/Q8VDN2/Q63810/P21278/Q3UPA1/P81122/Q6PIC6/Q8R0E8/P14231/Q3UR55/Q06507/Q8CF69/Q60612/Q01337/A2AD37/P32300/Q8BLP9/Q9DBL0	46
mmu04512	ECM-receptor interaction	26/1082	126/10976	0.000203006	0.00243607	0.0019916	B0LAD9/Q04857/P11087/Q62470/E9QPU1/Q8CIZ8/O35988/Q3U5S6/Q61789/A2ARA8/Q148T5/Q80YX1/Q8C9Z1/E9PZ16/Q05793/Q2XQV0/Q3UHH3/Q52KG8/Q01149/Q3TX57/P02463/Q9JIS5/Q544G5/Q62165/Q91V88/Q69ZS6	26
mmu04973	Carbohydrate digestion and absorption	15/1082	57/10976	0.00030242	0.00348946	0.00285279	Q3UHK5/Q6PIE5/Q99246/P14094/Q3TV47/Q545P0/Q8VDN2/Q6NSQ9/Q3TTB4/Q6GQU1/Q6PIC6/Q8R0E8/P14231/Q3UR55/P00687	15
mmu05034	Alcoholism	37/1082	211/10976	0.000363098	0.00403442	0.00329831	A0A0R4J1F3/Q99N13/P31938/Q3TMJ8/A0A0A0MQ69/Q3UJ07/P84244/Q6ZWY9/P0DP26/P0DP27/P0DP28/Q8C2B3/P35438/O35852/Q3UZW2/P63248/P63094/P62874/Q3TQ70/P57774/Q91ZU9/Q06507/Q8CF69/P63213/Q3U1Q4/Q3U5I5/Q60631/Q8R1M2/B2RTM0/P62806/B2RVD5/Q8CGP1/Q149V4/Q64523/P10853/B9EI85/P84228	37
mmu00534	Glycosaminoglycan biosynthesis - heparan sulfate / heparin	11/1082	36/10976	0.000479363	0.00497988	0.00407127	Q8R087/Q3TAW1/Q8C089/Q9ES89/Q9EQH7/E9PZJ4/Q3TSP4/Q9JKV7/Q9QYK5/Q91Z92/P58158	11
mmu04724	Glutamatergic synapse	31/1082	169/10976	0.000481389	0.00497988	0.00407127	B1AS29/Q0VGS8/Q3UY17/Q9Z2W9/Q61626/Q80WU3/Q99JP6/Q99246/P97772/Q3V0U2/Q80TY9/Q8VHH7/Q3UNY4/P97813/Q5SXG5/Q62108/Q14BI2/P35438/P63094/P62874/Q3TQ70/A0A0R4J0A6/Q8BLE7/Q63810/Q91ZU9/P63213/Q50L42/A0A140T8R6/Q68EF4/Q3TXX4/Q8JZR7	31
mmu04964	Proximal tubule bicarbonate reclamation	10/1082	31/10976	0.000533057	0.00533057	0.00435797	Q3UHK5/Q6PIE5/P14094/Q3TV47/Q545P0/Q8VDN2/Q6PIC6/Q8R0E8/P14231/Q3UR55	10
mmu04925	Aldosterone synthesis and secretion	29/1082	157/10976	0.00064243	0.00621706	0.00508272	Q3UHK5/Q6PIE5/A0A0A0MQ69/Q3UJ07/Q99246/P0DP26/P0DP27/P0DP28/Q80TY9/Q8VHH7/E9PWL1/Q27YN9/Q9WUT2/P14094/Q3TV47/Q545P0/P63094/Q3UHH0/Q3UHJ3/Q9R0K7/Q8VDN2/P21278/Q3UPA1/Q6PIC6/Q8R0E8/P14231/Q3UR55/Q06507/Q8CF69	29
mmu04966	Collecting duct acid secretion	11/1082	38/10976	0.00079878	0.00748856	0.00612223	Q9D1K2/Q3TXT5/Q3TY98/Q9Z1G4/P57746/Q3U861/A3KML5/P63082/Q9WTT4/Q54A87/Q91XE7	11
mmu05323	Rheumatoid arthritis	25/1082	131/10976	0.000907763	0.00825239	0.00674669	Q9D1K2/P07141/Q3TWN7/Q3UWN7/Q9R1Q9/Q3TXT5/Q3TY98/Q9Z1G4/P57746/Q3U861/P06797/Q543M3/A3KML5/P63082/Q9WTT4/Q54A87/Q3U889/Q91V37/P14434/Q3TWH5/Q8CDZ9/P27090/Q91XE7/P05627/Q52L79	25
mmu04978	Mineral absorption	15/1082	64/10976	0.00113437	0.0100091	0.00818291	P14901/Q3U5U6/Q3UHK5/Q6PIE5/O08997/P09528/P14094/Q3TV47/Q545P0/P02802/Q8VDN2/Q6PIC6/Q8R0E8/P14231/Q3UR55	15
mmu04072	Phospholipase D signaling pathway	38/1082	236/10976	0.00161654	0.013856	0.0113279	P27600/Q9D517/P31938/Q3TMJ8/Q3U0C0/Q3U6Y6/Q3U8A6/Q80YW0/P97772/Q3V0U2/Q80TY9/Q8VHH7/Q3UNY4/P97813/Q5SXG5/Q61469/Q14BI2/Q8K4X7/P39053/P63094/Q99JY8/Q505A4/Q9QYY0/O08989/Q3TPX5/A0A0R4J263/O35083/P62331/Q3U0D7/A2ASW4/Q571A8/Q9EQZ6/Q50L42/Q3U1Q4/Q3U5I5/Q60631/A0A140T8R6/Q68EF4	38
mmu05030	Cocaine addiction	15/1082	68/10976	0.00217082	0.0180901	0.0147895	A0A0A0MQ69/Q3UJ07/Q62108/Q14BI2/P35438/O35852/Q3UZW2/P63094/Q91ZU9/Q06507/Q8CF69/P61809/Q542T9/P05627/Q52L79	15
mmu00564	Glycerophospholipid metabolism	24/1082	132/10976	0.00225945	0.0183199	0.0149773	Q9D517/O35405/Q3UNY4/P97813/Q5SXG5/Q61469/P13707/Q8K4X7/Q9Z1X2/Q64521/Q6NVG1/Q99JY8/Q9WTL7/Q9QZT4/P98191/Q8VDP6/Q8K2C8/A0A0R4J263/O35083/Q8CHK3/Q50L42/Q99L43/Q0VBU9/Q80TA1	24
mmu00532	Glycosaminoglycan biosynthesis - chondroitin sulfate / dermatan sulfate	8/1082	27/10976	0.00349699	0.0276078	0.0225706	Q8R087/Q3TAW1/Q6IQX7/B9EHC3/Q9JME2/Q99LL3/Q91Z92/P58158	8
mmu00010	Glycolysis / Gluconeogenesis	19/1082	101/10976	0.00421494	0.0324226	0.0265069	P17183/Q545V3/Q3U7Z6/Q9DBJ1/Q9Z2L6/Q3TJ66/Q3UER1/Q91Y97/Q540D7/Q80XJ7/Q9JII6/Q544B1/P47738/Q5FWB7/P05064/P52480/Q6NSQ9/Q3TTB4/Q6GQU1	19
mmu04216	Ferroptosis	13/1082	60/10976	0.00491714	0.0368785	0.0301498	P14901/Q3U5U6/P10852/P09528/P48026/Q91VR7/Q542C8/Q9WTR6/Q9CQV6/P60335/O70325/P04925/Q4FJQ7	13
mmu05031	Amphetamine addiction	19/1082	103/10976	0.00526134	0.0384976	0.0314735	Q0VGS8/Q3UY17/Q9Z2W9/A0A0A0MQ69/Q3UJ07/Q99246/P0DP26/P0DP27/P0DP28/P35438/O35852/Q3UZW2/P63094/Q63810/Q91ZU9/Q06507/Q8CF69/P05627/Q52L79	19
mmu00604	Glycosphingolipid biosynthesis - ganglio series	7/1082	24/10976	0.00683379	0.0488128	0.0399066	Q3UN35/Q09200/P54751/Q544T4/P70126/Q3TRR3/Q99J27	7
