# Supplementary material for: Chromatin organization in the female mouse brain fluctuates across the oestrous cycle
Source: Nat Commun. 2019 Jun 28;10:2851. doi: 10.1038/s41467-019-10704-0 (PMC6598989; doi:10.1038/s41467-019-10704-0)
Supplement: Supplementary file 12 — Supplementary Data 9 [file 41467_2019_10704_MOESM12_ESM.xlsx]

## Sheet: Suppl. Dataset 9a
Suppl. Dataset 9a: Proestrus-Dioestrus comparison (OL_Pro-Die)
	Ensembl_ID	Entrez_ID	Symbol	baseMean	log2FoldChange	lfcSE	stat	pvalue
1	ENSMUSG00000000420	14423	Galnt1	559.93	-0.277395	0.13702	-2.02449	0.0429196
2	ENSMUSG00000005553	11944	Atp4a	7.58819	1.65364	0.799638	2.06799	0.0386414
3	ENSMUSG00000005583	17260	Mef2c	3235.3	-0.52991	0.258317	-2.05139	0.0402286
4	ENSMUSG00000015016	257633	Acsf3	441.553	0.290759	0.145058	2.00444	0.0450234
5	ENSMUSG00000016494	12490	Cd34	726.296	-0.607572	0.233948	-2.59704	0.00940301
6	ENSMUSG00000018474	216848	Chd3	7215.22	0.515597	0.145809	3.53612	0.000406045
7	ENSMUSG00000018800	217265	Abca5	2035.8	-0.276338	0.119663	-2.30931	0.0209266
8	ENSMUSG00000019768	13982	Esr1	53.6154	0.735888	0.336693	2.18564	0.0288422
9	ENSMUSG00000019802	140740	Sec63	1262.07	-0.273294	0.133225	-2.05137	0.0402308
10	ENSMUSG00000020102	20503	Slc16a7	1284.84	-0.334561	0.154824	-2.16091	0.0307026
11	ENSMUSG00000020836	216961	Coro6	499.463	-0.467462	0.187758	-2.48971	0.0127848
12	ENSMUSG00000021179	217827	Nrde2	421.244	0.302627	0.144291	2.09734	0.0359636
13	ENSMUSG00000021379	15904	Id4	66.5135	0.688452	0.292771	2.35151	0.0186975
14	ENSMUSG00000021508	57266	Cxcl14	412.309	-0.504928	0.229164	-2.20335	0.02757
15	ENSMUSG00000021613	12950	Hapln1	285.528	-0.441146	0.18361	-2.40262	0.0162782
16	ENSMUSG00000021843	16709	Ktn1	2277.01	-0.232053	0.113959	-2.03628	0.0417222
17	ENSMUSG00000021991	12294	Cacna2d3	5191.63	-0.258511	0.0993252	-2.60267	0.00925008
18	ENSMUSG00000022103	14586	Gfra2	908.964	-0.44113	0.212512	-2.07579	0.0379132
19	ENSMUSG00000022342	67498	Kcnv1	881.785	-0.474585	0.190109	-2.49638	0.0125468
20	ENSMUSG00000022416	239556	Cacna1i	2867.55	-0.238503	0.119838	-1.9902	0.0465685
21	ENSMUSG00000022667	57781	Cd200r1	2.06999	-4.49164	1.81061	-2.48073	0.0131112
22	ENSMUSG00000022687	117606	Boc	559.146	-0.387498	0.196814	-1.96885	0.0489699
23	ENSMUSG00000024256	11516	Adcyap1	163.147	-0.549773	0.272266	-2.01925	0.0434614
24	ENSMUSG00000025369	68094	Smarcc2	4044.07	0.424	0.126304	3.35699	0.00078796
25	ENSMUSG00000025964	23792	Adam23	5443.4	-0.25614	0.116935	-2.19045	0.0284917
26	ENSMUSG00000026051	78896	1500015O10Rik	12.9615	-1.72142	0.729192	-2.36073	0.0182391
27	ENSMUSG00000026778	18761	Prkcq	33.4636	-0.936354	0.468982	-1.99657	0.0458721
28	ENSMUSG00000027270	76161	Lamp5	1065.31	-0.792726	0.239887	-3.30457	0.000951207
29	ENSMUSG00000027784	242083	Ppm1l	3542.12	-0.391071	0.194732	-2.00825	0.0446166
30	ENSMUSG00000027864	19221	Ptgfrn	465.561	-0.545801	0.246262	-2.21635	0.0266678
31	ENSMUSG00000027985	16842	Lef1	39.1296	1.2898	0.620267	2.07943	0.0375782
32	ENSMUSG00000028033	226922	Kcnq5	2430.61	-0.431587	0.111987	-3.85392	0.000116243
33	ENSMUSG00000028207	65973	Asph	1953.09	-0.261957	0.115277	-2.27242	0.023061
34	ENSMUSG00000028614	72787	Ndc1	400.079	-0.326561	0.138743	-2.3537	0.0185876
35	ENSMUSG00000028654	16918	Mycl	336.825	0.374156	0.162753	2.29892	0.0215096
36	ENSMUSG00000029314	231510	Gpat3	89.8583	-0.496614	0.226204	-2.19543	0.0281331
37	ENSMUSG00000029478	20602	Ncor2	4960.21	0.384954	0.113661	3.38687	0.000706961
38	ENSMUSG00000029672	27999	Fam3c	1022.47	-0.360324	0.181128	-1.98934	0.0466641
39	ENSMUSG00000030847	29810	Bag3	32.2243	0.744311	0.357509	2.08194	0.037348
40	ENSMUSG00000031548	20377	Sfrp1	50.1911	-0.672163	0.31416	-2.13956	0.0323905
41	ENSMUSG00000032303	110834	Chrna3	19.938	-1.79798	0.826553	-2.17528	0.0296093
42	ENSMUSG00000032420	23959	Nt5e	57.2863	-0.654717	0.326273	-2.00666	0.0447862
43	ENSMUSG00000033032	106877	Afap1l1	72.7304	-0.693314	0.309545	-2.23978	0.025105
44	ENSMUSG00000033805	384214	Ephx4	436.418	-0.408478	0.176921	-2.30882	0.0209537
45	ENSMUSG00000034402	238271	Kcnh5	702.126	-0.748462	0.275264	-2.71908	0.00654647
46	ENSMUSG00000034584	320051	Exph5	197.493	-0.891854	0.297787	-2.99494	0.00274502
47	ENSMUSG00000035000	13482	Dpp4	42.2197	-0.969758	0.370388	-2.61822	0.00883899
48	ENSMUSG00000035357	55983	Pdzrn3	337.374	-0.472931	0.239627	-1.97361	0.0484259
49	ENSMUSG00000036206	98402	Sh3bp4	437.746	0.338701	0.156786	2.16027	0.0307515
50	ENSMUSG00000036598	244608	Ccdc113	18.5958	-1.11303	0.464667	-2.39533	0.0166054
51	ENSMUSG00000037341	236727	Slc9a7	1047.89	-0.242064	0.120758	-2.00453	0.0450134
52	ENSMUSG00000037610	72413	Kcnmb2	92.0787	-0.496101	0.23889	-2.07669	0.0378303
53	ENSMUSG00000037996	76376	Slc24a2	18493.5	-0.315535	0.153498	-2.05563	0.0398182
54	ENSMUSG00000040452	215654	Cdh12	890.837	-0.45207	0.153609	-2.94299	0.00325059
55	ENSMUSG00000040856	13386	Dlk1	171.434	1.16572	0.34986	3.33196	0.000862363
56	ENSMUSG00000045314	78088	Sowahb	108.603	-0.688701	0.31143	-2.21141	0.0270073
57	ENSMUSG00000045613	243764	Chrm2	318.056	-0.517864	0.238628	-2.17017	0.0299936
58	ENSMUSG00000046532	11835	Ar	639.546	0.325805	0.156157	2.08639	0.0369434
59	ENSMUSG00000047496	320311	Rnf152	129.779	-0.637447	0.312719	-2.0384	0.0415096
60	ENSMUSG00000048108	319776	Tmem72	26.3597	-1.37274	0.511259	-2.68501	0.00725268
61	ENSMUSG00000049649	14748	Gpr3	107.524	-0.562939	0.267083	-2.10773	0.0350545
62	ENSMUSG00000049796	12918	Crh	22.5183	-1.19947	0.578603	-2.07305	0.0381672
63	ENSMUSG00000050315	118449	Synpo2	45.5133	0.979272	0.496604	1.97194	0.0486168
64	ENSMUSG00000050663	237553	Trhde	1250.41	-0.400665	0.176678	-2.26777	0.0233432
65	ENSMUSG00000052957	14451	Gas1	30.6136	0.950345	0.430555	2.20726	0.0272961
66	ENSMUSG00000055523	73707	Gucy2g	85.0664	-0.559836	0.259982	-2.15337	0.0312899
67	ENSMUSG00000055633	68992	Zfp580	87.9289	0.484499	0.236213	2.05111	0.040256
68	ENSMUSG00000056306	329641	Sertm1	838.811	0.281569	0.141612	1.98831	0.0467771
69	ENSMUSG00000057133	71389	Chd6	6338.2	0.304131	0.118605	2.56423	0.0103406
70	ENSMUSG00000058248	16510	Kcnh1	2210.85	-0.299375	0.144955	-2.0653	0.0388945
71	ENSMUSG00000058756	21833	Thra	3717.28	0.304518	0.135078	2.25439	0.0241719
72	ENSMUSG00000059288	12593	Cdyl	229.627	-0.428119	0.193515	-2.21233	0.0269438
73	ENSMUSG00000061119	72461	Prcp	227.097	-0.525821	0.221043	-2.37882	0.0173683
74	ENSMUSG00000061535	109323	C1qtnf7	14.3072	1.12437	0.545852	2.05985	0.0394133
75	ENSMUSG00000063382	80288	Bcl9l	677.022	0.419245	0.159501	2.62847	0.00857692
76	ENSMUSG00000063870	107932	Chd4	6554.25	0.4431	0.109571	4.04393	5.2562e-05
77	ENSMUSG00000064329	20265	Scn1a	5603.52	-0.322465	0.129676	-2.4867	0.0128934
78	ENSMUSG00000068117	74369	Mei1	51.1546	-0.844388	0.389592	-2.16737	0.0302068
79	ENSMUSG00000070348	12443	Ccnd1	296.79	0.454427	0.195814	2.32071	0.0203026
80	ENSMUSG00000070942	107527	Il1rl2	9.72388	1.54152	0.65967	2.33681	0.0194491
81	ENSMUSG00000074825	73338	Itpripl1	8.43467	-2.20091	0.859159	-2.5617	0.0104161
82	ENSMUSG00000075224	241528	Lrrc55	258.399	-0.674695	0.310429	-2.17343	0.0297479
83	ENSMUSG00000085007	100503068	Gm11549	67.9872	-0.857534	0.39334	-2.18013	0.0292475
84	ENSMUSG00000095407	622645	Tmem200c	206.316	-0.428764	0.179775	-2.38501	0.0170788
85	ENSMUSG00000096883	435145	Shisa8	30.6412	-1.1047	0.559828	-1.97328	0.0484632
86	ENSMUSG00000097182	320297	A830009L08Rik	8.39867	-2.1783	0.977441	-2.22858	0.025842
87	ENSMUSG00000111765	100038575	Gm10635	2.4899	-4.74752	1.6264	-2.91904	0.00351112

## Sheet: Suppl. Dataset 9b
Suppl. Dataset 9b: Dioestrus-Male comparison (OL_Die-Male)
	Ensembl_ID	Entrez_ID	Symbol	baseMean	log2FoldChange	lfcSE	stat	pvalue
1	ENSMUSG00000000420	14423	Galnt1	520.317	-0.367455	0.146314	-2.51141	0.012025
2	ENSMUSG00000000532	11479	Acvr1b	2600.47	-0.523477	0.186249	-2.81062	0.00494458
3	ENSMUSG00000000753	20317	Serpinf1	41.8702	-0.988883	0.353878	-2.79442	0.00519934
4	ENSMUSG00000001103	18292	Sebox	14.6789	-1.14842	0.557898	-2.05847	0.0395451
5	ENSMUSG00000001120	59093	Pcbp3	564.793	0.340204	0.17057	1.99452	0.0460956
6	ENSMUSG00000001305	67223	Rrp15	275.122	0.377497	0.172937	2.18287	0.0290457
7	ENSMUSG00000001507	16400	Itga3	500.84	-0.395207	0.170035	-2.32427	0.0201113
8	ENSMUSG00000001576	67458	Ergic1	1806.13	-0.360868	0.180817	-1.99576	0.0459601
9	ENSMUSG00000001943	57276	Vsig2	19.6754	-1.06861	0.499743	-2.13832	0.0324909
10	ENSMUSG00000002103	11432	Acp2	1609.43	-0.350134	0.156944	-2.23095	0.0256842
11	ENSMUSG00000002341	13004	Ncan	4692.43	-0.457124	0.184922	-2.47198	0.0134366
12	ENSMUSG00000002372	71810	Ranbp3	906.472	0.330913	0.14616	2.26405	0.0235709
13	ENSMUSG00000003153	20527	Slc2a3	3324.29	-0.334482	0.15778	-2.11993	0.0340116
14	ENSMUSG00000003534	12305	Ddr1	707.92	-0.533168	0.172255	-3.09522	0.00196668
15	ENSMUSG00000003721	72999	Insig2	585.021	-0.466963	0.13472	-3.46618	0.000527913
16	ENSMUSG00000004319	12725	Clcn3	3965.44	-0.402039	0.157713	-2.54919	0.0107974
17	ENSMUSG00000004698	79221	Hdac9	1470.01	0.357466	0.143011	2.49958	0.0124342
18	ENSMUSG00000005089	20511	Slc1a2	12311.3	-0.419252	0.192584	-2.17698	0.0294818
19	ENSMUSG00000005268	19116	Prlr	155.463	-0.70872	0.194082	-3.65166	0.000260552
20	ENSMUSG00000005338	94332	Cadm3	7626.15	-0.494794	0.181306	-2.72905	0.00635163
21	ENSMUSG00000005514	18984	Por	1619.22	-0.51585	0.186609	-2.76434	0.00570383
22	ENSMUSG00000005533	16001	Igf1r	2409.64	-0.284166	0.143888	-1.97491	0.0482782
23	ENSMUSG00000005580	11515	Adcy9	4277.99	-0.302358	0.118324	-2.55534	0.0106083
24	ENSMUSG00000005583	17260	Mef2c	3079.02	-0.544502	0.262457	-2.07463	0.0380207
25	ENSMUSG00000005802	22785	Slc30a4	630.737	-0.70606	0.232761	-3.03341	0.00241805
26	ENSMUSG00000006342	71733	Susd2	101.838	-0.668917	0.267598	-2.4997	0.0124297
27	ENSMUSG00000006675	74443	P4htm	1588.56	-0.362716	0.156905	-2.3117	0.0207944
28	ENSMUSG00000006800	72043	Sulf2	2539.34	-0.398149	0.146989	-2.7087	0.00675484
29	ENSMUSG00000007594	330790	Hapln4	1004.86	-0.645773	0.218707	-2.95269	0.00315016
30	ENSMUSG00000007613	21812	Tgfbr1	196.373	-0.50718	0.241094	-2.10366	0.0354081
31	ENSMUSG00000007653	14401	Gabrb2	4408.7	-0.448452	0.182309	-2.45985	0.0138996
32	ENSMUSG00000007892	56040	Rplp1	633.188	-0.681252	0.251822	-2.70529	0.00682451
33	ENSMUSG00000007989	14365	Fzd3	2489.16	-0.495442	0.229534	-2.15847	0.0308913
34	ENSMUSG00000008734	64297	Gprc5b	1251.17	-0.590601	0.268304	-2.20124	0.0277188
35	ENSMUSG00000008763	17156	Man1a2	2595.93	-0.293399	0.129795	-2.26048	0.0237914
36	ENSMUSG00000009406	13712	Elk1	900.038	-0.35005	0.14589	-2.39941	0.0164216
37	ENSMUSG00000010045	56395	Tmem115	603.551	-0.518096	0.200537	-2.58354	0.00977929
38	ENSMUSG00000010095	17254	Slc3a2	1888.18	-0.464853	0.159762	-2.90967	0.00361812
39	ENSMUSG00000010663	76267	Fads1	1342.9	-0.281714	0.138288	-2.03715	0.0416349
40	ENSMUSG00000013236	19280	Ptprs	18073.4	-0.262048	0.129172	-2.02868	0.0424912
41	ENSMUSG00000014599	12977	Csf1	347.592	-0.622603	0.17417	-3.57468	0.000350651
42	ENSMUSG00000014905	27362	Dnajb9	355.307	-0.586455	0.244882	-2.39484	0.0166274
43	ENSMUSG00000015189	213819	Casd1	1034.2	-0.460405	0.185928	-2.47625	0.013277
44	ENSMUSG00000015829	21960	Tnr	6810.4	-0.262354	0.121272	-2.16335	0.0305146
45	ENSMUSG00000015839	18024	Nfe2l2	16.7274	-1.04489	0.524926	-1.99055	0.0465301
46	ENSMUSG00000016194	15483	Hsd11b1	70.1672	-0.73481	0.257372	-2.85505	0.00430294
47	ENSMUSG00000016487	67533	Ppfibp1	505.555	1.02563	0.278166	3.68711	0.000226817
48	ENSMUSG00000016494	12490	Cd34	681.423	-0.675145	0.247465	-2.72824	0.00636728
49	ENSMUSG00000016520	140887	Lnx2	88.9134	0.578104	0.233315	2.47778	0.0132201
50	ENSMUSG00000017167	53321	Cntnap1	3841.18	-0.507297	0.152365	-3.32948	0.000870081
51	ENSMUSG00000017400	217154	Stac2	293.888	-0.409889	0.175529	-2.33517	0.0195347
52	ENSMUSG00000017740	57138	Slc12a5	10286.6	-0.500425	0.178916	-2.79698	0.00515819
53	ENSMUSG00000017778	12867	Cox7c	419.547	-0.446389	0.206928	-2.15722	0.0309882
54	ENSMUSG00000017999	228889	Ddx27	410.203	0.281839	0.140354	2.00806	0.0446372
55	ENSMUSG00000018167	59045	Stard3	358.554	-0.484647	0.169644	-2.85685	0.00427871
56	ENSMUSG00000018581	13411	Dnah11	25.0268	1.68852	0.686138	2.46091	0.0138586
57	ENSMUSG00000018800	217265	Abca5	1936.7	-0.290215	0.128411	-2.26005	0.023818
58	ENSMUSG00000018999	58246	Slc35b4	1440.28	-0.333884	0.14193	-2.35246	0.0186497
59	ENSMUSG00000019146	12300	Cacng2	547.641	-0.433265	0.179726	-2.41069	0.0159222
60	ENSMUSG00000019189	74315	Rnf145	2100.97	-0.329821	0.153346	-2.15082	0.0314903
61	ENSMUSG00000019796	237253	Lrp11	2896.05	-0.524807	0.183584	-2.85868	0.00425413
62	ENSMUSG00000019828	14816	Grm1	3089.79	-0.371273	0.132162	-2.80922	0.00496618
63	ENSMUSG00000019877	56442	Serinc1	9895.61	-0.610204	0.222245	-2.74564	0.00603936
64	ENSMUSG00000019916	18451	P4ha1	1649.46	-0.471522	0.134108	-3.51598	0.000438127
65	ENSMUSG00000019935	216227	Slc17a8	71.4309	-0.742955	0.300569	-2.47183	0.0134424
66	ENSMUSG00000019944	69288	Rhobtb1	84.999	0.478594	0.238949	2.00291	0.0451872
67	ENSMUSG00000019969	19164	Psen1	1370.51	-0.383695	0.147758	-2.59678	0.00941025
68	ENSMUSG00000020009	15979	Ifngr1	124.386	-0.525588	0.210564	-2.49609	0.0125569
69	ENSMUSG00000020044	21859	Timp3	219.591	-0.586296	0.192543	-3.04501	0.00232671
70	ENSMUSG00000020053	16000	Igf1	141.875	-0.496909	0.194052	-2.5607	0.0104463
71	ENSMUSG00000020102	20503	Slc16a7	1222.73	-0.347833	0.154838	-2.24643	0.0246764
72	ENSMUSG00000020142	55963	Slc1a4	1039.41	-0.431429	0.170762	-2.52649	0.0115208
73	ENSMUSG00000020231	64451	Dip2a	1541.47	0.305786	0.142465	2.14639	0.031842
74	ENSMUSG00000020261	215335	Slc36a1	1075.14	-0.344708	0.174862	-1.97132	0.0486878
75	ENSMUSG00000020333	216739	Acsl6	3608.37	-0.233088	0.113653	-2.05088	0.0402787
76	ENSMUSG00000020396	380684	Nefh	371.879	-0.479248	0.218606	-2.19229	0.0283586
77	ENSMUSG00000020436	14406	Gabrg2	3157.78	-0.435618	0.206633	-2.10817	0.0350161
78	ENSMUSG00000020460	78294	Rps27a	486.991	-0.438786	0.192988	-2.27364	0.0229874
79	ENSMUSG00000020484	22433	Xbp1	1203.8	-0.482285	0.149381	-3.22855	0.00124421
80	ENSMUSG00000020571	71853	Pdia6	2309.13	-0.516732	0.145682	-3.54699	0.000389653
81	ENSMUSG00000020577	66109	Tspan13	3263.49	-0.397015	0.198309	-2.002	0.0452843
82	ENSMUSG00000020585	17775	Laptm4a	1157.58	-0.571569	0.20507	-2.78719	0.00531669
83	ENSMUSG00000020598	319504	Nrcam	16724.2	-0.235638	0.118765	-1.98406	0.0472486
84	ENSMUSG00000020650	12033	Bcap29	276.541	-0.394858	0.176275	-2.24001	0.0250905
85	ENSMUSG00000020811	216881	Wscd1	936.612	-0.385976	0.139254	-2.77173	0.00557589
86	ENSMUSG00000020828	18806	Pld2	134.575	0.603404	0.21714	2.77887	0.00545479
87	ENSMUSG00000020873	110172	Slc35b1	627.41	-0.35868	0.18145	-1.97674	0.0480706
88	ENSMUSG00000020899	237823	Pfas	644.635	0.314585	0.133491	2.35659	0.0184434
89	ENSMUSG00000020926	11488	Adam11	3433.88	-0.324202	0.136542	-2.37438	0.0175784
90	ENSMUSG00000020964	20338	Sel1l	5379.73	-0.427698	0.138329	-3.09189	0.00198885
91	ENSMUSG00000020973	109065	Dnaaf2	10.2619	1.36711	0.646321	2.11522	0.034411
92	ENSMUSG00000021065	53618	Fut8	1230.25	-0.423019	0.131395	-3.21944	0.0012844
93	ENSMUSG00000021087	104001	Rtn1	12504.2	-0.48239	0.202559	-2.38148	0.0172433
94	ENSMUSG00000021133	217684	Susd6	1456.57	-0.298501	0.147427	-2.02475	0.0428934
95	ENSMUSG00000021140	54604	Pcnx	6941.95	-0.31717	0.115753	-2.74006	0.00614288
96	ENSMUSG00000021182	68339	Ccdc88c	1360.57	0.309668	0.147869	2.09421	0.0362411
97	ENSMUSG00000021190	19141	Lgmn	1293.3	-0.557578	0.216936	-2.57025	0.0101626
98	ENSMUSG00000021194	12652	Chga	1843.5	-0.59152	0.207211	-2.85467	0.00430817
99	ENSMUSG00000021221	70127	Dpf3	189.413	-0.591568	0.284815	-2.07703	0.0377991
100	ENSMUSG00000021253	21809	Tgfb3	168.548	-0.482947	0.204912	-2.35685	0.0184307
101	ENSMUSG00000021259	13116	Cyp46a1	2371.59	-0.35708	0.175604	-2.03344	0.0420083
102	ENSMUSG00000021427	107513	Ssr1	2440.52	-0.413466	0.182713	-2.26292	0.0236405
103	ENSMUSG00000021556	105348	Golm1	1136.5	-0.559515	0.164214	-3.40723	0.000656254
104	ENSMUSG00000021587	18548	Pcsk1	1071.29	-0.563212	0.260165	-2.16482	0.0304011
105	ENSMUSG00000021613	12950	Hapln1	245.733	-0.824624	0.243557	-3.38576	0.000709824
106	ENSMUSG00000021646	78038	Mccc2	408.59	0.385557	0.18208	2.11751	0.0342164
107	ENSMUSG00000021687	107767	Scamp1	2393.6	-0.476498	0.210237	-2.26648	0.0234219
108	ENSMUSG00000021721	15550	Htr1a	631.762	-0.458398	0.185829	-2.46678	0.0136334
109	ENSMUSG00000021759	19012	Plpp1	217.663	-0.627532	0.218501	-2.87199	0.00407897
110	ENSMUSG00000021770	67630	Samd8	1676.21	-0.443197	0.184285	-2.40495	0.0161745
111	ENSMUSG00000021796	12166	Bmpr1a	671.937	-0.38205	0.172649	-2.21288	0.0269061
112	ENSMUSG00000021831	50527	Ero1l	740.121	-0.385853	0.159549	-2.4184	0.015589
113	ENSMUSG00000021974	14180	Fgf9	228.419	-0.397341	0.174829	-2.27274	0.0230417
114	ENSMUSG00000021990	219140	Spata13	201.068	-0.654075	0.293143	-2.23125	0.0256647
115	ENSMUSG00000022000	67302	Zc3h13	2569.8	0.435518	0.132608	3.28426	0.0010225
116	ENSMUSG00000022037	12759	Clu	2244.89	-0.458178	0.199702	-2.29431	0.0217727
117	ENSMUSG00000022103	14586	Gfra2	781.774	-0.828601	0.22101	-3.74916	0.000177428
118	ENSMUSG00000022108	16432	Itm2b	6659.95	-0.636829	0.219569	-2.90036	0.00372735
119	ENSMUSG00000022136	100037258	Dnajc3	970.043	-0.608886	0.154227	-3.94799	7.88095e-05
120	ENSMUSG00000022231	20356	Sema5a	2945.64	-0.543037	0.24737	-2.19524	0.0281463
121	ENSMUSG00000022257	114128	Laptm4b	724.922	-0.744298	0.215651	-3.4514	0.000557689
122	ENSMUSG00000022261	15529	Sdc2	283.916	-0.4848	0.202094	-2.39889	0.0164449
123	ENSMUSG00000022265	11732	Ank	2628.92	-0.463725	0.158204	-2.93118	0.00337678
124	ENSMUSG00000022270	66270	Fam134b	515.386	-0.577869	0.215067	-2.68693	0.00721128
125	ENSMUSG00000022305	239393	Lrp12	1452.5	-0.419576	0.178735	-2.34748	0.0189007
126	ENSMUSG00000022324	17181	Matn2	1556.68	-0.38621	0.183605	-2.10348	0.0354236
127	ENSMUSG00000022342	67498	Kcnv1	842.96	-0.473094	0.203271	-2.3274	0.0199439
128	ENSMUSG00000022354	66218	Ndufb9	384.132	-0.429795	0.219176	-1.96096	0.0498834
129	ENSMUSG00000022365	67819	Derl1	960.153	-0.441285	0.155702	-2.83417	0.00459455
130	ENSMUSG00000022415	20972	Syngr1	7011.87	-0.595351	0.217355	-2.73908	0.00616117
131	ENSMUSG00000022416	239556	Cacna1i	2608.33	-0.397989	0.129597	-3.07096	0.0021337
132	ENSMUSG00000022425	18606	Enpp2	1116.95	-1.3553	0.617022	-2.19652	0.0280546
133	ENSMUSG00000022441	77627	Efcab6	380.495	0.560885	0.199331	2.81384	0.00489538
134	ENSMUSG00000022454	54003	Nell2	16033	-0.483123	0.162534	-2.97244	0.00295444
135	ENSMUSG00000022561	14731	Gpaa1	549.116	-0.428959	0.157233	-2.72818	0.00636841
136	ENSMUSG00000022656	58998	Nectin3	839.387	-0.427784	0.195932	-2.18333	0.0290113
137	ENSMUSG00000022848	224132	Dirc2	1021.21	-0.517187	0.165584	-3.12342	0.00178764
138	ENSMUSG00000022892	11820	App	24000.2	-0.571767	0.196403	-2.91119	0.00360057
139	ENSMUSG00000023010	110213	Tmbim6	2664.51	-0.474537	0.186892	-2.5391	0.0111138
140	ENSMUSG00000023017	11419	Asic1	683.031	-0.420703	0.210433	-1.99922	0.0455845
141	ENSMUSG00000023032	59033	Slc4a8	3408.16	-0.267419	0.131737	-2.02995	0.0423618
142	ENSMUSG00000023033	20273	Scn8a	14709.2	-0.321789	0.130041	-2.47453	0.0133413
143	ENSMUSG00000023046	16012	Igfbp6	118.972	-1.01403	0.339461	-2.98719	0.00281557
144	ENSMUSG00000023079	57080	Gtf2ird1	585.647	0.363498	0.183624	1.97958	0.047751
145	ENSMUSG00000023169	105727	Slc38a1	3454.88	-0.460271	0.182445	-2.52279	0.0116426
146	ENSMUSG00000023192	108068	Grm2	1450.46	-0.55513	0.227954	-2.43527	0.0148806
147	ENSMUSG00000023403	77485	Stk31	3.87645	2.75869	1.30323	2.1168	0.0342766
148	ENSMUSG00000023827	68262	Agpat4	1003.09	-0.351447	0.128407	-2.73699	0.00620047
149	ENSMUSG00000023830	16004	Igf2r	2574.6	-0.282283	0.125944	-2.24134	0.0250041
150	ENSMUSG00000023845	240028	Lnpep	2632.01	-0.327611	0.148495	-2.20621	0.0273693
151	ENSMUSG00000023885	21826	Thbs2	86.8657	-0.923451	0.246462	-3.74683	0.000179086
152	ENSMUSG00000023886	64074	Smoc2	595.756	-0.751703	0.224587	-3.34705	0.00081677
153	ENSMUSG00000023960	83965	Enpp5	4113.66	-0.486121	0.173954	-2.79454	0.00519729
154	ENSMUSG00000024030	11307	Abcg1	1606.89	-0.417186	0.199069	-2.09568	0.0361102
155	ENSMUSG00000024084	70536	Qpct	133.838	-0.54546	0.237845	-2.29334	0.0218287
156	ENSMUSG00000024098	65960	Twsg1	428.552	-0.434759	0.178719	-2.43265	0.0149889
157	ENSMUSG00000024236	225115	Svil	173.732	0.669735	0.218484	3.06538	0.00217395
158	ENSMUSG00000024245	68027	Tmem178	1280	-0.516402	0.192246	-2.68615	0.00722804
159	ENSMUSG00000024261	20983	Syt4	3498.39	-0.522152	0.218701	-2.38752	0.0169626
160	ENSMUSG00000024308	21356	Tapbp	236.338	-0.477364	0.224626	-2.12515	0.0335739
161	ENSMUSG00000024425	65113	Ndfip1	3090.67	-0.613242	0.215234	-2.84918	0.0043832
162	ENSMUSG00000024487	67180	Yipf5	494.259	-0.46055	0.198247	-2.32311	0.0201732
163	ENSMUSG00000024565	20689	Sall3	13.022	1.40885	0.715118	1.9701	0.0488271
164	ENSMUSG00000024613	21453	Tcof1	285.44	0.353795	0.159629	2.21636	0.0266667
165	ENSMUSG00000024614	67988	Tmx3	736.349	-0.417749	0.197856	-2.11138	0.0347401
166	ENSMUSG00000024647	12405	Cbln2	298.732	-0.648688	0.273077	-2.37548	0.0175262
167	ENSMUSG00000024661	14319	Fth1	1750.06	-0.652104	0.243211	-2.68123	0.00733521
168	ENSMUSG00000024896	17330	Minpp1	818.171	-0.495098	0.216378	-2.28812	0.0221305
169	ENSMUSG00000024924	22359	Vldlr	2513.92	-0.286234	0.142229	-2.01249	0.0441687
170	ENSMUSG00000024935	20510	Slc1a1	4063.21	-0.33951	0.146525	-2.31708	0.0204992
171	ENSMUSG00000024998	74055	Plce1	181.033	0.912208	0.28684	3.1802	0.00147175
172	ENSMUSG00000025232	15211	Hexa	866.292	-0.3181	0.140451	-2.26485	0.0235219
173	ENSMUSG00000025277	66082	Abhd6	1061.23	-0.449137	0.165816	-2.70865	0.00675577
174	ENSMUSG00000025314	19271	Ptprj	4805.77	-0.498439	0.186392	-2.67415	0.00749186
175	ENSMUSG00000025362	27370	Rps26	385	-0.57066	0.22494	-2.53695	0.0111824
176	ENSMUSG00000025369	68094	Smarcc2	3815.22	0.391921	0.150104	2.61099	0.00902812
177	ENSMUSG00000025370	12565	Cdh9	1094.34	-0.325304	0.160462	-2.0273	0.0426319
178	ENSMUSG00000025425	225742	St8sia5	1345.11	-0.47448	0.152592	-3.10947	0.0018742
179	ENSMUSG00000025495	27388	Ptdss2	847.415	-0.270545	0.132624	-2.03994	0.0413558
180	ENSMUSG00000025544	68059	Tm9sf2	1515.82	-0.596719	0.200771	-2.97213	0.0029574
181	ENSMUSG00000025582	18164	Nptx1	10126.1	-0.735765	0.181428	-4.0554	5.00484e-05
182	ENSMUSG00000025666	192216	Tmem47	180.873	-0.600838	0.259108	-2.31887	0.0204019
183	ENSMUSG00000025875	74257	Tspan17	225.701	-0.377037	0.179237	-2.10357	0.0354161
184	ENSMUSG00000025876	107448	Unc5a	3003.67	-0.355568	0.152177	-2.33654	0.019463
185	ENSMUSG00000025938	240726	Slco5a1	162.443	0.506019	0.229447	2.20539	0.0274268
186	ENSMUSG00000025958	12912	Creb1	750.285	-0.305438	0.139954	-2.18242	0.0290788
187	ENSMUSG00000025986	227059	Slc39a10	3309.81	-0.530125	0.220099	-2.40858	0.0160148
188	ENSMUSG00000026051	78896	1500015O10Rik	11.6509	-2.15721	0.807948	-2.66999	0.00758544
189	ENSMUSG00000026185	16011	Igfbp5	3014.96	-0.729518	0.180993	-4.03064	5.56246e-05
190	ENSMUSG00000026249	20720	Serpine2	580.95	-0.44156	0.179721	-2.45692	0.0140135
191	ENSMUSG00000026335	18484	Pam	5803.11	-0.437828	0.169822	-2.57817	0.00993263
192	ENSMUSG00000026443	16980	Lrrn2	4264.17	-0.473907	0.185654	-2.55264	0.0106911
193	ENSMUSG00000026452	20980	Syt2	594.093	-0.794063	0.267481	-2.96867	0.00299088
194	ENSMUSG00000026466	208263	Tor1aip1	339.258	-0.312411	0.157667	-1.98146	0.0475397
195	ENSMUSG00000026469	19775	Xpr1	2104.94	-0.427876	0.167276	-2.55791	0.0105304
196	ENSMUSG00000026479	16782	Lamc2	329.461	-0.880281	0.324469	-2.71299	0.0066679
197	ENSMUSG00000026576	11931	Atp1b1	25571.3	-0.554627	0.191228	-2.90034	0.00372758
198	ENSMUSG00000026587	11899	Astn1	8892.58	-0.290578	0.132195	-2.19811	0.0279416
199	ENSMUSG00000026603	226830	Smyd2	597.125	0.280565	0.14207	1.97484	0.0482865
200	ENSMUSG00000026663	226641	Atf6	1845.11	-0.450598	0.177268	-2.5419	0.0110251
201	ENSMUSG00000026778	18761	Prkcq	29.9455	-1.23369	0.496943	-2.48256	0.013044
202	ENSMUSG00000026790	18286	Odf2	2378.18	0.430716	0.196121	2.19618	0.0280791
203	ENSMUSG00000026830	77767	Ermn	47.2125	-1.05426	0.374417	-2.81575	0.00486641
204	ENSMUSG00000026833	56177	Olfm1	10807.7	-0.546189	0.180684	-3.0229	0.00250364
205	ENSMUSG00000026834	269275	Acvr1c	539.966	-0.594827	0.179236	-3.31867	0.000904467
206	ENSMUSG00000026836	11477	Acvr1	1103.47	-0.337255	0.134719	-2.50339	0.0123011
207	ENSMUSG00000026923	18128	Notch1	99.7305	-0.703229	0.310129	-2.26754	0.0233573
208	ENSMUSG00000027087	16410	Itgav	913.506	-0.525294	0.261653	-2.0076	0.0446858
209	ENSMUSG00000027107	11435	Chrna1	17.4296	-1.01555	0.503578	-2.01667	0.0437295
210	ENSMUSG00000027131	68032	Emc4	683.395	-0.460325	0.207195	-2.2217	0.0263035
211	ENSMUSG00000027134	99010	Lpcat4	1265.82	-0.404591	0.177013	-2.28565	0.0222745
212	ENSMUSG00000027195	56348	Hsd17b12	615.14	-0.541614	0.207105	-2.61516	0.00891852
213	ENSMUSG00000027198	14043	Ext2	1458.4	-0.253212	0.114701	-2.20758	0.0272735
214	ENSMUSG00000027204	14118	Fbn1	1271.26	0.386214	0.15994	2.41474	0.0157463
215	ENSMUSG00000027220	80976	Syt13	3418.25	-0.595973	0.205787	-2.89606	0.00377877
216	ENSMUSG00000027221	76969	Chst1	3648.56	-0.430319	0.175427	-2.45298	0.0141676
217	ENSMUSG00000027253	228357	Lrp4	225.763	-0.503292	0.21171	-2.37727	0.0174411
218	ENSMUSG00000027270	76161	Lamp5	978.429	-0.954868	0.248769	-3.83837	0.000123853
219	ENSMUSG00000027303	19262	Ptpra	4288.49	-0.422721	0.174552	-2.42175	0.0154459
220	ENSMUSG00000027312	11990	Atrn	5846.54	-0.393904	0.164642	-2.3925	0.0167343
221	ENSMUSG00000027335	11550	Adra1d	924.203	-0.608733	0.179822	-3.3852	0.000711272
222	ENSMUSG00000027350	12653	Chgb	8003.38	-0.741724	0.231165	-3.20863	0.00133368
223	ENSMUSG00000027357	66586	Crls1	197.392	-0.37408	0.184227	-2.03054	0.0423018
224	ENSMUSG00000027371	68126	Fahd2a	292.662	0.333282	0.164929	2.02076	0.0433045
225	ENSMUSG00000027400	18610	Pdyn	232.236	-0.992485	0.272349	-3.64416	0.000268267
226	ENSMUSG00000027452	68738	Acss1	191.146	0.373534	0.18862	1.98035	0.047664
227	ENSMUSG00000027508	94212	Pag1	771.756	-0.344743	0.130265	-2.64647	0.00813356
228	ENSMUSG00000027546	11981	Atp9a	8276.63	-0.465603	0.183256	-2.54072	0.0110623
229	ENSMUSG00000027568	18216	Ntsr1	197.625	-0.704613	0.273444	-2.57681	0.00997167
230	ENSMUSG00000027674	58869	Pex5l	5215.4	0.273158	0.136413	2.00243	0.0452388
231	ENSMUSG00000027706	69276	Sec62	1490.34	-0.501383	0.208416	-2.40569	0.0161421
232	ENSMUSG00000027737	26570	Slc7a11	56.6762	-0.670852	0.339596	-1.97544	0.0482182
233	ENSMUSG00000027784	242083	Ppm1l	3210.39	-0.574019	0.204113	-2.81226	0.00491954
234	ENSMUSG00000027828	67437	Ssr3	955.915	-0.463257	0.205025	-2.25951	0.0238516
235	ENSMUSG00000027864	19221	Ptgfrn	418.321	-0.774733	0.257152	-3.01275	0.00258894
236	ENSMUSG00000027894	229706	Slc6a17	9897.18	-0.429051	0.158689	-2.70372	0.00685678
237	ENSMUSG00000027935	68328	Rab13	16.2262	-1.42097	0.522291	-2.72065	0.00651537
238	ENSMUSG00000027965	229759	Olfm3	411.907	-0.767744	0.291287	-2.63569	0.00839656
239	ENSMUSG00000028004	18167	Npy2r	637.108	-0.409337	0.17764	-2.30431	0.0212055
240	ENSMUSG00000028020	14658	Glrb	2135.49	-0.576725	0.206272	-2.79595	0.00517476
241	ENSMUSG00000028033	226922	Kcnq5	2371.32	-0.361748	0.111244	-3.25185	0.00114656
242	ENSMUSG00000028081	20091	Rps3a1	654.371	-0.547711	0.210406	-2.60312	0.00923794
243	ENSMUSG00000028132	99887	Tmem56	697.183	-0.599894	0.225409	-2.66135	0.00778275
244	ENSMUSG00000028152	56224	Tspan5	2846.26	-0.455047	0.218096	-2.08645	0.0369376
245	ENSMUSG00000028207	65973	Asph	1865.96	-0.262228	0.119533	-2.19377	0.0282523
246	ENSMUSG00000028307	230163	Aldob	97.4193	0.540695	0.226289	2.3894	0.016876
247	ENSMUSG00000028343	76299	Erp44	668.771	-0.39309	0.143475	-2.73978	0.00614798
248	ENSMUSG00000028347	230157	Tmeff1	911.404	-0.438585	0.195416	-2.24437	0.0248089
249	ENSMUSG00000028351	56710	Brinp1	5197.18	-0.379338	0.184699	-2.05382	0.039993
250	ENSMUSG00000028358	72701	Zfp618	274.385	0.540787	0.23645	2.28711	0.0221896
251	ENSMUSG00000028403	68268	Zdhhc21	1218.09	-0.268026	0.123494	-2.17036	0.0299794
252	ENSMUSG00000028456	22249	Unc13b	3952.61	0.37364	0.177181	2.1088	0.0349617
253	ENSMUSG00000028532	320508	Cachd1	1058.81	-0.357177	0.168373	-2.12135	0.0338922
254	ENSMUSG00000028538	20441	St3gal3	563.835	-0.347883	0.140372	-2.4783	0.0132009
255	ENSMUSG00000028563	94043	Tm2d1	147.059	-0.531388	0.228569	-2.32485	0.0200802
256	ENSMUSG00000028573	75578	Fggy	195.941	0.463112	0.183962	2.51743	0.0118216
257	ENSMUSG00000028614	72787	Ndc1	366.835	-0.463787	0.148861	-3.11558	0.00183584
258	ENSMUSG00000028645	20525	Slc2a1	291.808	-0.48805	0.217413	-2.2448	0.0247808
259	ENSMUSG00000028664	13844	Ephb2	1091.65	-0.530232	0.17574	-3.01713	0.00255178
260	ENSMUSG00000028749	26971	Pla2g2f	23.7372	-1.15316	0.554307	-2.08036	0.0374925
261	ENSMUSG00000028757	13200	Ddost	1562.32	-0.508061	0.205346	-2.47417	0.0133545
262	ENSMUSG00000029103	16976	Lrpap1	3151.71	-0.485272	0.194798	-2.49115	0.012733
263	ENSMUSG00000029151	22784	Slc30a3	1108.65	-0.595387	0.203232	-2.92959	0.0033941
264	ENSMUSG00000029154	231293	Cwh43	69.48	0.754728	0.332942	2.26684	0.0233998
265	ENSMUSG00000029189	231238	Sel1l3	2507.42	-0.288799	0.112387	-2.56968	0.0101793
266	ENSMUSG00000029309	13602	Sparcl1	9072.06	-0.843682	0.233227	-3.61742	0.000297549
267	ENSMUSG00000029314	231510	Gpat3	84.1791	-0.563654	0.239718	-2.35132	0.018707
268	ENSMUSG00000029330	74596	Cds1	2069.28	-0.466907	0.156773	-2.97824	0.00289912
269	ENSMUSG00000029348	72898	Asphd2	1363.39	-0.290271	0.144621	-2.00711	0.0447377
270	ENSMUSG00000029426	12492	Scarb2	1796.32	-0.478925	0.185474	-2.58217	0.00981801
271	ENSMUSG00000029436	23948	Mmp17	4242.91	-0.474064	0.173283	-2.73578	0.00622321
272	ENSMUSG00000029552	21753	Tes	5.40996	1.99497	0.989928	2.01527	0.0438766
273	ENSMUSG00000029571	71900	Tmem106b	2404.52	-0.526715	0.197839	-2.66234	0.00775995
274	ENSMUSG00000029672	27999	Fam3c	917.974	-0.574543	0.190655	-3.01353	0.00258227
275	ENSMUSG00000029765	243743	Plxna4	10204.3	-0.310826	0.139034	-2.23561	0.0253771
276	ENSMUSG00000029778	11517	Adcyap1r1	3896.8	-0.416897	0.116479	-3.57916	0.000344705
277	ENSMUSG00000029819	109648	Npy	442.351	-0.900875	0.265794	-3.38937	0.000700539
278	ENSMUSG00000029843	243755	Slc13a4	14.3007	-1.69382	0.726341	-2.33198	0.0197016
279	ENSMUSG00000029869	13848	Ephb6	2216.03	-0.451796	0.163759	-2.75891	0.00579944
280	ENSMUSG00000029913	70779	Prdm5	411.343	-0.51396	0.230441	-2.23033	0.0257254
281	ENSMUSG00000030077	12661	Chl1	6611.14	-0.34295	0.156415	-2.19257	0.0283385
282	ENSMUSG00000030084	18844	Plxna1	5144.16	-0.287836	0.143996	-1.99891	0.0456179
283	ENSMUSG00000030089	71699	Slc41a3	51.2773	-0.977217	0.321959	-3.03522	0.00240362
284	ENSMUSG00000030093	22421	Wnt7a	190.525	-0.731026	0.2775	-2.63432	0.00843048
285	ENSMUSG00000030101	58911	Sumf1	385.5	-0.402986	0.189815	-2.12305	0.03375
286	ENSMUSG00000030110	19713	Ret	103.154	-0.770635	0.300327	-2.56599	0.0102882
287	ENSMUSG00000030207	74525	Fam234b	4073.16	-0.446796	0.168021	-2.65916	0.00783358
288	ENSMUSG00000030235	58807	Slco1c1	25.0545	-0.931658	0.444384	-2.09651	0.0360365
289	ENSMUSG00000030245	66964	Golt1b	686.935	-0.386979	0.160969	-2.40406	0.0162139
290	ENSMUSG00000030254	58186	Rad18	180.246	0.43453	0.183503	2.36798	0.0178856
291	ENSMUSG00000030302	11941	Atp2b2	18783.6	-0.64121	0.218381	-2.93621	0.00332254
292	ENSMUSG00000030310	232333	Slc6a1	3803.16	-0.4406	0.152588	-2.88751	0.00388306
293	ENSMUSG00000030342	12527	Cd9	67.6184	-0.564741	0.285868	-1.97553	0.0482079
294	ENSMUSG00000030351	68498	Tspan11	12.9362	-1.9637	0.598341	-3.28191	0.00103105
295	ENSMUSG00000030500	140919	Slc17a6	655.309	-0.861534	0.292559	-2.94482	0.00323138
296	ENSMUSG00000030683	233878	Sez6l2	5573.61	-0.550393	0.181512	-3.03227	0.0024272
297	ENSMUSG00000030691	207278	Fchsd2	746.213	0.351931	0.152553	2.30695	0.0210578
298	ENSMUSG00000030772	50781	Dkk3	5632.71	-0.723939	0.226663	-3.1939	0.00140366
299	ENSMUSG00000031007	70495	Atp6ap2	2168.33	-0.545229	0.214125	-2.54631	0.010887
300	ENSMUSG00000031021	56786	Tmem9b	761.974	-0.54036	0.188248	-2.87047	0.0040986
301	ENSMUSG00000031119	14735	Gpc4	923.538	-0.347122	0.168405	-2.06123	0.0392814
302	ENSMUSG00000031239	16431	Itm2a	67.692	-0.750286	0.30273	-2.4784	0.0131973
303	ENSMUSG00000031303	270672	Map3k15	48.9162	0.743062	0.322684	2.30276	0.0212926
304	ENSMUSG00000031342	14758	Gpm6b	5347.23	-0.314596	0.146347	-2.14965	0.0315827
305	ENSMUSG00000031364	14829	Grpr	23.9868	-1.30066	0.542197	-2.39887	0.0164458
306	ENSMUSG00000031376	320707	Atp2b3	5555.28	-0.311956	0.117937	-2.6451	0.00816662
307	ENSMUSG00000031438	66889	Rnf128	345.291	-0.393582	0.200673	-1.96131	0.0498425
308	ENSMUSG00000031517	234267	Gpm6a	11659.4	-0.597993	0.22128	-2.70243	0.0068835
309	ENSMUSG00000031548	20377	Sfrp1	43.9321	-1.03019	0.360445	-2.85809	0.00426195
310	ENSMUSG00000031561	23965	Tenm3	7032.03	-0.403439	0.189007	-2.13452	0.0328003
311	ENSMUSG00000031751	23802	Amfr	2481.78	-0.489986	0.184116	-2.66129	0.00778407
312	ENSMUSG00000031778	20312	Cx3cl1	12195.2	-0.584253	0.216865	-2.69409	0.00705821
313	ENSMUSG00000031930	66894	Wwp2	500.584	0.31055	0.145709	2.1313	0.0330641
314	ENSMUSG00000031932	14608	Gpr83	392.117	-0.42797	0.19762	-2.16562	0.0303401
315	ENSMUSG00000031963	73230	Bmper	213.916	-0.51096	0.219603	-2.32675	0.0199787
316	ENSMUSG00000031993	102607	Snx19	2280.29	-0.375596	0.164896	-2.27777	0.0227402
317	ENSMUSG00000032011	21838	Thy1	9774.56	-0.575646	0.209861	-2.74298	0.00608842
318	ENSMUSG00000032012	58235	Nectin1	1519.44	-0.451158	0.188358	-2.39522	0.0166105
319	ENSMUSG00000032172	244723	Olfm2	925.591	-0.768142	0.272563	-2.81822	0.00482907
320	ENSMUSG00000032178	16201	Ilf3	1890.15	0.252269	0.121457	2.07702	0.0377998
321	ENSMUSG00000032181	20255	Scg3	1736.82	-0.508265	0.22006	-2.30966	0.0209068
322	ENSMUSG00000032198	319899	Dock6	190.493	0.55291	0.275122	2.00969	0.044464
323	ENSMUSG00000032243	319480	Itga11	121.872	-0.680345	0.249273	-2.72931	0.00634662
324	ENSMUSG00000032262	83603	Elovl4	1034.71	-0.549979	0.200042	-2.74931	0.00597209
325	ENSMUSG00000032269	15561	Htr3a	171.573	-0.567912	0.2542	-2.23412	0.0254753
326	ENSMUSG00000032324	56434	Tspan3	2876.97	-0.552995	0.196874	-2.80888	0.00497138
327	ENSMUSG00000032328	69981	Tmem30a	2594.64	-0.620256	0.239013	-2.59508	0.009457
328	ENSMUSG00000032440	21813	Tgfbr2	76.9254	-0.795226	0.316198	-2.51496	0.0119046
329	ENSMUSG00000032487	19225	Ptgs2	541.172	-0.480375	0.196426	-2.44557	0.0144622
330	ENSMUSG00000032560	235567	Dnajc13	2718.12	0.298637	0.140055	2.13228	0.0329838
331	ENSMUSG00000032575	74840	Manf	639.129	-0.467231	0.191619	-2.43834	0.0147551
332	ENSMUSG00000032625	330267	Thsd7a	1976.8	-0.288861	0.144827	-1.99452	0.046095
333	ENSMUSG00000032773	12669	Chrm1	5572.17	-0.384538	0.170436	-2.2562	0.0240578
334	ENSMUSG00000032883	74205	Acsl3	1399.66	-0.465939	0.21928	-2.12485	0.0335989
335	ENSMUSG00000032902	20501	Slc16a1	600.997	-0.407934	0.198157	-2.05865	0.0395281
336	ENSMUSG00000033161	11928	Atp1a1	13614.9	-0.659234	0.216969	-3.03838	0.00237856
337	ENSMUSG00000033186	76789	Mzt1	179.618	-0.459369	0.229357	-2.00286	0.0451928
338	ENSMUSG00000033278	19274	Ptprm	1041.62	-0.376967	0.158422	-2.37951	0.0173357
339	ENSMUSG00000033308	99586	Dpyd	639.144	0.685755	0.217567	3.15192	0.00162201
340	ENSMUSG00000033316	231605	Galnt9	2536.38	-0.360312	0.177297	-2.03225	0.0421286
341	ENSMUSG00000033350	54371	Chst2	1001.33	-0.387794	0.172032	-2.2542	0.0241838
342	ENSMUSG00000033400	77559	Agl	607.25	0.326801	0.143956	2.27015	0.0231985
343	ENSMUSG00000033578	67564	Tmem35a	648.294	-0.401138	0.202866	-1.97735	0.0480019
344	ENSMUSG00000033676	14402	Gabrb3	6930.77	-0.401642	0.175224	-2.29216	0.0218962
345	ENSMUSG00000033768	18190	Nrxn2	5938.71	-0.410693	0.177863	-2.30904	0.0209411
346	ENSMUSG00000033805	384214	Ephx4	408.749	-0.47674	0.179382	-2.65768	0.00786803
347	ENSMUSG00000033849	26878	B3galt2	1403.06	-0.437611	0.173208	-2.52651	0.0115202
348	ENSMUSG00000033998	16525	Kcnk1	1117.72	-0.778253	0.249612	-3.11785	0.00182178
349	ENSMUSG00000034206	77782	Polq	121.138	0.526811	0.239948	2.19553	0.0281258
350	ENSMUSG00000034209	75668	Rasl10a	288.579	-0.390241	0.189763	-2.05646	0.0397383
351	ENSMUSG00000034220	14733	Gpc1	2178.56	-0.549188	0.179	-3.06809	0.00215435
352	ENSMUSG00000034402	238271	Kcnh5	669.613	-0.756259	0.285712	-2.64693	0.00812262
353	ENSMUSG00000034488	13612	Edil3	2162.67	-0.464193	0.141825	-3.273	0.00106411
354	ENSMUSG00000034501	67708	Pcnx4	1041.58	-0.349666	0.154948	-2.25667	0.0240284
355	ENSMUSG00000034525	218333	Ice1	5076.15	0.319584	0.141278	2.2621	0.0236912
356	ENSMUSG00000034591	338365	Slc41a2	572.892	-0.341448	0.172641	-1.97779	0.0479522
357	ENSMUSG00000034612	58250	Chst11	939.581	-0.530464	0.159845	-3.31862	0.000904645
358	ENSMUSG00000034614	216505	Pik3ip1	544.463	-0.493883	0.141261	-3.49624	0.000471857
359	ENSMUSG00000034648	16979	Lrrn1	1914.03	-0.469222	0.158428	-2.96174	0.00305902
360	ENSMUSG00000034687	231470	Fras1	2945.63	0.416524	0.146121	2.85054	0.00436448
361	ENSMUSG00000034723	52837	Tmx4	5371.07	-0.477266	0.201047	-2.3739	0.0176015
362	ENSMUSG00000034730	107831	Adgrb1	7820.04	-0.255759	0.127927	-1.99927	0.0455795
363	ENSMUSG00000034780	26877	B3galt1	1057.29	-0.420596	0.163252	-2.57636	0.00998467
364	ENSMUSG00000034892	20090	Rps29	409.601	-0.576462	0.258521	-2.22985	0.0257577
365	ENSMUSG00000034903	319876	Cobll1	133.77	0.567475	0.280437	2.02354	0.0430178
366	ENSMUSG00000034981	231440	Parm1	2007.99	-0.484577	0.16333	-2.96686	0.0030086
367	ENSMUSG00000035000	13482	Dpp4	42.3901	-0.769134	0.373017	-2.06193	0.0392148
368	ENSMUSG00000035133	11855	Arhgap5	770.865	-0.391057	0.17153	-2.27982	0.0226186
369	ENSMUSG00000035212	230514	Leprot	260.764	-0.422142	0.20354	-2.074	0.0380793
370	ENSMUSG00000035283	11554	Adrb1	469.436	-0.457735	0.197331	-2.31963	0.0203611
371	ENSMUSG00000035681	268345	Kcnc2	2633.16	-0.480752	0.17117	-2.80863	0.00497535
372	ENSMUSG00000035735	269060	Dagla	3883.25	-0.516895	0.211641	-2.44232	0.0145932
373	ENSMUSG00000035847	15931	Ids	2223.11	-0.466653	0.209446	-2.22803	0.0258782
374	ENSMUSG00000035864	20979	Syt1	26880.4	-0.504118	0.182241	-2.76621	0.00567112
375	ENSMUSG00000035964	67937	Tmem59l	4208.19	-0.624363	0.202351	-3.08554	0.0020318
376	ENSMUSG00000036086	226409	Zranb3	241.015	0.698247	0.163281	4.27635	1.8998e-05
377	ENSMUSG00000036155	107895	Mgat5	2821.34	-0.476922	0.16127	-2.95729	0.00310357
378	ENSMUSG00000036206	98402	Sh3bp4	414.364	0.314433	0.154766	2.03166	0.0421881
379	ENSMUSG00000036218	239618	Pdzrn4	211.54	0.469582	0.21272	2.20751	0.0272783
380	ENSMUSG00000036264	320027	Fstl4	817.296	-0.508332	0.212433	-2.39291	0.0167154
381	ENSMUSG00000036275	213673	9530068E07Rik	1097.22	-0.540196	0.225027	-2.40058	0.0163691
382	ENSMUSG00000036295	16981	Lrrn3	1820.57	-0.466468	0.16797	-2.77709	0.00548472
383	ENSMUSG00000036298	239606	Slc2a13	2947.78	-0.545688	0.181182	-3.01181	0.00259693
384	ENSMUSG00000036422	18530	Pcdh8	1300.08	-0.498384	0.185404	-2.6881	0.00718596
385	ENSMUSG00000036478	12226	Btg1	418.826	-0.431437	0.183101	-2.35628	0.018459
386	ENSMUSG00000036565	78339	Ttyh3	2094.81	-0.403651	0.172531	-2.33959	0.0193051
387	ENSMUSG00000036661	105841	Dennd3	211.26	0.535212	0.229954	2.32747	0.0199403
388	ENSMUSG00000036766	227325	Dner	2088.66	-0.394173	0.193851	-2.03338	0.0420142
389	ENSMUSG00000036904	14370	Fzd8	88.1243	-0.632319	0.256981	-2.46057	0.0138716
390	ENSMUSG00000036907	226359	C1ql2	1335.3	-0.768775	0.283789	-2.70896	0.00674942
391	ENSMUSG00000037035	16324	Inhbb	127.671	-0.595209	0.275029	-2.16417	0.0304515
392	ENSMUSG00000037049	20597	Smpd1	1855.45	-0.604856	0.221776	-2.72733	0.00638499
393	ENSMUSG00000037185	74127	Krt80	5.2125	-2.00966	0.982776	-2.04488	0.040867
394	ENSMUSG00000037260	52120	Hgsnat	1239.98	-0.399349	0.173707	-2.29897	0.0215065
395	ENSMUSG00000037278	69071	Tmem97	135.032	-0.549141	0.267211	-2.05508	0.039871
396	ENSMUSG00000037306	230815	Man1c1	586.216	-0.390201	0.170283	-2.29149	0.0219352
397	ENSMUSG00000037685	11980	Atp8a1	8383.89	-0.283216	0.135106	-2.09624	0.0360606
398	ENSMUSG00000037720	67878	Tmem33	1200.21	-0.504628	0.187016	-2.69832	0.00696901
399	ENSMUSG00000037788	232023	Vopp1	1150.87	-0.483337	0.227739	-2.12233	0.0338103
400	ENSMUSG00000037791	268448	Phf12	1085.41	0.261183	0.122253	2.13641	0.0326464
401	ENSMUSG00000037852	12876	Cpe	14324.6	-0.432034	0.191054	-2.26132	0.0237393
402	ENSMUSG00000037872	13349	Ackr1	283.512	-0.424067	0.189921	-2.23286	0.025558
403	ENSMUSG00000037902	19261	Sirpa	7924.56	-0.430463	0.194205	-2.21654	0.0266544
404	ENSMUSG00000037905	76809	Bri3bp	2781.08	-0.490821	0.191508	-2.56293	0.0103792
405	ENSMUSG00000037996	76376	Slc24a2	16615.2	-0.523137	0.180031	-2.90582	0.00366294
406	ENSMUSG00000038115	243634	Ano2	123.665	0.695948	0.281487	2.4724	0.0134209
407	ENSMUSG00000038141	77106	Tmem181a	1462.77	-0.322206	0.15717	-2.05005	0.0403592
408	ENSMUSG00000038214	331623	Bend3	196.279	0.437568	0.207645	2.10729	0.0350929
409	ENSMUSG00000038264	20361	Sema7a	1965.32	-0.64438	0.281675	-2.28768	0.0221564
410	ENSMUSG00000038319	16511	Kcnh2	419.305	-0.434214	0.192391	-2.25694	0.0240119
411	ENSMUSG00000038331	212712	Satb2	793.999	-0.500724	0.225925	-2.21633	0.026669
412	ENSMUSG00000038379	22137	Ttk	2.6019	2.83876	1.44315	1.96707	0.0491756
413	ENSMUSG00000038463	320078	Olfml2b	956.635	-0.787423	0.152067	-5.17814	2.24114e-07
414	ENSMUSG00000038486	64051	Sv2a	9220.81	-0.521605	0.202174	-2.57998	0.00988067
415	ENSMUSG00000038576	96935	Susd4	2410.03	-0.272497	0.132745	-2.05278	0.0400942
416	ENSMUSG00000038630	100041581	Zkscan16	1276.68	0.261454	0.129387	2.02071	0.0433098
417	ENSMUSG00000038633	13244	Degs1	824.87	-0.394826	0.191902	-2.05744	0.0396442
418	ENSMUSG00000038663	244091	Fsd2	1.42892	4.02823	1.94962	2.06616	0.038813
419	ENSMUSG00000038773	277250	Kdm3b	1531.72	0.280454	0.123026	2.27963	0.0226297
420	ENSMUSG00000039031	73910	Arhgap18	149.441	0.569038	0.257397	2.21074	0.0270536
421	ENSMUSG00000039114	68404	Nrn1	1366.02	-0.467894	0.208848	-2.24036	0.0250679
422	ENSMUSG00000039156	116873	Stim2	2354.97	-0.525483	0.185194	-2.83748	0.00454716
423	ENSMUSG00000039195	73737	1110008P14Rik	300.31	-0.527189	0.263447	-2.00112	0.0453798
424	ENSMUSG00000039239	21808	Tgfb2	513.389	-0.459202	0.191922	-2.39265	0.0167273
425	ENSMUSG00000039252	246316	Lgi2	1239.9	-0.492845	0.230985	-2.13366	0.0328703
426	ENSMUSG00000039270	230316	Megf9	3398.71	-0.46654	0.185929	-2.50923	0.0120994
427	ENSMUSG00000039323	16008	Igfbp2	38.3944	-1.42385	0.441657	-3.22388	0.00126467
428	ENSMUSG00000039470	70546	Zdhhc2	498.098	-0.391288	0.182301	-2.14638	0.0318425
429	ENSMUSG00000039519	13123	Cyp7b1	327.397	-0.688632	0.225614	-3.05225	0.00227131
430	ENSMUSG00000039530	80286	Tusc3	2547.72	-0.409358	0.185707	-2.20433	0.0275015
431	ENSMUSG00000039577	260305	Nphp4	755.315	0.320351	0.159644	2.00666	0.0447863
432	ENSMUSG00000039611	67063	Tmem246	1302.18	-0.372634	0.15727	-2.36939	0.0178173
433	ENSMUSG00000039672	246133	Kcne2	6.12206	-3.43578	1.24785	-2.75335	0.00589892
434	ENSMUSG00000039704	320506	Lmbrd2	1261.63	-0.450994	0.188101	-2.39761	0.0165023
435	ENSMUSG00000039740	56737	Alg2	2841.26	-0.410025	0.174753	-2.34631	0.0189604
436	ENSMUSG00000039747	269717	Orai2	1299.05	-0.478742	0.198472	-2.41214	0.0158593
437	ENSMUSG00000039809	242425	Gabbr2	7219.31	-0.49018	0.15292	-3.20547	0.00134844
438	ENSMUSG00000039952	13138	Dag1	2183.22	-0.547363	0.172665	-3.17008	0.00152395
439	ENSMUSG00000039953	65945	Clstn1	21929	-0.649324	0.213901	-3.03563	0.00240034
440	ENSMUSG00000040010	20539	Slc7a5	789.886	-0.641338	0.19359	-3.31287	0.000923439
441	ENSMUSG00000040249	16971	Lrp1	15968.3	-0.456206	0.155184	-2.93978	0.00328443
442	ENSMUSG00000040374	19302	Pex2	177.291	-0.416495	0.197884	-2.10474	0.0353136
443	ENSMUSG00000040412	229722	5330417C22Rik	1549.01	-0.280759	0.119553	-2.34842	0.0188533
444	ENSMUSG00000040452	215654	Cdh12	816.482	-0.5989	0.166623	-3.59434	0.000325218
445	ENSMUSG00000040490	70530	Lrfn2	1021.19	-0.344827	0.127503	-2.70445	0.00684172
446	ENSMUSG00000040520	242362	Manea	536.117	-0.550426	0.213498	-2.57813	0.00993377
447	ENSMUSG00000040713	433375	Creg1	282.524	-0.516116	0.179836	-2.86992	0.00410572
448	ENSMUSG00000040722	56807	Scamp5	5006.01	-0.501854	0.186506	-2.69082	0.00712764
449	ENSMUSG00000040794	67445	C1qtnf4	1111.05	-0.52948	0.235137	-2.2518	0.0243352
450	ENSMUSG00000040852	213556	Plekhh2	329.645	0.35471	0.179837	1.9724	0.0485638
451	ENSMUSG00000040907	232975	Atp1a3	46623	-0.627062	0.191584	-3.27304	0.00106399
452	ENSMUSG00000040998	114249	Npnt	513.266	-0.839395	0.264537	-3.17308	0.00150833
453	ENSMUSG00000041084	66357	Ostc	388.098	-0.484291	0.223382	-2.16799	0.0301592
454	ENSMUSG00000041147	12190	Brca2	239.958	0.425993	0.178543	2.38594	0.0170354
455	ENSMUSG00000041241	68350	Mul1	601.915	-0.329386	0.155664	-2.116	0.0343446
456	ENSMUSG00000041308	20650	Sntb2	1196.82	-0.357715	0.172073	-2.07886	0.0376301
457	ENSMUSG00000041313	11987	Slc7a1	945.821	-0.411129	0.175705	-2.33988	0.0192902
458	ENSMUSG00000041324	16323	Inhba	132.952	-0.670848	0.30699	-2.18524	0.0288711
459	ENSMUSG00000041380	15560	Htr2c	628.593	-0.439202	0.203277	-2.16061	0.0307257
460	ENSMUSG00000041468	14738	Gpr12	341.449	-0.477206	0.188732	-2.52848	0.0114557
461	ENSMUSG00000041477	319618	Dcp1b	539.017	0.284724	0.143887	1.9788	0.0478381
462	ENSMUSG00000041544	242748	Disp3	956.392	-0.287382	0.131407	-2.18696	0.0287456
463	ENSMUSG00000041577	116847	Prelp	32.2449	-0.864456	0.38963	-2.21866	0.0265099
464	ENSMUSG00000041642	16565	Kif21b	2001.77	0.424249	0.143339	2.95976	0.0030788
465	ENSMUSG00000041650	110821	Pcca	818.219	0.329184	0.158283	2.07972	0.0375514
466	ENSMUSG00000041765	68889	Ubac2	566.442	-0.321559	0.155006	-2.07449	0.0380334
467	ENSMUSG00000041828	217258	Abca8a	128.251	0.931078	0.358329	2.59839	0.00936629
468	ENSMUSG00000041879	226432	Ipo9	2560.42	0.262213	0.122408	2.14212	0.0321837
469	ENSMUSG00000041986	270162	Elmod1	3919.72	-0.384559	0.15807	-2.43283	0.0149812
470	ENSMUSG00000042078	68666	Svop	3114.62	-0.408323	0.16287	-2.50705	0.0121745
471	ENSMUSG00000042401	72832	Crtac1	2517.33	-0.315109	0.155977	-2.02022	0.0433603
472	ENSMUSG00000042429	11539	Adora1	2953.36	-0.472494	0.18243	-2.59	0.00959767
473	ENSMUSG00000042476	18670	Abcb4	276.972	0.361961	0.183287	1.97483	0.0482871
474	ENSMUSG00000042567	674895	Nek10	326.829	0.619368	0.196168	3.15734	0.00159217
475	ENSMUSG00000042688	50772	Mapk6	303.516	-0.508755	0.233501	-2.17881	0.0293456
476	ENSMUSG00000042724	338372	Map3k9	837.737	0.293265	0.144944	2.02329	0.043043
477	ENSMUSG00000042834	27528	Nrep	491.744	-0.558277	0.252201	-2.21362	0.0268552
478	ENSMUSG00000043019	66967	Edem3	1833.06	-0.392768	0.141914	-2.76765	0.00564612
479	ENSMUSG00000043067	244745	Dpy19l1	1588.66	-0.387318	0.160724	-2.40983	0.0159598
480	ENSMUSG00000043300	26879	B3galnt1	722.785	-0.557733	0.216733	-2.57336	0.0100716
481	ENSMUSG00000043460	207393	Elfn2	1977.84	-0.384084	0.160575	-2.39193	0.01676
482	ENSMUSG00000043811	65079	Rtn4r	1289.04	-0.739319	0.207185	-3.56839	0.000359176
483	ENSMUSG00000043987	214552	Cep164	596.655	0.392899	0.17139	2.29243	0.0218807
484	ENSMUSG00000044067	73010	Gpr22	1252.59	-0.448091	0.193175	-2.31962	0.0203615
485	ENSMUSG00000044216	16520	Kcnj4	1477.8	-0.498018	0.241566	-2.06163	0.0392434
486	ENSMUSG00000044229	244853	Nxpe4	322.743	0.446946	0.173308	2.5789	0.00991142
487	ENSMUSG00000044250	239647	Pced1b	98.0564	0.538693	0.238104	2.26242	0.0236712
488	ENSMUSG00000044288	12801	Cnr1	4892.58	-0.438026	0.182635	-2.39836	0.0164687
489	ENSMUSG00000044337	12778	Ackr3	185.735	-0.622494	0.232842	-2.67346	0.00750725
490	ENSMUSG00000044350	210808	Lacc1	116.465	0.617236	0.279806	2.20594	0.0273879
491	ENSMUSG00000044528	229801	Tram1l1	588.291	-0.53381	0.216649	-2.46394	0.0137419
492	ENSMUSG00000044667	229791	Plppr4	7576.17	-0.383521	0.182518	-2.10128	0.0356163
493	ENSMUSG00000044674	14362	Fzd1	174.884	-0.462839	0.213375	-2.16914	0.0300723
494	ENSMUSG00000044770	268297	Scml4	119.594	0.706102	0.308339	2.29002	0.0220201
495	ENSMUSG00000045287	237847	Rtn4rl1	1882.97	-0.537695	0.140097	-3.83803	0.000124025
496	ENSMUSG00000045312	218454	Lhfpl2	429.916	-0.552171	0.153096	-3.60669	0.000310133
497	ENSMUSG00000045314	78088	Sowahb	102.837	-0.721715	0.28133	-2.56537	0.0103067
498	ENSMUSG00000045589	230235	Frrs1l	5634.2	-0.530807	0.207428	-2.55899	0.0104975
499	ENSMUSG00000045613	243764	Chrm2	281.822	-0.798908	0.235979	-3.38551	0.000710466
500	ENSMUSG00000045659	233765	Plekha7	917.148	0.404245	0.153463	2.63415	0.0084347
501	ENSMUSG00000045731	18155	Pnoc	95.0591	-0.966097	0.303353	-3.18473	0.00144889
502	ENSMUSG00000045917	230279	Tmem268	178.801	-0.415185	0.20337	-2.04153	0.0411983
503	ENSMUSG00000045967	241263	Gpr158	4624.73	-0.354051	0.136911	-2.58599	0.00970999
504	ENSMUSG00000046062	108954	Ppp1r15b	1290.54	-0.463439	0.198946	-2.32948	0.0198338
505	ENSMUSG00000046082	68344	Tmem174	3.22319	-4.01094	1.52836	-2.62435	0.00868143
506	ENSMUSG00000046159	12671	Chrm3	1807.11	-0.458037	0.215156	-2.12886	0.0332657
507	ENSMUSG00000046169	108154	Adamts6	152.865	0.48966	0.232134	2.10938	0.0349115
508	ENSMUSG00000046182	269994	Gsg1l	597.764	-0.536188	0.240392	-2.23048	0.0257158
509	ENSMUSG00000046546	224093	Fam43a	74.3339	-0.651726	0.311621	-2.09141	0.0364918
510	ENSMUSG00000047037	233280	Nipa1	779.126	-0.440843	0.174219	-2.53039	0.0113935
511	ENSMUSG00000047085	272381	Lrrc4b	2988.98	-0.496455	0.176647	-2.81044	0.00494739
512	ENSMUSG00000047414	399558	Flrt2	2212.5	-0.417993	0.207768	-2.01182	0.0442386
513	ENSMUSG00000047415	238377	Gpr68	419.322	-0.53228	0.176715	-3.01207	0.00259469
514	ENSMUSG00000047496	320311	Rnf152	115.604	-0.911271	0.317143	-2.87338	0.00406109
515	ENSMUSG00000047773	382543	Ankfn1	46.2925	1.49477	0.430808	3.4697	0.00052104
516	ENSMUSG00000047787	396184	Flrt1	930.069	-0.441506	0.179397	-2.46106	0.0138529
517	ENSMUSG00000047797	14618	Gjb1	13.7575	-1.34954	0.578469	-2.33295	0.019651
518	ENSMUSG00000047904	20606	Sstr2	334.818	-0.80511	0.271924	-2.96079	0.00306854
519	ENSMUSG00000047907	228911	Tshz2	981.144	-0.462586	0.235855	-1.96132	0.049842
520	ENSMUSG00000047909	320816	Ankrd16	820.914	0.262016	0.125672	2.08492	0.0370763
521	ENSMUSG00000047976	16485	Kcna1	2503.72	-0.48365	0.150308	-3.21771	0.00129217
522	ENSMUSG00000048004	217951	Tmem196	88.4486	-0.734387	0.275963	-2.66118	0.00778676
523	ENSMUSG00000048040	76976	Arxes2	215.398	-0.690371	0.226762	-3.04447	0.00233091
524	ENSMUSG00000048108	319776	Tmem72	23.7021	-1.72339	0.620339	-2.77814	0.00546718
525	ENSMUSG00000048142	269642	Nat8l	3173.79	-0.482872	0.213408	-2.26267	0.0236559
526	ENSMUSG00000048330	320360	Ric3	1665.23	-0.443306	0.170847	-2.59476	0.00946571
527	ENSMUSG00000048355	76219	Arxes1	149.439	-0.76019	0.291071	-2.6117	0.0090093
528	ENSMUSG00000048706	52829	Lurap1l	344.976	-0.361665	0.1733	-2.08693	0.0368943
529	ENSMUSG00000048834	211739	Vstm2a	2021.89	-0.565535	0.212733	-2.65843	0.00785066
530	ENSMUSG00000048915	13640	Efna5	237.632	-0.649203	0.275311	-2.35807	0.01837
531	ENSMUSG00000048978	22360	Nrsn1	662.64	-0.592954	0.178185	-3.32774	0.000875545
532	ENSMUSG00000048988	243312	Elfn1	368.888	-0.546364	0.235991	-2.31519	0.0206028
533	ENSMUSG00000049001	68169	Ndnf	416.478	-0.400557	0.163893	-2.44401	0.014525
534	ENSMUSG00000049225	381511	Pdp1	668.916	-0.497638	0.249415	-1.99522	0.0460192
535	ENSMUSG00000049281	235281	Scn3b	4367.21	-0.394036	0.169589	-2.32348	0.0201535
536	ENSMUSG00000049313	20660	Sorl1	15582.7	-0.490415	0.172792	-2.83818	0.00453711
537	ENSMUSG00000049538	271127	Adamts16	232.57	0.484354	0.1708	2.8358	0.00457113
538	ENSMUSG00000049556	235402	Lingo1	4366.74	-0.45706	0.192461	-2.37481	0.0175578
539	ENSMUSG00000049649	14748	Gpr3	97.575	-0.755704	0.284086	-2.66012	0.0078113
540	ENSMUSG00000049940	70804	Pgrmc2	685.689	-0.441883	0.188358	-2.34598	0.0189772
541	ENSMUSG00000050164	207911	Mchr1	375.836	-0.416135	0.186716	-2.22871	0.0258333
542	ENSMUSG00000050248	68525	Evc2	952.054	-0.456698	0.173668	-2.62971	0.00854566
543	ENSMUSG00000050505	219257	Pcdh20	2776.45	-0.431498	0.145347	-2.96874	0.00299024
544	ENSMUSG00000050530	269233	Fam171a1	1885.48	-0.340041	0.149337	-2.27701	0.0227857
545	ENSMUSG00000050534	15564	Htr5b	103.264	-0.739076	0.259225	-2.8511	0.00435683
546	ENSMUSG00000050556	16500	Kcnb1	5859.07	-0.363645	0.15394	-2.36225	0.0181643
547	ENSMUSG00000050640	231503	Tmem150c	1470.35	-0.368517	0.143507	-2.56793	0.0102307
548	ENSMUSG00000050663	237553	Trhde	1191.23	-0.410974	0.186056	-2.20887	0.0271836
549	ENSMUSG00000050711	20254	Scg2	3732.56	-0.684561	0.2306	-2.9686	0.00299156
550	ENSMUSG00000050786	57895	Ccdc126	142.776	-0.588182	0.211158	-2.78551	0.00534435
551	ENSMUSG00000050896	269295	Rtn4rl2	552.486	-0.45934	0.175571	-2.61627	0.00888962
552	ENSMUSG00000050945	240186	Zfp438	110.749	0.666944	0.243996	2.73343	0.00626793
553	ENSMUSG00000050947	229715	Amigo1	2460.99	-0.44106	0.182918	-2.41124	0.0158983
554	ENSMUSG00000050963	16539	Kcns2	669.041	-0.580091	0.232832	-2.49146	0.0127219
555	ENSMUSG00000051067	237403	Lingo3	648.869	-0.571489	0.287433	-1.98825	0.0467838
556	ENSMUSG00000051111	75209	Sv2c	1186.25	-0.600232	0.197438	-3.0401	0.00236502
557	ENSMUSG00000051375	75599	Pcdh1	10323.9	-0.42012	0.175533	-2.3934	0.0166931
558	ENSMUSG00000051379	71436	Flrt3	1162.93	-0.524409	0.137287	-3.81979	0.000133564
559	ENSMUSG00000052428	68944	Tmco1	316.17	-0.536367	0.21799	-2.46051	0.0138738
560	ENSMUSG00000052656	22644	Rnf103	912.943	-0.34185	0.147895	-2.31144	0.0208083
561	ENSMUSG00000052726	240776	Kcnt2	1241.82	-0.266619	0.130773	-2.03879	0.0414714
562	ENSMUSG00000053025	64176	Sv2b	10471.8	-0.429213	0.187711	-2.28657	0.0222209
563	ENSMUSG00000053334	231630	Ficd	277.517	-0.537288	0.188029	-2.85748	0.00427024
564	ENSMUSG00000054162	72902	Spock3	876.159	-0.741075	0.232838	-3.18279	0.00145866
565	ENSMUSG00000054199	76022	Gon4l	1644.57	0.362092	0.129062	2.80557	0.00502273
566	ENSMUSG00000054263	16880	Lifr	2195.29	-0.368198	0.154895	-2.37709	0.01745
567	ENSMUSG00000054408	76687	Spcs3	841.628	-0.574259	0.208316	-2.75667	0.00583927
568	ENSMUSG00000054693	11487	Adam10	1302.1	-0.369862	0.171496	-2.15669	0.03103
569	ENSMUSG00000054720	100604	Lrrc8c	764.614	-0.489268	0.168332	-2.90656	0.00365424
570	ENSMUSG00000055003	211187	Lrtm2	752.264	-0.716611	0.201106	-3.56335	0.000366147
571	ENSMUSG00000055022	12805	Cntn1	9994.86	-0.444166	0.187698	-2.36638	0.0179628
572	ENSMUSG00000055044	54132	Pdlim1	46.008	-0.775601	0.312146	-2.48473	0.0129648
573	ENSMUSG00000055254	18212	Ntrk2	10620.7	-0.388858	0.158984	-2.4459	0.0144491
574	ENSMUSG00000055373	14348	Fut9	1990.41	-0.658749	0.230143	-2.86235	0.00420515
575	ENSMUSG00000055409	338352	Nell1	1997.79	-0.370009	0.153853	-2.40495	0.0161747
576	ENSMUSG00000055639	13134	Dach1	60.1957	0.663406	0.318326	2.08405	0.0371559
577	ENSMUSG00000055691	414089	Gja6	97.491	0.594628	0.294984	2.0158	0.0438207
578	ENSMUSG00000055782	26874	Abcd2	322.36	-0.551497	0.278836	-1.97785	0.0479451
579	ENSMUSG00000055943	73024	Emc7	1366.74	-0.522968	0.223446	-2.34046	0.0192598
580	ENSMUSG00000056124	56386	B4galt6	2044.68	-0.486628	0.170136	-2.86023	0.00423338
581	ENSMUSG00000056222	20745	Spock1	4221.99	-0.519986	0.170104	-3.05687	0.00223661
582	ENSMUSG00000056296	72003	Synpr	1812.29	-0.600945	0.166347	-3.61261	0.000303131
583	ENSMUSG00000056708	15939	Ier5	466.949	-0.697072	0.310463	-2.24526	0.0247512
584	ENSMUSG00000056812	20451	St8sia3	2649.03	-0.501323	0.179961	-2.78573	0.00534067
585	ENSMUSG00000057060	210027	Slc35f3	755.517	-0.384639	0.147467	-2.6083	0.00909942
586	ENSMUSG00000057069	67475	Ero1lb	589.76	-0.380106	0.135999	-2.79491	0.00519135
587	ENSMUSG00000057133	71389	Chd6	6324.67	0.415569	0.127371	3.26266	0.00110373
588	ENSMUSG00000057530	230857	Ece1	866.694	-0.492671	0.180816	-2.72471	0.00643575
589	ENSMUSG00000057541	78697	Pus7	531.809	0.342819	0.166965	2.05323	0.0400498
590	ENSMUSG00000058153	56747	Sez6l	8349.79	-0.474799	0.154156	-3.07998	0.00207015
591	ENSMUSG00000058248	16510	Kcnh1	2001.09	-0.479843	0.152317	-3.15029	0.00163108
592	ENSMUSG00000058254	21912	Tspan7	7153.27	-0.682788	0.223591	-3.05374	0.00226005
593	ENSMUSG00000058488	16591	Kl	368.495	-0.45871	0.223489	-2.05249	0.040122
594	ENSMUSG00000058600	19946	Rpl30	597.574	-0.396732	0.169959	-2.33428	0.0195812
595	ENSMUSG00000058975	16502	Kcnc1	3237.86	-0.380823	0.120494	-3.1605	0.00157496
596	ENSMUSG00000058997	219189	Vwa8	1490.05	0.252866	0.123988	2.03944	0.0414064
597	ENSMUSG00000059288	12593	Cdyl	220.419	-0.413288	0.195895	-2.10975	0.03488
598	ENSMUSG00000059920	67609	4930453N24Rik	310.33	-0.370649	0.169069	-2.19229	0.0283587
599	ENSMUSG00000060181	215436	Slc35e3	436.572	-0.349326	0.171629	-2.03535	0.0418154
600	ENSMUSG00000060780	74342	Lrrtm1	1910.46	-0.43598	0.152257	-2.86345	0.00419058
601	ENSMUSG00000060862	230848	Zbtb40	351.905	-0.401296	0.177489	-2.26096	0.0237616
602	ENSMUSG00000061306	72055	Slc38a10	1076.27	-0.373362	0.16928	-2.20559	0.0274125
603	ENSMUSG00000061411	329540	Nol4l	876.955	0.340047	0.158399	2.14677	0.0318118
604	ENSMUSG00000061576	13483	Dpp6	9575.88	-0.289362	0.138953	-2.08245	0.0373016
605	ENSMUSG00000061808	22139	Ttr	981.544	-3.47673	1.63912	-2.1211	0.0339133
606	ENSMUSG00000061859	12695	Patj	432.812	0.415919	0.182565	2.27819	0.0227151
607	ENSMUSG00000062209	13869	Erbb4	2184.25	-0.356968	0.170689	-2.09134	0.0364976
608	ENSMUSG00000062372	83762	Otof	267.241	0.847635	0.357179	2.37314	0.0176375
609	ENSMUSG00000062760	72301	1810041L15Rik	786.538	-0.287703	0.137322	-2.09509	0.0361629
610	ENSMUSG00000063531	20349	Sema3e	1842.46	-0.358178	0.150055	-2.38697	0.0169878
611	ENSMUSG00000063681	170788	Crb1	71.7746	1.0954	0.437841	2.50181	0.0123559
612	ENSMUSG00000063870	107932	Chd4	6355.42	0.479936	0.156317	3.07027	0.00213866
613	ENSMUSG00000063873	94249	Slc24a3	3839.97	-0.349109	0.163819	-2.13106	0.0330843
614	ENSMUSG00000063952	268936	Brpf3	675.026	0.282756	0.141033	2.00489	0.0449747
615	ENSMUSG00000064105	94219	Cnnm2	1207.39	-0.311993	0.159108	-1.96089	0.0498923
616	ENSMUSG00000064329	20265	Scn1a	5365.63	-0.315346	0.130882	-2.40939	0.0159791
617	ENSMUSG00000066113	77739	Adamtsl1	449.217	0.446256	0.201715	2.2123	0.0269456
618	ENSMUSG00000066197	209776	Gpr139	50.5016	-0.984607	0.310556	-3.17047	0.00152192
619	ENSMUSG00000066324	242291	Impad1	1701.17	-0.509568	0.226873	-2.24605	0.0247009
620	ENSMUSG00000066438	217682	Plekhd1	35.6828	0.841902	0.366269	2.29859	0.0215282
621	ENSMUSG00000067276	12338	Capn6	80.662	0.540352	0.25203	2.144	0.0320332
622	ENSMUSG00000068040	99237	Tm9sf4	1986.37	-0.338513	0.149411	-2.26565	0.0234728
623	ENSMUSG00000068196	12837	Col8a1	34.6913	-0.965197	0.488789	-1.97467	0.0483057
624	ENSMUSG00000068373	241589	D430041D05Rik	6008.24	-0.366965	0.139799	-2.62495	0.00866626
625	ENSMUSG00000068457	22290	Uty	320.686	11.8434	1.18953	9.95634	2.36616e-23
626	ENSMUSG00000068747	20661	Sort1	13259.5	-0.444962	0.167521	-2.65615	0.00790382
627	ENSMUSG00000069072	241919	Slc7a14	5914.5	-0.480014	0.167084	-2.87289	0.00406731
628	ENSMUSG00000070287	245020	Slc35g2	206.022	-0.532884	0.249344	-2.13715	0.0325861
629	ENSMUSG00000070304	72821	Scn2b	5293.17	-0.525866	0.212214	-2.47801	0.0132119
630	ENSMUSG00000070366	381925	Plpp4	64.4568	-0.603253	0.29844	-2.02135	0.0432432
631	ENSMUSG00000070498	208151	Tmem132b	4668.64	-0.330738	0.156958	-2.10718	0.0351022
632	ENSMUSG00000070639	433926	Lrrc8b	1835.16	-0.540149	0.210475	-2.56633	0.0102781
633	ENSMUSG00000070780	245945	Rbm47	8.08652	-2.24169	0.979207	-2.28929	0.0220623
634	ENSMUSG00000071649	72727	B3gat3	733.64	-0.556814	0.199956	-2.78468	0.00535802
635	ENSMUSG00000071847	494504	Apcdd1	190.244	-0.459604	0.197274	-2.32978	0.0198177
636	ENSMUSG00000071862	107065	Lrrtm2	1392.09	-0.496143	0.208432	-2.38036	0.0172959
637	ENSMUSG00000073411	14964	H2-D1	162.623	-0.843922	0.313609	-2.691	0.00712379
638	ENSMUSG00000073530	23850	Pappa2	81.7689	0.832033	0.407358	2.04251	0.0411012
639	ENSMUSG00000073616	66915	Cops9	276.67	-0.434515	0.195576	-2.22171	0.0263026
640	ENSMUSG00000073702	114641	Rpl31	485.412	-0.527916	0.215212	-2.45301	0.0141666
641	ENSMUSG00000073725	68421	Lmbrd1	2737.53	-0.367017	0.169888	-2.16034	0.0307461
642	ENSMUSG00000074794	105171	Arrdc3	600.608	-0.470632	0.166427	-2.82785	0.00468613
643	ENSMUSG00000074825	73338	Itpripl1	7.66025	-2.6601	0.928828	-2.86393	0.00418418
644	ENSMUSG00000074925	72351	Ptar1	284.404	-0.405763	0.200477	-2.02399	0.0429713
645	ENSMUSG00000074968	228432	Ano3	2793.81	-0.355003	0.16857	-2.10597	0.0352068
646	ENSMUSG00000075012	14221	Fjx1	511.153	-0.44967	0.203468	-2.21003	0.0271028
647	ENSMUSG00000076433	58251	Cep295nl	62.42	0.942612	0.475886	1.98075	0.0476191
648	ENSMUSG00000078161	209601	Erich3	369.2	0.343817	0.161964	2.1228	0.0337705
649	ENSMUSG00000078307	330941	AI593442	2423.79	-0.5252	0.250005	-2.10076	0.035662
650	ENSMUSG00000078517	230866	Emc1	2719.2	-0.354292	0.165052	-2.14656	0.0318287
651	ENSMUSG00000078670	100038347	Fam174b	285.583	-0.512885	0.224476	-2.28481	0.022324
652	ENSMUSG00000078716	242409	Tmem8b	1041.38	-0.3602	0.174845	-2.06012	0.0393875
653	ENSMUSG00000079022	69700	Col22a1	76.084	0.690587	0.287386	2.40299	0.0162615
654	ENSMUSG00000079037	19122	Prnp	8750.09	-0.487162	0.208488	-2.33665	0.0194575
655	ENSMUSG00000079105	109828	C7	39.454	0.919872	0.375829	2.44758	0.014382
656	ENSMUSG00000085007	100503068	Gm11549	62.5637	-1.01305	0.409643	-2.473	0.0133984
657	ENSMUSG00000085078	77417	C030013C21Rik	9.47278	1.58865	0.732943	2.16749	0.0301974
658	ENSMUSG00000086150	414068	Bach2os	1.56383	4.16582	1.90533	2.18641	0.0287858
659	ENSMUSG00000086503	213742	Xist	18211	-12.1375	0.34637	-35.042	5.17081e-269
660	ENSMUSG00000086596	382111	Susd5	35.1604	-1.44206	0.522569	-2.75956	0.00578794
661	ENSMUSG00000087174	71445	5530601H04Rik	352.669	-0.468134	0.159665	-2.93198	0.00336809
662	ENSMUSG00000089706	78603	B230216N24Rik	267.036	0.452136	0.22174	2.03904	0.041446
663	ENSMUSG00000089911	15247	Mfsd14a	951.685	-0.324525	0.160067	-2.02744	0.0426179
664	ENSMUSG00000090083	58230	Rnf8	95.8722	0.43552	0.220129	1.97848	0.0478751
665	ENSMUSG00000092751	100526477	Mir3080	19.4507	0.995744	0.48586	2.04945	0.0404186
666	ENSMUSG00000095407	622645	Tmem200c	192.827	-0.504216	0.18428	-2.73614	0.00621645
667	ENSMUSG00000096146	16514	Kcnj11	627.191	-0.590012	0.218486	-2.70045	0.0069245
668	ENSMUSG00000100241	20508	Slc18a3	4.893	-3.04625	1.52923	-1.99201	0.0463694
669	ENSMUSG00000102416	71166	4933424G06Rik	7.98475	1.53289	0.745918	2.05503	0.0398758
670	ENSMUSG00000102697	353237	Pcdhac2	1440.01	-0.439858	0.172225	-2.55397	0.0106503
671	ENSMUSG00000104960	69895	Snhg8	139.319	-0.529353	0.263364	-2.00997	0.0444347
672	ENSMUSG00000105218	330133	Gm38413	251.597	0.581427	0.257753	2.25575	0.0240861
673	ENSMUSG00000106154	102465711	Mir7232	2.11887	4.60081	2.33232	1.97263	0.0485378
674	ENSMUSG00000106589	70970	4931419H13Rik	4.96047	2.10391	0.947561	2.22035	0.0263953
675	ENSMUSG00000110195	207728	Pde2a	150.015	0.489293	0.203621	2.40296	0.0162628
676	ENSMUSG00000111765	100038575	Gm10635	2.55533	-3.65392	1.58469	-2.30576	0.0211239

## Sheet: Suppl. Dataset 9c
Suppl. Dataset 9c: Proestrus-Male comparison (OL_Pro-Male)
	Ensembl_ID	Entrez_ID	Symbol	baseMean	log2FoldChange	lfcSE	stat	pvalue
1	ENSMUSG00000000085	29871	Scmh1	985.118	-0.237388	0.117778	-2.01555	0.0438472
2	ENSMUSG00000000126	216795	Wnt9a	83.2298	-0.565291	0.246347	-2.2947	0.0217506
3	ENSMUSG00000000149	14673	Gna12	319.455	0.353593	0.141299	2.50244	0.0123339
4	ENSMUSG00000000223	13497	Drp2	1740.88	-0.204087	0.100864	-2.02339	0.0430334
5	ENSMUSG00000000326	12846	Comt	557.538	0.312543	0.126675	2.46727	0.0136147
6	ENSMUSG00000000532	11479	Acvr1b	2423.99	0.354542	0.106381	3.33276	0.000859887
7	ENSMUSG00000000632	20370	Sez6	5892.68	0.3638	0.123328	2.94987	0.00317904
8	ENSMUSG00000000753	20317	Serpinf1	44.1169	1.11136	0.327802	3.39034	0.000698063
9	ENSMUSG00000001119	12833	Col6a1	612.047	-0.362649	0.176367	-2.05622	0.039761
10	ENSMUSG00000001211	28169	Agpat3	2383.31	0.233551	0.0996687	2.34327	0.0191155
11	ENSMUSG00000001227	20359	Sema6b	2600.97	0.347351	0.109805	3.16335	0.00155967
12	ENSMUSG00000001418	56700	Glmp	405.452	0.307243	0.130139	2.36089	0.0182313
13	ENSMUSG00000001419	17261	Mef2d	2406.78	0.220096	0.101705	2.16405	0.0304603
14	ENSMUSG00000001576	67458	Ergic1	1725.83	0.249683	0.112545	2.21851	0.02652
15	ENSMUSG00000001911	18032	Nfix	2530.26	0.252701	0.109429	2.30926	0.0209291
16	ENSMUSG00000001930	22371	Vwf	12.6534	1.59716	0.722876	2.20945	0.0271436
17	ENSMUSG00000001985	14807	Grik3	2497.11	0.43374	0.12805	3.38728	0.000705905
18	ENSMUSG00000001986	53623	Gria3	7210.03	-0.246054	0.0892274	-2.7576	0.00582271
19	ENSMUSG00000001995	244668	Sipa1l2	1365.17	0.434784	0.1176	3.69716	0.000218029
20	ENSMUSG00000001998	108011	Ap4e1	522.656	-0.308821	0.132248	-2.33516	0.019535
21	ENSMUSG00000002103	11432	Acp2	1542.83	0.247296	0.117993	2.09585	0.0360956
22	ENSMUSG00000002808	105298	Epdr1	1289.01	0.351813	0.14262	2.46679	0.013633
23	ENSMUSG00000002908	84036	Kcnn1	166.987	0.425138	0.193443	2.19774	0.0279678
24	ENSMUSG00000003153	20527	Slc2a3	3216.77	0.255922	0.109435	2.33856	0.019358
25	ENSMUSG00000003378	14809	Grik5	3089.96	0.212539	0.0957957	2.21867	0.0265092
26	ENSMUSG00000003573	26558	Homer3	224.44	0.405135	0.179013	2.26316	0.0236257
27	ENSMUSG00000004207	19156	Psap	15680.7	0.43678	0.10551	4.1397	3.47764e-05
28	ENSMUSG00000004356	70683	Utp20	1556.85	-0.218932	0.0984305	-2.22423	0.0261329
29	ENSMUSG00000004667	66420	Polr2e	273.065	0.333509	0.1614	2.06635	0.038795
30	ENSMUSG00000004698	79221	Hdac9	1480.16	-0.326217	0.118983	-2.74172	0.00611188
31	ENSMUSG00000004748	67900	Mtfp1	503.388	0.353227	0.160182	2.20516	0.0274428
32	ENSMUSG00000004897	15191	Hdgf	640.171	0.248694	0.123935	2.00665	0.0447869
33	ENSMUSG00000005268	19116	Prlr	142.388	0.505607	0.201635	2.50754	0.0121574
34	ENSMUSG00000005338	94332	Cadm3	7063.11	0.308044	0.1146	2.68799	0.00718828
35	ENSMUSG00000005501	227334	Usp40	1372.73	-0.260009	0.112106	-2.31931	0.0203783
36	ENSMUSG00000005514	18984	Por	1573.79	0.45285	0.134687	3.36225	0.000773102
37	ENSMUSG00000005802	22785	Slc30a4	532.22	0.2944	0.142567	2.06499	0.0389235
38	ENSMUSG00000005892	22044	Trh	33.014	-2.0733	1.02347	-2.02576	0.0427889
39	ENSMUSG00000006205	56213	Htra1	278.453	0.361535	0.156101	2.31603	0.0205568
40	ENSMUSG00000006276	13859	Eps15l1	1291.15	-0.29848	0.119264	-2.5027	0.0123251
41	ENSMUSG00000006362	12398	Cbfa2t3	471.341	0.347939	0.164444	2.11586	0.0343568
42	ENSMUSG00000006369	14114	Fbln1	153.685	0.441731	0.190557	2.3181	0.0204439
43	ENSMUSG00000006373	53328	Pgrmc1	2442.55	0.364701	0.138459	2.634	0.00843847
44	ENSMUSG00000006435	18011	Neurl1a	653.077	0.302724	0.132201	2.28988	0.0220285
45	ENSMUSG00000006471	78797	Ndor1	626.683	-0.299784	0.12999	-2.30621	0.0210988
46	ENSMUSG00000006575	51799	Rundc3a	1857.37	0.272784	0.115278	2.36632	0.0179661
47	ENSMUSG00000006675	74443	P4htm	1532.62	0.277005	0.110071	2.51662	0.0118487
48	ENSMUSG00000006717	66834	Acot13	204.597	0.382246	0.171321	2.23117	0.0256696
49	ENSMUSG00000006782	12799	Cnp	435.163	0.492186	0.169919	2.8966	0.00377229
50	ENSMUSG00000006800	72043	Sulf2	2444.75	0.308266	0.114881	2.68335	0.00728885
51	ENSMUSG00000007021	20974	Syngr3	1641.75	0.446854	0.122584	3.6453	0.000267079
52	ENSMUSG00000007097	98660	Atp1a2	819.772	0.294678	0.144725	2.03612	0.0417386
53	ENSMUSG00000007458	17113	M6pr	1229.43	0.316229	0.138507	2.28312	0.0224231
54	ENSMUSG00000007721	234388	Ccdc124	219.539	0.484948	0.173889	2.78884	0.0052897
55	ENSMUSG00000007892	56040	Rplp1	588.488	0.51246	0.151828	3.37526	0.000737465
56	ENSMUSG00000007950	64296	Abhd8	852.539	0.25842	0.124087	2.08257	0.03729
57	ENSMUSG00000009418	215690	Nav1	4384.41	-0.268065	0.109213	-2.45452	0.0141072
58	ENSMUSG00000009549	20813	Srp14	343.177	0.316734	0.155119	2.04188	0.0411634
59	ENSMUSG00000009575	12419	Cbx5	2399.36	0.215874	0.108663	1.98664	0.0469622
60	ENSMUSG00000010045	56395	Tmem115	587.479	0.457745	0.131441	3.48252	0.000496722
61	ENSMUSG00000010047	15587	Hyal2	179.563	0.462385	0.174773	2.64562	0.00815405
62	ENSMUSG00000010095	17254	Slc3a2	1753.4	0.28273	0.102668	2.75383	0.00589016
63	ENSMUSG00000010803	14394	Gabra1	5314.53	0.275408	0.128355	2.14567	0.0318991
64	ENSMUSG00000011831	14020	Evi5	1309.61	-0.228308	0.115486	-1.97693	0.0480499
65	ENSMUSG00000013236	19280	Ptprs	17810.1	0.230682	0.0884229	2.60884	0.00908487
66	ENSMUSG00000013275	98396	Slc41a1	767.252	0.348581	0.117103	2.97671	0.00291358
67	ENSMUSG00000013846	20442	St3gal1	733.566	0.438684	0.132497	3.31089	0.000930007
68	ENSMUSG00000013858	216157	Tmem259	1300.4	0.411389	0.121712	3.38001	0.000724822
69	ENSMUSG00000014496	105522	Ankrd28	963.964	-0.331312	0.1112	-2.97943	0.00288787
70	ENSMUSG00000014599	12977	Csf1	335.062	0.541779	0.159126	3.40472	0.000662318
71	ENSMUSG00000014602	16560	Kif1a	13085.6	0.256262	0.122154	2.09786	0.0359178
72	ENSMUSG00000014867	20932	Surf4	842.431	0.340397	0.134647	2.52808	0.011469
73	ENSMUSG00000014905	27362	Dnajb9	325.019	0.37228	0.165252	2.25281	0.0242713
74	ENSMUSG00000015396	12522	Cd83	130.909	0.494433	0.195019	2.5353	0.0112351
75	ENSMUSG00000015461	12915	Atf6b	982.857	0.369891	0.124925	2.9609	0.00306743
76	ENSMUSG00000015476	260297	Prrt1	1310.04	0.249286	0.104325	2.38952	0.0168704
77	ENSMUSG00000015656	15481	Hspa8	11006.5	0.306865	0.148488	2.0666	0.0387719
78	ENSMUSG00000015944	80909	Gatsl2	1244.38	0.239447	0.11399	2.10059	0.0356769
79	ENSMUSG00000015968	12289	Cacna1d	4698.63	-0.275011	0.112354	-2.44772	0.0143762
80	ENSMUSG00000016239	74365	Lonrf3	229.729	0.481394	0.219395	2.19419	0.0282215
81	ENSMUSG00000016487	67533	Ppfibp1	520.622	-0.89191	0.387997	-2.29875	0.0215189
82	ENSMUSG00000017167	53321	Cntnap1	3502.42	0.279812	0.0926204	3.02106	0.0025189
83	ENSMUSG00000017314	50997	Mpp2	1227.26	0.217223	0.106089	2.04755	0.040604
84	ENSMUSG00000017639	268451	Rab11fip4	2654.3	0.259164	0.101457	2.55441	0.0106367
85	ENSMUSG00000017721	78928	Pigt	1098.77	0.373874	0.119448	3.13002	0.00174797
86	ENSMUSG00000017740	57138	Slc12a5	9655.32	0.348156	0.0879497	3.95858	7.53964e-05
87	ENSMUSG00000017778	12867	Cox7c	430.58	0.517071	0.145599	3.55134	0.000383279
88	ENSMUSG00000017929	56336	B4galt5	972.526	0.398886	0.113653	3.50969	0.000448622
89	ENSMUSG00000018008	72318	Cyth4	70.5183	0.685209	0.308447	2.22148	0.0263183
90	ENSMUSG00000018167	59045	Stard3	345.066	0.394983	0.151847	2.60118	0.00929024
91	ENSMUSG00000018428	11640	Akap1	869.942	0.225416	0.105668	2.13326	0.0329037
92	ENSMUSG00000018707	13424	Dync1h1	23334.6	0.247791	0.111094	2.23046	0.0257168
93	ENSMUSG00000018865	29859	Sult4a1	1943.99	0.373085	0.130103	2.86761	0.0041358
94	ENSMUSG00000019139	71780	Isyna1	239.023	0.342801	0.165307	2.07372	0.038105
95	ENSMUSG00000019146	12300	Cacng2	510.248	0.257392	0.121104	2.12539	0.0335543
96	ENSMUSG00000019194	20266	Scn1b	1935.96	0.386991	0.129612	2.98577	0.00282867
97	ENSMUSG00000019370	12315	Calm3	5585.4	0.49997	0.135573	3.68782	0.000226186
98	ENSMUSG00000019579	28106	Mydgf	365.055	0.356567	0.143151	2.49085	0.0127439
99	ENSMUSG00000019796	237253	Lrp11	2710.92	0.367171	0.128088	2.86654	0.00414987
100	ENSMUSG00000019828	14816	Grm1	2996.21	0.299304	0.129351	2.31389	0.0206738
101	ENSMUSG00000019856	75906	Fam184a	543.479	-0.327223	0.146984	-2.22625	0.0259973
102	ENSMUSG00000019865	18101	Nmbr	106.461	0.496013	0.25059	1.97938	0.0477729
103	ENSMUSG00000019877	56442	Serinc1	8758.8	0.31417	0.13347	2.35386	0.0185795
104	ENSMUSG00000019916	18451	P4ha1	1560.63	0.33872	0.112514	3.01046	0.00260852
105	ENSMUSG00000019944	69288	Rhobtb1	82.0413	-0.596571	0.229333	-2.60133	0.00928626
106	ENSMUSG00000019984	70208	Med23	1603.37	-0.198839	0.0962247	-2.06641	0.03879
107	ENSMUSG00000019996	17761	Map7	1907.1	-0.223614	0.10932	-2.0455	0.0408059
108	ENSMUSG00000019997	14219	Ctgf	453.419	0.481169	0.21381	2.25045	0.0244207
109	ENSMUSG00000020009	15979	Ifngr1	121.34	0.471089	0.208912	2.25496	0.0241358
110	ENSMUSG00000020064	67345	Herc4	772.753	-0.278008	0.122757	-2.2647	0.0235309
111	ENSMUSG00000020128	245944	Vps54	911.003	-0.210226	0.107211	-1.96086	0.0498956
112	ENSMUSG00000020142	55963	Slc1a4	995.502	0.328617	0.135796	2.41993	0.0155234
113	ENSMUSG00000020160	17268	Meis1	22.5097	-1.23674	0.559924	-2.20876	0.0271916
114	ENSMUSG00000020260	80294	Pofut2	520.047	0.283885	0.127402	2.22827	0.0258625
115	ENSMUSG00000020261	215335	Slc36a1	1030.43	0.240475	0.107437	2.23828	0.0252031
116	ENSMUSG00000020267	15254	Hint1	353.527	0.369938	0.17165	2.15519	0.0311471
117	ENSMUSG00000020288	268390	Ahsa2	400.628	-0.315631	0.136785	-2.3075	0.0210271
118	ENSMUSG00000020358	15384	Hnrnpab	681.13	0.288882	0.132674	2.17738	0.0294522
119	ENSMUSG00000020396	380684	Nefh	359.299	0.400147	0.168648	2.37267	0.0176601
120	ENSMUSG00000020402	22333	Vdac1	2845.41	0.294885	0.12612	2.33813	0.0193803
121	ENSMUSG00000020460	78294	Rps27a	456.605	0.279994	0.136478	2.05156	0.0402122
122	ENSMUSG00000020483	68097	Dynll2	1342.11	0.32302	0.158704	2.03536	0.0418146
123	ENSMUSG00000020484	22433	Xbp1	1189	0.458854	0.117746	3.89698	9.73989e-05
124	ENSMUSG00000020571	71853	Pdia6	2257.32	0.467768	0.118242	3.95604	7.62018e-05
125	ENSMUSG00000020585	17775	Laptm4a	1032.37	0.291493	0.141715	2.05689	0.0396968
126	ENSMUSG00000020601	217410	Trib2	386.917	0.448649	0.143538	3.12564	0.00177419
127	ENSMUSG00000020620	27404	Abca8b	1496.75	-0.288577	0.107574	-2.68258	0.00730562
128	ENSMUSG00000020651	23985	Slc26a4	490.59	-0.311612	0.140116	-2.22396	0.0261509
129	ENSMUSG00000020661	13435	Dnmt3a	2393.89	-0.22811	0.115041	-1.98286	0.0473834
130	ENSMUSG00000020723	54377	Cacng4	107.763	0.476536	0.23464	2.03092	0.0422627
131	ENSMUSG00000020728	76380	Cep112	411.371	-0.36601	0.16908	-2.16471	0.0304098
132	ENSMUSG00000020810	114886	Cygb	471.141	0.486005	0.144801	3.35638	0.000789708
133	ENSMUSG00000020811	216881	Wscd1	933.368	0.384839	0.124363	3.09447	0.00197162
134	ENSMUSG00000020836	216961	Coro6	492.273	-0.568961	0.20099	-2.83079	0.00464326
135	ENSMUSG00000020866	12291	Cacna1g	3251.02	0.205833	0.1023	2.01205	0.0442144
136	ENSMUSG00000020869	98238	Lrrc59	541.635	0.350733	0.136922	2.56155	0.0104207
137	ENSMUSG00000020921	76547	Tmem101	208.627	0.531329	0.16049	3.31068	0.00093071
138	ENSMUSG00000020926	11488	Adam11	3275.44	0.207044	0.0944264	2.19265	0.0283329
139	ENSMUSG00000020936	18107	Nmt1	2156.46	0.265334	0.122492	2.16612	0.0303018
140	ENSMUSG00000020953	12810	Coch	89.1195	-0.586641	0.264973	-2.21397	0.0268311
141	ENSMUSG00000020964	20338	Sel1l	5021.53	0.25747	0.107474	2.39564	0.0165913
142	ENSMUSG00000021007	104871	Spata7	922.555	-0.247963	0.125882	-1.96981	0.0488602
143	ENSMUSG00000021054	81535	Sgpp1	383.454	0.361186	0.135306	2.66941	0.00759857
144	ENSMUSG00000021068	18080	Nin	3654.5	-0.337385	0.0905114	-3.72755	0.000193352
145	ENSMUSG00000021087	104001	Rtn1	11861	0.357134	0.127103	2.80979	0.00495733
146	ENSMUSG00000021091	20716	Serpina3n	509.317	0.550031	0.195636	2.8115	0.00493113
147	ENSMUSG00000021140	54604	Pcnx	6603.64	0.192306	0.0946352	2.03208	0.0421455
148	ENSMUSG00000021190	19141	Lgmn	1194.45	0.366617	0.119075	3.07887	0.00207787
149	ENSMUSG00000021194	12652	Chga	1773.57	0.504533	0.117296	4.30138	1.6974e-05
150	ENSMUSG00000021203	68149	Otub2	482.199	0.330143	0.14839	2.22484	0.0260921
151	ENSMUSG00000021221	70127	Dpf3	187.166	0.5716	0.260463	2.19455	0.0281958
152	ENSMUSG00000021508	57266	Cxcl14	282.365	0.411409	0.168728	2.43829	0.0147568
153	ENSMUSG00000021556	105348	Golm1	1060.74	0.396424	0.140145	2.82866	0.00467427
154	ENSMUSG00000021596	78771	Mctp1	1572.97	-0.24379	0.100945	-2.41508	0.0157317
155	ENSMUSG00000021687	107767	Scamp1	2202.18	0.271109	0.124702	2.17406	0.0297006
156	ENSMUSG00000021721	15550	Htr1a	625.019	0.438355	0.124108	3.53204	0.000412365
157	ENSMUSG00000021725	52552	Parp8	1391.86	-0.272978	0.113891	-2.39683	0.0165375
158	ENSMUSG00000021756	16195	Il6st	1121.91	0.28976	0.104382	2.77595	0.005504
159	ENSMUSG00000021759	19012	Plpp1	205.783	0.497559	0.181934	2.73483	0.00624116
160	ENSMUSG00000021767	54169	Kat6b	2507.67	-0.253046	0.099704	-2.53798	0.0111496
161	ENSMUSG00000021876	58809	Rnase4	15.9756	1.40212	0.553503	2.53318	0.0113033
162	ENSMUSG00000021895	71704	Arhgef3	1050.3	0.33314	0.119642	2.78449	0.00536126
163	ENSMUSG00000021939	13030	Ctsb	5390.2	0.390682	0.128076	3.0504	0.00228539
164	ENSMUSG00000021943	14560	Gdf10	167.486	0.418232	0.184099	2.27177	0.0231002
165	ENSMUSG00000021978	54616	Extl3	2237.19	0.252607	0.101025	2.50044	0.012404
166	ENSMUSG00000022037	12759	Clu	2171.8	0.382054	0.116315	3.28466	0.00102107
167	ENSMUSG00000022048	12934	Dpysl2	7483.93	0.264767	0.126827	2.08762	0.036832
168	ENSMUSG00000022054	18040	Nefm	910.16	0.350725	0.133993	2.61748	0.00885807
169	ENSMUSG00000022055	18039	Nefl	1899.47	0.384705	0.152997	2.51447	0.0119212
170	ENSMUSG00000022103	14586	Gfra2	645.484	0.376247	0.115582	3.25524	0.00113295
171	ENSMUSG00000022108	16432	Itm2b	5921.34	0.354497	0.125702	2.82013	0.00480037
172	ENSMUSG00000022119	74213	Rbm26	2139.33	-0.212474	0.0941753	-2.25616	0.0240609
173	ENSMUSG00000022136	100037258	Dnajc3	907.3	0.45221	0.121908	3.70943	0.000207724
174	ENSMUSG00000022200	66629	Golph3	347.826	0.274732	0.135298	2.03057	0.0422983
175	ENSMUSG00000022257	114128	Laptm4b	641.459	0.458719	0.158642	2.89153	0.00383366
176	ENSMUSG00000022262	110082	Dnah5	402.735	-0.35774	0.167037	-2.14168	0.0322191
177	ENSMUSG00000022265	11732	Ank	2405.75	0.242912	0.103147	2.35502	0.0185218
178	ENSMUSG00000022311	239420	Csmd3	6846.48	-0.206991	0.0956024	-2.16512	0.0303786
179	ENSMUSG00000022325	67724	Pop1	507.704	-0.267316	0.129413	-2.06561	0.0388654
180	ENSMUSG00000022354	66218	Ndufb9	372.737	0.359351	0.156372	2.29804	0.0215593
181	ENSMUSG00000022364	210544	Tbc1d31	217.802	-0.425543	0.182625	-2.33015	0.0197985
182	ENSMUSG00000022365	67819	Derl1	915.754	0.328045	0.122215	2.68417	0.00727101
183	ENSMUSG00000022382	22422	Wnt7b	457.207	0.47774	0.163073	2.92962	0.0033938
184	ENSMUSG00000022415	20972	Syngr1	6530.58	0.42819	0.12059	3.55078	0.000384093
185	ENSMUSG00000022427	223696	Tomm22	242.336	0.378565	0.152079	2.48927	0.0128005
186	ENSMUSG00000022436	20401	Sh3bp1	833.006	0.341756	0.127317	2.68429	0.00726843
187	ENSMUSG00000022436	57028	Pdxp	833.006	0.341756	0.127317	2.68429	0.00726843
188	ENSMUSG00000022454	54003	Nell2	14805.9	0.288018	0.114259	2.52074	0.0117107
189	ENSMUSG00000022475	56233	Hdac7	483.39	-0.34802	0.148765	-2.33939	0.0193151
190	ENSMUSG00000022561	14731	Gpaa1	522.297	0.307448	0.126221	2.43579	0.0148592
191	ENSMUSG00000022622	11434	Acr	50.699	-0.900901	0.325471	-2.76799	0.00564028
192	ENSMUSG00000022658	56370	Tagln3	766.316	0.340893	0.133718	2.54934	0.0107928
193	ENSMUSG00000022829	207227	Stxbp5l	4164.67	-0.175582	0.0885926	-1.9819	0.0474905
194	ENSMUSG00000022848	224132	Dirc2	927.719	0.280339	0.107396	2.61032	0.00904566
195	ENSMUSG00000022892	11820	App	22328.3	0.400729	0.115868	3.4585	0.00054319
196	ENSMUSG00000022893	11504	Adamts1	351.259	0.283077	0.141505	2.00048	0.045449
197	ENSMUSG00000022895	23872	Ets2	855.381	0.310895	0.127731	2.43399	0.0149334
198	ENSMUSG00000022951	54720	Rcan1	255.164	0.349351	0.168871	2.06874	0.0385702
199	ENSMUSG00000023010	110213	Tmbim6	2562.94	0.384245	0.113581	3.38301	0.000716956
200	ENSMUSG00000023011	72393	Faim2	6414.72	0.445658	0.117297	3.79939	0.000145055
201	ENSMUSG00000023017	11419	Asic1	647.193	0.28855	0.140591	2.05241	0.0401299
202	ENSMUSG00000023175	12215	Bsg	3925.96	0.438957	0.12063	3.63888	0.000273825
203	ENSMUSG00000023192	108068	Grm2	1377.7	0.434704	0.110734	3.92565	8.64954e-05
204	ENSMUSG00000023236	20394	Scg5	2161.67	0.253655	0.122819	2.06527	0.038897
205	ENSMUSG00000023353	213990	Agap3	1598.82	0.197532	0.100774	1.96015	0.0499787
206	ENSMUSG00000023781	84653	Hes7	6.85695	-1.70284	0.866321	-1.9656	0.0493446
207	ENSMUSG00000023827	68262	Agpat4	963.56	0.253995	0.110962	2.28904	0.0220771
208	ENSMUSG00000023886	64074	Smoc2	557.128	0.602475	0.158398	3.80355	0.00014264
209	ENSMUSG00000023915	94185	Tnfrsf21	2551.55	0.349929	0.135011	2.59187	0.00954565
210	ENSMUSG00000023960	83965	Enpp5	3709.84	0.228409	0.114763	1.99027	0.0465614
211	ENSMUSG00000023972	71461	Ptk7	234.117	0.401493	0.15649	2.56562	0.0102991
212	ENSMUSG00000024012	56462	Mtch1	2089.27	0.31451	0.122882	2.55944	0.0104841
213	ENSMUSG00000024030	11307	Abcg1	1505.12	0.255569	0.125476	2.0368	0.04167
214	ENSMUSG00000024064	71685	Galnt14	931.201	0.287747	0.120104	2.39581	0.0165835
215	ENSMUSG00000024065	57440	Ehd3	1504.5	0.33174	0.127316	2.60564	0.00917031
216	ENSMUSG00000024073	12211	Birc6	8641.57	-0.173233	0.0823919	-2.10255	0.0355054
217	ENSMUSG00000024074	50766	Crim1	2535.78	0.226317	0.108847	2.07922	0.0375969
218	ENSMUSG00000024095	72692	Hnrnpll	1355.11	-0.22443	0.112592	-1.9933	0.0462283
219	ENSMUSG00000024107	16867	Lhcgr	3.85239	-2.80083	1.22421	-2.28787	0.0221453
220	ENSMUSG00000024140	13819	Epas1	88.2639	0.547623	0.263094	2.08147	0.0373909
221	ENSMUSG00000024213	56409	Nudt3	1165.27	0.321208	0.121845	2.6362	0.00838411
222	ENSMUSG00000024236	225115	Svil	176.526	-0.602015	0.200092	-3.00868	0.00262382
223	ENSMUSG00000024245	68027	Tmem178	1172.55	0.302014	0.133746	2.25812	0.0239382
224	ENSMUSG00000024248	20463	Cox7a2l	372.283	0.34887	0.15613	2.23449	0.0254511
225	ENSMUSG00000024251	240174	Thada	1033.93	-0.210179	0.105242	-1.9971	0.0458138
226	ENSMUSG00000024261	20983	Syt4	3172.99	0.282434	0.136014	2.07651	0.0378472
227	ENSMUSG00000024403	66237	Atp6v1g2	1260.58	0.379888	0.153028	2.48248	0.0130472
228	ENSMUSG00000024462	54393	Gabbr1	11058.7	0.277051	0.117004	2.36788	0.0178906
229	ENSMUSG00000024524	14680	Gnal	918.253	0.243205	0.122638	1.98311	0.0473555
230	ENSMUSG00000024542	70799	Cep192	481.995	-0.426064	0.136707	-3.11662	0.0018294
231	ENSMUSG00000024565	20689	Sall3	13.0764	-1.38624	0.674498	-2.05522	0.0398577
232	ENSMUSG00000024613	21453	Tcof1	287.114	-0.325485	0.146954	-2.21488	0.0267684
233	ENSMUSG00000024661	14319	Fth1	1631.66	0.490755	0.161956	3.03017	0.00244415
234	ENSMUSG00000024767	107260	Otub1	1106.94	0.391573	0.14353	2.72817	0.00636863
235	ENSMUSG00000024772	13660	Ehd1	576.289	0.446401	0.156968	2.8439	0.00445647
236	ENSMUSG00000024896	17330	Minpp1	757.869	0.308502	0.148603	2.07602	0.0378924
237	ENSMUSG00000024985	21416	Tcf7l2	23.0991	2.4961	0.69882	3.57188	0.000354425
238	ENSMUSG00000024998	74055	Plce1	200.915	-0.50478	0.225149	-2.24199	0.0249623
239	ENSMUSG00000025016	107358	Tm9sf3	1747.98	0.2666	0.128679	2.07182	0.038282
240	ENSMUSG00000025020	20562	Slit1	8385.66	0.241391	0.11392	2.11895	0.0340943
241	ENSMUSG00000025086	72133	Trub1	542.057	-0.262511	0.117349	-2.237	0.0252865
242	ENSMUSG00000025089	14585	Gfra1	998.054	0.26759	0.122575	2.18308	0.0290299
243	ENSMUSG00000025128	59058	Bhlhe22	306.654	0.512073	0.204433	2.50484	0.0122505
244	ENSMUSG00000025139	54473	Tollip	1013.09	0.331322	0.115176	2.87667	0.004019
245	ENSMUSG00000025188	192236	Hps1	409.078	-0.413033	0.172242	-2.39798	0.0164859
246	ENSMUSG00000025277	66082	Abhd6	995.577	0.29313	0.122903	2.38505	0.017077
247	ENSMUSG00000025314	19271	Ptprj	4415.77	0.291232	0.128625	2.2642	0.023562
248	ENSMUSG00000025318	57340	Jph3	1651.77	0.358741	0.124102	2.8907	0.00384384
249	ENSMUSG00000025332	20591	Kdm5c	1587.98	0.385354	0.100352	3.84	0.000123032
250	ENSMUSG00000025381	56530	Cnpy2	392.277	0.396684	0.146833	2.7016	0.0069006
251	ENSMUSG00000025425	225742	St8sia5	1240.05	0.273975	0.113109	2.42223	0.0154255
252	ENSMUSG00000025544	68059	Tm9sf2	1340.89	0.297206	0.120574	2.46492	0.0137043
253	ENSMUSG00000025575	76025	Cant1	922.896	0.277864	0.108754	2.55497	0.0106196
254	ENSMUSG00000025579	14387	Gaa	6674.27	0.491467	0.119335	4.11839	3.81528e-05
255	ENSMUSG00000025582	18164	Nptx1	9573.95	0.611557	0.149727	4.08448	4.41759e-05
256	ENSMUSG00000025666	192216	Tmem47	169.32	0.444921	0.199618	2.22886	0.0258235
257	ENSMUSG00000025743	20970	Sdc3	2624.86	0.404485	0.124606	3.24611	0.00116995
258	ENSMUSG00000025794	67115	Rpl14	471.554	0.323925	0.160374	2.01981	0.0434035
259	ENSMUSG00000025815	209692	Dhtkd1	291.481	-0.382172	0.158212	-2.41557	0.0157107
260	ENSMUSG00000025823	12304	Pdia4	1064.27	0.502223	0.128413	3.91099	9.19167e-05
261	ENSMUSG00000025855	19085	Prkar1b	3346.52	0.290715	0.126855	2.29171	0.0219222
262	ENSMUSG00000025867	12890	Cplx2	5069.87	0.416427	0.136358	3.05393	0.00225865
263	ENSMUSG00000025876	107448	Unc5a	3078.98	0.42624	0.116421	3.6612	0.000251035
264	ENSMUSG00000025938	240726	Slco5a1	158.736	-0.578395	0.259089	-2.23242	0.0255873
265	ENSMUSG00000026077	18143	Npas2	626.772	-0.314492	0.153496	-2.04886	0.0404761
266	ENSMUSG00000026153	68187	Fam135a	993.316	-0.328743	0.103613	-3.17279	0.0015098
267	ENSMUSG00000026158	70155	Ogfrl1	1024.29	0.251782	0.125105	2.01256	0.0441613
268	ENSMUSG00000026185	16011	Igfbp5	2680.43	0.453978	0.105881	4.28764	1.80582e-05
269	ENSMUSG00000026204	19275	Ptprn	8899.88	0.341449	0.100139	3.40975	0.00065022
270	ENSMUSG00000026223	64294	Itm2c	10338.6	0.417664	0.124265	3.36106	0.000776428
271	ENSMUSG00000026238	19231	Ptma	621.179	0.354922	0.136229	2.60533	0.0091787
272	ENSMUSG00000026305	16978	Lrrfip1	1900.58	-0.268026	0.112861	-2.37484	0.0175568
273	ENSMUSG00000026421	13007	Csrp1	165.882	0.640303	0.198523	3.22534	0.00125822
274	ENSMUSG00000026425	14270	Srgap2	2452.3	-0.236146	0.0991744	-2.38112	0.0172602
275	ENSMUSG00000026443	16980	Lrrn2	4241.43	0.468385	0.142229	3.29318	0.000990618
276	ENSMUSG00000026469	19775	Xpr1	1958.81	0.249451	0.114023	2.18773	0.0286892
277	ENSMUSG00000026494	269152	Kif26b	955.227	0.306232	0.141118	2.17003	0.0300043
278	ENSMUSG00000026576	11931	Atp1b1	23613.6	0.363836	0.118951	3.0587	0.00222299
279	ENSMUSG00000026657	209630	Frmd4a	4011.32	-0.349465	0.100579	-3.47453	0.000511753
280	ENSMUSG00000026727	20163	Rsu1	394.234	-0.272023	0.133869	-2.03202	0.0421519
281	ENSMUSG00000026764	16574	Kif5c	6348.84	0.252087	0.116838	2.15758	0.0309609
282	ENSMUSG00000026768	241226	Itga8	1842.43	-0.349088	0.128107	-2.72497	0.00643082
283	ENSMUSG00000026790	18286	Odf2	2437.61	-0.339999	0.125527	-2.70857	0.0067573
284	ENSMUSG00000026827	14571	Gpd2	1160.03	0.25282	0.12626	2.00238	0.0452439
285	ENSMUSG00000026830	77767	Ermn	45.7469	0.988864	0.317496	3.11457	0.00184216
286	ENSMUSG00000026833	56177	Olfm1	10226.9	0.417211	0.130706	3.19197	0.00141307
287	ENSMUSG00000026834	269275	Acvr1c	507.775	0.451858	0.176123	2.56558	0.0103002
288	ENSMUSG00000026841	98970	Fibcd1	2538.85	0.573254	0.149976	3.82231	0.000132207
289	ENSMUSG00000026879	227753	Gsn	157.466	0.440314	0.209892	2.09781	0.0359217
290	ENSMUSG00000026923	18128	Notch1	97.5559	0.658003	0.280695	2.34419	0.0190684
291	ENSMUSG00000027007	70599	Ssfa2	851.706	-0.272382	0.126128	-2.15956	0.0308064
292	ENSMUSG00000027012	13427	Dync1i2	2821.71	-0.203963	0.100306	-2.0334	0.0420124
293	ENSMUSG00000027175	320554	Tcp11l1	821.919	-0.251118	0.117113	-2.14424	0.0320136
294	ENSMUSG00000027204	14118	Fbn1	1282.33	-0.347526	0.126241	-2.75288	0.00590738
295	ENSMUSG00000027217	241556	Tspan18	431.337	0.339636	0.168373	2.01716	0.0436784
296	ENSMUSG00000027220	80976	Syt13	3199.91	0.441795	0.126453	3.49375	0.000476285
297	ENSMUSG00000027221	76969	Chst1	3576.28	0.387313	0.121931	3.17648	0.00149072
298	ENSMUSG00000027298	22174	Tyro3	2811.5	0.235942	0.107796	2.18877	0.0286135
299	ENSMUSG00000027303	19262	Ptpra	4044.84	0.280026	0.125624	2.22909	0.0258082
300	ENSMUSG00000027335	11550	Adra1d	877.318	0.489803	0.14785	3.31284	0.000923551
301	ENSMUSG00000027350	12653	Chgb	6972.08	0.416924	0.127023	3.28227	0.00102975
302	ENSMUSG00000027351	114715	Spred1	924.128	0.238081	0.106042	2.24515	0.0247587
303	ENSMUSG00000027375	17153	Mal	162.75	0.621495	0.182825	3.39939	0.000675358
304	ENSMUSG00000027400	18610	Pdyn	202.001	0.684865	0.221479	3.09223	0.00198659
305	ENSMUSG00000027419	18549	Pcsk2	7500.04	0.246943	0.117383	2.10374	0.0354015
306	ENSMUSG00000027499	18767	Pkia	541.375	0.334779	0.134328	2.49225	0.0126938
307	ENSMUSG00000027546	11981	Atp9a	7835.59	0.334424	0.117094	2.85603	0.00428969
308	ENSMUSG00000027568	18216	Ntsr1	177.752	0.452777	0.225934	2.00402	0.0450677
309	ENSMUSG00000027577	11438	Chrna4	948.044	0.325981	0.146302	2.22814	0.025871
310	ENSMUSG00000027639	56045	Samhd1	165.887	-0.341241	0.173501	-1.96679	0.049207
311	ENSMUSG00000027642	20014	Rpn2	1851.85	0.293408	0.1013	2.89643	0.00377439
312	ENSMUSG00000027655	71715	Dhx35	528.563	-0.302461	0.147519	-2.05031	0.0403338
313	ENSMUSG00000027692	665113	Tnik	8780.22	-0.238949	0.0938805	-2.54525	0.01092
314	ENSMUSG00000027706	69276	Sec62	1362.71	0.281236	0.127124	2.2123	0.0269461
315	ENSMUSG00000027737	26570	Slc7a11	63.5114	0.9355	0.277705	3.36869	0.000755272
316	ENSMUSG00000027805	18645	Pfn2	1686.15	0.26437	0.121596	2.17417	0.0296927
317	ENSMUSG00000027828	67437	Ssr3	901.837	0.323023	0.151198	2.13643	0.0326445
318	ENSMUSG00000027894	229706	Slc6a17	9353.98	0.291657	0.0950164	3.06955	0.00214383
319	ENSMUSG00000027895	99738	Kcnc4	1234.02	0.293474	0.125355	2.34115	0.0192243
320	ENSMUSG00000027932	26568	Slc27a3	165.295	0.419766	0.19941	2.10504	0.0352876
321	ENSMUSG00000027963	58193	Extl2	1195.58	0.371451	0.140387	2.6459	0.00814734
322	ENSMUSG00000027965	229759	Olfm3	344.572	0.34101	0.159009	2.14459	0.0319853
323	ENSMUSG00000027977	83398	Ndst3	2492.34	-0.266989	0.0970656	-2.7506	0.0059486
324	ENSMUSG00000028020	14658	Glrb	1909.73	0.304148	0.120554	2.52292	0.0116386
325	ENSMUSG00000028081	20091	Rps3a1	601.005	0.341517	0.135338	2.52344	0.0116212
326	ENSMUSG00000028197	71355	Col24a1	60.9143	-1.03834	0.353471	-2.93757	0.00330799
327	ENSMUSG00000028262	80797	Clca3a2	14.7267	-1.37464	0.587018	-2.34173	0.0191944
328	ENSMUSG00000028347	230157	Tmeff1	850.258	0.267072	0.123335	2.16541	0.0303563
329	ENSMUSG00000028360	242259	Slc44a5	1788.08	0.265473	0.104848	2.53198	0.0113421
330	ENSMUSG00000028364	21923	Tnc	37.635	0.826712	0.416092	1.98685	0.0469391
331	ENSMUSG00000028434	54357	Epb41l4b	886.336	-0.295039	0.13046	-2.26152	0.023727
332	ENSMUSG00000028456	22249	Unc13b	3911.02	-0.400112	0.113704	-3.51889	0.000433348
333	ENSMUSG00000028514	329908	Usp24	3498.37	-0.25037	0.0920097	-2.72112	0.00650604
334	ENSMUSG00000028517	67916	Plpp3	284.176	0.408969	0.148144	2.76061	0.00576931
335	ENSMUSG00000028532	320508	Cachd1	1046.4	0.334158	0.162119	2.06119	0.0392846
336	ENSMUSG00000028556	67299	Dock7	2100.9	-0.220247	0.0979656	-2.24821	0.024563
337	ENSMUSG00000028573	75578	Fggy	195.307	-0.465565	0.173138	-2.68898	0.00716706
338	ENSMUSG00000028582	319965	Cc2d1b	520.351	-0.426903	0.13397	-3.18655	0.00143981
339	ENSMUSG00000028649	11426	Macf1	17691.9	-0.247717	0.108154	-2.29041	0.0219977
340	ENSMUSG00000028655	76574	Mfsd2a	75.9308	0.631148	0.270147	2.33631	0.0194751
341	ENSMUSG00000028664	13844	Ephb2	1059.46	0.463246	0.141174	3.28138	0.00103302
342	ENSMUSG00000028749	26971	Pla2g2f	23.5744	1.13987	0.572399	1.99139	0.0464386
343	ENSMUSG00000028756	68943	Pink1	1021.42	0.3021	0.117146	2.57883	0.00991367
344	ENSMUSG00000028779	67898	Pef1	251.579	0.442001	0.151216	2.92298	0.00346704
345	ENSMUSG00000028782	230775	Adgrb2	9288.96	0.319266	0.126903	2.51583	0.0118753
346	ENSMUSG00000028857	52174	Tmem222	672.675	0.255641	0.130315	1.96172	0.049795
347	ENSMUSG00000028909	19273	Ptpru	2497.34	0.23325	0.0976798	2.3879	0.0169448
348	ENSMUSG00000028931	16498	Kcnab2	3301.27	0.257484	0.128831	1.99862	0.04565
349	ENSMUSG00000028937	70025	Acot7	1228.01	0.305076	0.149862	2.03571	0.0417799
350	ENSMUSG00000029049	76866	Morn1	322.462	-0.484884	0.167789	-2.88984	0.00385433
351	ENSMUSG00000029103	16976	Lrpap1	3052.77	0.413091	0.121048	3.41262	0.000643408
352	ENSMUSG00000029120	269643	Ppp2r2c	2747.35	0.242637	0.100721	2.409	0.0159964
353	ENSMUSG00000029126	18196	Nsg1	2646.16	0.326526	0.135323	2.41294	0.0158243
354	ENSMUSG00000029151	22784	Slc30a3	1050.42	0.471176	0.157458	2.99238	0.00276808
355	ENSMUSG00000029309	13602	Sparcl1	7589.7	0.427715	0.123552	3.46182	0.000536539
356	ENSMUSG00000029330	74596	Cds1	1865.6	0.206166	0.0983444	2.09636	0.0360499
357	ENSMUSG00000029348	72898	Asphd2	1363.59	0.298163	0.125388	2.37793	0.01741
358	ENSMUSG00000029352	12962	Crybb3	14.7244	1.16218	0.545507	2.13045	0.0331342
359	ENSMUSG00000029361	18125	Nos1	1520	0.347177	0.120593	2.87892	0.00399043
360	ENSMUSG00000029428	13852	Stx2	564.228	-0.343281	0.126926	-2.70458	0.00683915
361	ENSMUSG00000029436	23948	Mmp17	4094.08	0.391959	0.128955	3.03951	0.00236966
362	ENSMUSG00000029455	11669	Aldh2	457.516	0.288783	0.133947	2.15595	0.0310873
363	ENSMUSG00000029467	11938	Atp2a2	15407.8	0.244276	0.105786	2.30916	0.0209348
364	ENSMUSG00000029550	74585	Sppl3	1243.05	0.237259	0.112788	2.10358	0.0354154
365	ENSMUSG00000029571	71900	Tmem106b	2201.89	0.312598	0.140717	2.22146	0.0263197
366	ENSMUSG00000029651	77521	Mtus2	1598.7	-0.249435	0.103606	-2.40753	0.0160606
367	ENSMUSG00000029661	12843	Col1a2	19.982	1.38909	0.601909	2.30781	0.02101
368	ENSMUSG00000029681	12054	Bcl7b	213.168	0.372895	0.162369	2.29658	0.0216426
369	ENSMUSG00000029778	11517	Adcyap1r1	3753.05	0.328012	0.0912338	3.59529	0.000324031
370	ENSMUSG00000029781	27055	Fkbp9	253.218	0.320238	0.160305	1.99767	0.0457521
371	ENSMUSG00000029819	109648	Npy	377.903	0.542928	0.186513	2.91094	0.00360343
372	ENSMUSG00000029913	70779	Prdm5	383.445	0.345847	0.167029	2.07058	0.0383977
373	ENSMUSG00000030077	12661	Chl1	6316.07	0.231068	0.117452	1.96735	0.0491434
374	ENSMUSG00000030084	18844	Plxna1	5031.32	0.237053	0.104642	2.26537	0.0234898
375	ENSMUSG00000030089	71699	Slc41a3	46.508	0.762953	0.313877	2.43074	0.0150681
376	ENSMUSG00000030093	22421	Wnt7a	199.416	0.843223	0.199255	4.23188	2.31742e-05
377	ENSMUSG00000030110	19713	Ret	102.003	0.749661	0.240478	3.11738	0.00182464
378	ENSMUSG00000030138	213895	Bms1	880.333	-0.289764	0.126594	-2.28892	0.0220839
379	ENSMUSG00000030231	109135	Plekha5	3695.08	-0.264364	0.117087	-2.25785	0.0239551
380	ENSMUSG00000030254	58186	Rad18	179.679	-0.433559	0.170079	-2.54917	0.010798
381	ENSMUSG00000030284	171508	Creld1	1245.49	0.379448	0.10963	3.46116	0.000537849
382	ENSMUSG00000030302	11941	Atp2b2	16496	0.327234	0.114531	2.85715	0.00427459
383	ENSMUSG00000030310	232333	Slc6a1	3610.55	0.315597	0.119241	2.64671	0.00812802
384	ENSMUSG00000030330	28019	Ing4	101.062	-0.572931	0.228049	-2.51231	0.0119942
385	ENSMUSG00000030340	20276	Scnn1a	97.4857	0.462815	0.226062	2.0473	0.040629
386	ENSMUSG00000030352	109246	Tspan9	552.386	0.416449	0.168912	2.46548	0.0136831
387	ENSMUSG00000030376	110891	Slc8a2	7619.23	0.486673	0.161838	3.00716	0.00263699
388	ENSMUSG00000030432	19943	Rpl28	442.54	0.484927	0.143191	3.38658	0.000707691
389	ENSMUSG00000030500	140919	Slc17a6	531.855	0.37005	0.144378	2.56306	0.0103753
390	ENSMUSG00000030528	12144	Blm	149.31	-0.450269	0.21709	-2.07412	0.0380684
391	ENSMUSG00000030683	233878	Sez6l2	5279.7	0.42383	0.108463	3.90762	9.3211e-05
392	ENSMUSG00000030691	207278	Fchsd2	740.411	-0.367434	0.135904	-2.70363	0.00685871
393	ENSMUSG00000030739	71960	Myh14	114.914	0.544901	0.216821	2.51314	0.0119663
394	ENSMUSG00000030747	67800	Dgat2	1217.61	0.481268	0.147374	3.26562	0.00109224
395	ENSMUSG00000030757	210162	Zkscan2	1434.6	-0.472662	0.120663	-3.91721	8.95791e-05
396	ENSMUSG00000030772	50781	Dkk3	5006.29	0.448179	0.147835	3.03162	0.00243245
397	ENSMUSG00000030824	18220	Nucb1	963.817	0.392329	0.113855	3.44587	0.000569218
398	ENSMUSG00000030872	74105	Gga2	638.847	-0.268592	0.123136	-2.18126	0.0291641
399	ENSMUSG00000030889	233813	Vwa3a	337.702	-0.306936	0.151806	-2.0219	0.0431872
400	ENSMUSG00000031016	22390	Wee1	152.437	0.524829	0.185844	2.82403	0.00474236
401	ENSMUSG00000031129	331004	Slc9a9	689.494	-0.3269	0.11839	-2.76121	0.00575873
402	ENSMUSG00000031285	13193	Dcx	867.972	-0.315968	0.14526	-2.1752	0.0296154
403	ENSMUSG00000031295	110094	Phka2	1802.46	-0.350239	0.114012	-3.07194	0.00212671
404	ENSMUSG00000031309	110651	Rps6ka3	580.368	-0.246061	0.120097	-2.04885	0.0404764
405	ENSMUSG00000031328	192176	Flna	2567.12	-0.32375	0.147323	-2.19755	0.0279812
406	ENSMUSG00000031425	18823	Plp1	927.676	0.409755	0.141111	2.90379	0.0036868
407	ENSMUSG00000031451	14456	Gas6	1265.08	0.211364	0.101949	2.07323	0.038151
408	ENSMUSG00000031517	234267	Gpm6a	10458.9	0.335645	0.132338	2.53627	0.0112041
409	ENSMUSG00000031532	67887	Saraf	2650.33	0.377931	0.112492	3.35963	0.000780458
410	ENSMUSG00000031561	23965	Tenm3	6716.86	0.292638	0.11821	2.47557	0.0133025
411	ENSMUSG00000031565	14182	Fgfr1	2309.34	0.304274	0.13753	2.21243	0.0269372
412	ENSMUSG00000031583	22427	Wrn	421.56	-0.313513	0.148051	-2.1176	0.0342091
413	ENSMUSG00000031626	234214	Sorbs2	7685.96	-0.213832	0.095664	-2.23525	0.0254012
414	ENSMUSG00000031633	11739	Slc25a4	2478.2	0.294053	0.13826	2.12681	0.0334359
415	ENSMUSG00000031714	14388	Gab1	67.7087	0.565731	0.258053	2.19231	0.0283573
416	ENSMUSG00000031750	76527	Il34	488.992	0.353026	0.130708	2.70088	0.00691566
417	ENSMUSG00000031751	23802	Amfr	2316.78	0.323297	0.113938	2.83748	0.00454713
418	ENSMUSG00000031785	14766	Adgrg1	371.9	0.435614	0.177335	2.45644	0.0140321
419	ENSMUSG00000031812	67443	Map1lc3b	896.795	0.227539	0.107927	2.10827	0.0350079
420	ENSMUSG00000031822	382034	Gse1	1878.48	0.314869	0.123533	2.54887	0.0108072
421	ENSMUSG00000031825	78892	Crispld2	11.2279	1.24312	0.615654	2.01918	0.0434682
422	ENSMUSG00000031827	72042	Cotl1	243.316	0.467334	0.168341	2.77611	0.00550138
423	ENSMUSG00000031839	68196	Hsbp1	573.722	0.440141	0.155488	2.8307	0.00464469
424	ENSMUSG00000031865	13191	Dctn1	3740.83	0.20553	0.0963182	2.13386	0.0328542
425	ENSMUSG00000031993	102607	Snx19	2172.2	0.257006	0.118459	2.16957	0.0300391
426	ENSMUSG00000032011	21838	Thy1	9251.77	0.448454	0.130521	3.43589	0.000590618
427	ENSMUSG00000032012	58235	Nectin1	1473.98	0.382	0.141139	2.70654	0.00679877
428	ENSMUSG00000032046	76192	Abhd12	2811.43	0.325332	0.127628	2.54906	0.0108015
429	ENSMUSG00000032120	71764	C2cd2l	3466.03	0.310439	0.114674	2.70714	0.00678661
430	ENSMUSG00000032198	319899	Dock6	199.827	-0.378164	0.192314	-1.96638	0.0492544
431	ENSMUSG00000032212	66660	Sltm	2265.73	-0.207327	0.101393	-2.04479	0.0408754
432	ENSMUSG00000032258	75782	Lca5	385.986	-0.323148	0.129499	-2.49537	0.0125826
433	ENSMUSG00000032294	18746	Pkm	7214.48	0.268635	0.124366	2.16003	0.0307706
434	ENSMUSG00000032324	56434	Tspan3	2573.2	0.27892	0.121821	2.28958	0.0220455
435	ENSMUSG00000032327	20897	Stra6	128.666	0.452812	0.211956	2.13635	0.032651
436	ENSMUSG00000032328	69981	Tmem30a	2307.62	0.337449	0.139717	2.41524	0.015725
437	ENSMUSG00000032336	20320	Nptn	7337.51	0.231332	0.113178	2.04397	0.0409562
438	ENSMUSG00000032355	69642	Mlip	807.241	-0.367039	0.156845	-2.34013	0.0192768
439	ENSMUSG00000032373	76459	Car12	1015.68	0.314255	0.138023	2.27682	0.0227968
440	ENSMUSG00000032376	235441	Usp3	515.739	-0.286751	0.142369	-2.01414	0.0439949
441	ENSMUSG00000032413	114713	Rasa2	646.415	-0.350476	0.113065	-3.09977	0.00193672
442	ENSMUSG00000032470	17532	Mras	1355.85	0.316439	0.109285	2.89555	0.00378494
443	ENSMUSG00000032503	74100	Arpp21	8614.24	-0.395506	0.141267	-2.7997	0.00511495
444	ENSMUSG00000032517	17433	Mobp	103.155	0.479835	0.216383	2.21753	0.0265868
445	ENSMUSG00000032532	12424	Cck	2872.21	0.373848	0.143234	2.61005	0.00905301
446	ENSMUSG00000032553	20818	Srprb	245.702	0.462884	0.160006	2.89292	0.00381673
447	ENSMUSG00000032557	66663	Uba5	808.739	-0.222424	0.112111	-1.98396	0.04726
448	ENSMUSG00000032558	74025	Nphp3	271.632	-0.359609	0.154903	-2.32151	0.0202593
449	ENSMUSG00000032575	74840	Manf	620.24	0.39868	0.138648	2.87548	0.00403417
450	ENSMUSG00000032589	12217	Bsn	7911.75	0.238032	0.106441	2.23628	0.0253334
451	ENSMUSG00000032773	12669	Chrm1	5359.41	0.291767	0.122119	2.38921	0.0168846
452	ENSMUSG00000032788	216134	Pdxk	994.356	0.325764	0.120898	2.69452	0.00704893
453	ENSMUSG00000032826	109676	Ank2	19975.8	-0.221887	0.088688	-2.50189	0.0123534
454	ENSMUSG00000032911	121021	Cspg4	72.6392	0.5768	0.278122	2.07391	0.0380875
455	ENSMUSG00000032932	110920	Hspa13	894.022	0.300592	0.127603	2.35567	0.0184892
456	ENSMUSG00000032936	235604	Camkv	6705.47	0.190218	0.0908638	2.09344	0.0363101
457	ENSMUSG00000032939	71805	Nup93	2374.81	-0.331732	0.120212	-2.75956	0.00578801
458	ENSMUSG00000032959	23980	Pebp1	976.896	0.320944	0.163269	1.96573	0.0493294
459	ENSMUSG00000033059	110078	Pygb	1638.25	0.258332	0.117679	2.19523	0.028147
460	ENSMUSG00000033068	12497	Entpd6	1484.09	0.23479	0.107838	2.17725	0.0294622
461	ENSMUSG00000033161	11928	Atp1a1	11981.4	0.352378	0.10865	3.24325	0.00118174
462	ENSMUSG00000033186	76789	Mzt1	173.725	0.381497	0.189608	2.01203	0.044217
463	ENSMUSG00000033295	19268	Ptprf	1707.79	0.270585	0.133827	2.0219	0.0431863
464	ENSMUSG00000033307	17319	Mif	290.395	0.373237	0.183949	2.02903	0.0424555
465	ENSMUSG00000033308	99586	Dpyd	655.163	-0.5834	0.12798	-4.55853	5.15133e-06
466	ENSMUSG00000033316	231605	Galnt9	2535.1	0.366647	0.115724	3.16828	0.00153344
467	ENSMUSG00000033439	229780	Trmt13	358.818	-0.306274	0.146936	-2.0844	0.0371239
468	ENSMUSG00000033444	74392	Specc1l	1772.71	-0.222295	0.109139	-2.03682	0.0416681
469	ENSMUSG00000033577	17920	Myo6	860.815	-0.376128	0.113007	-3.32837	0.000873564
470	ENSMUSG00000033590	208943	Myo5c	109.578	-0.512445	0.222426	-2.30389	0.021229
471	ENSMUSG00000033615	12889	Cplx1	1548.7	0.379668	0.11623	3.26653	0.00108875
472	ENSMUSG00000033768	18190	Nrxn2	5816.72	0.365243	0.102511	3.56296	0.0003667
473	ENSMUSG00000033849	26878	B3galt2	1316.86	0.282327	0.126417	2.2333	0.0255288
474	ENSMUSG00000033917	56209	Gde1	1796.72	0.351881	0.126611	2.77923	0.00544872
475	ENSMUSG00000033953	19058	Ppp3r1	1514.89	0.343591	0.161533	2.12707	0.0334146
476	ENSMUSG00000033991	218343	Ttc37	1142.64	-0.217623	0.105001	-2.07259	0.0382107
477	ENSMUSG00000033998	16525	Kcnk1	982.151	0.477838	0.164458	2.90553	0.00366633
478	ENSMUSG00000034118	22021	Tpst1	747.617	0.31493	0.119374	2.63817	0.00833548
479	ENSMUSG00000034209	75668	Rasl10a	311.031	0.583142	0.174318	3.34527	0.00082202
480	ENSMUSG00000034220	14733	Gpc1	2120.36	0.49028	0.135377	3.62159	0.000292796
481	ENSMUSG00000034265	224454	Zdhhc14	1079.37	0.244117	0.105125	2.32216	0.0202242
482	ENSMUSG00000034290	217718	Nek9	1177.52	-0.236884	0.118289	-2.00259	0.0452217
483	ENSMUSG00000034336	226180	Ina	1065.58	0.340311	0.127893	2.6609	0.00779332
484	ENSMUSG00000034401	67946	Spata6	29.2436	-0.842995	0.41159	-2.04814	0.040546
485	ENSMUSG00000034403	18744	Pja1	1249.23	0.29814	0.131851	2.26119	0.0237474
486	ENSMUSG00000034472	75141	Rasd2	291.322	0.34988	0.174561	2.00434	0.0450333
487	ENSMUSG00000034525	218333	Ice1	5120.5	-0.282602	0.0918263	-3.07757	0.00208694
488	ENSMUSG00000034610	230594	Zcchc11	869.24	-0.225552	0.108405	-2.08063	0.0374676
489	ENSMUSG00000034612	58250	Chst11	919.389	0.484415	0.128676	3.76462	0.000166805
490	ENSMUSG00000034614	216505	Pik3ip1	513.349	0.352553	0.124187	2.83889	0.00452707
491	ENSMUSG00000034623	71037	Prss55	2.80797	-3.95226	1.57941	-2.50236	0.0123367
492	ENSMUSG00000034648	16979	Lrrn1	1784.51	0.297942	0.115412	2.58155	0.0098358
493	ENSMUSG00000034687	231470	Fras1	3099.32	-0.24197	0.100877	-2.39866	0.0164552
494	ENSMUSG00000034708	14824	Grn	706.148	0.337212	0.119622	2.81897	0.00481785
495	ENSMUSG00000034730	107831	Adgrb1	7746.01	0.237892	0.0924172	2.57411	0.0100498
496	ENSMUSG00000034781	14672	Gna11	835.055	0.260372	0.12279	2.12047	0.0339667
497	ENSMUSG00000034793	68401	G6pc3	451.405	0.34865	0.140262	2.48571	0.0129294
498	ENSMUSG00000034868	67938	Myl12b	777.955	0.342693	0.143719	2.38447	0.0171039
499	ENSMUSG00000034892	20090	Rps29	375.01	0.364287	0.180416	2.01915	0.0434719
500	ENSMUSG00000034981	231440	Parm1	1906.86	0.361676	0.125114	2.89077	0.00384301
501	ENSMUSG00000035125	330361	Gcfc2	525.736	-0.335308	0.129766	-2.58394	0.00976787
502	ENSMUSG00000035189	320091	Ano4	774.889	-0.301046	0.13858	-2.17237	0.0298279
503	ENSMUSG00000035248	214290	Zcchc6	1555.61	-0.254571	0.0989614	-2.57243	0.0100987
504	ENSMUSG00000035258	320712	Abi3bp	89.3781	-0.79765	0.332865	-2.39631	0.0165609
505	ENSMUSG00000035266	191578	Helq	881.634	-0.223822	0.110115	-2.03263	0.0420901
506	ENSMUSG00000035355	380728	Kcnh4	102.227	-0.515713	0.24089	-2.14087	0.0322848
507	ENSMUSG00000035397	118445	Klf16	340.106	0.359391	0.167815	2.14159	0.0322263
508	ENSMUSG00000035431	20605	Sstr1	461.542	0.488461	0.172007	2.83977	0.00451467
509	ENSMUSG00000035441	338367	Myo1d	224.041	-0.395228	0.166231	-2.37759	0.0174261
510	ENSMUSG00000035566	219228	Pcdh17	3828.34	0.299993	0.104005	2.88441	0.00392144
511	ENSMUSG00000035597	328110	Prpf39	1811.66	-0.218835	0.0979552	-2.23403	0.0254812
512	ENSMUSG00000035681	268345	Kcnc2	2526.38	0.384831	0.147995	2.6003	0.00931427
513	ENSMUSG00000035776	171486	Cd99l2	1346.52	0.28159	0.108634	2.5921	0.00953913
514	ENSMUSG00000035847	15931	Ids	2113.68	0.346257	0.134977	2.5653	0.0103085
515	ENSMUSG00000035964	67937	Tmem59l	3936.52	0.469593	0.122617	3.82975	0.000128271
516	ENSMUSG00000035967	236790	Ints6l	1889.63	-0.247139	0.0996988	-2.47886	0.0131803
517	ENSMUSG00000036086	226409	Zranb3	254.715	-0.488245	0.147318	-3.31423	0.000918969
518	ENSMUSG00000036155	107895	Mgat5	2569.51	0.244265	0.107505	2.27213	0.0230787
519	ENSMUSG00000036186	56279	Fam69b	458.673	0.325743	0.132658	2.4555	0.0140688
520	ENSMUSG00000036196	224661	Slc26a8	124.6	-0.585469	0.19593	-2.98816	0.00280667
521	ENSMUSG00000036199	67184	Ndufa13	635.988	0.311401	0.13924	2.23644	0.0253233
522	ENSMUSG00000036256	29817	Igfbp7	18.0106	1.01615	0.48869	2.07933	0.037587
523	ENSMUSG00000036264	320027	Fstl4	757.371	0.322692	0.161662	1.99609	0.0459242
524	ENSMUSG00000036275	213673	9530068E07Rik	1026.24	0.381021	0.144573	2.63549	0.00840149
525	ENSMUSG00000036295	16981	Lrrn3	1704.61	0.306197	0.108559	2.82056	0.004794
526	ENSMUSG00000036298	239606	Slc2a13	2637.46	0.271757	0.118433	2.29461	0.0217553
527	ENSMUSG00000036422	18530	Pcdh8	1312.4	0.528491	0.13293	3.97569	7.01749e-05
528	ENSMUSG00000036438	12314	Calm2	3934.24	0.312537	0.133095	2.34822	0.0188634
529	ENSMUSG00000036478	12226	Btg1	405.217	0.35459	0.152261	2.32884	0.0198676
530	ENSMUSG00000036545	216725	Adamts2	460.752	0.523418	0.179177	2.92123	0.00348651
531	ENSMUSG00000036564	234593	Ndrg4	13058.6	0.224829	0.0932441	2.41119	0.0159005
532	ENSMUSG00000036565	78339	Ttyh3	2031.49	0.332341	0.110065	3.0195	0.00253196
533	ENSMUSG00000036591	71435	Arhgap21	7275.25	-0.30551	0.104751	-2.91654	0.00353936
534	ENSMUSG00000036594	14960	H2-Aa	1.7612	4.18514	1.80058	2.32433	0.0201077
535	ENSMUSG00000036615	170767	Rfxap	169.983	0.361463	0.179357	2.01532	0.0438712
536	ENSMUSG00000036641	227933	Ccdc148	345.439	-0.299996	0.142311	-2.10802	0.0350288
537	ENSMUSG00000036661	105841	Dennd3	215.308	-0.459868	0.209009	-2.20023	0.0277904
538	ENSMUSG00000036766	227325	Dner	2006.75	0.298298	0.112614	2.64885	0.00807658
539	ENSMUSG00000036887	12259	C1qa	28.7931	0.811524	0.382564	2.12128	0.0338983
540	ENSMUSG00000036904	14370	Fzd8	84.303	0.528618	0.249466	2.119	0.0340907
541	ENSMUSG00000036975	66343	Tmem177	155.196	0.417267	0.181009	2.30523	0.0211539
542	ENSMUSG00000037014	20608	Sstr4	1025.09	0.314002	0.138782	2.26256	0.0236627
543	ENSMUSG00000037035	16324	Inhbb	121.365	0.47919	0.225459	2.1254	0.0335533
544	ENSMUSG00000037049	20597	Smpd1	1726.29	0.435534	0.13252	3.28654	0.00101425
545	ENSMUSG00000037210	231128	Fam193a	1415.79	-0.262993	0.111167	-2.36575	0.0179935
546	ENSMUSG00000037217	20964	Syn1	2946.09	0.270251	0.135775	1.99043	0.0465435
547	ENSMUSG00000037306	230815	Man1c1	580.188	0.370404	0.13071	2.83379	0.00459989
548	ENSMUSG00000037351	226977	Actr1b	1893.35	0.189688	0.0963342	1.96906	0.0489462
549	ENSMUSG00000037355	71101	Uvssa	506.655	-0.308163	0.149503	-2.06125	0.039279
550	ENSMUSG00000037428	381677	Vgf	3128.93	0.528847	0.120291	4.3964	1.10059e-05
551	ENSMUSG00000037503	214469	Fam168b	1472.35	0.347733	0.112554	3.08947	0.00200517
552	ENSMUSG00000037533	192786	Rapgef6	2346.79	-0.206009	0.0987104	-2.08701	0.0368874
553	ENSMUSG00000037553	503610	Zdhhc18	443.963	0.255724	0.125961	2.03019	0.0423377
554	ENSMUSG00000037625	18417	Cldn11	123.112	0.523555	0.232717	2.24975	0.0244645
555	ENSMUSG00000037692	230793	Ahdc1	1203.97	0.306723	0.118105	2.59703	0.00940323
556	ENSMUSG00000037703	241638	Lzts3	1770.58	0.269657	0.113701	2.37163	0.0177098
557	ENSMUSG00000037720	67878	Tmem33	1085.7	0.256107	0.123107	2.08036	0.0374926
558	ENSMUSG00000037742	13627	Eef1a1	5943.94	0.322332	0.13895	2.31977	0.0203534
559	ENSMUSG00000037788	232023	Vopp1	1059.19	0.278572	0.114384	2.4354	0.0148753
560	ENSMUSG00000037808	72826	Fam76b	384.98	-0.259622	0.130382	-1.99125	0.0464538
561	ENSMUSG00000037843	277432	Vstm2l	487.552	0.421712	0.156103	2.70151	0.00690264
562	ENSMUSG00000037852	12876	Cpe	13884.4	0.360644	0.125038	2.88428	0.0039231
563	ENSMUSG00000037872	13349	Ackr1	275.394	0.357295	0.163725	2.18229	0.0290882
564	ENSMUSG00000037902	19261	Sirpa	7467.07	0.285528	0.115678	2.4683	0.0135756
565	ENSMUSG00000037905	76809	Bri3bp	2609.38	0.337367	0.115982	2.90879	0.00362834
566	ENSMUSG00000037972	20621	Snn	1124.47	0.262815	0.108944	2.41239	0.0158482
567	ENSMUSG00000037979	215707	Ccdc92	441.708	0.27296	0.133054	2.0515	0.0402182
568	ENSMUSG00000037997	101187	Parp11	456.852	-0.264083	0.129037	-2.04657	0.0407007
569	ENSMUSG00000038013	68524	Wipf2	942.023	0.250423	0.107595	2.32746	0.019941
570	ENSMUSG00000038048	620292	Cntnap5c	1251.89	-0.261207	0.133138	-1.96192	0.0497719
571	ENSMUSG00000038070	338349	Cntln	460.117	-0.355508	0.128393	-2.7689	0.00562453
572	ENSMUSG00000038126	269702	Mphosph9	1343.76	-0.268078	0.112944	-2.37356	0.0176177
573	ENSMUSG00000038156	233744	Spon1	3082.77	0.340207	0.120006	2.83492	0.00458365
574	ENSMUSG00000038214	331623	Bend3	197.675	-0.40258	0.179237	-2.24608	0.0246991
575	ENSMUSG00000038242	71872	Aox4	52.4795	-0.949605	0.321896	-2.95003	0.00317738
576	ENSMUSG00000038319	16511	Kcnh2	409.468	0.381289	0.1516	2.51511	0.0118997
577	ENSMUSG00000038347	72578	2700054A10Rik	265.471	-0.437147	0.174981	-2.49825	0.0124809
578	ENSMUSG00000038347	21646	Tcte2	265.471	-0.437147	0.174981	-2.49825	0.0124809
579	ENSMUSG00000038463	320078	Olfml2b	901.823	0.657749	0.179544	3.66345	0.000248845
580	ENSMUSG00000038555	225362	Reep2	1484.48	0.289995	0.120766	2.40131	0.0163367
581	ENSMUSG00000038569	231724	Rad9b	159	-0.359511	0.178578	-2.01319	0.0440943
582	ENSMUSG00000038587	83397	Akap12	161.273	0.394279	0.189553	2.08004	0.0375218
583	ENSMUSG00000038685	269400	Rtel1	563.054	-0.403442	0.143642	-2.80866	0.00497487
584	ENSMUSG00000038708	54214	Golga4	2370.06	-0.278377	0.118179	-2.35556	0.0184948
585	ENSMUSG00000038718	18516	Pbx3	118.569	-0.646493	0.313176	-2.06431	0.0389883
586	ENSMUSG00000038822	209462	Hace1	1466.89	-0.235799	0.1018	-2.31629	0.0205423
587	ENSMUSG00000038844	16558	Kif16b	712.004	-0.319106	0.140959	-2.26382	0.0235852
588	ENSMUSG00000038845	18673	Phb	417.748	0.372697	0.14436	2.58172	0.00983084
589	ENSMUSG00000038845	237880	1700071K01Rik	417.748	0.372697	0.14436	2.58172	0.00983084
590	ENSMUSG00000038848	228994	Ythdf1	611.527	0.240075	0.115033	2.08702	0.0368867
591	ENSMUSG00000038860	99326	Garnl3	1422.66	-0.36724	0.149896	-2.44996	0.0142871
592	ENSMUSG00000038970	231876	Lmtk2	4856.19	0.255586	0.107595	2.37544	0.0175278
593	ENSMUSG00000039057	244281	Myo16	946.143	-0.358926	0.150137	-2.39066	0.0168182
594	ENSMUSG00000039100	223455	43530	5324.8	0.241334	0.121852	1.98054	0.0476423
595	ENSMUSG00000039114	68404	Nrn1	1285.24	0.321029	0.153626	2.08968	0.0366463
596	ENSMUSG00000039156	116873	Stim2	2247.24	0.417287	0.170593	2.44609	0.0144415
597	ENSMUSG00000039194	19771	Rlbp1	17.3504	1.00423	0.510632	1.96664	0.0492253
598	ENSMUSG00000039233	70430	Tbce	1663.38	-0.232151	0.103501	-2.24299	0.0248975
599	ENSMUSG00000039239	21808	Tgfb2	499.975	0.401651	0.165905	2.42097	0.0154791
600	ENSMUSG00000039257	58188	Vstm2b	648.25	0.397416	0.120722	3.292	0.000994789
601	ENSMUSG00000039474	22393	Wfs1	1616.13	0.40851	0.1352	3.02153	0.00251503
602	ENSMUSG00000039533	75104	Mmd2	1233.6	0.310958	0.137283	2.26508	0.0235078
603	ENSMUSG00000039546	230959	Ajap1	664.201	0.314761	0.130427	2.41331	0.0158085
604	ENSMUSG00000039611	67063	Tmem246	1234.41	0.240725	0.116352	2.06894	0.038552
605	ENSMUSG00000039740	56737	Alg2	2667	0.253941	0.117206	2.16662	0.0302638
606	ENSMUSG00000039747	269717	Orai2	1290.09	0.468828	0.168604	2.78064	0.00542522
607	ENSMUSG00000039765	231214	Cc2d2a	1141.67	-0.319835	0.113053	-2.82907	0.00466834
608	ENSMUSG00000039809	242425	Gabbr2	6781.64	0.339626	0.0980842	3.46259	0.000535002
609	ENSMUSG00000039835	215819	Nhsl1	342.6	0.311452	0.157094	1.98258	0.0474146
610	ENSMUSG00000039842	244329	Mcph1	586.983	-0.27409	0.128581	-2.13166	0.0330347
611	ENSMUSG00000039934	212167	Gsap	76.6907	-0.667856	0.276276	-2.41735	0.0156341
612	ENSMUSG00000039952	13138	Dag1	1997.28	0.331467	0.108148	3.06494	0.00217711
613	ENSMUSG00000039953	65945	Clstn1	19977.1	0.429623	0.112561	3.8168	0.000135194
614	ENSMUSG00000039985	56306	Fam60a	78.1685	-0.566485	0.253843	-2.23163	0.0256392
615	ENSMUSG00000040010	20539	Slc7a5	705.05	0.368466	0.130234	2.82927	0.00466541
616	ENSMUSG00000040054	116848	Baz2a	1690.68	-0.231454	0.113851	-2.03295	0.0420571
617	ENSMUSG00000040249	16971	Lrp1	15170.3	0.333274	0.0986863	3.37711	0.000732519
618	ENSMUSG00000040430	71795	Pitpnc1	598.507	0.329028	0.146336	2.24845	0.0245477
619	ENSMUSG00000040447	216892	Spns2	1224.29	0.256256	0.124186	2.06349	0.0390665
620	ENSMUSG00000040459	234023	Arglu1	2762.51	-0.246446	0.0883934	-2.78805	0.0053026
621	ENSMUSG00000040490	70530	Lrfn2	1025.03	0.361808	0.109476	3.3049	0.000950102
622	ENSMUSG00000040520	242362	Manea	477.813	0.266006	0.135074	1.96934	0.0489145
623	ENSMUSG00000040548	21763	Tex2	1670.38	0.24993	0.125804	1.98667	0.0469592
624	ENSMUSG00000040594	66011	Ranbp17	371.82	-0.338781	0.142564	-2.37635	0.0174847
625	ENSMUSG00000040648	227399	Ppip5k2	1279.62	-0.213397	0.09872	-2.16163	0.0306464
626	ENSMUSG00000040659	27984	Efhd2	634.616	0.376527	0.156013	2.41343	0.015803
627	ENSMUSG00000040722	56807	Scamp5	4705.69	0.353768	0.111544	3.17156	0.00151623
628	ENSMUSG00000040761	56381	Spen	2703.24	0.184798	0.0928754	1.98974	0.0466198
629	ENSMUSG00000040794	67445	C1qtnf4	1106.33	0.525957	0.135646	3.87742	0.000105571
630	ENSMUSG00000040813	21767	Tex264	894.96	0.237324	0.119779	1.98134	0.0475533
631	ENSMUSG00000040836	240888	Gpr161	1940.79	0.290402	0.110445	2.62938	0.00855399
632	ENSMUSG00000040850	103554	Psme4	1985.2	-0.271103	0.094224	-2.87721	0.00401202
633	ENSMUSG00000040852	213556	Plekhh2	318.871	-0.454711	0.153984	-2.95298	0.00314723
634	ENSMUSG00000040936	209012	Ulk4	1045.26	-0.365569	0.150499	-2.42904	0.0151388
635	ENSMUSG00000040940	16801	Arhgef1	584.294	-0.315299	0.158822	-1.98523	0.0471184
636	ENSMUSG00000040943	214133	Tet2	3280.04	-0.217562	0.100206	-2.17116	0.0299193
637	ENSMUSG00000040998	114249	Npnt	445.771	0.515651	0.176588	2.92007	0.00349954
638	ENSMUSG00000041028	66092	Ghitm	1558.34	0.293969	0.128514	2.28745	0.0221695
639	ENSMUSG00000041112	140580	Elmo1	626.505	-0.294254	0.14864	-1.97964	0.0477436
640	ENSMUSG00000041147	12190	Brca2	244.712	-0.349185	0.163844	-2.1312	0.0330724
641	ENSMUSG00000041235	320790	Chd7	352.353	0.453413	0.198216	2.28747	0.0221682
642	ENSMUSG00000041241	68350	Mul1	584.307	0.258034	0.1183	2.18119	0.029169
643	ENSMUSG00000041313	11987	Slc7a1	877.253	0.222387	0.113174	1.965	0.049414
644	ENSMUSG00000041343	73845	Ankrd42	519.573	-0.369582	0.143372	-2.57778	0.00994374
645	ENSMUSG00000041362	71653	Shtn1	1091.96	-0.308729	0.116961	-2.63958	0.0083009
646	ENSMUSG00000041415	192119	Dicer1	2975.4	-0.222685	0.0920997	-2.41787	0.0156117
647	ENSMUSG00000041540	20678	Sox5	932.437	-0.305024	0.153739	-1.98404	0.0472514
648	ENSMUSG00000041544	242748	Disp3	952.306	0.283542	0.120434	2.35434	0.0185555
649	ENSMUSG00000041559	14264	Fmod	19.4078	1.20815	0.542514	2.22695	0.0259509
650	ENSMUSG00000041571	20364	Selenow	931.154	0.495687	0.162777	3.04519	0.00232533
651	ENSMUSG00000041592	237979	Sdk2	1809.77	0.320432	0.128887	2.48614	0.0129135
652	ENSMUSG00000041642	16565	Kif21b	2013.45	-0.395752	0.114908	-3.44406	0.00057304
653	ENSMUSG00000041650	110821	Pcca	820.416	-0.31116	0.115883	-2.68512	0.00725047
654	ENSMUSG00000041654	69806	Slc39a11	272.456	0.347734	0.158209	2.19794	0.0279534
655	ENSMUSG00000041729	235431	Coro2b	1930.88	0.21317	0.0977516	2.18073	0.0292035
656	ENSMUSG00000041773	13803	Enc1	8085.23	0.295159	0.145948	2.02235	0.0431403
657	ENSMUSG00000041879	226432	Ipo9	2528.63	-0.293063	0.103392	-2.83448	0.00458998
658	ENSMUSG00000042066	68875	Tmcc2	695.468	0.240516	0.119366	2.01495	0.0439101
659	ENSMUSG00000042104	66435	Uggt2	2159.52	-0.316035	0.109111	-2.89647	0.0037739
660	ENSMUSG00000042185	235134	Nfrkb	1288.99	-0.252982	0.109527	-2.30977	0.0209007
661	ENSMUSG00000042331	432572	Specc1	1486.98	0.259803	0.110825	2.34427	0.0190644
662	ENSMUSG00000042380	80284	Smim12	171.341	0.37623	0.176088	2.13661	0.03263
663	ENSMUSG00000042401	72832	Crtac1	2540.37	0.346329	0.122642	2.82391	0.0047442
664	ENSMUSG00000042406	11911	Atf4	854.85	0.350856	0.14615	2.40066	0.0163654
665	ENSMUSG00000042428	17309	Mgat3	2189.08	0.325901	0.108907	2.99246	0.00276738
666	ENSMUSG00000042429	11539	Adora1	2882.81	0.419571	0.127577	3.28876	0.0010063
667	ENSMUSG00000042564	75729	Fam227a	455.413	-0.312707	0.158003	-1.97912	0.0478023
668	ENSMUSG00000042567	674895	Nek10	327.529	-0.601331	0.167277	-3.59483	0.000324606
669	ENSMUSG00000042650	268420	Alkbh5	608.828	0.288441	0.11481	2.51232	0.0119939
670	ENSMUSG00000042671	67792	Rgs8	1065.73	0.268351	0.110774	2.4225	0.015414
671	ENSMUSG00000042712	22381	Tceal9	159.365	0.455154	0.218278	2.0852	0.0370511
672	ENSMUSG00000042724	338372	Map3k9	839.954	-0.276948	0.139573	-1.98426	0.0472273
673	ENSMUSG00000042750	12069	Bex2	748.79	0.384911	0.144097	2.6712	0.00755814
674	ENSMUSG00000042763	215090	Maneal	1001.35	0.374795	0.117013	3.20301	0.00135997
675	ENSMUSG00000042807	329152	Hecw2	1625.27	-0.460792	0.116408	-3.95843	7.54453e-05
676	ENSMUSG00000042873	269788	Lhfpl4	1368.55	0.356697	0.120099	2.97003	0.00297775
677	ENSMUSG00000042942	381157	Greb1l	713.364	-0.417249	0.149913	-2.78328	0.00538126
678	ENSMUSG00000043004	14702	Gng2	936.905	0.296726	0.147888	2.00642	0.0448114
679	ENSMUSG00000043289	75033	Mei4	31.8103	-0.776943	0.373375	-2.08086	0.0374465
680	ENSMUSG00000043300	26879	B3galnt1	659.021	0.333673	0.143563	2.32423	0.0201132
681	ENSMUSG00000043388	243339	Tmem130	3235.98	0.418718	0.141423	2.96075	0.00306889
682	ENSMUSG00000043410	330149	Hfm1	180.855	-0.517769	0.180818	-2.86348	0.00419014
683	ENSMUSG00000043411	170707	Usp48	4080.87	-0.275226	0.106295	-2.58925	0.00961841
684	ENSMUSG00000043557	74762	Mdga1	1738.18	0.397391	0.110962	3.58134	0.000341839
685	ENSMUSG00000043635	330119	Adamts3	1211.37	-0.252029	0.117192	-2.15057	0.0315098
686	ENSMUSG00000043639	73713	Rbm20	60.9753	-0.6471	0.327825	-1.97392	0.0483912
687	ENSMUSG00000043670	208666	Diras1	403.515	0.362615	0.157938	2.29594	0.0216795
688	ENSMUSG00000043773	69430	1700048O20Rik	35.7922	0.955427	0.368157	2.59516	0.00945459
689	ENSMUSG00000043811	65079	Rtn4r	1186.17	0.549507	0.147859	3.71642	0.000202069
690	ENSMUSG00000043909	27223	Trp53bp1	3861.6	-0.238331	0.0916422	-2.60067	0.0093042
691	ENSMUSG00000043987	214552	Cep164	606.559	-0.33047	0.150194	-2.20028	0.0277867
692	ENSMUSG00000044072	237711	Eml6	3573.25	-0.260251	0.114695	-2.26907	0.0232638
693	ENSMUSG00000044229	244853	Nxpe4	310.763	-0.568237	0.159288	-3.56735	0.000360615
694	ENSMUSG00000044288	12801	Cnr1	4538.03	0.251892	0.126222	1.99563	0.0459738
695	ENSMUSG00000044308	68795	Ubr3	5290.6	-0.192671	0.0917756	-2.09937	0.0357847
696	ENSMUSG00000044337	12778	Ackr3	175.169	0.486815	0.19168	2.53973	0.0110938
697	ENSMUSG00000044349	319317	Snhg11	31920.8	-0.292106	0.120491	-2.4243	0.0153381
698	ENSMUSG00000044350	210808	Lacc1	119.347	-0.518627	0.248914	-2.08356	0.0372002
699	ENSMUSG00000044352	237761	Sowaha	349.57	0.337648	0.16068	2.10137	0.0356085
700	ENSMUSG00000044471	232685	Lncpint	1410.38	-0.405112	0.122236	-3.31417	0.000919167
701	ENSMUSG00000044477	21769	Zfand3	432.506	0.291375	0.131238	2.2202	0.0264053
702	ENSMUSG00000044502	69556	Bod1	345.467	0.333896	0.135005	2.47322	0.0133901
703	ENSMUSG00000044528	229801	Tram1l1	546.291	0.355498	0.153063	2.32256	0.0202027
704	ENSMUSG00000044550	594844	Tceal3	405.18	0.351436	0.171723	2.04652	0.0407048
705	ENSMUSG00000044674	14362	Fzd1	172.423	0.433584	0.183962	2.35692	0.0184271
706	ENSMUSG00000044716	231134	Dok7	156.339	0.480955	0.201596	2.38574	0.0170448
707	ENSMUSG00000045095	78178	4930511A08Rik	2065.22	-0.234968	0.0970142	-2.42199	0.0154356
708	ENSMUSG00000045095	14924	Magi1	2065.22	-0.234968	0.0970142	-2.42199	0.0154356
709	ENSMUSG00000045103	13405	Dmd	5801.92	-0.254674	0.0918445	-2.77288	0.0055562
710	ENSMUSG00000045216	50785	Hs6st1	920.356	0.21866	0.108599	2.01346	0.0440658
711	ENSMUSG00000045287	237847	Rtn4rl1	1830.93	0.476365	0.121606	3.91727	8.95578e-05
712	ENSMUSG00000045312	218454	Lhfpl2	423.592	0.523311	0.157245	3.328	0.000874706
713	ENSMUSG00000045318	11553	Adra2c	315.652	0.495447	0.174836	2.83378	0.00460011
714	ENSMUSG00000045589	230235	Frrs1l	5117.02	0.295512	0.13927	2.12186	0.0338495
715	ENSMUSG00000045763	70350	Basp1	1475.38	0.424261	0.152025	2.79074	0.00525879
716	ENSMUSG00000046062	108954	Ppp1r15b	1207.23	0.300547	0.12281	2.44725	0.0143951
717	ENSMUSG00000046093	170638	Hpcal4	3305.01	0.313129	0.150813	2.07628	0.037868
718	ENSMUSG00000046111	319675	Cep295	1553.69	-0.291963	0.0974125	-2.99719	0.00272484
719	ENSMUSG00000046169	108154	Adamts6	156.706	-0.392772	0.182525	-2.15189	0.0314064
720	ENSMUSG00000046182	269994	Gsg1l	640.902	0.708061	0.135887	5.21066	1.88167e-07
721	ENSMUSG00000046719	104079	Nxph3	484.626	0.51214	0.189252	2.70612	0.00680745
722	ENSMUSG00000046785	77781	Epm2aip1	1579.52	0.264709	0.115811	2.2857	0.0222716
723	ENSMUSG00000046841	216197	Ckap4	454.15	0.448137	0.145883	3.0719	0.002127
724	ENSMUSG00000047021	241116	Cfap65	124.529	-0.587366	0.240025	-2.4471	0.0144011
725	ENSMUSG00000047085	272381	Lrrc4b	2959.97	0.479676	0.113237	4.23602	2.27518e-05
726	ENSMUSG00000047129	76640	1700113H08Rik	2.26124	3.46621	1.64827	2.10294	0.035471
727	ENSMUSG00000047415	238377	Gpr68	388.438	0.346169	0.151648	2.28272	0.022447
728	ENSMUSG00000047419	76469	Cmya5	271.677	-0.292652	0.148851	-1.96607	0.0492903
729	ENSMUSG00000047514	22110	Tspyl1	1039.9	0.342721	0.148157	2.31323	0.0207101
730	ENSMUSG00000047767	73683	Atg16l2	517.518	-0.273862	0.12993	-2.10777	0.0350509
731	ENSMUSG00000047773	382543	Ankfn1	49.2901	-1.16191	0.446036	-2.60497	0.00918835
732	ENSMUSG00000047787	396184	Flrt1	885.777	0.323606	0.127239	2.54329	0.0109815
733	ENSMUSG00000047904	20606	Sstr2	280.807	0.389316	0.19738	1.97242	0.0485617
734	ENSMUSG00000047909	320816	Ankrd16	825.502	-0.235591	0.114897	-2.05045	0.0403202
735	ENSMUSG00000047976	16485	Kcna1	2267.49	0.236896	0.119783	1.97771	0.0479615
736	ENSMUSG00000048040	76976	Arxes2	190.028	0.390451	0.172263	2.2666	0.0234145
737	ENSMUSG00000048142	269642	Nat8l	3000.47	0.348667	0.118917	2.93203	0.00336759
738	ENSMUSG00000048163	20345	Selplg	27.3444	0.769085	0.390141	1.9713	0.0486895
739	ENSMUSG00000048232	269529	Fbxo10	1252.7	0.260127	0.101546	2.56166	0.0104172
740	ENSMUSG00000048251	58208	Bcl11b	1773.94	0.293434	0.145025	2.02333	0.0430389
741	ENSMUSG00000048307	68839	Ankrd46	1049.19	0.294544	0.1324	2.22466	0.0261041
742	ENSMUSG00000048410	240476	Zfp407	1493.19	-0.284909	0.115325	-2.47049	0.0134927
743	ENSMUSG00000048581	329659	E130311K13Rik	140.732	0.391402	0.193001	2.02798	0.0425623
744	ENSMUSG00000048583	16002	Igf2	41.2497	1.31003	0.425328	3.08004	0.0020697
745	ENSMUSG00000048706	52829	Lurap1l	349.743	0.405549	0.164759	2.46147	0.013837
746	ENSMUSG00000048758	19944	Rpl29	260.519	0.388359	0.182595	2.12689	0.0334295
747	ENSMUSG00000048878	192231	Hexim1	302.303	0.45379	0.155785	2.91293	0.00358054
748	ENSMUSG00000048965	244238	Mrgpre	124.332	0.483018	0.217949	2.21619	0.0266783
749	ENSMUSG00000048967	67184	Ndufa13	83.2586	0.606295	0.278622	2.17605	0.0295519
750	ENSMUSG00000048978	22360	Nrsn1	609.364	0.392868	0.135691	2.89532	0.00378768
751	ENSMUSG00000048988	243312	Elfn1	362.524	0.51025	0.162046	3.1488	0.0016394
752	ENSMUSG00000049044	56508	Rapgef4	2564.07	-0.301321	0.0926547	-3.25208	0.00114562
753	ENSMUSG00000049225	381511	Pdp1	646.692	0.420057	0.13948	3.0116	0.00259875
754	ENSMUSG00000049281	235281	Scn3b	4222.64	0.315386	0.144934	2.17607	0.0295504
755	ENSMUSG00000049313	20660	Sorl1	14350.8	0.288461	0.126526	2.27985	0.0226163
756	ENSMUSG00000049517	66475	Rps23	365.01	0.332184	0.145082	2.28963	0.0220426
757	ENSMUSG00000049556	235402	Lingo1	4155.88	0.339212	0.122281	2.77403	0.00553669
758	ENSMUSG00000049630	227580	C1ql3	2011.71	0.356739	0.131488	2.7131	0.00666567
759	ENSMUSG00000049775	19241	Tmsb4x	1313.14	0.3547	0.163779	2.16573	0.0303319
760	ENSMUSG00000049922	228368	Slc35c1	301.727	0.293544	0.14841	1.97792	0.0479375
761	ENSMUSG00000050010	330096	Shisa3	9.09667	-2.63589	1.09647	-2.40397	0.0162181
762	ENSMUSG00000050064	242109	Zfp697	639.201	-0.259464	0.130406	-1.98967	0.0466278
763	ENSMUSG00000050211	329502	Pla2g4e	201.979	-0.697016	0.168523	-4.13603	3.53369e-05
764	ENSMUSG00000050248	68525	Evc2	910.937	0.353318	0.132927	2.65799	0.00786077
765	ENSMUSG00000050315	118449	Synpo2	41.0482	1.18491	0.461754	2.5661	0.0102849
766	ENSMUSG00000050447	320343	Lypd6	124.654	0.607876	0.286899	2.11878	0.0341087
767	ENSMUSG00000050505	219257	Pcdh20	2662.71	0.332631	0.143123	2.32409	0.0201208
768	ENSMUSG00000050511	18386	Oprd1	329.405	0.457206	0.154936	2.95094	0.00316811
769	ENSMUSG00000050541	11548	Adra1b	77.2656	0.704998	0.271209	2.59946	0.00933696
770	ENSMUSG00000050640	231503	Tmem150c	1401.86	0.252086	0.121755	2.07044	0.038411
771	ENSMUSG00000050711	20254	Scg2	3359.78	0.437469	0.159956	2.73494	0.00623922
772	ENSMUSG00000050751	209966	Pgbd5	2469.38	0.240293	0.122137	1.96741	0.0491357
773	ENSMUSG00000050812	230249	AI314180	4299.44	-0.20388	0.0873993	-2.33274	0.0196619
774	ENSMUSG00000050821	78408	Fam131a	3283.45	0.268081	0.134532	1.9927	0.0462948
775	ENSMUSG00000050822	243328	Slc29a4	490.377	0.460103	0.214745	2.14256	0.0321487
776	ENSMUSG00000050830	319922	Vwc2	115.467	0.512701	0.222245	2.30692	0.0210593
777	ENSMUSG00000050896	269295	Rtn4rl2	535.817	0.388763	0.142597	2.72631	0.0064047
778	ENSMUSG00000050947	229715	Amigo1	2270.62	0.240689	0.114874	2.09524	0.0361493
779	ENSMUSG00000050967	263764	Creg2	2364.45	0.425826	0.140987	3.02032	0.00252508
780	ENSMUSG00000051111	75209	Sv2c	1072.56	0.357765	0.153629	2.32876	0.0198718
781	ENSMUSG00000051166	319670	Eml5	6003.43	-0.315155	0.122601	-2.57056	0.0101533
782	ENSMUSG00000051243	320563	Islr2	1998.41	0.578325	0.138182	4.18526	2.84844e-05
783	ENSMUSG00000051323	279653	Pcdh19	3151.62	0.268107	0.117751	2.27689	0.0227925
784	ENSMUSG00000051329	59015	Nup160	507.665	-0.307248	0.123145	-2.49502	0.0125952
785	ENSMUSG00000051375	75599	Pcdh1	10125.8	0.378714	0.120305	3.14795	0.00164417
786	ENSMUSG00000051379	71436	Flrt3	1050.62	0.27397	0.111996	2.44625	0.0144351
787	ENSMUSG00000051615	76108	Rap2a	729.238	0.252031	0.122389	2.05927	0.0394686
788	ENSMUSG00000051675	69807	Trim32	1336.22	0.288057	0.139654	2.06264	0.0391467
789	ENSMUSG00000051777	208426	Iqcj	171.527	-0.393433	0.180342	-2.18159	0.0291398
790	ENSMUSG00000051851	72865	Cxx1c	309.972	0.381796	0.168784	2.26204	0.0236952
791	ENSMUSG00000052040	50794	Klf13	1746.47	0.273145	0.121308	2.25166	0.0243438
792	ENSMUSG00000052397	22350	Ezr	64.3061	0.599576	0.259227	2.31294	0.0207262
793	ENSMUSG00000052428	68944	Tmco1	290.237	0.32774	0.163162	2.00868	0.0445711
794	ENSMUSG00000052504	13837	Epha3	863.591	0.233899	0.118851	1.968	0.0490685
795	ENSMUSG00000052512	78286	Nav2	5170.96	-0.275385	0.131231	-2.09847	0.0358634
796	ENSMUSG00000052572	23859	Dlg2	6867.04	-0.250312	0.0899109	-2.784	0.00536933
797	ENSMUSG00000052707	233833	Tnrc6a	2752.24	-0.241153	0.0998792	-2.41445	0.0157589
798	ENSMUSG00000052928	269037	Ctif	962.581	0.257293	0.108884	2.36301	0.0181272
799	ENSMUSG00000052962	66223	Mrpl35	202.123	0.331267	0.161398	2.05248	0.040123
800	ENSMUSG00000052981	76980	Ube2ql1	955.879	0.293188	0.107624	2.72418	0.00644607
801	ENSMUSG00000053024	21367	Cntn2	1765.73	0.480748	0.107018	4.49219	7.04929e-06
802	ENSMUSG00000053293	107939	Pom121	2291.15	0.303528	0.125766	2.41344	0.0158026
803	ENSMUSG00000054013	104885	Tmem179	1604.93	0.374806	0.118453	3.16416	0.00155529
804	ENSMUSG00000054027	103466	Nt5dc3	1434.74	0.324405	0.118711	2.73272	0.00628129
805	ENSMUSG00000054162	72902	Spock3	740.778	0.339483	0.143569	2.36461	0.0180493
806	ENSMUSG00000054263	16880	Lifr	2081.78	0.237101	0.111626	2.12408	0.0336636
807	ENSMUSG00000054364	11852	Rhob	1410.63	0.387022	0.121535	3.18444	0.00145032
808	ENSMUSG00000054387	17248	Mdm4	2492.07	-0.238764	0.0957231	-2.49432	0.0126199
809	ENSMUSG00000054423	27062	Cadps	9595.3	-0.191055	0.0861025	-2.21893	0.0264916
810	ENSMUSG00000054428	11983	Atpif1	478.733	0.365734	0.141178	2.5906	0.00958089
811	ENSMUSG00000054452	14797	Aes	940.865	0.380616	0.127643	2.98188	0.00286487
812	ENSMUSG00000054793	260299	Cadm4	1402.99	0.470104	0.132576	3.54592	0.000391239
813	ENSMUSG00000054863	106014	Fam19a5	762.183	0.318257	0.112392	2.83167	0.00463062
814	ENSMUSG00000054976	241134	Nyap2	951.37	-0.260147	0.127996	-2.03246	0.0421069
815	ENSMUSG00000055003	211187	Lrtm2	675.88	0.465512	0.124017	3.75363	0.000174295
816	ENSMUSG00000055022	12805	Cntn1	9228.71	0.246509	0.123377	1.99801	0.0457158
817	ENSMUSG00000055302	67568	Mrfap1	1038.59	0.41355	0.129341	3.19736	0.00138693
818	ENSMUSG00000055373	14348	Fut9	1694.21	0.264583	0.115861	2.28363	0.0223935
819	ENSMUSG00000055430	58243	Nap1l5	927.28	0.331686	0.16107	2.05927	0.0394686
820	ENSMUSG00000055523	73707	Gucy2g	85.4567	-0.701319	0.230688	-3.04011	0.00236489
821	ENSMUSG00000055691	414089	Gja6	97.9361	-0.565536	0.26398	-2.14234	0.0321658
822	ENSMUSG00000055737	14600	Ghr	179.353	-0.446089	0.17906	-2.49129	0.0127282
823	ENSMUSG00000055839	67673	Elob	327.842	0.570895	0.165319	3.45329	0.000553791
824	ENSMUSG00000055943	73024	Emc7	1248.15	0.301386	0.148584	2.0284	0.0425197
825	ENSMUSG00000056124	56386	B4galt6	1916.23	0.329979	0.117664	2.80441	0.00504086
826	ENSMUSG00000056145	229694	AI504432	300.24	0.349488	0.168446	2.07477	0.0380078
827	ENSMUSG00000056222	20745	Spock1	3829.34	0.279962	0.132233	2.11719	0.0342435
828	ENSMUSG00000056296	72003	Synpr	1676.25	0.416511	0.127253	3.27309	0.0010638
829	ENSMUSG00000056306	329641	Sertm1	786.653	0.307504	0.122962	2.50081	0.0123911
830	ENSMUSG00000056536	27392	Pign	689.963	-0.285945	0.115868	-2.46784	0.013593
831	ENSMUSG00000056692	224647	D17Wsu92e	1005.78	0.29334	0.111475	2.63143	0.00850263
832	ENSMUSG00000056708	15939	Ier5	429.391	0.502074	0.177959	2.8213	0.00478298
833	ENSMUSG00000056752	237806	Dnah9	2128.52	-0.366004	0.147917	-2.47438	0.0133467
834	ENSMUSG00000056812	20451	St8sia3	2398.75	0.255741	0.123713	2.06721	0.0387145
835	ENSMUSG00000057246	407788	BC051142	78.448	-0.951578	0.250892	-3.79278	0.000148968
836	ENSMUSG00000057378	20192	Ryr3	10893.5	-0.393378	0.131066	-3.00136	0.00268774
837	ENSMUSG00000057421	76130	Las1l	879.877	-0.236346	0.115361	-2.04875	0.040487
838	ENSMUSG00000057530	230857	Ece1	793.275	0.273385	0.109794	2.48998	0.0127752
839	ENSMUSG00000057541	78697	Pus7	542.812	-0.267602	0.131673	-2.03233	0.0421202
840	ENSMUSG00000057963	217837	Itpk1	347.116	0.311034	0.141576	2.19694	0.0280248
841	ENSMUSG00000058006	100019	Mdn1	6283.24	-0.256059	0.102412	-2.50029	0.0124092
842	ENSMUSG00000058013	52398	43719	2779.04	-0.269364	0.109536	-2.45914	0.013927
843	ENSMUSG00000058153	56747	Sez6l	8090.28	0.403052	0.107774	3.73979	0.000184172
844	ENSMUSG00000058254	21912	Tspan7	6408.62	0.423561	0.120746	3.50787	0.000451713
845	ENSMUSG00000058297	94214	Spock2	11372.9	0.443833	0.118994	3.72988	0.00019157
846	ENSMUSG00000058441	406218	Panx2	752.038	0.339045	0.135911	2.4946	0.0126098
847	ENSMUSG00000058594	50755	Fbxo18	1637.09	-0.214946	0.102396	-2.09915	0.0358035
848	ENSMUSG00000058672	22151	Tubb2a	2983.9	0.296825	0.135145	2.19634	0.0280679
849	ENSMUSG00000058756	21833	Thra	3563.73	0.25977	0.100807	2.57691	0.0099688
850	ENSMUSG00000058975	16502	Kcnc1	3088.47	0.26538	0.0995925	2.66466	0.00770665
851	ENSMUSG00000058997	219189	Vwa8	1488.12	-0.247875	0.0958431	-2.58626	0.00970235
852	ENSMUSG00000059213	13199	Ddn	4241.9	0.393262	0.128017	3.07194	0.0021267
853	ENSMUSG00000059534	66152	Uqcr10	270.971	0.426773	0.171068	2.49477	0.012604
854	ENSMUSG00000059708	338351	Akap17b	508.28	-0.29372	0.128298	-2.28936	0.0220585
855	ENSMUSG00000059923	14784	Grb2	671.376	0.253181	0.120227	2.10585	0.0352176
856	ENSMUSG00000060032	232440	H2afj	265.475	0.463206	0.194309	2.38387	0.0171317
857	ENSMUSG00000060152	117109	Pop5	271.261	0.375406	0.171903	2.18382	0.0289752
858	ENSMUSG00000060445	320558	Sycp2	31.785	-0.811693	0.360176	-2.2536	0.0242212
859	ENSMUSG00000060671	54667	Atp8b2	2546.01	-0.198067	0.100884	-1.96332	0.0496087
860	ENSMUSG00000060780	74342	Lrrtm1	1925.63	0.463166	0.11463	4.04055	5.3327e-05
861	ENSMUSG00000060981	69386	Hist1h4h	177.169	0.403663	0.178728	2.25853	0.0239127
862	ENSMUSG00000060985	214575	Tdrd5	431.912	-0.3233	0.150978	-2.14137	0.0322445
863	ENSMUSG00000061111	192173	Fam195b	213.594	0.409079	0.180315	2.26869	0.0232871
864	ENSMUSG00000061411	329540	Nol4l	906.22	-0.225936	0.112737	-2.0041	0.0450596
865	ENSMUSG00000061451	381199	Tmem151a	2375.44	0.351341	0.120198	2.92301	0.00346664
866	ENSMUSG00000061665	12488	Cd2ap	648.873	-0.332516	0.124581	-2.66908	0.00760604
867	ENSMUSG00000061859	12695	Patj	446.373	-0.30513	0.151284	-2.01694	0.043702
868	ENSMUSG00000062563	12879	Cys1	216	0.451304	0.170694	2.64393	0.00819503
869	ENSMUSG00000062661	14299	Ncs1	1501.14	0.217146	0.107384	2.02214	0.0431622
870	ENSMUSG00000062760	72301	1810041L15Rik	787.677	0.298907	0.123225	2.42571	0.0152784
871	ENSMUSG00000062785	16504	Kcnc3	2578.67	0.367381	0.156948	2.34078	0.0192436
872	ENSMUSG00000062861	22690	Zfp28	278.076	-0.395812	0.151007	-2.62114	0.00876352
873	ENSMUSG00000062995	15893	Ica1	1570.52	-0.270241	0.096875	-2.78959	0.00527751
874	ENSMUSG00000063087	791318	Gm10125	236.903	-0.412079	0.185778	-2.21812	0.0265464
875	ENSMUSG00000063146	269713	Clip2	1475.28	0.224805	0.0997843	2.25291	0.0242648
876	ENSMUSG00000063239	268934	Grm4	455.195	0.325228	0.154407	2.1063	0.035178
877	ENSMUSG00000063600	75740	Egfem1	1244.95	-0.255666	0.116705	-2.1907	0.0284736
878	ENSMUSG00000063681	170788	Crb1	76.6952	-0.801151	0.378588	-2.11615	0.0343317
879	ENSMUSG00000063694	13063	Cycs	340.597	0.345566	0.163355	2.11542	0.0343938
880	ENSMUSG00000063856	14775	Gpx1	110.791	0.50902	0.210112	2.42262	0.0154092
881	ENSMUSG00000063873	94249	Slc24a3	3720.04	0.274487	0.129489	2.11978	0.0340246
882	ENSMUSG00000064294	71724	Aox3	24.6317	-0.851238	0.4321	-1.97	0.0488381
883	ENSMUSG00000064325	15245	Hhip	25.7072	0.788485	0.402212	1.96037	0.0499524
884	ENSMUSG00000064330	78600	Pde6h	52.9574	-0.961792	0.335559	-2.86624	0.00415386
885	ENSMUSG00000066406	75547	Akap13	4235.79	-0.215277	0.10519	-2.04656	0.0407018
886	ENSMUSG00000066551	15289	Hmgb1	588.566	0.252123	0.126628	1.99105	0.0464756
887	ENSMUSG00000066607	319477	6030419C18Rik	1044.68	0.312678	0.130422	2.39742	0.0165109
888	ENSMUSG00000068015	380916	Lrch1	689.082	-0.259412	0.111304	-2.33067	0.019771
889	ENSMUSG00000068040	99237	Tm9sf4	1887.22	0.210759	0.0982236	2.1457	0.0318968
890	ENSMUSG00000068373	241589	D430041D05Rik	5667.15	0.221242	0.109188	2.02625	0.0427397
891	ENSMUSG00000068457	22290	Uty	319.754	-11.8352	1.18604	-9.97875	1.88836e-23
892	ENSMUSG00000068566	50918	Myadm	1043.58	0.291641	0.126097	2.31284	0.0207316
893	ENSMUSG00000068747	20661	Sort1	12390.4	0.27883	0.11511	2.42229	0.0154231
894	ENSMUSG00000069072	241919	Slc7a14	5613.5	0.35595	0.129789	2.74252	0.00609688
895	ENSMUSG00000069237	97863	Fam8a1	590.491	0.302634	0.141592	2.13737	0.0325678
896	ENSMUSG00000069662	17118	Marcks	560.915	0.30592	0.152029	2.01224	0.0441945
897	ENSMUSG00000069833	66395	Ahnak	255.65	0.588436	0.160239	3.67224	0.000240435
898	ENSMUSG00000070304	72821	Scn2b	4985.72	0.384372	0.135897	2.82841	0.00467805
899	ENSMUSG00000070366	381925	Plpp4	66.5363	0.683252	0.253825	2.69183	0.00710618
900	ENSMUSG00000070498	208151	Tmem132b	4467.54	0.222557	0.105316	2.11322	0.0345822
901	ENSMUSG00000070509	244058	Rgma	356.483	0.318441	0.160071	1.98937	0.0466602
902	ENSMUSG00000070695	636808	Cntnap5a	2127.67	-0.197544	0.0950356	-2.07863	0.0376513
903	ENSMUSG00000071176	234094	Arhgef10	387.512	-0.426139	0.143397	-2.97174	0.00296122
904	ENSMUSG00000071649	72727	B3gat3	715.127	0.50111	0.133293	3.75947	0.000170276
905	ENSMUSG00000071657	14705	Bscl2	1484.25	0.239172	0.111831	2.1387	0.0324602
906	ENSMUSG00000071847	494504	Apcdd1	190.109	0.466125	0.188453	2.47342	0.0133825
907	ENSMUSG00000071862	107065	Lrrtm2	1303.33	0.337549	0.140458	2.4032	0.0162525
908	ENSMUSG00000071866	268373	Ppia	1588.42	0.273141	0.138087	1.97804	0.0479243
909	ENSMUSG00000072875	14761	Gpr27	310.082	0.333754	0.156651	2.13056	0.0331255
910	ENSMUSG00000073616	66915	Cops9	267.808	0.357743	0.15967	2.24051	0.0250575
911	ENSMUSG00000073702	114641	Rpl31	460.044	0.400622	0.145072	2.76153	0.00575309
912	ENSMUSG00000073755	230757	5730409E04Rik	382.87	0.32131	0.155561	2.06549	0.0388771
913	ENSMUSG00000074006	18378	Omp	22.2399	-1.04151	0.458809	-2.27003	0.0232056
914	ENSMUSG00000074264	11722	Amy1	316.551	-0.377687	0.157587	-2.39668	0.0165443
915	ENSMUSG00000074575	241794	Kcng1	1002.27	0.325891	0.149414	2.18113	0.0291739
916	ENSMUSG00000074748	382423	Atxn7l3b	1232.05	0.292208	0.131523	2.22173	0.0263016
917	ENSMUSG00000074892	93961	B3galt5	886.056	0.374056	0.135174	2.76722	0.00565365
918	ENSMUSG00000074939	213788	Chrm5	117.745	0.559621	0.245649	2.27813	0.0227187
919	ENSMUSG00000075012	14221	Fjx1	496.551	0.38346	0.139771	2.74348	0.00607911
920	ENSMUSG00000075419	227697	Dolk	320.93	0.297623	0.150156	1.98209	0.0474688
921	ENSMUSG00000075706	625249	Gpx4	378.755	0.402873	0.164014	2.45633	0.0140363
922	ENSMUSG00000077714	100313519	Snord17	825.002	0.497985	0.179106	2.78039	0.00542929
923	ENSMUSG00000078517	230866	Emc1	2625.16	0.270081	0.102491	2.63516	0.0084097
924	ENSMUSG00000078681	68634	Tm2d3	399.581	0.287091	0.143351	2.00271	0.0452088
925	ENSMUSG00000078716	242409	Tmem8b	1044.76	0.375756	0.115665	3.24866	0.00115952
926	ENSMUSG00000079037	19122	Prnp	8454.08	0.409076	0.143112	2.85843	0.00425743
927	ENSMUSG00000079470	195434	Utp14b	601.981	-0.264207	0.121535	-2.17391	0.029712
928	ENSMUSG00000079477	19349	Rab7	1178.33	0.298537	0.13077	2.28293	0.0224347
929	ENSMUSG00000079487	59024	Med12	914.038	-0.383636	0.126402	-3.03503	0.00240509
930	ENSMUSG00000079523	19240	Tmsb10	325.305	0.428597	0.184934	2.31757	0.0204727
931	ENSMUSG00000079598	665180	Clec2l	301.969	0.306182	0.154965	1.97581	0.0481768
932	ENSMUSG00000081534	67739	Slc48a1	765.07	0.329744	0.128716	2.56179	0.0104133
933	ENSMUSG00000082315	100042584	Gm16523	265.321	-0.368902	0.180172	-2.0475	0.0406087
934	ENSMUSG00000086095	328906	Gm15328	184.29	-0.421567	0.176993	-2.38183	0.0172269
935	ENSMUSG00000086503	213742	Xist	17927.1	12.1199	0.319601	37.9218	0
936	ENSMUSG00000089706	78603	B230216N24Rik	266.771	-0.447604	0.20128	-2.22379	0.0261627
937	ENSMUSG00000089715	494448	Cbx6	2309.06	0.250038	0.100707	2.48281	0.0130349
938	ENSMUSG00000090125	18991	Pou3f1	282.762	0.402371	0.191238	2.10403	0.0353756
939	ENSMUSG00000090290	212728	Tarbp1	479.112	-0.349097	0.129685	-2.69188	0.00710504
940	ENSMUSG00000090291	278795	Lrrc10b	212.586	0.628502	0.223694	2.80965	0.00495948
941	ENSMUSG00000090626	21778	Tex9	161.928	-0.428487	0.187377	-2.28677	0.0222092
942	ENSMUSG00000094483	19291	Purb	1513.85	0.247274	0.1083	2.28323	0.0224171
943	ENSMUSG00000094626	94047	Cecr6	1575.69	0.258264	0.113084	2.28383	0.0223815
944	ENSMUSG00000096146	16514	Kcnj11	582.274	0.413413	0.153774	2.68845	0.0071785
945	ENSMUSG00000096768	170942	Erdr1	320.793	0.526474	0.219265	2.40109	0.0163465
946	ENSMUSG00000096847	210573	Tmem151b	1401.13	0.303376	0.121507	2.49677	0.0125329
947	ENSMUSG00000096929	320977	A330023F24Rik	4992.18	-0.22058	0.0919779	-2.39818	0.0164767
948	ENSMUSG00000097023	101694	Mir9-3hg	387.382	-0.31984	0.143496	-2.22891	0.0258196
949	ENSMUSG00000097207	320719	6030443J06Rik	81.2068	-0.494964	0.25147	-1.96829	0.049035
950	ENSMUSG00000097365	320088	C030034L19Rik	8.90982	-1.454	0.692571	-2.09943	0.0357792
951	ENSMUSG00000097462	330385	9530026P05Rik	89.777	-0.571719	0.257489	-2.22037	0.026394
952	ENSMUSG00000098557	239217	Kctd12	885.148	0.356591	0.144863	2.46157	0.013833
953	ENSMUSG00000098851	102465181	Mir6353	4.32003	-2.5336	1.08984	-2.32474	0.0200859
954	ENSMUSG00000101337	100101919	Dnah7c	96.3551	-0.571069	0.243032	-2.34977	0.018785
955	ENSMUSG00000102543	93708	Pcdhgc5	2333.9	0.275014	0.105432	2.60845	0.00909538
956	ENSMUSG00000102697	353237	Pcdhac2	1336.63	0.255535	0.125615	2.03427	0.0419245
957	ENSMUSG00000109819	330734	B930018H19Rik	15.3543	-1.31721	0.594404	-2.21601	0.0266908
958	ENSMUSG00000110195	207728	Pde2a	149.866	-0.485823	0.229391	-2.11789	0.0341848
