# Supplementary material for: Chromatin organization in the female mouse brain fluctuates across the oestrous cycle
Source: Nat Commun. 2019 Jun 28;10:2851. doi: 10.1038/s41467-019-10704-0 (PMC6598989; doi:10.1038/s41467-019-10704-0)
Supplement: Supplementary file 13 — Supplementary Data 10 [file 41467_2019_10704_MOESM13_ESM.xlsx]

## Sheet: Suppl. Dataset 10
Supplementary Dataset 10: nucRNA-seq Differentially Expressed Genes with an Egr1 motif in a differential ATAC-seq peak, Proestrus- Dioestrus comparison
SYMBOL	Ensembl_ID	ENTREZID	baseMean	log2FoldChange	lfcSE	stat	pvalue	peakNames	X	seqnames	start	end	width	strand	peak	feature	start_position	end_position	feature_strand	insideFeature	distancetoFeature	shortestDistance	fromOverlappingOrNearest	Offset	Sequence	Motif.Name	Strand	MotifScore
Afap1l1	ENSMUSG00000033032	106877	72.7304	-0.693314	0.309545	-2.23978	0.025105	Proestrus__X29896	5505	chr18	61825754	61826160	407	*	5498	106877	61730262	61786662	-	upstream	-39092	39092	NearestLocation	-65	CACCCCCTCC	Egr1(Zf)/K562-Egr1-ChIP-Seq(GSE32465)/Homer	-	7.66137
Afap1l1	ENSMUSG00000033032	106877	72.7304	-0.693314	0.309545	-2.23978	0.025105	Proestrus__X29897	5506	chr18	61835771	61836603	833	*	5499	106877	61730262	61786662	-	upstream	-49109	49109	NearestLocation	17	CTCCCACTCT	Egr1(Zf)/K562-Egr1-ChIP-Seq(GSE32465)/Homer	-	7.47478
Cacna2d3	ENSMUSG00000021991	12294	5191.63	-0.258511	0.0993252	-2.60267	0.00925008	Proestrus__X19220	3499	chr14	29645220	29646050	831	*	3495	12294	28904943	29721864	-	inside	76644	75814	NearestLocation	-22	GGCGGGGGCG	Egr1(Zf)/K562-Egr1-ChIP-Seq(GSE32465)/Homer	+	8.86727
Dlk1	ENSMUSG00000040856	13386	171.434	1.16572	0.34986	3.33196	0.000862363	Proestrus__X15102	2739	chr12	109425022	109425475	454	*	2737	13386	109452823	109463336	+	upstream	-27801	27348	NearestLocation	-57	CACCCACGCC	Egr1(Zf)/K562-Egr1-ChIP-Seq(GSE32465)/Homer	-	9.81577
Gucy2g	ENSMUSG00000055523	73707	85.0664	-0.559836	0.259982	-2.15337	0.0312899	Proestrus__X31932	5885	chr19	55230826	55231720	895	*	5878	73707	55198098	55241236	-	inside	10410	9516	NearestLocation	30	CGCCCACACC	Egr1(Zf)/K562-Egr1-ChIP-Seq(GSE32465)/Homer	-	9.24324
Lef1	ENSMUSG00000027985	16842	39.1296	1.2898	0.620267	2.07943	0.0375782	Proestrus__X40146	7401	chr3	131061634	131062124	491	*	7383	16842	131110297	131224357	+	upstream	-48663	48173	NearestLocation	66	AGTGTGGGAG	Egr1(Zf)/K562-Egr1-ChIP-Seq(GSE32465)/Homer	+	8.14161
Ndc1	ENSMUSG00000028614	72787	400.079	-0.326561	0.138743	-2.3537	0.0185876	Proestrus__X43388	7971	chr4	107349153	107349626	474	*	7950	72787	107367784	107414338	+	upstream	-18631	18158	NearestLocation	-53	GGTGGGGGTG	Egr1(Zf)/K562-Egr1-ChIP-Seq(GSE32465)/Homer	+	8.3282
Pdzrn3	ENSMUSG00000035357	55983	337.374	-0.472931	0.239627	-1.97361	0.0484259	Proestrus__X50971	9404	chr6	101519126	101519699	574	*	9383	55983	101149607	101377897	-	upstream	-141229	141229	NearestLocation	-26	AGAGTGGGTG	Egr1(Zf)/K562-Egr1-ChIP-Seq(GSE32465)/Homer	+	8.48934
Slc16a7	ENSMUSG00000020102	20503	1284.84	-0.334561	0.154824	-2.16091	0.0307026	Proestrus__X08441	1461	chr10	125009830	125010406	577	*	1460	20503	125227485	125328535	-	downstream	318705	217079	NearestLocation	-93	TGAGTGGGAG	Egr1(Zf)/K562-Egr1-ChIP-Seq(GSE32465)/Homer	+	9.11195
Slc9a7	ENSMUSG00000037341	236727	1047.89	-0.242064	0.120758	-2.00453	0.0450134	Proestrus__X61571	11487	chrX	20254453	20255124	672	*	11463	236727	20105755	20291764	-	inside	37311	36640	NearestLocation	-26	CTCCCACTCA	Egr1(Zf)/K562-Egr1-ChIP-Seq(GSE32465)/Homer	-	9.11195
Tmem200c	ENSMUSG00000095407	622645	206.316	-0.428764	0.179775	-2.38501	0.0170788	Proestrus__X27648	5121	chr17	68625221	68625896	676	*	5114	622645	68837136	68843138	+	upstream	-211915	211240	NearestLocation	-79	CTCCCACGCA	Egr1(Zf)/K562-Egr1-ChIP-Seq(GSE32465)/Homer	-	10.3346
Tmem200c	ENSMUSG00000095407	622645	206.316	-0.428764	0.179775	-2.38501	0.0170788	Proestrus__X27652	5122	chr17	68863930	68864617	688	*	5115	622645	68837136	68843138	+	downstream	26794	20792	NearestLocation	-51	TGAGGGGGTG	Egr1(Zf)/K562-Egr1-ChIP-Seq(GSE32465)/Homer	+	9.19474
